# Supplementary material for: MyosinA is a druggable target in the widespread protozoan parasite Toxoplasma gondii
Source: PLoS Biol. 2023 May 8;21(5):e3002110. doi: 10.1371/journal.pbio.3002110 (PMC10185354; doi:10.1371/journal.pbio.3002110)
Supplement: S1 Data — Each number corresponds to the mean activity of a single biological replicate comprised of 2 technical replicates run at the same time on 2 different plates. (XLSX) [file pbio.3002110.s017.xlsx]

## Sheet: Sheet1
		Compound, mol/L		KNX-002 Batch 1			Batch 2		Batch 3
		7.6563e-08		0.963135	1.01629	0.981786	1.05362	1.01131	0.988695
		1.53125e-07		0.916851	0.943435	0.945839	1.01738	0.9749	0.949014
		3.0625e-07		0.817242	0.861961	0.84735	0.997279	0.924274	0.907232
		6.125e-07		0.736176	0.745945	0.726511	0.889132	0.865336	0.796277
TgMyoA		1.225e-06		0.546103	0.575166	0.549204	0.774053	0.731136	0.656001
		2.45e-06		0.450457	0.411409	0.400042	0.697548	0.600546	0.523104
		4.9e-06		0.345118	0.235911	0.239371	0.609255	0.397041	0.406139
		9.8e-06		0.263162	0.142897	0.138224	0.369669	0.225758	0.187872
		1.96e-05		0.237336	0.130504	0.125754	0.2939	0.161181	0.154797
		3.92e-05		0.174458	0.117876	0.119657	0.215325	0.114709	0.119605
		7.6563e-08		0.977201	1.02308		0.963816
		1.53125e-07		0.95019	1.00505		0.965678
		3.0625e-07		0.95289	1.00479		0.97212
		6.125e-07		0.961869	0.989836		0.975141
Hexokinase		1.225e-06		0.973865	1.04915		0.957911
		2.45e-06		0.968226	0.995477		0.987726
		4.9e-06		0.999421	0.990066		1.00637
		9.8e-06		1.01578	0.99105		0.999651
		1.96e-05		1.01751	0.994088		1.00496
		3.92e-05		1.07081	1.05509		1.02086
		7.6563e-08		1.01386			1.03216	1.04091
		1.53125e-07		1.07427			1.00123	1.00078
		3.0625e-07		1.02978			1.03381	0.978631
		6.125e-07		1.04836			1.00546	1.01493
Chicken SMM		1.225e-06		1.01093			0.986647	1.04905
		2.45e-06		1.04246			1.01164	1.00999
		4.9e-06		1.01283			1.0084	1.05105
		9.8e-06		0.967088			1.01294	1.04205
		1.96e-05		0.979907			0.982101	1.00123
		3.92e-05		0.959374			0.983236	0.972409
		7.6563e-08		1.11812	1.0386		1.1319
		1.53125e-07		1.09834	1.0191		1.10191
		3.0625e-07		1.07355	0.992379		1.04699
		6.125e-07		1.05831	0.932832		1.04117
Bovine Cardiac Myofibrils @ pCa75		1.225e-06		1.04461	0.994484		1.02554
		2.45e-06		1.03504	0.996266		1.005
		4.9e-06		1.0394	1.00882		1.00819
		9.8e-06		1.02878	1.02133		0.976334
		1.96e-05		1.012	1.00289		0.993052
		3.92e-05		1.00382	0.990768		0.981225
		7.6563e-08		1.00494			0.982286	0.989823
		1.53125e-07		1.09573			1.02435	0.976386
		3.0625e-07		0.992172			0.995684	0.954192
		6.125e-07		0.991682			0.960066	0.971389
Rabbit Fast Skeletal Myofibrils @ pCa75		1.225e-06		0.954957			0.997473	0.975965
		2.45e-06		0.987964			0.989551	0.941042
		4.9e-06		0.984402			0.99781	0.979193
		9.8e-06		1.02337			0.974963	0.950702
		1.96e-05		0.926202			0.976602	0.909702
		3.92e-05		0.955389			0.930316	0.965348
		7.6563e-08					1.14219
		1.53125e-07					1.09299
		3.0625e-07					1.07432
		6.125e-07					1.07248
Bovine Slow Skeletal Myofibrils @ pCa75		1.225e-06					1.05906
		2.45e-06					0.974281
		4.9e-06					0.983312
		9.8e-06					1.02493
		1.96e-05					0.986173
		3.92e-05					1.07696
		7.6563e-08		1.35323			1.01138
		1.53125e-07		1.09577			1.03651
		3.0625e-07		1.04477			1.05302
		6.125e-07		1.02483			1.03096
Bovine Slow Skeletal Myofibrils @ pCa25		1.225e-06		1.04856			1.05383
		2.45e-06		1.03787			1.03135
		4.9e-06		1.03405			1.03174
		9.8e-06		1.0376			1.01132
		1.96e-05		1.0514			1.01635
		3.92e-05		1.00604			1.00431
