# Supplementary material for: MyosinA is a druggable target in the widespread protozoan parasite Toxoplasma gondii
Source: PLoS Biol. 2023 May 8;21(5):e3002110. doi: 10.1371/journal.pbio.3002110 (PMC10185354; doi:10.1371/journal.pbio.3002110)
Supplement: S2 Data — Tab A shows raw growth assay data, expressed in relative fluorescence units [RFU], of parasites grown in the presence of differing concentrations of KNX-002. Tab B shows the day 5 growth assay data expressed relative to average growth in an equivalent amount of DMSO; these numbers were used to calculate the compound’s IC50. The data in Tabs C and D show the results from CellTiter-Glo (panel C) and CellTox green (panel D) assays on HepG2 and HFF cells in the presence of 0 (DMSO vehicle only), 40, or 80 μM KNX-002. (XLSX) [file pbio.3002110.s018.xlsx]

## Sheet: A - Growth
	KNX-002 concentration (uM)
	80									40									20									10									5									2.5
RFU	3270	3263	3281	3202	3233	3238	3236	3254	3269	3177	3228	3242	3225	3212	3225	3305	3230	3232	3297	3246	3246	3301	3258	3246	3289	3298	3306	3290	3214	3278	3327	3300	3310	3284	3302	3330	3281	3172	3207	3311	3343	3286	3302	3262	3344	3225	3202	3202	3281
	2509	2538	2620	2476	2478	2513	2472	2468	2465	2430	2459	2429	2487	2562	2449	2757	2554	2557	2984	2964	2869	2877	2961	2830	2924	2786	2993	4053	3757	4060	3645	3924	4060	3592	3519	3636	4119	4107	4063	4583	4758	4731	4331	4310	4458	4490	4659	4659	4433
	3094	3051	3126	3041	3064	3089	2925	3120	3098	3566	3275	3203	3315	3557	3477	3810	3434	3557	7490	7306	6562	6730	7330	6902	7149	6450	7541	9116	8225	8481	7974	9097	9088	8096	7669	7711	7847	8150	8494	8676	8407	9193	9323	8320	8061	8109	8689	8689	7498
	3222	3179	3350	3199	3192	3199	3166	3234	3205	4843	3871	3949	4059	4327	4114	4728	3970	4117	9914	9829	8372	8688	9452	9144	9523	8011	9129	14408	12359	12909	10989	11592	12418	10738	10922	10443	12667	13233	13486	13468	12053	16354	13118	13230	13214	12675	14409	14409	10813
	3200	3156	3523	3194	3196	3208	3205	3221	3208	6797	4859	5242	5466	6146	5583	6492	5282	5288	11618	12394	12883	12952	12976	14539	11332	10864	12797	19601	15445	18269	16441	18191	20050	15151	16797	15622	20092	17528	19924	18984	17824	18666	20491	21133	19296	17899	18865	18865	15409
	3131	3098	3572	3197	3143	3144	3268	3224	3148	9484	5722	6245	9512	7718	6805	10489	9336	8534	15422	15925	18183	24570	17724	24255	15443	22406	20588	25177	20019	24607	21519	29854	27000	27525	22182	26395	28586	22396	25573	24515	27623	22479	26321	26200	24202	27525	25056	25056	24428
	3060	3015	3436	3138	3072	3067	3161	3114	3063	11043	6455	7008	10495	8920	7412	12686	11013	9142	16263	16076	18394	27040	18615	24987	15612	26299	20853	25478	19668	24649	20996	30953	26855	29676	21596	27196	27754	22448	25256	24528	32043	22165	26980	25290	23703	30730	23177	23177	27188
[truncated: 20 more columns]

## Sheet: B - IC50
		% Growth (versus average DMSO)
KNX-002 concentration (uM)	80	22.8237	19.7559	9.19695	9.81433	10.0339	20.071	20.2906
	40	24.6695	23.2724	30.3881	8.97101	10.1103	9.72204	24.8254	25.0545
	20	52.7981	51.9835	65.8616	10.2344	11.7906	11.4723	23.0942	69.1172	60.7922
	10	100.921	107.063	95.3301	34.5347	26.8494	21.4776	32.4248	86.8937	85.4967
	5	106.341	101.529	88.2144	73.0155	71.6439	88.994	90.2861
	2.5	125.677	126.896	120.576	103.843	74.4985	80.1026	102.022	92.0236	107.525
	1.25	117.867	117.734	119.054	144.344	69.3877	101.1	87.1228	83.2817	92.9592
	0	115.894	117.4	120.792	93.9012	93.2265	99.5658	97.0581	90.477	93.6498

## Sheet: C- cell titer Glo
	HepG2 cells								HFF cells
	KNX-002 concentration								KNX-002 concentration
	DMSO		80			40			DMSO												80						40						NaN3
% luminescence (versus average DMSO)	98.2704	101.73	124.607	68.0818	115.252	85.6918	107.783	89.3082	32.9692	97.3188	86.3952	89.6723	72.5919	74.8759	157.398	85.998	145.581	108.242	136.147	112.81	80.0397	72.9891	69.0169	75.8689	123.039	121.748	53.8232	90.3674	88.282	155.611	151.142	157.299	0.794439	0.496524	0.297915	0.794439	1.09235	3.27706

## Sheet: D - Celltox Green
	HepG2 cells																		HFF cells
	KNX-002 concentration
	DMSO			80									40						DMSO					80								40					NaN3
% fluorescence (vs average DMSO)	130.475	85.5953	83.9297	93.2758	95.6817	106.508	109.377	95.5891	95.9593	104.75	117.705	125.293	91.7952	90.9624	91.9803	131.863	103.547	112.338	81.8474	81.8474	80.1528	135.863	120.289	75.7679	78.9321	93.7643	87.6584	86.2494	96.9286	183.623	183.03	107.83	92.0339	88.1775	154.552	146.765	598.999	569.409	711.502
