# Supplementary material for: MyosinA is a druggable target in the widespread protozoan parasite Toxoplasma gondii
Source: PLoS Biol. 2023 May 8;21(5):e3002110. doi: 10.1371/journal.pbio.3002110 (PMC10185354; doi:10.1371/journal.pbio.3002110)
Supplement: S3 Data — Each number represents the mean from a single biological replicate consisting of 2 technical replicates. (XLSX) [file pbio.3002110.s019.xlsx]

## Sheet: Sheet1
			% of population at each vacuole size.
			12hPI						24hPI						36hPI
		Biological replicate #	2	4	8	16+	Total (%)	Biological replicate #	2	4	8	16+	Total (%)	Biological replicate #	2	4	8	16+	Total (%)
	DMSO	1	94	6	0	0	100	1	16.8142	28.3186	47.7876	7.07965	100	1	23.6842	8.77193	14.0351	53.5088	100
		2	76	24	0	0	100	2	21.6216	36.9369	33.3333	8.10811	100	2	17.5439	8.77193	19.2982	54.386	100
		3	88	12	0	0	100	3	14.5299	28.2051	55.5556	1.7094	100	3	21.4876	16.5289	14.0496	47.9339	100
		4	84.3137	15.6863	0	0	100	4	13.4615	25.9615	56.7308	3.84615	100	4	18.4397	10.6383	28.3688	42.5532	100
		5	86.5385	13.4615	0	0	100
	80µM KNX-002	1	80	20	0	0	100	1	15.4545	57.2727	26.3636	0.909091	100	1	12.6	17.5	47.6	22.3	100
		2	80	16	4	0	100	2	18.2692	39.4231	40.3846	1.92308	100	2	11.7	19.4	52.4	16.5	100
		3	90	10	0	0	100							3	6.9	38.6	30.7	23.8	100
		4	87.5	12.5	0	0	100
