# Supplementary material for: MyosinA is a druggable target in the widespread protozoan parasite Toxoplasma gondii
Source: PLoS Biol. 2023 May 8;21(5):e3002110. doi: 10.1371/journal.pbio.3002110 (PMC10185354; doi:10.1371/journal.pbio.3002110)
Supplement: S4 Data — (XLSX) [file pbio.3002110.s020.xlsx]

## Sheet: ATPase Assay
	020923 Exp. 1					020923 Exp. 2					020923 Exp. 3
	Compound (20 uM)	RLU-KRB	RLU-KRB	Avg		Comound (20 uM)	RLU-KRB	RLU-KRB	Avg		Compound (20uM)	RLU-KRB	RLU-KRB	Avg
	DMSO	1640015	1622549	1631282		DMSO	1811103	1488188	1.64965e+06		DMSO	2056216	1856218	1956217
	KNX-002	315564	253238	284401		KNX-002	418297	515739	467018		KNX-002	323981	271935	297958
	VEST5	1308791	1226211	1267501		VEST5	1318468	1470119	1.39429e+06		VEST5	971215		971215
	VEST3	638913	604411	621662		VEST3	576467	800826	688646		VEST3	724840	584545	654692
	VEST2	242819	141606	192212		VEST2	213140	378337	295738		VEST2	203837	231053	217445
	VEST4	596089	400184	498136		VEST4	653238	578086	615662		VEST4	640441	674665	657553
	VEST1	1502975	1584049	1543512		VEST1	1625110	1544290	1584700		VEST1	1940857	2066485	2003671
	VEST6	535466	735317	635392		VEST6	614941	829270	722106		VEST6	782466	778584	780525
	VEST10	1609640	1617765	1.6137e+06		VEST10	1674378	1578019	1.6262e+06		VEST10	1835917	1982354	1.90914e+06
	VEST7	1304436	1517779	1.41111e+06		VEST7	1580483	1414492	1.49749e+06		VEST7	1888213	1988786	1.9385e+06
	VEST8	1503579	1540444	1.52201e+06		VEST8	1629780	1500182	1564981		VEST8	1914580	2051378	1982979
	VEST9	1534059	1632975	1583517		VEST9	1669267	1552107	1610687		VEST9	1927864	2023109	1.97549e+06
	VEST11	1547474	1564901	1.55619e+06		VEST11	1463504	1540458	1501981		VEST11	2193074	2165676	2179375
	VEST12	1487388	1590536	1538962		VEST12	1515070	1614543	1.56481e+06		VEST12	1933114	2018113	1.97561e+06
	VEST13	1522660	1594780	1558720		VEST13	1503272	1677675	1.59047e+06		VEST13	1950472	1932750	1941611
	VEST14	1385476	1537217	1.46135e+06		VEST14	1469072	1575244	1522158		VEST14	1968284	1986961	1.97762e+06
	VEST15	1425449	1495165	1460307		VEST15	1355893	1096453	1226173		VEST15	1737820	1649279	1.69355e+06
