# Supplementary material for: MyosinA is a druggable target in the widespread protozoan parasite Toxoplasma gondii
Source: PLoS Biol. 2023 May 8;21(5):e3002110. doi: 10.1371/journal.pbio.3002110 (PMC10185354; doi:10.1371/journal.pbio.3002110)
Supplement: S5 Data — (XLSX) [file pbio.3002110.s021.xlsx]

## Sheet: KNX-002
		Concentration(uM)
	Day	80									40									20									10									5									2.5
RFU	1	3270	3263	3281	3202	3233	3238	3236	3254	3269	3177	3228	3242	3225	3212	3225	3305	3230	3232	3297	3246	3246	3301	3258	3246	3289	3298	3306	3290	3214	3278	3327	3300	3310	3284	3302	3330	3281	3172	3207	3311	3343	3286	3302	3262	3344	3225	3202	3202
	2	2509	2538	2620	2476	2478	2513	2472	2468	2465	2430	2459	2429	2487	2562	2449	2757	2554	2557	2984	2964	2869	2877	2961	2830	2924	2786	2993	4053	3757	4060	3645	3924	4060	3592	3519	3636	4119	4107	4063	4583	4758	4731	4331	4310	4458	4490	4659	4659
	3	3094	3051	3126	3041	3064	3089	2925	3120	3098	3566	3275	3203	3315	3557	3477	3810	3434	3557	7490	7306	6562	6730	7330	6902	7149	6450	7541	9116	8225	8481	7974	9097	9088	8096	7669	7711	7847	8150	8494	8676	8407	9193	9323	8320	8061	8109	8689	8689
	4	3222	3179	3350	3199	3192	3199	3166	3234	3205	4843	3871	3949	4059	4327	4114	4728	3970	4117	9914	9829	8372	8688	9452	9144	9523	8011	9129	14408	12359	12909	10989	11592	12418	10738	10922	10443	12667	13233	13486	13468	12053	16354	13118	13230	13214	12675	14409	14409
	5	3200	3156	3523	3194	3196	3208	3205	3221	3208	6797	4859	5242	5466	6146	5583	6492	5282	5288	11618	12394	12883	12952	12976	14539	11332	10864	12797	19601	15445	18269	16441	18191	20050	15151	16797	15622	20092	17528	19924	18984	17824	18666	20491	21133	19296	17899	18865	18865
	6	3131	3098	3572	3197	3143	3144	3268	3224	3148	9484	5722	6245	9512	7718	6805	10489	9336	8534	15422	15925	18183	24570	17724	24255	15443	22406	20588	25177	20019	24607	21519	29854	27000	27525	22182	26395	28586	22396	25573	24515	27623	22479	26321	26200	24202	27525	25056	25056
	7	3060	3015	3436	3138	3072	3067	3161	3114	3063	11043	6455	7008	10495	8920	7412	12686	11013	9142	16263	16076	18394	27040	18615	24987	15612	26299	20853	25478	19668	24649	20996	30953	26855	29676	21596	27196	27754	22448	25256	24528	32043	22165	26980	25290	23703	30730	23177	23177
Mean of technical reps				3271.33			3224.33			3253			3215.67			3220.67			3255.67			3263			3268.33			3297.67			3260.67			3312.33			3305.33			3220			3313.33			3302.67			3209.67
				2555.67			2489			2468.33			2439.33			2499.33			2622.67			2939			2889.33			2901			3956.67			3876.33			3582.33			4096.33			4690.67			4366.33			4602.67
				3090.33			3064.67			3047.67			3348			3449.67			3600.33			7119.33			6987.33			7046.67			8607.33			8719.67			7825.33			8163.67			8758.67			8568			8495.67
				3250.33			3196.67			3201.67			4221			4166.67			4271.67			9371.67			9094.67			8887.67			13225.3			11666.3			10701			13128.7			13958.3			13187.3			13831
				3293			3199.33			3211.33			5632.67			5731.67			5687.33			12298.3			13489			11664.3			17771.7			18227.3			15856.7			19181.3			18491.3			20306.7			18543
				3267			3161.33			3213.33			7150.33			8011.67			9453			16510			22183			19479			23267.7			26124.3			25367.3			25518.3			24872.3			25574.3			25879
				3170.33			3092.33			3112.67			8168.67			8942.33			10947			16911			23547.3			20921.3			23265			26268			26156			25152.7			26245.3			25324.3			25694.7
[truncated: 15 more columns]

## Sheet: VEST1
		Concentration(uM)
	Day	80									40									20									10									5									2.5
RFU	1	3250	3267	3292	3200	3316	3219	3397	3330	3361	3256	3298	3302	3190	3210	3215	3388	3261	3388	3241	3173	3227	3145	3120	3189	3439	3279	3242	3186	3146	3246	3111	3104	3080	3254	3149	3207	3170	3129	3196	3133	3085	3076	3227	3136	3193	3179	3154	3154
	2	5387	5558	5476	5427	6411	6025	6112	5675	5781	5602	5652	5713	5259	5799	6172	6527	5848	6681	5652	5640	5409	5431	5780	5721	6619	6112	5623	5367	5483	5825	5256	6077	5129	5844	5625	5862	5292	5398	5485	5483	5714	4811	5735	5573	5680	5212	5113	5113
	3	11023	11657	10527	10449	10346	10415	10642	11245	11496	9885	9434	9975	8952	9256	10319	10606	10679	10984	9983	10080	10002	9544	9795	9361	9667	10300	9827	10073	10411	10523	9025	9584	9175	9830	10673	10599	9249	9709	10221	9190	9193	8845	9315	10248	10399	9565	9138	9138
	4	14303	14878	12898	14959	16080	15635	14014	14401	15578	11642	12396	13557	11875	13859	16882	15546	16073	15124	13773	12815	13467	13641	13687	15717	12891	13903	16821	14876	13407	15513	13284	16285	15993	13429	15544	16635	13200	15137	13557	13536	15033	13219	12277	17821	16938	12710	13328	13328
	5	21753	22080	26212	18686	18964	19906	29735	32398	32135	21083	18366	20355	15356	18944	20876	21438	19290	29660	25416	19339	21086	14728	14346	19243	18769	23204	21283	22588	17905	21748	15704	17617	19944	22239	23890	26988	22696	21079	21191	14291	18795	16310	20160	19998	21202	17518	20727	20727
	6	20788	21143	25577	21819	23773	24027	38332	35098	36638	21260	17485	19933	18853	21594	23725	24798	21592	33458	25290	20236	21769	16832	17378	21760	19989	31822	23326	21981	16370	20590	19193	20148	24295	33034	29513	28590	22184	19261	21602	17603	23289	19831	30073	21518	22410	17622	20354	20354
	7	23096	23457	28117	22713	25601	25369	32866	30540	32361	24194	19312	23275	20339	22439	22443	23186	20034	29665	26245	24326	23745	17487	18020	22259	20802	30332	22099	24267	17736	22933	18890	19415	23056	30488	26819	25963	25053	20884	23402	18542	23689	21288	27745	20216	21189	19774	23076	23076
Mean of technical reps				3269.67			3245			3362.67			3285.33			3205			3345.67			3213.67			3151.33			3320			3192.67			3098.33			3203.33			3165			3098			3185.33			3162.33
				5473.67			5954.33			5856			5655.67			5743.33			6352			5567			5644			6118			5558.33			5487.33			5777			5391.67			5336			5662.67			5146
				11069			10403.3			11127.7			9764.67			9509			10756.3			10021.7			9566.67			9931.33			10335.7			9261.33			10367.3			9726.33			9076			9987.33			9280.33
				14026.3			15558			14664.3			12531.7			14205.3			15581			13351.7			14348.3			14538.3			14598.7			15187.3			15202.7			13964.7			13929.3			15678.7			13122
				23348.3			19185.3			31422.7			19934.7			18392			23462.7			21947			16105.7			21085.3			20747			17755			24372.3			21655.3			16465.3			20453.3			19657.3
				22502.7			23206.3			36689.3			19559.3			21390.7			26616			22431.7			18656.7			25045.7			19647			21212			30379			21015.7			20241			24667			19443.3
				24890			24561			31922.3			22260.3			21740.3			24295			24772			19255.3			24411			21645.3			20453.7			27756.7			23113			21173			23050			21975.3
[truncated: 15 more columns]

## Sheet: VEST2
		Concentration (uM)
	Day	80									40									20									10									5									2.5
RFU	1	3093	3122	3120	3039	3043	3040	3205	3190	3189	3142	3174	3243	3067	3043	3080	3247	3259	3240	3175	3260	3244	3071	3080	3131	3248	3217	3180	3135	3239	3229	3075	3099	3110	3225	3126	3239	3120	3162	3215	3058	3079	3134	3170	3164	3213	3173	3196	3219
	2	2936	2946	2940	2960	2971	2948	3054	3035	3021	2952	3019	3035	2970	2940	2976	3073	3093	3091	3547	3536	3525	3474	3461	3524	3604	3545	3550	4890	4966	4766	4979	5022	5110	4909	4658	5152	4993	5350	5850	5399	5631	5873	5633	6186	6203	5495	5536	5713
	3	3048	3044	3025	2943	2953	2938	3024	2997	2986	3103	3164	3165	3015	2951	2993	3103	3099	3115	6350	6458	6147	5763	5562	5683	6156	5493	6172	10305	10333	9726	9613	9501	9533	9222	9416	10019	9832	9748	10153	9967	9158	9339	9406	9892	10068	9579	10006	9885
	4	2972	2979	2973	3027	3031	3020	3074	3068	3052	3086	3139	3115	3173	3028	3099	3215	3183	3212	7444	7527	7612	7889	8080	7903	9315	7898	9248	11778	11445	10572	11974	12133	11687	10976	11798	12122	12143	12711	11672	13903	13575	14023	13580	12511	14675	12429	12920	12441
	5	3111	3122	3099	3004	3013	3000	3081	3039	3039	3310	3315	3304	3195	3012	3078	3214	3197	3248	13355	13631	11531	10470	9819	10290	15142	9645	12756	17200	16408	15775	14403	14884	14014	18252	18614	18668	17180	18447	17490	15954	18652	16350	20181	18155	17827	17099	18014	17029
	6	2966	2981	2955	2995	2997	2980	3035	3004	2998	3124	3164	3116	3180	2983	3076	3190	3171	3203	15109	17629	13387	13830	12357	13621	20338	12225	15964	17780	17528	17106	17989	19619	18540	23134	36135	24918	18001	19269	17859	18414	23033	19453	22504	31183	21085	17218	17940	17270
	7	3029	3033	3010	2966	2970	2962	2995	2964	2971	3185	3227	3159	3137	2925	3041	3131	3103	3140	17896	20295	16351	15422	13385	15183	22253	13559	17394	20453	19858	19663	18495	20991	20391	25289	39139	26894	20696	21313	20146	19394	24115	21394	23723	33862	22815	19652	20016	20094
Mean of technical reps				3111.67			3040.67			3194.67			3186.33			3063.33			3248.67			3226.33			3094			3215			3201			3094.67			3196.67			3165.67			3090.33			3182.33			3196
				2940.67			2959.67			3036.67			3002			2962			3085.67			3536			3486.33			3566.33			4874			5037			4906.33			5397.67			5634.33			6007.33			5581.33
				3039			2944.67			3002.33			3144			2986.33			3105.67			6318.33			5669.33			5940.33			10121.3			9549			9552.33			9911			9488			9788.67			9823.33
				2974.67			3026			3064.67			3113.33			3100			3203.33			7527.67			7957.33			8820.33			11265			11931.3			11632			12175.3			13833.7			13588.7			12596.7
				3110.67			3005.67			3053			3309.67			3095			3219.67			12839			10193			12514.3			16461			14433.7			18511.3			17705.7			16985.3			18721			17380.7
				2967.33			2990.67			3012.33			3134.67			3079.67			3188			15375			13269.3			16175.7			17471.3			18716			28062.3			18376.3			20300			24924			17476
				3024			2966			2976.67			3190.33			3034.33			3124.67			18180.7			14663.3			17735.3			19991.3			19959			30440.7			20718.3			21634.3			26800			19920.7
[truncated: 15 more columns]

## Sheet: VEST3
		Concentration (uM)
	Day	80									40									20									10									5									2.5
RFU	1	3186	3140	3197	3147	3008	3064	3333	3145	3228	3182	3212	3230	3143	3102	3192	3284	3166	3279	3216	3200	3209	3159	3113	3182	3354	3223	3321	3257	3274	3290	3140	3118	3184	3302	3406	3275	3240	3317	3495	3260	3114	3194	3275	3325	3307	3329	3211	3328
	2	2992	2945	3007	3062	2907	2965	3109	2944	3033	3126	3167	3091	3150	3102	3199	3252	3144	3285	4282	4418	4351	4656	4315	4521	4721	4694	4924	5190	5591	5621	5753	5569	5961	6487	6556	6368	5649	5719	6591	5946	6047	6499	6462	6315	6875	6557	5822	6668
	3	3093	3036	3096	3048	2904	2951	3079	2911	3001	3780	4008	3646	3663	3566	3690	3821	3766	3919	8796	9414	8612	8971	8489	8606	9272	8608	9042	9993	9186	9581	9819	9603	9692	10078	9424	10004	9591	8417	10065	9078	9431	10220	9626	9448	9956	10485	9908	10230
	4	3024	2990	3042	3113	2980	3026	3137	2968	3049	4409	4831	4489	4879	4590	4783	4817	4950	4922	10095	10170	9046	10986	10589	11380	10854	9962	10550	10978	10762	11682	13388	11812	13171	13561	11339	12155	11520	9607	11118	12276	12728	13918	11512	11870	14623	12740	12179	13406
	5	3159	3116	3162	3099	2959	3000	3133	2949	3036	6640	7223	5873	6150	5279	5616	6656	7314	6470	15237	14298	13945	12031	11818	13432	16309	14738	15086	15232	16415	18673	17925	13056	15809	19169	14828	20175	18711	19132	18544	15457	14687	15791	17900	15314	20528	16281	17671	19606
	6	3011	2961	2994	3079	2916	2964	3127	2890	2979	7516	8647	6468	7671	6228	6704	11973	10200	10731	17356	15668	15484	15023	14568	17183	27246	19891	27948	16621	16763	19394	22382	16085	19529	22525	18560	29014	19265	20767	19489	18753	17218	19374	26051	17929	23488	15932	17980	19642
	7	3072	3017	2989	3038	2894	2924	3081	2841	2941	9381	11228	7467	8608	6884	7501	14548	11274	12823	20906	19070	18702	16397	15980	18728	34755	22727	39698	19308	19039	22468	23570	16839	20131	23792	19612	34991	21755	23493	22574	19791	18109	20688	32539	18870	25486	18689	20232	22047
Mean of technical reps				3174.33			3073			3235.33			3208			3145.67			3243			3208.33			3151.33			3299.33			3273.67			3147.33			3327.67			3350.67			3189.33			3302.33			3289.33
				2981.33			2978			3028.67			3128			3150.33			3227			4350.33			4497.33			4779.67			5467.33			5761			6470.33			5986.33			6164			6550.67			6349
				3075			2967.67			2997			3811.33			3639.67			3835.33			8940.67			8688.67			8974			9586.67			9704.67			9835.33			9357.67			9576.33			9676.67			10207.7
				3018.67			3039.67			3051.33			4576.33			4750.67			4896.33			9770.33			10985			10455.3			11140.7			12790.3			12351.7			10748.3			12974			12668.3			12775
				3145.67			3019.33			3039.33			6578.67			5681.67			6813.33			14493.3			12427			15377.7			16773.3			15596.7			18057.3			18795.7			15311.7			17914			17852.7
				2988.67			2986.33			2998.67			7543.67			6867.67			10968			16169.3			15591.3			25028.3			17592.7			19332			23366.3			19840.3			18448.3			22489.3			17851.3
				3026			2952			2954.33			9358.67			7664.33			12881.7			19559.3			17035			32393.3			20271.7			20180			26131.7			22607.3			19529.3			25631.7			20322.7
[truncated: 15 more columns]

## Sheet: VEST4
		Concentration (uM)
	Day	80									40									20									10									5									2.5
RFU	1	3121	3104	3120	3087	3074	3059	3200	3203	3190	3324	3215	3283	3167	3183	3180	3304	3297	3299	3253	3236	3264	3182	3168	3200	3291	3262	3336	3167	3262	3278	3114	3157	3150	3257	3266	3242	3167	3191	3242	3133	3141	3136	3212	3252	3208	3137	3173	3221
	2	2967	2982	2982	3030	3014	3006	3072	3054	3059	3468	3433	3495	3357	3432	3547	3486	3542	3553	5561	5079	5430	4968	5174	5557	5480	5434	5735	5157	5898	5834	5194	5892	5790	5880	5759	6150	5234	5456	5537	5578	6039	5739	5810	5894	5666	5289	5353	5549
	3	3107	3095	3099	3044	3017	3006	3079	3046	3039	5674	6050	6067	5021	5052	5678	5118	5467	5464	11847	11533	11622	10404	10236	11197	12064	12081	11319	10908	10963	9797	9735	9800	9451	10598	9965	10707	9690	10549	9569	9481	9888	9362	10134	9915	9100	10164	9515	9784
	4	3079	3051	3042	3149	3095	3082	3175	3125	3109	7805	7741	7922	7794	8045	8650	8483	8231	8221	14586	13269	14538	13531	13290	14946	17297	14532	15770	14396	13335	15120	14030	14082	14173	15632	12759	14947	13513	14953	12345	13488	15732	13718	15625	14833	13611	13809	12865	14310
	5	3253	3183	3174	3154	3100	3068	3251	3126	3116	9534	9048	9303	7734	7937	8672	9061	10539	10180	18561	18937	20546	15650	17066	15680	22213	33485	18932	21325	19183	21614	16445	17625	16403	18365	29094	31886	25289	20664	20182	21012	17153	15400	18315	16175	22565	22118	21316	19922
	6	3126	3026	3030	3142	3064	3047	3219	3084	3079	9537	9276	9255	8791	8745	10055	9582	12773	12699	18241	19465	20916	18455	22213	18131	23924	30160	23265	20986	20274	21477	19358	23517	20645	23003	30215	28653	23780	18817	20379	25696	20701	19197	19842	18537	23306	20565	19924	20032
	7	3189	3081	3092	3135	3060	3029	3161	3052	3045	10679	10203	9800	8811	8787	10379	9398	12876	12361	21714	22389	24488	20322	22041	18323	21614	26909	22120	24136	23349	24778	20542	24563	22593	21535	26819	25055	25618	18811	22267	24071	19528	20237	18294	17056	21665	22312	21391	21957
Mean of technical reps				3115			3073.33			3197.67			3274			3176.67			3300			3251			3183.33			3296.33			3235.67			3140.33			3255			3200			3136.67			3224			3177
				2977			3016.67			3061.67			3465.33			3445.33			3527			5356.67			5233			5549.67			5629.67			5625.33			5929.67			5409			5785.33			5790			5397
				3100.33			3022.33			3054.67			5930.33			5250.33			5349.67			11667.3			10612.3			11821.3			10556			9662			10423.3			9936			9577			9716.33			9821
				3057.33			3108.67			3136.33			7822.67			8163			8311.67			14131			13922.3			15866.3			14283.7			14095			14446			13603.7			14312.7			14689.7			13661.3
				3203.33			3107.33			3164.33			9295			8114.33			9926.67			19348			16132			24876.7			20707.3			16824.3			26448.3			22045			17855			19018.3			21118.7
				3060.67			3084.33			3127.33			9356			9197			11684.7			19540.7			19599.7			25783			20912.3			21173.3			27290.3			20992			21864.7			20561.7			20173.7
				3120.67			3074.67			3086			10227.3			9325.67			11545			22863.7			20228.7			23547.7			24087.7			22566			24469.7			22232			21278.7			19005			21886.7
[truncated: 15 more columns]

## Sheet: VEST5
		Concentration (uM)
	Day	80									40									20									10									5									2.5
RFU	1	3263	3252	3262	3198	3168	3212	3374	3343	3404	3196	3222	3264	3202	3188	3197	3295	3315	3354	3226	3236	3254	3190	3152	3182	3269	3342	3324	3238	3141	3254	3111	3245	3093	3305	3212	3219	3232	3154	3320	3124	3284	3124	3287	3166	3192	3197	3096	3282
	2	3114	3093	3100	3115	3086	3116	3257	3240	3299	3411	3443	3448	3612	3508	3542	3741	3644	3788	3918	4053	3890	4052	3932	4083	4113	4166	4229	4483	4271	4812	4550	4562	4245	4815	4726	4783	6159	5743	6467	6170	6151	5968	6402	6098	6330	6552	6000	7084
	3	3325	3326	3285	3164	3170	3172	3404	3413	3455	3975	4001	3956	4002	3829	3837	4155	4019	4228	4899	5224	4855	4737	4497	4727	4817	4898	4918	6433	6113	7240	5929	5862	5377	6194	6516	6738	10712	10234	11127	10096	9923	11305	9606	9711	11807	11043	10526	12047
	4	3277	3306	3242	3282	3314	3306	3561	3583	3588	3932	3855	3870	4379	4117	4153	4428	4210	4622	4806	5162	4706	5257	5032	5353	5196	5451	5249	6972	6735	7828	7783	7232	6768	7176	8299	8427	12455	12220	13243	13979	13585	15648	11563	12195	15811	12689	13346	14235
	5	3478	3521	3422	3267	3300	3325	3551	3568	3593	4542	4267	4292	4437	4112	4239	4628	4281	4961	5856	6250	5559	5425	5321	5538	5815	6223	5612	10703	9937	12386	9760	8537	7694	9446	12142	10656	17806	17808	18852	17537	17102	18057	17564	15814	27327	18357	20607	19959
	6	3299	3323	3274	3261	3282	3288	3517	3547	3586	4526	4041	4104	4609	4216	4308	5225	4544	5780	5957	6162	5496	6042	5997	5948	7033	9064	6472	12237	11703	14388	13036	11016	9635	14652	15291	14993	18357	18798	19255	21751	21715	21747	26201	20015	43551	18301	21483	20299
	7	3252	3251	3200	3196	3210	3207	3449	3487	3513	4688	3989	4121	4498	4116	4195	5926	4592	6539	6497	6680	5938	6120	6118	5962	8418	11116	7257	14774	14422	17419	14303	12250	10497	23286	16949	17862	21391	22140	23090	22971	22732	22207	34483	22167	43679	21654	25817	25737
Mean of technical reps				3259			3192.67			3373.67			3227.33			3195.67			3321.33			3238.67			3174.67			3311.67			3211			3149.67			3245.33			3235.33			3177.33			3215			3191.67
				3102.33			3105.67			3265.33			3434			3554			3724.33			3953.67			4022.33			4169.33			4522			4452.33			4774.67			6123			6096.33			6276.67			6545.33
				3312			3168.67			3424			3977.33			3889.33			4134			4992.67			4653.67			4877.67			6595.33			5722.67			6482.67			10691			10441.3			10374.7			11205.3
				3275			3300.67			3577.33			3885.67			4216.33			4420			4891.33			5214			5298.67			7178.33			7261			7967.33			12639.3			14404			13189.7			13423.3
				3473.67			3297.33			3570.67			4367			4262.67			4623.33			5888.33			5428			5883.33			11008.7			8663.67			10748			18155.3			17565.3			20235			19641
				3298.67			3277			3550			4223.67			4377.67			5183			5871.67			5995.67			7523			12776			11229			14978.7			18803.3			21737.7			29922.3			20027.7
				3234.33			3204.33			3483			4266			4269.67			5685.67			6371.67			6066.67			8930.33			15538.3			12350			19365.7			22207			22636.7			33443			24402.7
[truncated: 15 more columns]

## Sheet: VEST6
		Concentration (uM)
	Day	80									40									20									10									5									2.5
RFU	1	3195	3161	3169	3201	3204	3184	3329	3292	3301	3261	3291	3261	3217	3261	3236	3415	3357	3367	3257	3264	3266	3195	3208	3202	3313	3315	3261	3246	3277	3219	3241	3213	3175	3283	3319	3312	3276	3179	3086	3240	3231	3219	3309	3276	3239	3305	3284	3225
	2	3011	2994	3041	3076	3080	3086	3114	3099	3141	3143	3184	3200	3202	3275	3293	3291	3316	3291	4092	4141	4123	4351	4253	4193	4673	4704	4559	5004	5406	5198	5760	5543	5512	5963	5942	5953	5796	5470	5348	5564	5878	5898	6272	5740	5983	5813	5813	5802
	3	3113	3096	3189	3036	3048	3078	3091	3071	3154	3740	3938	3938	3568	3693	3762	3810	3871	3700	8764	9076	9399	8959	9069	8939	10186	10710	11003	9830	10199	9899	9262	9360	10407	10538	10200	10496	9816	9402	9570	9051	9327	10010	9536	9455	9976	10510	9534	9429
	4	3052	3028	3142	3113	3143	3183	3161	3130	3264	4192	4414	4604	4357	4785	4893	4723	4913	4608	9792	9010	9608	10770	10870	10900	11808	12646	12851	12389	11367	11333	11804	11831	12977	13335	12966	12871	11822	10837	11999	11444	12863	12564	13793	11470	12882	13104	12478	11357
	5	2857	3139	3309	3105	3130	3182	3123	3107	3373	6127	5991	7052	5499	6269	6154	5810	6212	5647	17720	15950	15823	12814	12696	12997	15452	16031	18577	22222	18346	21144	14470	17038	14522	22559	23695	19764	18101	17372	21572	15882	15905	17650	22813	19951	20442	19337	18255	21342
	6	3022	3024	3157	3084	3118	3188	3102	3080	3356	9264	8458	10611	8993	9216	9404	10276	11011	9391	20731	17254	18305	16512	16103	16984	28112	28266	30213	22978	17810	21719	18045	21490	17612	25329	29866	30651	18707	17582	20280	19773	19279	21338	29995	26290	30636	19205	18801	21550
	7	2805	3067	3210	3050	3106	3144	3128	3013	3215	12053	10296	13546	10267	10444	10437	13391	13117	9837	24715	19658	20804	17140	16389	17733	32531	32632	34743	25627	19471	23423	19048	22210	19156	26775	29529	32547	21482	20260	22158	21120	19762	21439	27150	28120	30554	21388	20872	23802
Mean of technical reps				3175			3196.33			3307.33			3271			3238			3379.67			3262.33			3201.67			3296.33			3247.33			3209.67			3304.67			3180.33			3230			3274.67			3271.33
				3015.33			3080.67			3118			3175.67			3256.67			3299.33			4118.67			4265.67			4645.33			5202.67			5605			5952.67			5538			5780			5998.33			5809.33
				3132.67			3054			3105.33			3872			3674.33			3793.67			9079.67			8989			10633			9976			9676.33			10411.3			9596			9462.67			9655.67			9824.33
				3074			3146.33			3185			4403.33			4678.33			4748			9470			10846.7			12435			11696.3			12204			13057.3			11552.7			12290.3			12715			12313
				3101.67			3139			3201			6390			5974			5889.67			16497.7			12835.7			16686.7			20570.7			15343.3			22006			19015			16479			21068.7			19644.7
				3067.67			3130			3179.33			9444.33			9204.33			10226			18763.3			16533			28863.7			20835.7			19049			28615.3			18856.3			20130			28973.7			19852
				3027.33			3100			3118.67			11965			10382.7			12115			21725.7			17087.3			33302			22840.3			20138			29617			21300			20773.7			28608			22020.7
[truncated: 15 more columns]

## Sheet: VEST7
		Concentration(uM)
	Day	80									40									20									10									5									2.5
RFU	1	3274	3245	3286	3137	3154	3226	3215	3218	3253	3327	3308	3319	3202	3176	3204	3209	3167	3265	3277	3229	3289	3232	3181	3161	3247	3209	3246	3333	3271	3277	3225	3232	3183	3237	3237	3229	3265	3287	3255	3180	3200	3176	3242	3242	3215	3132	3228	3170
	2	3374	3363	3311	3201	3255	3313	3266	3281	3327	4112	4118	3962	3690	3792	3760	3477	3755	3833	4883	4896	5007	4686	4666	4411	4528	4404	4315	5520	5356	5052	5135	5362	4777	4933	4862	5067	5269	5137	5329	4866	5303	4994	4997	5027	4866	5349	5281	5461
	3	5260	5204	4858	4172	4395	4635	4264	4442	4729	6742	6633	7047	6138	6149	6518	5518	6104	6431	7578	8151	8587	7384	7369	7654	7374	6814	7253	8412	8077	8552	7863	8007	7900	7690	7238	8429	9076	8388	9119	8130	8069	8174	8040	7564	7935	8766	8714	10267
	4	5946	5809	5979	6160	6268	6848	5989	5831	6608	7290	7163	7803	7538	7768	8565	8645	7389	8120	8838	9161	9684	9280	9067	9568	8510	8146	8817	9769	9953	9516	9868	9915	10539	9089	8876	10320	10301	9253	10095	10124	10465	11216	9279	8794	9921	9510	9030	12161
	5	8314	8441	9637	7446	7698	9146	7498	7524	9428	10841	12010	12019	9010	9498	11445	9443	9813	11725	14286	14839	17135	12648	11502	12677	11820	12300	14823	17942	16816	16422	14557	13702	13305	13377	12614	17892	16126	15356	15647	14746	13990	16127	13465	12718	15841	14934	14989	18714
	6	9943	10183	12472	10219	10460	11600	9900	13387	16707	13551	14761	14618	12243	13385	15519	10243	13488	16680	16474	17136	18935	18153	15106	17209	18393	19570	20986	19428	18412	16997	20317	18732	18001	19351	15670	26767	16972	19482	18462	19428	18379	20880	22876	20345	24000	16780	17459	21043
	7	11984	12389	15955	11051	11562	13119	11076	18750	24857	16501	17682	18327	13566	14913	17539	10439	16097	19975	19417	20314	23123	19130	16576	18662	24335	24252	23895	22731	21768	19576	21038	20107	19847	21513	17793	32027	20231	25832	22905	21098	20523	22544	28986	27469	35480	20189	22950	26388
Mean of technical reps				3268.33			3172.33			3228.67			3318			3194			3213.67			3265			3191.33			3234			3293.67			3213.33			3234.33			3269			3185.33			3233			3176.67
				3349.33			3256.33			3291.33			4064			3747.33			3688.33			4928.67			4587.67			4415.67			5309.33			5091.33			4954			5245			5054.33			4963.33			5363.67
				5107.33			4400.67			4478.33			6807.33			6268.33			6017.67			8105.33			7469			7147			8347			7923.33			7785.67			8861			8124.33			7846.33			9249
				5911.33			6425.33			6142.67			7418.67			7957			8051.33			9227.67			9305			8491			9746			10107.3			9428.33			9883			10601.7			9331.33			10233.7
				8797.33			8096.67			8150			11623.3			9984.33			10327			15420			12275.7			12981			17060			13854.7			14627.7			15709.7			14954.3			14008			16212.3
				10866			10759.7			13331.3			14310			13715.7			13470.3			17515			16822.7			19649.7			18279			19016.7			20596			18305.3			19562.3			22407			18427.3
				13442.7			11910.7			18227.7			17503.3			15339.3			15503.7			20951.3			18122.7			24160.7			21358.3			20330.7			23777.7			22989.3			21388.3			30645			23175.7
[truncated: 15 more columns]

## Sheet: VEST8
		Concentration (uM)
	Day	80									40									20									10									5									2.5
RFU	1	3321	3336	3380	3183	3185	3185	3241	3237	3142	3348	3327	3389	3268	3214	3198	3194	3242	3289	3290	3347	3361	3252	3176	3240		3234	3279	3227	3301	3323	3200	3202	3213	3210	3198	3233	3255	3268	3346	3248		3228		3213	3235		3265	3112
	2	5108	6282	6266	5614	5333	5210	3469	5593	5403	6476	6351	6663	5884	5769	5693	3744	5787	5986	6345	6492	6590	6020	5663	5871		5879	6086	6168	6299	6474	5678	5953	5852	5645	5632	6044	5921	6051	6394	6080		5939		5445	5929		5528	5745
	3	11961	10051	9468	9002	8499	7959	5306	8854	8987	9870	9838	9879	8655	8616	9210	6366	9243	9143	10005	9382	10018	8880	8766	8402		8588	9076	9354	9448	10197	8649	8563	8759	10094	9012	9085	9926	9582	9927	9513		8909		8132	9105		8471	8889
	4	10756	11202	11011	11787	10710	9964	7477	11179	10736	13672	11630	12211	11243	10786	11930	9472	11447	11473	13205	11231	12451	12039	10824	10638		10223	10717	11787	10991	11163	12511	10873	10669	11816	10455	11513	11940	10644	11149	14428		11652		9718	10605		9323	9712
	5	11900	15386	16935	14194	12553	16585	9946	15457	15099	18610	16041	17277	17156	13653	14179	11919	14843	15001	17796	16669	17206	15798	14469	16125		14262	14629	21116	15873	15180	15565	13997	12468	17830	13778	16479	17305	16016	16450	18325		13956		16476	14459		16340	14643
	6	10560	16345	17648	17214	15137	23818	13094	19240	24131	18359	16625	17321	20522	17016	17005	11660	17225	18769	18395	17726	17809	18357	19005	20754		22573	18436	21685	16635	15889	18583	17172	15419	29298	17405	20261	17926	16226	17525	21774		17328		21035	22046		18013	15899
	7	10860	18766	19694	17820	16017	24665	13488	19636	32312	20577	18796	19621	21729	17602	18157	10385	18466	19488	20915	21299	21208	18839	19597	21226		27913	21059	25639	19361	19378	19298	18079	17309	30017	18794	21733	21563	19549	21139	22145		19215		21124	32544		21853	19193
Mean of technical reps				3345.67			3184.33			3206.67			3354.67			3226.67			3241.67			3332.67			3222.67			3256.5			3283.67			3205			3213.67			3289.67			3238			3224			3188.5
				5885.33			5385.67			4821.67			6496.67			5782			5172.33			6475.67			5851.33			5982.5			6313.67			5827.67			5773.67			6122			6009.5			5687			5636.5
				10493.3			8486.67			7715.67			9862.33			8827			8250.67			9801.67			8682.67			8832			9666.33			8657			9397			9811.67			9211			8618.5			8680
				10989.7			10820.3			9797.33			12504.3			11319.7			10797.3			12295.7			11167			10470			11313.7			11351			11261.3			11244.3			13040			10161.5			9517.5
				14740.3			14444			13500.7			17309.3			14996			13921			17223.7			15464			14445.5			17389.7			14010			16029			16590.3			16140.5			15467.5			15491.5
				14851			18723			18821.7			17435			18181			15884.7			17976.7			19372			20504.5			18069.7			17058			22321.3			17225.7			19551			21540.5			16956
				16440			19500.7			21812			19664.7			19162.7			16113			21140.7			19887.3			24486			21459.3			18228.7			23514.7			20750.3			20680			26834			20523
[truncated: 12 more columns]

## Sheet: VEST9
		Concentration (uM)
	Day	80									40									20									10									5									2.5
RFU	1	3205	3230	3272	3106	3111	3120	3230	3272	3106	3229	3264	3301	3284	3180	3186	3264	3301	3284	3260	3287	3270	3146	3174	3197	3287	3270	3146	3254	3211	3176	3120	3183	3211	3176	3120		3230	3232	3227	3125	3209	3232	3227	3125			3240	3188
	2	4029	4100	4160	3892	3850	3861	4100	4160	3892	4391	4795	5101	4901	4691	4701	4795	5101	4901	5335	5338	5520	5105	5070	5314	5338	5520	5105	5525	5452	5675	4680	5421	5452	5675	4680		5387	5420	5614	5073	5514	5420	5614	5073			5709	5108
	3	7592	7833	7735	7226	7152	7344	7833	7735	7226	8176	8337	8336	7409	7788	7942	8337	8336	7409	8462	9029	8766	8223	8390	8074	9029	8766	8223	8740	8479	9036	8201	8270	8479	9036	8201		9287	9088	8946	8146	9391	9088	8946	8146			10145	8951
	4	9913	8736	8516	9229	8901	9287	8736	8516	9229	9533	9828	10499	8437	10029	10133	9828	10499	8437	10447	11864	10926	11052	12095	10647	11864	10926	11052	10575	11746	11423	10937	11444	11746	11423	10937		12326	10447	10333	10193	13668	10447	10333	10193			13940	10951
	5	17045	16951	14059	12001	13244	11855	16951	14059	12001	17376	16157	17723	12103	13197	13979	16157	17723	12103	17437	19330	18663	14225	16675	14937	19330	18663	14225	19077	19618	16542	14596	16708	19618	16542	14596		17941	16215	17633	14517	15576	16215	17633	14517			18658	20287
	6	17709	18122	15568	13817	17460	14349	18122	15568	13817	18206	16998	18465	16392	16072	18024	16998	18465	16392	18565	19018	19451	17062	18810	18085	19018	19451	17062	19683	20356	17147	18338	19689	20356	17147	18338		16385	16601	19446	19946	17635	16601	19446	19946			18256	22788
	7	19860	19967	18036	14401	18192	14720	19967	18036	14401	19276	18970	20153	17045	16838	18837	18970	20153	17045	21137	20803	22483	17449	18965	19025	20803	22483	17449	22718	22987	19984	19354	21003	22987	19984	19354		18448	18792	22856	20978	19145	18792	22856	20978			20125	26917
Mean of technical reps				3235.67			3112.33			3202.67			3264.67			3216.67			3283			3272.33			3172.33			3234.33			3213.67			3171.33			3148			3229.67			3188.67			3176			3214
				4096.33			3867.67			4050.67			4762.33			4764.33			4932.33			5397.67			5163			5321			5550.67			5184.33			5177.5			5473.67			5335.67			5343.5			5408.5
				7720			7240.67			7598			8283			7713			8027.33			8752.33			8229			8672.67			8751.67			8316.67			8618.5			9107			8875			8546			9548
				9055			9139			8827			9953.33			9533			9588			11079			11264.7			11280.7			11248			11375.7			11180			11035.3			11436			10263			12445.5
				16018.3			12366.7			14337			17085.3			13093			15327.7			18476.7			15279			17406			18412.3			16974			15569			17263			15436			16075			19472.5
				17133			15208.7			15835.7			17889.7			16829.3			17285			19011.3			17985.7			18510.3			19062			19461			17742.5			17477.3			18060.7			19696			20522
				19287.7			15771			17468			19466.3			17573.3			18722.7			21474.3			18479.7			20245			21896.3			21114.7			19669			20032			19638.3			21917			23521
[truncated: 14 more columns]

[truncated: 6 more sheets: VEST10, VEST11, VEST12, VEST13, VEST14, VEST15]
