# Supplementary material for: MyosinA is a druggable target in the widespread protozoan parasite Toxoplasma gondii
Source: PLoS Biol. 2023 May 8;21(5):e3002110. doi: 10.1371/journal.pbio.3002110 (PMC10185354; doi:10.1371/journal.pbio.3002110)
Supplement: S6 Data — These relative growth numbers were used to calculate the IC50 for each compound on the indicated day postinfection. For the compounds that did not show sufficient inhibition from 0–80 μM to determine an IC50, the relative growth numbers from both day 5 and day 6 are shown. (XLSX) [file pbio.3002110.s022.xlsx]

## Sheet: KNX-002
	% growth
concentration	80	2.35838	2.56172	4.46783	2.86066	2.61641	2.41048	2.35553	1.98096	1.78266
	40	23.1503	13.1249	14.3522	16.8379	21.7214	16.1722	20.923	13.2593	14.4811
	20	51.0173	59.8623	58.2888	62.8914	65.9543	68.067	48.263	43.8054	60.3236
	10	97.1619	78.7867	89.2588	84.3556	99.728	100	69.8356	76.2723	77.5702		Day 5
	5	100	91.707	98.7752	100	97.3512	91.9805	100	100	100
	2.5	87.3237	100	92.6859	78.0068	76.9704	77.7379	91.1484	75.829	85.9219
	1.25	75.4393	98.3129	100	88.1329	100	95.4282	79.495	72.0313	90.116

## Sheet: VEST1
		% growth
concentration	80	79.9893	100	100	100	100	98.7537	100	100	100
	40	82.0873	83.7091	90.3485	97.7745	91.7305	97.3492	72.7699	64.6791	100
	20	100	95.0707	83.3209	73.8764	69.52	88.2109	48.3935	89.8384	60.5243
	10	85.292	74.0598	78.1569	86.2441	82.7225	100	85.0945	82.6763	76.1343		DAY 5
	5	86.1943	89.7717	82.5895	77.9151	97.6932	79.2401	76.764	57.8771	57.808
	2.5	65.917	95.712	77.1232	86.3855	77.6941	75.808	57.6469	63.3022	60.3493
	1.25	70.3662	90.2772	63.0634	84.8298	68.8146	81.8118	73.9787	89.1653	54.2287
concentration	80	83.8092	100	100	100	100	94.6361	100	100	100
	40	80.8478	85.204	92.6692	92.7978	100	100	94.8723	78.1275	100
	20	100	85.8251	78.1556	75.1958	71.4445	90.9699	59.3053	68.8751	62.8598		DAY 6
	10	87.5	78.4093	80.9767	81.3123	91.6708	94.8463	72.1824	71.1974	82.3847
	5	87.9774	94.8234	78.6031	72.4572	98.955	74.7512	64.4673	58.0216	62.5826
	2.5	65.0902	93.0031	76.6258	85.2729	82.4202	73.706	72.9506	64.1355	64.6429
	1.25	65.4659	85.8665	63.7262	84.5898	74.7341	76.4709	61.0309	62.189	60.5873

## Sheet: VEST2
	% growth
concentration	80	1.01487	1.19941	1.37004	1.32529	1.0128	1.06867	0.978838	0.435749	0.372693
	40	1.93643	2.12166	2.42543	2.24702	0.943629	1.61437	1.59309	0.937613	1.30443
	20	71.8402	75.0189	69.7542	55.3087	47.2556	61.5564	69.549	28.1464	59.3037		Day 6
	10	87.4191	74.5099	94.1331	76.0301	83.1332	89.518	80.6293	100	100
	5	88.7081	83.2838	99.0692	78.1476	100	94.7078	78.1327	85.1184	82.5789
	2.5	84.1411	76.5862	95.2081	100	78.7856	100	100	56.2928	88.8828
	1.25	100	100	100	81.1868	81.4288	85.681	74.2054	61.5128	98.332

## Sheet: VEST3
		% growth
concentration	80	1.32945	1.2095	1.4678	1.7809	0.757807	0.848168	1.38605	0.123417	0.241398
	40	28.6772	32.7563	22.0289	25.1463	20.9986	19.2909	37.5542	29.2261	29.9448
	20	88.4113	71.7099	75.3906	62.5553	71.9672	70.965	100	67.808	95.9154
	10	83.9495	77.7852	98.5322	100	81.2382	82.5337	80.6975	62.509	100		day 6
	5	100	100	99.0945	81.5346	88.1623	81.7693	95.1141	59.9968	78.826
	2.5	79.7669	84.5373	100	80.2015	97.311	66.1472	97.6981	100	98.6895
	1.25	85.4489	83.5109	96.585	95.273	100	100	94.1737	58.3048	66.7063

## Sheet: VEST4
concentration	80	2.04916	2.36903	1.93429	2.32456	2.07645	1.89534	2.29367	0.871808	0.690369
	40	29.9684	33.9471	29.6335	27.3752	34.6862	40.3791	31.076	25.0767	25.0742
	20	70.0938	87.1911	80.4447	70.6722	96.2314	88.5043	96.2301	100	55.2848
	10	82.3799	88.5156	85.2714	75.0205	100	93.4693	77.1673	85.6625	100		day 5
	5	100	96.4895	78.7997	100	96.8179	86.5815	76.9197	43.4794	67.8253
	2.5	85.9048	100	77.6246	70.2401	94.4718	99.9725	71.723	62.4306	73.9869
	1.25	70.4761	89.5224	100	79.7134	97.0606	100	100	72.9674	46.1615

## Sheet: VEST5
		% growth
concentration	80	4.40732	4.14425	3.56258	2.75855	3.54996	2.56595	4.19692	3.4291	2.77334
	40	11.2432	8.11804	8.14756	8.75763	9.22432	6.96611	10.121	6.87754	8.37737
	20	19.6852	18.6811	14.8248	13.8235	17.673	13.2197	16.6502	16.2701	11.0442
	10	50.8256	38.321	50.8037	36.0509	40.1467	23.5991	36.6227	44.8975	31.707		day 5
	5	96.46	80.2482	84.8801	75.9268	100	73.4883	81.2761	62.6572	100
	2.5	100	95.1579	90.7141	100	99.0426	100	96.6997	100	80.4801
	1.25	98.3746	100	100	80.4389	83.7666	98.4787	100	88.8905	94.6254

## Sheet: VEST6
		% growth
concentration	80	0.334534	2.40408	2.99055	2.52146	1.9987	2.2795	1.67291	1.19025	2.3047
	40	17.1642	19.7183	22.8726	18.5756	20.5606	19.6505	15.0911	16.0923	13.7728
	20	76.8296	80.1785	69.4625	67.6301	58.5654	59.647	63.2409	63.2175	78.9803
	10	100	94.7244	97.7266	78.7352	84.241	68.5604	98.7316	100	84.9665		day 5
	5	78.7905	88.8113	100	88.2041	77.5413	86.8432	100	82.0311	88.3857
	2.5	85.1518	94.1719	98.7783	88.7071	77.4526	78.1343	66.5918	74.6352	100
	1.25	89.2846	100	80.5641	100	100	100	68.8389	71.0357	90.0197

## Sheet: VEST7
		% growth
concentration	80	31.5633	39.5283	37.3617	34.1515	36.4163	42.2389	34.367	31.9193	39.6011
	40	46.0074	64.2872	50.2765	45.4749	49.7773	57.5218	48.5589	47.5812	53.5697
	20	65.6988	83.9126	78.0145	71.8144	64.6526	65.7116	65.903	64.598	72.4094		DAY 5
	10	86.5962	97.6275	74.1488	85.6357	80.9828	69.8863	77.2638	66.7465	91.0727
	5	76.2161	87.4991	69.9469	87.0041	83.1205	88.6459	77.9059	67.4581	78.6001
	2.5	69.4027	84.9532	86.5756	78.6635	80.3221	88.832	95.6512	90.1676	100
	1.25	100	100	100	100	100	100	100	100	95.062
		% growth
concentration	80	35.9582	40.3361	47.7866	40.3687	40.8611	48.6953	32.104	52.7402	57.8215
	40	54.1007	65.1559	58.3305	51.2773	56.4478	70.3616	33.6523	53.2462	57.7083
	20	68.7987	78.032	79.5411	83.1303	65.6187	79.7048	70.4419	83.7141	75.762		DAY6
	10	83.6526	84.9498	70.0192	94.7936	84.9408	84.0834	74.7664	64.1769	100
	5	71.3029	90.7509	77.2171	90.0022	83.0598	100	90.6785	87.5964	88.3988
	2.5	70.3374	79.7831	89.8983	85.6311	83.1344	89.9491	74.5497	98.0864	89.0822
	1.25	100	100	100	100	100	90.7508	100	100	80.2818

## Sheet: VEST8
		% growth
concentration	80	49.7053	75.4581	97.6464	73.5124	62.8404	91.2718	47.5868	70.9986	54.6445
	40	86.3239	79.3674	100	92.5045	69.9221	75.3507	60.7034	67.5383	54.205
	20	81.8817	83.1155	99.5114	83.7971	75.1754	88.2279	88.6651	64.264	52.5364			DAY 5
	10	100	78.3647	85.5688	82.3032	72.1367	64.0286	100	61.5363	60.8343
	5	79.2021	79.2181	94.3087	100	100	73.8751	74.2455	76.7414	51.7739
	2.5	63.6706	81.1519	81.8732	86.6761	86.622	78.2358	31.9306	100	56.3983
	1.25	69.2971	100	97.5157	87.6443	87.5941	100	48.8698	88.1876	100
		% growth
concentration	80	41.1158	73.5362	97.0119	76.0567	65.0353	100	38.8759	61.7359	92.926
	40	82.3956	75.05	94.8832	93.4261	74.9342	79.1282	33.4666	54.1419	69.4393
	20	82.5861	81.0023	98.06	82.0583	85.4125	85.4276	67.7707	74.2971	67.9807			DAY 6
	10	100	75.1041	85.5608	83.245	75.756	60.0542	100	54.8202	75.9746
	5	80.1037	72.8929	96.2112	100	100	69.1334	54.8472	68.5008	83.7933
	2.5	80.5642	82.5539	85.6259	70.0656	69.9663	74.0322	34.2965	75.8612	67.0258
	1.25	97.6446	100	100	83.7648	83.7109	84.2243	40.1207	100	100

## Sheet: VEST9
		% growth
concentration	80	86.4552	84.1956	64.4946	54.2254	67.6812	53.1991	67.6895	48.5955	64.8576
	40	88.4629	79.4904	85.3828	54.8219	67.3768	65.6668	60.303	55.8449	49.621
	20	88.8329	98.2933	90.7417	67.232	89.8983	71.2902	74.0403	74.6327	53.9179			DAY 5
	10	98.7808	100	78.65	69.4017	90.112	69.2886	90.1146	81.4715	59.6501
	5	91.8901	79.8341	84.8697	68.9397	82.7818	68.8248	82.7863	100	82.7764
	2.5	96.2392	94.3111	100	100	100	100	100	76.8799	63.5793
	1.25	100	97.9852	81.6658	79.9403	88.1046	88.7063	47.5885	84.5289	100
		% growth
concentration	80	88.3133	87.3162	63.9757	57.0547	85.0763	57.7966	56.9239	54.8086	43.0087
	40	91.2557	80.9345	78.4303	70.3046	77.0257	76.1752	70.2142	49.5984	56.8333
	20	93.3811	92.4033	83.35	73.7522	92.9064	76.4803	73.6723	59.8761	57.0628			DAY 6
	10	100	100	71.8541	80.318	98.0048	87.8376	74.111	58.1043	63.0967
	5	80.4748	78.6805	83.325	88.5922	86.0913	85.7872	76.6297	100	100
	2.5	91.5517	88.077	100	100	100	100	100	64.467	58.7405
	1.25	94.281	90.6944	72.2682	82.0881	92.164	88.5627	54.8955	99.6021	85.882

[truncated: 6 more sheets: VEST10, VEST11, VEST12, VEST13, VEST14, VEST15]
