# Supplementary material for: MyosinA is a druggable target in the widespread protozoan parasite Toxoplasma gondii
Source: PLoS Biol. 2023 May 8;21(5):e3002110. doi: 10.1371/journal.pbio.3002110 (PMC10185354; doi:10.1371/journal.pbio.3002110)
Supplement: S7 Data — Each number represents the mean of a single biological replicate consisting of 2–4 technical replicates. Where indicated, 0.1% w/v sodium azide was used as a positive control for toxicity. (XLSX) [file pbio.3002110.s023.xlsx]

## Sheet: CellTiterGLO HepG2
	% luminescence compared to average DMSO (all)
	80μM			40μM
KNX-002	112.302	167.992		198.854	217.864	191.519
VEST1	127.955	141.185		171.562	174.262	157.859
VEST2	40.7224	50.1079		61.5329	123.107	166.802
VEST3	32.7082	63.6929		199.642	188.895	165.172
VEST4	113.091	131.783		60.5301	129.409	158.52
VEST5	79.6004	102.552		207.88	218.428	187.157
VEST6	95.6081	116.107		153.438	169.444	158.652
VEST7	147.93	157.744		131.304	167.042	172.883
VEST8	151.922	180.642		125.645	146.967	209.186
VEST9	149.24	165.882		111.318	156.736	178.346
VEST10	136.574	148.726		165.544	167.061	207.864
VEST11	119.722	164.928		116.118	135.798	195.793
VEST12	102.829	140.829		100.86	152.844	188.082
VEST13	105.587	138.489		92.5501	133.703	188.787
VEST14	108.108	109.043		169.556	130.544	102.126
VEST15	100.948	86.9557		94.0544	97.7303	117.684
	negative control (0.2%)
DMSO	96.3285	38.6173	160.253	80.6222	80.1576	169.83	73.423
	Each column is a biological replicate representing 2 - 4 technical replicates.

## Sheet: CellTiterGLO HFF
																													40μM
% luminescence compared to average DMSO (all)
	80μM			40μM
KNX-002	100.075	108.106	89.635	93.6414	85.5502
VEST1	115.432	112.943	116.002	99.9116	92.1984
VEST2	106.011	63.7871	63.3755	74.1607	76.7375
VEST3	118.281	62.5357	35.7141	89.0031	88.7712
VEST4	136.229	138.407	52.1906	106.066	62.9258
VEST5	96.6101	87.2463	95.8792	89.9136	87.6374
VEST6	117.779	117.194	75.2038	84.3477	84.3391
VEST7	127.319	128.089	140.671	102.025	92.5849
VEST8	116.18	119.333	135.508	99.2588	86.1686
VEST9	139.026	111.438	131.448	94.7752	92.6364
VEST10	131.966	148.703	68.8387	86.4435	82.7673
VEST11	114.883	121.198	107.306	85.0177	74.3411
VEST12	99.1761	84.5518	124.529	82.836	81.1181
VEST13	103.755	97.5749	45.8627	81.9083	81.4015
VEST14	82.1368	120.709	65.0069	72.3913	93.4748
VEST15	99.1135	125.622	94.9923	124.556	101.733
negative control (0.2%)
DMSO	88.4896	84.1152	143.547	71.793	124.663	88.3847	107.393
Each column is a biological replicate representing 2 - 4 technical replicates.

## Sheet: CellTox Green HepG2
% fluorescence compared to average DMSO (all)
	80μM			40μM
KNX-002	110.402	104.925		99.1708	104.604
VEST1	113.981	100.299		105.444	101.205
VEST2	179.061	103.924		102.979	101.356
VEST3	231.604	105.378		101.599	100.771
VEST4	125.571	100.223		109.363	99.9024
VEST5	114.606	105.756		100.725	101.621
VEST6	105.49	102.206		104.221	101.734
VEST7	108.333	103.244		104.598	99.3926
VEST8	110.32	103.377		105.518	97.3157
VEST9	109.519	103.018		104.221	98.0143
VEST10	105.895	104.189		102.501	102.659
VEST11	113.41	101.772		104.791	102.225
VEST12	119.997	102.263		105.683	102.697
VEST13	119.297	101.772		104.488	101.791
VEST14	101.96	102.187		148.356	100.481
VEST15	103.83	103.377		195.683	95.6793
negative control (0.2%)
DMSO	98.4441	104.661		101.958	95.3394
positive control (0.1%)
NaN3	669.681
Each column is a biological replicate representing 2 - 3 technical replicates.

## Sheet: CellTox green HFF
% fluorescence compared to average DMSO (all)
	80μM			40μM
KNX-002	124.448	122.784		126.242	135.982
VEST1	156.199	128.895		123.54	109.514
VEST2	187.927	187.927		104.307	182.393
VEST3	167.276	191.691		154.614	154.612
VEST4	137.314	130.63		117.59	122.858
VEST5	131.69	133.913		134.364	136.42
VEST6	135.769	132.785		130.592	139.886
VEST7	131.701	131.611		127.707	119.46
VEST8	130.424	134.063		139.647	126.679
VEST9	131.393	143.163		135.63	114.099
VEST10	138.832	128.885		133.082	132.148
VEST11	130.38	141.23		127.937	215.381
VEST12	131.921	231.45		128.146	191.135
VEST13	139.999	176.028		127.86	127.541
VEST14	134.859	160.92		127.761	150.141
VEST15	138.711	324.481		126.407	126.781
negative control (0.2%)
DMSO	100.677	98.1705		99.3232	101.829
Each column is a biological replicate representing 2 - 3 technical replicates.
