# Supplementary material for: MyosinA is a druggable target in the widespread protozoan parasite Toxoplasma gondii
Source: PLoS Biol. 2023 May 8;21(5):e3002110. doi: 10.1371/journal.pbio.3002110 (PMC10185354; doi:10.1371/journal.pbio.3002110)
Supplement: S8 Data. Tab A — Numbers for VEST5 indicate % luminescence compared to the average of the DMSO controls. Each number represents the mean measurement from a single biological replicate consisting of 3 technical replicates. Tab B. Comparison of the effects of DMSO vs. 80 μM VEST5 on the replication of T. gondii in culture, measured by quantifying the number of parasites per vacuole at 12, 24, and 36 h postinfection. Each number represents the mean percentage measured in a single biological replicate consisting of 2 technical replicates (≥50 vacuoles each). (XLSX) [file pbio.3002110.s024.xlsx]

## Sheet: A- Extracellular viability
			% luminescence versus all DMSO
			1h						3h
			80			40			80			40
	VEST 5		77.171	80.921	84.2763	97.4847	97.8926	86.4718	88.5112	99.3202	96.465	114.671	98.2895
	DMSO (-ve control)		121.776	94.3421	83.8816	107.07	93.4059	99.5241	107.07	93.4059	99.5241	121.776	94.3421	83.8816
		Each is a biological replicate representing triplicate wells

## Sheet: B - Intracellular growth
		% of population at each vacuole size.
		12hPI						24hPI						36hPI
	Biological replicate #	2	4	8	16+	Total (%)	Biological replicate #	2	4	8	16+	Total (%)	Biological replicate #	2	4	8	16+	Total (%)
DMSO	1	84.2593	15.7407	0	0	100	1	15	38	41	6	100	1	5.55556	5.55556	38.8889	50	100
	2	83.333	16.667	0	0	100	2	11	31	49	9	100	2	11.2149	9.55926	33.6333	45.3704	99.7779
	3	87	13	0	0	100	3	20	36	37	7	100	3	5.5	6.33333	41	47.2222	100.056
	4	88	12	0	0	100	4	19.1	32.7	43.6	4.5	99.9	4	36.1	9	14.8	40.2	100.1
	5	83.6	16.4	0	0	100	5	23.4	28	45.8	2.8	100	5	19	17.4	15.7	47.9	100
	6	87	13	0	0	100	6	12.4	30.5	50.5	6.7	100.1	6	8.2	9.2	21.1	61.5	100
	7	81.8	18.2	0	0	100	7	18.3	26	53.8	2	100.1	7	16.7	6.1	15.8	61.4	100
80µM KNX-002	1	84.6154	15.3846	0	0	100	1	11.3043	28.6957	52.1739	7.82609	100	1	10.4762	11.4286	30.4762	47.6191	100
	2	85	15	0	0	100	2	16.7407	31.5652	44.6087	6.95652	99.8712	2	9.1	9.52381	34.4286	47	100.052
	3	87	13	0	0	100	3	20.875	33.0435	41.2174	5.21739	100.353	3	9.40171	9.52381	35.7143	45.7143	100.354
	4	66.7	33.3	0	0	100	4	21	43.8	34.3	1	100.1	4	23.8	30.7	38.6	6.9	100
	5	76.9	23.1	0	0	100	5	13.2	53.8	32.1	1	100.1	5	11.7	19.4	52.4	16.6	100.1
