# Supplementary material for: MyosinA is a druggable target in the widespread protozoan parasite Toxoplasma gondii
Source: PLoS Biol. 2023 May 8;21(5):e3002110. doi: 10.1371/journal.pbio.3002110 (PMC10185354; doi:10.1371/journal.pbio.3002110)
Supplement: S9 Data — (XLSX) [file pbio.3002110.s025.xlsx]

## Sheet: 20170628
Date (Biological Replicate):	20170628
Condition:	DMSO																														2.5uM KNX-002
Replicate:	1										2										3										1										2
	Position										Position										Position										Position										Position
	====================										====================										====================										====================										====================
	Position X	Position Y	Position Z	Unit	Category	Collection	Time	TrackID	ID		Position X	Position Y	Position Z	Unit	Category	Collection	Time	TrackID	ID		Position X	Position Y	Position Z	Unit	Category	Collection	Time	TrackID	ID		Position X	Position Y	Position Z	Unit	Category	Collection	Time	TrackID	ID		Position X	Position Y	Position Z	Unit	Category	Collection	Time	TrackID	ID
	-135.797	-119.733	20.7107	um	Spot	Position	1	1000000218	218		-169.19	-187.749	20	um	Spot	Position	1	1000000020	20		145.112	-155.558	44.3595	um	Spot	Position	1	1000000608	608		-182.115	-157.598	20	um	Spot	Position	1	1000000053	53		-131.116	-160.267	23.0219	um	Spot	Position	1	1000000277	277
	-125.912	-189.966	25.7327	um	Spot	Position	1	1000000449	449		-173.758	-110.324	20	um	Spot	Position	1	1000000181	181		164.654	-127.638	43.7433	um	Spot	Position	1	1000000620	620		-110.837	-144.78	20	um	Spot	Position	1	1000000073	73		-128.515	-145.199	23.3073	um	Spot	Position	1	1000000292	292
	-124.907	-118.994	25.5692	um	Spot	Position	1	1000000471	471		-178.241	-198.993	20.6139	um	Spot	Position	1	1000000201	201		125.807	-102.846	43.7519	um	Spot	Position	1	1000000627	627		-172.043	-169.445	21.2729	um	Spot	Position	1	1000000171	171		-118.172	-189.942	25.2264	um	Spot	Position	1	1000000396	396
	-124.529	-134.76	26.7577	um	Spot	Position	1	1000000491	491		-191.556	-129.582	21.697	um	Spot	Position	1	1000000233	233		154.618	-184.807	44.5345	um	Spot	Position	1	1000000632	632		-183.16	-195.834	21.6326	um	Spot	Position	1	1000000188	188		-170.401	-140.609	25.4663	um	Spot	Position	1	1000000410	410
	-177.38	-134.578	28.6459	um	Spot	Position	1	1000000558	558		-111.598	-132.968	22.6904	um	Spot	Position	1	1000000277	277		145.336	-100.965	45.8925	um	Spot	Position	1	1000000692	692		-174.786	-141.266	21.7419	um	Spot	Position	1	1000000217	217		-183.422	-125.693	25.6772	um	Spot	Position	1	1000000452	452
	-151.825	-123.411	30.1504	um	Spot	Position	1	1000000598	598		-189.713	-140.828	24.8358	um	Spot	Position	1	1000000400	400		122.075	-193.252	46.9386	um	Spot	Position	1	1000000696	696		-177.611	-168.917	23.022	um	Spot	Position	1	1000000253	253		-126.064	-166.993	26.8764	um	Spot	Position	1	1000000464	464
	-20.1898	-129.764	20	um	Spot	Position	1	1000000924	924		-95.754	-106.045	25.473	um	Spot	Position	1	1000000424	424		158.646	-164.928	46.9198	um	Spot	Position	1	1000000704	704		-157.331	-98.5624	22.8282	um	Spot	Position	1	1000000285	285		-190.162	-185.181	28.8848	um	Spot	Position	1	1000000511	511
	-5.1035	-118.897	20	um	Spot	Position	1	1000000945	945		-147.638	-162.923	26.7398	um	Spot	Position	1	1000000513	513		172.583	-98.4212	47.1042	um	Spot	Position	1	1000000718	718		-110.789	-196.693	24.2407	um	Spot	Position	1	1000000288	288		-149.86	-181.289	28.6164	um	Spot	Position	1	1000000512	512
	-37.6321	-175.612	23.1661	um	Spot	Position	1	1000001066	1066		-113.541	-157.376	27.8187	um	Spot	Position	1	1000000567	567		181.127	-180.284	48.1079	um	Spot	Position	1	1000000728	728		-101.324	-126.254	24.0103	um	Spot	Position	1	1000000316	316		-99.9995	-168.476	29.4372	um	Spot	Position	1	1000000515	515
	-37.9258	-117.033	22.8894	um	Spot	Position	1	1000001097	1097		-124.157	-172.863	29.0332	um	Spot	Position	1	1000000602	602		140.321	-175.898	48.2514	um	Spot	Position	1	1000000730	730		-128.833	-110.109	24.2501	um	Spot	Position	1	1000000326	326		-159.405	-130.042	28.5219	um	Spot	Position	1	1000000529	529
	-92.0853	-149.877	24.1711	um	Spot	Position	1	1000001135	1135		-145.484	-194.282	29.76	um	Spot	Position	1	1000000638	638		153.065	-110.912	47.75	um	Spot	Position	1	1000000756	756		-179.857	-134.593	28.0164	um	Spot	Position	1	1000000505	505		-132.339	-175.633	32.384	um	Spot	Position	1	1000000594	594
	-83.8096	-113.186	26.7451	um	Spot	Position	1	1000001279	1279		-170.255	-193.015	30.4677	um	Spot	Position	1	1000000640	640		-185.059	-96.386	37.0035	um	Spot	Position	1	1000000889	889		-143.381	-116.581	27.8219	um	Spot	Position	1	1000000512	512		-127.959	-174.285	31.5357	um	Spot	Position	1	1000000595	595
	-74.131	-125.024	28.3911	um	Spot	Position	1	1000001311	1311		-160.353	-195.623	31.3251	um	Spot	Position	1	1000000676	676		-189.836	-51.3656	37.0009	um	Spot	Position	1	1000000901	901		-120.981	-153.117	28.9011	um	Spot	Position	1	1000000543	543		-122.535	-163.979	32.9394	um	Spot	Position	1	1000000626	626
	-47.7019	-186.185	29.9647	um	Spot	Position	1	1000001358	1358		-179.923	-161.091	31.8675	um	Spot	Position	1	1000000718	718		-189.117	-26.4405	36.7215	um	Spot	Position	1	1000000912	912		-103.344	-188.292	29.6813	um	Spot	Position	1	1000000566	566		-191.516	-191.775	33.6503	um	Spot	Position	1	1000000641	641
	-84.4101	-184.66	29.6456	um	Spot	Position	1	1000001359	1359		-163.378	-106.587	32.6737	um	Spot	Position	1	1000000745	745		-148.493	-22.0479	39.3773	um	Spot	Position	1	1000000995	995		-120.214	-114.752	30.3611	um	Spot	Position	1	1000000597	597		-135.019	-156.422	34.1379	um	Spot	Position	1	1000000651	651
	-55.7376	-167.727	31.0393	um	Spot	Position	1	1000001401	1401		-121.741	-105.433	33.0453	um	Spot	Position	1	1000000746	746		-140.332	-60.5055	40.8639	um	Spot	Position	1	1000001071	1071		-146.774	-193.941	35.0364	um	Spot	Position	1	1000000719	719		-140.664	-146.006	33.8408	um	Spot	Position	1	1000000654	654
	-78.2067	-124.322	30.8412	um	Spot	Position	1	1000001411	1411		-190.955	-117.341	33.9397	um	Spot	Position	1	1000000772	772		-100.398	-61.5886	42.1479	um	Spot	Position	1	1000001106	1106		-144.767	-168.703	34.9902	um	Spot	Position	1	1000000729	729		-151.428	-108.445	34.0345	um	Spot	Position	1	1000000662	662
	-93.0098	-191.101	33.0761	um	Spot	Position	1	1000001448	1448		-123.579	-102.377	34.9857	um	Spot	Position	1	1000000820	820		-132.951	-84.6862	43.3911	um	Spot	Position	1	1000001139	1139		-136.905	-158.671	34.847	um	Spot	Position	1	1000000734	734		-95.647	-129.143	35.2019	um	Spot	Position	1	1000000681	681
	-73.0339	-151.187	32.7587	um	Spot	Position	1	1000001463	1463		-2.40143	-180.998	20	um	Spot	Position	1	1000000852	852		-152.945	-71.1263	42.9033	um	Spot	Position	1	1000001147	1147		-110.084	-99.3668	34.6141	um	Spot	Position	1	1000000762	762		-152.262	-119.628	35.4465	um	Spot	Position	1	1000000683	683
	-94.8366	-136.467	33.177	um	Spot	Position	1	1000001468	1468		-74.1613	-155.555	20	um	Spot	Position	1	1000000888	888		-148.435	-42.4628	42.8917	um	Spot	Position	1	1000001155	1155		-85.636	-192.849	20	um	Spot	Position	1	1000000772	772		-99.5837	-112.95	35.3567	um	Spot	Position	1	1000000685	685
	-85.604	-141.328	34.2238	um	Spot	Position	1	1000001487	1487		-41.3854	-138.451	20	um	Spot	Position	1	1000000925	925		-187.04	-4.02347	43.3801	um	Spot	Position	1	1000001164	1164		-91.4411	-173.458	20	um	Spot	Position	1	1000000800	800		-58.6057	-160.591	23.0869	um	Spot	Position	1	1000000963	963
	-82.9937	-127.565	33.5144	um	Spot	Position	1	1000001493	1493		-31.2891	-159.465	20.7647	um	Spot	Position	1	1000001013	1013		-173.915	-9.43045	44.275	um	Spot	Position	1	1000001183	1183		-83.9213	-107.689	20	um	Spot	Position	1	1000000916	916		-21.98	-187.225	27.4983	um	Spot	Position	1	1000001164	1164
	-13.9983	-109.522	34.2295	um	Spot	Position	1	1000001499	1499		-26.4849	-125.138	21.238	um	Spot	Position	1	1000001019	1019		-95.2494	-79.8468	45.0507	um	Spot	Position	1	1000001192	1192		-68.5941	-103.912	20	um	Spot	Position	1	1000000926	926		2.09769	-196.054	28.4898	um	Spot	Position	1	1000001188	1188
	-71.5268	-175.17	34.7279	um	Spot	Position	1	1000001510	1510		-40.8553	-178.349	23.4866	um	Spot	Position	1	1000001060	1060		-106.848	-41.3088	45.8814	um	Spot	Position	1	1000001236	1236		-34.4746	-176.349	25.0185	um	Spot	Position	1	1000001140	1140		-74.7266	-184.588	28.2565	um	Spot	Position	1	1000001192	1192
	16.1282	-178.735	20	um	Spot	Position	1	1000001566	1566		-57.1075	-162.582	22.9815	um	Spot	Position	1	1000001066	1066		-164.526	-90.0897	48.2146	um	Spot	Position	1	1000001275	1275		-82.0675	-174.33	26.3007	um	Spot	Position	1	1000001203	1203		-17.0384	-138.1	28.612	um	Spot	Position	1	1000001235	1235
	98.6181	-164.548	20	um	Spot	Position	1	1000001598	1598		-50.0186	-160.826	25.0574	um	Spot	Position	1	1000001183	1183		-171.452	-86.9073	48.1128	um	Spot	Position	1	1000001277	1277		-13.8067	-120.78	26.4113	um	Spot	Position	1	1000001232	1232		-23.5735	-123.394	29.0915	um	Spot	Position	1	1000001237	1237
	41.4594	-136.22	21.4058	um	Spot	Position	1	1000001755	1755		-19.336	-176.342	26.4857	um	Spot	Position	1	1000001235	1235		-157.323	-48.7074	47.7799	um	Spot	Position	1	1000001298	1298		-52.0631	-168.729	28.1357	um	Spot	Position	1	1000001316	1316		-12.927	-135.433	30.2034	um	Spot	Position	1	1000001261	1261
	72.0344	-120.254	20.7124	um	Spot	Position	1	1000001759	1759		-16.8512	-135.609	27.718	um	Spot	Position	1	1000001358	1358		-159.192	-46.3351	47.8495	um	Spot	Position	1	1000001300	1300		-59.9223	-135.138	29.2083	um	Spot	Position	1	1000001376	1376		-32.7674	-100.118	30.3033	um	Spot	Position	1	1000001271	1271
	26.0691	-154.327	21.7004	um	Spot	Position	1	1000001776	1776		-78.2114	-161.055	28.9644	um	Spot	Position	1	1000001383	1383		-153.411	-38.1297	48.175	um	Spot	Position	1	1000001304	1304		-64.3644	-118.834	30.0776	um	Spot	Position	1	1000001415	1415		-61.1693	-187.613	31.0651	um	Spot	Position	1	1000001273	1273
	16.595	-124.812	23.2392	um	Spot	Position	1	1000001825	1825		-65.4042	-102.614	31.3113	um	Spot	Position	1	1000001488	1488		-131.445	-28.1873	48.1181	um	Spot	Position	1	1000001306	1306		-58.5698	-123.293	30.7365	um	Spot	Position	1	1000001446	1446		-18.7145	-170.507	31.1039	um	Spot	Position	1	1000001276	1276
	70.8642	-158.924	23.8177	um	Spot	Position	1	1000001859	1859		24.8126	-155.202	20	um	Spot	Position	1	1000001689	1689		-113.744	-15.4374	48.0972	um	Spot	Position	1	1000001307	1307		-45.6147	-190.884	32.9792	um	Spot	Position	1	1000001494	1494		-36.8099	-131.078	31.399	um	Spot	Position	1	1000001290	1290
	12.1531	-101.121	24.6887	um	Spot	Position	1	1000001927	1927		82.463	-100.462	20	um	Spot	Position	1	1000001792	1792		-124.545	2.88603	48.3275	um	Spot	Position	1	1000001315	1315		-0.809708	-175.015	33.0903	um	Spot	Position	1	1000001497	1497		-43.9369	-183.97	32.0849	um	Spot	Position	1	1000001299	1299
	89.8122	-178.98	28.1735	um	Spot	Position	1	1000002016	2016		41.1321	-101.213	21.2019	um	Spot	Position	1	1000001824	1824		-111.92	-37.7066	48.5405	um	Spot	Position	1	1000001337	1337		-44.0141	-149.628	33.4456	um	Spot	Position	1	1000001506	1506		-88.9983	-182.769	31.7475	um	Spot	Position	1	1000001300	1300
	24.3777	-184.191	28.5983	um	Spot	Position	1	1000002045	2045		37.8641	-184.378	21.6702	um	Spot	Position	1	1000001826	1826		-44.7925	-51.5579	37.0628	um	Spot	Position	1	1000001466	1466		-45.7299	-117.485	33.6763	um	Spot	Position	1	1000001539	1539		-50.3097	-156.067	32.8178	um	Spot	Position	1	1000001338	1338
	21.2479	-153.31	31.6295	um	Spot	Position	1	1000002150	2150		90.7025	-140.138	22.3939	um	Spot	Position	1	1000001843	1843		-32.0303	-86.6882	38.2862	um	Spot	Position	1	1000001481	1481		-76.7352	-186.099	35.3791	um	Spot	Position	1	1000001554	1554		-92.8239	-123.739	34.4209	um	Spot	Position	1	1000001371	1371
	15.5433	-185.386	33.2517	um	Spot	Position	1	1000002163	2163		53.465	-184.764	23.5073	um	Spot	Position	1	1000001923	1923		-64.1974	-54.4268	37.9532	um	Spot	Position	1	1000001494	1494		-31.427	-181.491	34.5387	um	Spot	Position	1	1000001557	1557		60.9639	-170.465	23.2827	um	Spot	Position	1	1000001650	1650
	60.0473	-125.916	32.8655	um	Spot	Position	1	1000002177	2177		6.44289	-184.034	29.7117	um	Spot	Position	1	1000002195	2195		-15.6596	-5.42893	37.8273	um	Spot	Position	1	1000001508	1508		13.296	-164.085	20	um	Spot	Position	1	1000001637	1637		25.5088	-164.758	23.6796	um	Spot	Position	1	1000001717	1717
	57.2152	-121.246	32.6647	um	Spot	Position	1	1000002179	2179		76.9208	-131.374	30.0454	um	Spot	Position	1	1000002213	2213		-11.9417	-49.8006	40.2316	um	Spot	Position	1	1000001565	1565		12.6523	-106.512	20	um	Spot	Position	1	1000001737	1737		22.1288	-192.633	24.6669	um	Spot	Position	1	1000001762	1762
	80.885	-108.987	33.1579	um	Spot	Position	1	1000002183	2183		24.2108	-116.219	30.1886	um	Spot	Position	1	1000002219	2219		-80.5992	-31.2028	40.4598	um	Spot	Position	1	1000001573	1573		18.4536	-98.5551	20	um	Spot	Position	1	1000001748	1748		84.2281	-154.173	24.567	um	Spot	Position	1	1000001773	1773
	103.931	-187.691	33.5714	um	Spot	Position	1	1000002189	2189		100.208	-179.664	31.4841	um	Spot	Position	1	1000002238	2238		-16.1377	4.54713	39.8648	um	Spot	Position	1	1000001584	1584		44.2599	-184.036	21.1108	um	Spot	Position	1	1000001753	1753		80.5617	-181.871	26.6946	um	Spot	Position	1	1000001835	1835
	68.4124	-158.603	34.7044	um	Spot	Position	1	1000002211	2211		94.394	-151.464	30.7882	um	Spot	Position	1	1000002247	2247		-15.0023	-81.3654	41.4684	um	Spot	Position	1	1000001591	1591		70.2444	-136.843	21.2766	um	Spot	Position	1	1000001762	1762		76.498	-103.746	26.5437	um	Spot	Position	1	1000001856	1856
	74.3937	-154.057	35.2184	um	Spot	Position	1	1000002215	2215		104.37	-168.707	31.7594	um	Spot	Position	1	1000002266	2266		-91.2205	-12.8811	43.4329	um	Spot	Position	1	1000001703	1703		50.1901	-135.623	21.95	um	Spot	Position	1	1000001789	1789		71.432	-179.668	28.0113	um	Spot	Position	1	1000001865	1865
	112.434	-198.993	20	um	Spot	Position	1	1000002223	2223		5.8963	-189.714	33.276	um	Spot	Position	1	1000002287	2287		-87.5927	-12.5599	45.1079	um	Spot	Position	1	1000001777	1777		71.3889	-131.739	22.1989	um	Spot	Position	1	1000001790	1790		50.5233	-134.217	28.0911	um	Spot	Position	1	1000001875	1875
	155.953	-193.891	20	um	Spot	Position	1	1000002237	2237		33.4218	-141.587	35.2263	um	Spot	Position	1	1000002363	2363		-45.7387	-8.86794	44.6773	um	Spot	Position	1	1000001779	1779		61.9651	-195.135	23.8685	um	Spot	Position	1	1000001856	1856		58.1961	-133.362	29.3623	um	Spot	Position	1	1000001904	1904
	127.517	-193.429	20	um	Spot	Position	1	1000002238	2238		104.169	-102.967	34.6167	um	Spot	Position	1	1000002376	2376		-3.17082	-7.14313	46.1823	um	Spot	Position	1	1000001819	1819		22.2298	-147.012	24.0579	um	Spot	Position	1	1000001877	1877		61.7808	-198.993	29.9043	um	Spot	Position	1	1000001915	1915
	174.297	-115.022	22.6292	um	Spot	Position	1	1000002511	2511		28.3996	-99.3064	34.8925	um	Spot	Position	1	1000002377	2377		-36.4478	-79.9683	46.8809	um	Spot	Position	1	1000001829	1829		46.4155	-189.204	24.9321	um	Spot	Position	1	1000001904	1904		21.7856	-194.552	30.2531	um	Spot	Position	1	1000001916	1916
	161.72	-154.721	24.5453	um	Spot	Position	1	1000002571	2571		149.472	-123.409	20	um	Spot	Position	1	1000002505	2505		-6.25963	-77.9226	46.9863	um	Spot	Position	1	1000001830	1830		33.4737	-121.922	24.555	um	Spot	Position	1	1000001945	1945		98.4908	-163.468	30.0812	um	Spot	Position	1	1000001920	1920
	183.347	-157.089	25.5632	um	Spot	Position	1	1000002601	2601		153.966	-127.494	20.9954	um	Spot	Position	1	1000002562	2562		-32.6106	-70.39	46.6549	um	Spot	Position	1	1000001832	1832		16.8602	-163.167	25.7826	um	Spot	Position	1	1000001978	1978		103.257	-160.736	29.665	um	Spot	Position	1	1000001922	1922
	164.225	-189.637	26.8885	um	Spot	Position	1	1000002623	2623		179.504	-190.406	21.7983	um	Spot	Position	1	1000002578	2578		-92.5039	-66.0285	46.8203	um	Spot	Position	1	1000001834	1834		45.1803	-158.383	27.3854	um	Spot	Position	1	1000002036	2036		82.9614	-103.414	30.2228	um	Spot	Position	1	1000001930	1930
	175.898	-180.739	29.121	um	Spot	Position	1	1000002674	2674		135.079	-128.107	21.6201	um	Spot	Position	1	1000002591	2591		-69.5307	-46.536	46.7291	um	Spot	Position	1	1000001838	1838		87.5886	-123.675	26.9059	um	Spot	Position	1	1000002060	2060		97.7316	-187.393	30.8819	um	Spot	Position	1	1000001937	1937
	140.951	-186.924	30.992	um	Spot	Position	1	1000002741	2741		180.253	-128.53	23.0534	um	Spot	Position	1	1000002644	2644		-61.0629	-96.322	47.8383	um	Spot	Position	1	1000001855	1855		49.2558	-112.936	27.317	um	Spot	Position	1	1000002064	2064		17.4931	-180.578	31.4574	um	Spot	Position	1	1000001940	1940
	169.711	-147.48	31.3652	um	Spot	Position	1	1000002751	2751		165.301	-152.711	25.1668	um	Spot	Position	1	1000002727	2727		-46.1691	-84.2532	48.4366	um	Spot	Position	1	1000001861	1861		6.62206	-148.283	31.6792	um	Spot	Position	1	1000002240	2240		37.6493	-146.321	30.9964	um	Spot	Position	1	1000001950	1950
	113.561	-187.985	33.3295	um	Spot	Position	1	1000002818	2818		167.59	-197.301	25.9473	um	Spot	Position	1	1000002754	2754		-36.9021	-51.6633	48.0608	um	Spot	Position	1	1000001874	1874		65.6468	-120.359	33.7919	um	Spot	Position	1	1000002318	2318		55.8613	-113.463	31.4324	um	Spot	Position	1	1000001955	1955
	171.703	-197.676	33.7146	um	Spot	Position	1	1000002839	2839		164.042	-191.837	26.0602	um	Spot	Position	1	1000002757	2757		-85.8967	-47.4539	48.1304	um	Spot	Position	1	1000001875	1875		78.4943	-97.6585	33.9269	um	Spot	Position	1	1000002328	2328		83.7821	-111.285	30.9404	um	Spot	Position	1	1000001956	1956
	-140.146	-75.051	20.6253	um	Spot	Position	1	1000003114	3114		137.501	-176.369	28.5187	um	Spot	Position	1	1000002858	2858		-0.5858	-11.801	48.4828	um	Spot	Position	1	1000001891	1891		8.84398	-121.752	35.1292	um	Spot	Position	1	1000002361	2361		83.0554	-149.884	33.2295	um	Spot	Position	1	1000001981	1981
	-102.928	-8.43677	23.238	um	Spot	Position	1	1000003200	3200		142.832	-174.54	29.0015	um	Spot	Position	1	1000002859	2859		-28.6045	-9.20214	47.7256	um	Spot	Position	1	1000001892	1892		118.297	-176.75	20	um	Spot	Position	1	1000002410	2410		41.6364	-116.341	33.4933	um	Spot	Position	1	1000001985	1985
	-101.461	-84.4718	25.9006	um	Spot	Position	1	1000003308	3308		149.305	-137.216	29.0271	um	Spot	Position	1	1000002867	2867		-50.5462	3.03502	48.6462	um	Spot	Position	1	1000001935	1935		129.928	-170.32	20	um	Spot	Position	1	1000002422	2422		64.0193	-111.469	33.3323	um	Spot	Position	1	1000001986	1986
	-165.53	-95.8819	28.6794	um	Spot	Position	1	1000003410	3410		107.412	-134.449	29.7409	um	Spot	Position	1	1000002901	2901		56.3324	-84.9516	36.8038	um	Spot	Position	1	1000002028	2028		125.421	-152.449	20	um	Spot	Position	1	1000002451	2451		83.0931	-198.993	34.0804	um	Spot	Position	1	1000001989	1989
	-102.427	2.94058	30.0395	um	Spot	Position	1	1000003495	3495		111.602	-111.272	29.6506	um	Spot	Position	1	1000002910	2910		6.36124	-32.0071	37.2335	um	Spot	Position	1	1000002040	2040		184.858	-152.057	20	um	Spot	Position	1	1000002452	2452		40.0054	-167.923	33.7718	um	Spot	Position	1	1000001996	1996
	-138.197	-16.7243	31.2465	um	Spot	Position	1	1000003533	3533		191.106	-166.41	30.8861	um	Spot	Position	1	1000002929	2929		79.6893	-38.6314	38.8223	um	Spot	Position	1	1000002131	2131		159.771	-141.108	20	um	Spot	Position	1	1000002468	2468		33.7446	-166.014	33.5207	um	Spot	Position	1	1000001997	1997
	-108.987	-36.3333	34.2283	um	Spot	Position	1	1000003614	3614		130.451	-146.167	30.8985	um	Spot	Position	1	1000002935	2935		57.9493	-34.2817	44.2449	um	Spot	Position	1	1000002344	2344		141.348	-122	20	um	Spot	Position	1	1000002503	2503		26.7043	-139.308	33.9298	um	Spot	Position	1	1000001999	1999
	-126.13	-38.3	35.2717	um	Spot	Position	1	1000003634	3634		171.465	-132.493	30.8871	um	Spot	Position	1	1000002937	2937		20.6844	-23.0393	44.1905	um	Spot	Position	1	1000002345	2345		181.177	-187.462	21.2665	um	Spot	Position	1	1000002538	2538		23.3747	-130.768	33.9222	um	Spot	Position	1	1000002001	2001
	-61.7495	-65.3727	20	um	Spot	Position	1	1000003717	3717		164.653	-151.963	33.6386	um	Spot	Position	1	1000003001	3001		82.7658	2.7256	45.4018	um	Spot	Position	1	1000002386	2386		123.801	-179.449	20.5123	um	Spot	Position	1	1000002539	2539		31.3396	-187.017	34.7005	um	Spot	Position	1	1000002012	2012
	-59.0366	1.00641	20	um	Spot	Position	1	1000003864	3864		184.798	-127.341	33.8286	um	Spot	Position	1	1000003004	3004		36.9686	5.12294	44.5297	um	Spot	Position	1	1000002388	2388		163.635	-176.782	20.5479	um	Spot	Position	1	1000002540	2540		27.169	-135.238	34.9848	um	Spot	Position	1	1000002026	2026
	-79.7353	-84.3485	21.2252	um	Spot	Position	1	1000003872	3872		-106.937	-92.5409	20	um	Spot	Position	1	1000003037	3037		78.9213	-13.2267	45.8784	um	Spot	Position	1	1000002425	2425		140.889	-192.562	21.527	um	Spot	Position	1	1000002556	2556		73.9099	-118.273	34.7307	um	Spot	Position	1	1000002030	2030
	-25.0196	2.17517	22.1008	um	Spot	Position	1	1000003930	3930		-114.657	-59.872	20	um	Spot	Position	1	1000003096	3096		39.6414	-27.6447	47.0639	um	Spot	Position	1	1000002458	2458		183.158	-175.727	26.2683	um	Spot	Position	1	1000002724	2724		90.9167	-100.293	35.064	um	Spot	Position	1	1000002035	2035
	-24.5272	-47.6686	24.4012	um	Spot	Position	1	1000004005	4005		-108.592	-29.6902	20	um	Spot	Position	1	1000003152	3152		36.3055	-16.549	46.5997	um	Spot	Position	1	1000002461	2461		134.974	-124.067	26.1797	um	Spot	Position	1	1000002748	2748		112.2	-187.747	23.1728	um	Spot	Position	1	1000002259	2259
	-68.2122	-65.1307	24.6097	um	Spot	Position	1	1000004048	4048		-125.185	-29.0535	20	um	Spot	Position	1	1000003154	3154		89.3143	-15.8382	47.1332	um	Spot	Position	1	1000002462	2462		181.154	-105.023	25.815	um	Spot	Position	1	1000002755	2755		159.203	-120.56	23.3169	um	Spot	Position	1	1000002305	2305
	-91.5184	-0.89751	25.0079	um	Spot	Position	1	1000004081	4081		-161.809	-13.0767	20	um	Spot	Position	1	1000003178	3178		24.0499	-88.5369	48.368	um	Spot	Position	1	1000002470	2470		188.381	-191.572	28.0455	um	Spot	Position	1	1000002801	2801		152.955	-99.0452	23.4318	um	Spot	Position	1	1000002328	2328
	-71.6547	-77.482	28.1255	um	Spot	Position	1	1000004165	4165		-162.846	-79.4413	20.5178	um	Spot	Position	1	1000003215	3215		57.4003	-81.9636	48.0947	um	Spot	Position	1	1000002472	2472		149.732	-127.723	28.0636	um	Spot	Position	1	1000002826	2826		171.665	-190.875	23.5826	um	Spot	Position	1	1000002332	2332
	4.24651	-23.3292	27.7253	um	Spot	Position	1	1000004188	4188		-180.395	-42.8638	21.2784	um	Spot	Position	1	1000003224	3224		56.7458	-77.7806	47.9873	um	Spot	Position	1	1000002475	2475		135.053	-161.5	30.2561	um	Spot	Position	1	1000002874	2874		117.595	-170.172	23.6284	um	Spot	Position	1	1000002339	2339
	-45.8157	-5.08902	28.8998	um	Spot	Position	1	1000004240	4240		-136.679	-78.5377	22.0636	um	Spot	Position	1	1000003240	3240		89.1598	-62.8757	48.004	um	Spot	Position	1	1000002482	2482		165.587	-150.614	29.5528	um	Spot	Position	1	1000002879	2879		122.693	-162.609	24.165	um	Spot	Position	1	1000002341	2341
	-26.2596	-89.863	34.7789	um	Spot	Position	1	1000004402	4402		-178.066	-3.97831	21.9425	um	Spot	Position	1	1000003260	3260		24.3566	-20.195	48.1198	um	Spot	Position	1	1000002498	2498		143.729	-99.6993	31.2511	um	Spot	Position	1	1000002934	2934		194.419	-165.594	24.8447	um	Spot	Position	1	1000002386	2386
	-62.8516	4.49485	34.8421	um	Spot	Position	1	1000004439	4439		-169.956	-30.3583	23.2684	um	Spot	Position	1	1000003288	3288		30.9994	-13.4966	48.3012	um	Spot	Position	1	1000002501	2501		192.477	-151.787	33.3892	um	Spot	Position	1	1000002976	2976		178.033	-185.265	26.0762	um	Spot	Position	1	1000002416	2416
	64.5497	-79.1125	20	um	Spot	Position	1	1000004476	4476		-166.957	-36.1972	24.3199	um	Spot	Position	1	1000003336	3336		66.005	0.560437	48.4172	um	Spot	Position	1	1000002506	2506		126.297	-128.027	33.0374	um	Spot	Position	1	1000002986	2986		120.208	-159.82	26.311	um	Spot	Position	1	1000002426	2426
	74.4284	-29.7917	21.367	um	Spot	Position	1	1000004683	4683		-135.867	3.61535	24.4521	um	Spot	Position	1	1000003353	3353		110.967	-8.45314	35.521	um	Spot	Position	1	1000002650	2650		117.562	-112.338	33.381	um	Spot	Position	1	1000002991	2991		108.942	-124.841	26.4528	um	Spot	Position	1	1000002430	2430
	62.7562	-93.232	22.7111	um	Spot	Position	1	1000004729	4729		-128.789	-67.7435	26.6226	um	Spot	Position	1	1000003475	3475		120.186	-79.4548	36.8272	um	Spot	Position	1	1000002661	2661		105.998	-106.024	33.9768	um	Spot	Position	1	1000003018	3018		133.707	-115.907	26.4618	um	Spot	Position	1	1000002433	2433
	32.9373	-15.0113	23.0076	um	Spot	Position	1	1000004770	4770		-187.237	-49.402	26.7172	um	Spot	Position	1	1000003484	3484		177.771	-36.4619	37.5271	um	Spot	Position	1	1000002695	2695		169.455	-149.793	34.6	um	Spot	Position	1	1000003034	3034		139.214	-137.046	27.8075	um	Spot	Position	1	1000002480	2480
	25.7688	-52.2101	24.5564	um	Spot	Position	1	1000004843	4843		-134.316	-61.0332	28.1899	um	Spot	Position	1	1000003538	3538		182.431	-73.4487	38.5945	um	Spot	Position	1	1000002716	2716		-150.71	-93.1754	20	um	Spot	Position	1	1000003047	3047		164.758	-188.524	28.578	um	Spot	Position	1	1000002494	2494
	83.801	-78.8121	28.2587	um	Spot	Position	1	1000004945	4945		-146.235	-53.3522	30.0802	um	Spot	Position	1	1000003633	3633		129.338	-19.5606	39.4083	um	Spot	Position	1	1000002740	2740		-186.234	-74.4449	20	um	Spot	Position	1	1000003076	3076		139.812	-154.623	28.6841	um	Spot	Position	1	1000002506	2506
	92.5713	-45.2814	29.2642	um	Spot	Position	1	1000004990	4990		-125.982	-15.5181	31.6479	um	Spot	Position	1	1000003696	3696		170.708	-7.96804	39.242	um	Spot	Position	1	1000002745	2745		-143.017	-1.21701	20	um	Spot	Position	1	1000003218	3218		142.62	-106.911	29.0895	um	Spot	Position	1	1000002522	2522
	20.0402	1.59492	28.9007	um	Spot	Position	1	1000005003	5003		-179.633	-90.8448	32.6937	um	Spot	Position	1	1000003701	3701		120.441	-66.9257	41.8128	um	Spot	Position	1	1000002839	2839		-156.867	-93.3185	21.2106	um	Spot	Position	1	1000003233	3233		153.193	-137.4	30.1681	um	Spot	Position	1	1000002539	2539
	5.00912	4.35669	29.0606	um	Spot	Position	1	1000005005	5005		-119.921	-47.9986	33.3964	um	Spot	Position	1	1000003713	3713		136.2	-95.8959	43.6992	um	Spot	Position	1	1000002891	2891		-169.572	-33.0214	22.7704	um	Spot	Position	1	1000003334	3334		174.792	-179.46	32.124	um	Spot	Position	1	1000002573	2573
	45.2718	-65.0106	30.0906	um	Spot	Position	1	1000005021	5021		-158.411	-13.845	32.8485	um	Spot	Position	1	1000003723	3723		164.192	0.795514	43.7359	um	Spot	Position	1	1000002915	2915		-172.209	-74.065	24.7765	um	Spot	Position	1	1000003422	3422		149.024	-169.797	32.0548	um	Spot	Position	1	1000002575	2575
	86.9459	-14.2897	29.5939	um	Spot	Position	1	1000005034	5034		-145.637	-46.2541	34.3965	um	Spot	Position	1	1000003737	3737		117.174	-63.5859	45.3892	um	Spot	Position	1	1000002924	2924		-160.035	-52.2963	26.7926	um	Spot	Position	1	1000003553	3553		166.454	-113.078	34.0973	um	Spot	Position	1	1000002641	2641
	10.534	-96.3604	33.2704	um	Spot	Position	1	1000005116	5116		-98.5283	-39.5416	34.2792	um	Spot	Position	1	1000003738	3738		178.102	-54.8332	45.1543	um	Spot	Position	1	1000002928	2928		-134.715	-75.2976	33.7569	um	Spot	Position	1	1000003841	3841		131.12	-195.234	35.0897	um	Spot	Position	1	1000002646	2646
	67.8962	-70.7113	33.7164	um	Spot	Position	1	1000005159	5159		-154.731	-83.7374	34.9384	um	Spot	Position	1	1000003752	3752		120.476	-93.2554	48.3414	um	Spot	Position	1	1000003003	3003		-188.954	-0.509433	34.2217	um	Spot	Position	1	1000003862	3862		118.892	-170.388	34.7595	um	Spot	Position	1	1000002654	2654
	183.516	-56.3059	20	um	Spot	Position	1	1000005278	5278		-120.061	-10.9033	34.5913	um	Spot	Position	1	1000003767	3767		130.213	-91.5535	48.1822	um	Spot	Position	1	1000003006	3006		-119.397	-38.8064	35.3053	um	Spot	Position	1	1000003884	3884		189.458	-120.678	35.4106	um	Spot	Position	1	1000002672	2672
	116.508	-31.4184	20	um	Spot	Position	1	1000005328	5328		-129.278	-2.2804	34.7296	um	Spot	Position	1	1000003769	3769		133.668	-83.5192	47.6951	um	Spot	Position	1	1000003008	3008		-23.803	-94.2508	20	um	Spot	Position	1	1000003912	3912		-187.477	-78.4995	23.0885	um	Spot	Position	1	1000002907	2907
	192.38	-51.9025	25.8583	um	Spot	Position	1	1000005612	5612		-108.722	-1.40787	34.8235	um	Spot	Position	1	1000003770	3770		136.554	-50.1191	47.8649	um	Spot	Position	1	1000003018	3018		-75.0002	-82.7093	20	um	Spot	Position	1	1000003928	3928		-193.772	1.16501	23.3436	um	Spot	Position	1	1000002969	2969
	133.022	-25.6287	28.6877	um	Spot	Position	1	1000005714	5714		-57.3717	-78.2678	20	um	Spot	Position	1	1000003795	3795		175.356	-23.1846	48.2465	um	Spot	Position	1	1000003029	3029		-76.8938	-76.7247	20	um	Spot	Position	1	1000003941	3941		-102.739	-4.56746	24.2102	um	Spot	Position	1	1000003040	3040
	131.75	-31.2562	30.381	um	Spot	Position	1	1000005746	5746		-79.9309	-89.3868	21.7073	um	Spot	Position	1	1000003946	3946		118.547	-18.3444	48.2909	um	Spot	Position	1	1000003032	3032		-72.1489	-73.5719	20	um	Spot	Position	1	1000003949	3949		-135.151	-62.6335	25.3907	um	Spot	Position	1	1000003062	3062
	143.726	-7.68822	29.777	um	Spot	Position	1	1000005752	5752		-22.4584	1.94259	22.4608	um	Spot	Position	1	1000003971	3971		167.677	-15.3678	48.139	um	Spot	Position	1	1000003034	3034		-75.7155	-62.275	20	um	Spot	Position	1	1000003966	3966		-100.97	-26.3075	24.91	um	Spot	Position	1	1000003084	3084
	173.912	-90.9396	33.6649	um	Spot	Position	1	1000005852	5852		-47.8869	-75.1786	23.8152	um	Spot	Position	1	1000004023	4023		161.604	-69.5641	48.5837	um	Spot	Position	1	1000003047	3047		-16.0989	-34.1041	20	um	Spot	Position	1	1000004003	4003		-177.802	-70.0472	25.7145	um	Spot	Position	1	1000003103	3103
	-120.374	7.66635	20	um	Spot	Position	1	1000005909	5909		-39.6334	-62.9959	25.2251	um	Spot	Position	1	1000004084	4084		171.53	-14.8487	48.7417	um	Spot	Position	1	1000003060	3060		-70.8561	-31.7242	20	um	Spot	Position	1	1000004011	4011		-176.617	-49.4554	25.9783	um	Spot	Position	1	1000003108	3108
	-159.643	13.8606	20	um	Spot	Position	1	1000005921	5921		-80.8171	-48.1877	24.7552	um	Spot	Position	1	1000004094	4094		-122.125	38.5765	37.4554	um	Spot	Position	1	1000003162	3162		-84.6467	-3.61235	20	um	Spot	Position	1	1000004068	4068		-104.572	-93.9678	27.0206	um	Spot	Position	1	1000003128	3128
	-156.201	49.8518	24.9585	um	Spot	Position	1	1000006301	6301		-62.7332	-60.1649	26.0243	um	Spot	Position	1	1000004138	4138		-108.88	72.0624	38.2344	um	Spot	Position	1	1000003191	3191		-90.5266	-78.4261	22.399	um	Spot	Position	1	1000004124	4124		-100.561	3.3446	28.2304	um	Spot	Position	1	1000003193	3193
	-163.694	75.819	29.4875	um	Spot	Position	1	1000006483	6483		-93.485	4.34434	26.9697	um	Spot	Position	1	1000004219	4219		-178.312	85.6505	37.9639	um	Spot	Position	1	1000003192	3192		-65.0757	-59.0475	22.6399	um	Spot	Position	1	1000004175	4175		-178.211	0.633511	29.1533	um	Spot	Position	1	1000003216	3216
	-121.153	34.4794	29.5616	um	Spot	Position	1	1000006508	6508		-44.4979	-27.2042	28.8974	um	Spot	Position	1	1000004297	4297		-112.668	12.0475	40.023	um	Spot	Position	1	1000003234	3234		-90.9451	-42.1943	24.684	um	Spot	Position	1	1000004262	4262		-129.862	-72.3806	29.7445	um	Spot	Position	1	1000003220	3220
	-167.98	54.9667	34.3758	um	Spot	Position	1	1000006640	6640		-23.1457	-10.6333	30.0176	um	Spot	Position	1	1000004337	4337		-123.375	93.872	40.4473	um	Spot	Position	1	1000003267	3267		-17.5925	-19.1189	26.8659	um	Spot	Position	1	1000004380	4380		-190.004	-24.2343	30.228	um	Spot	Position	1	1000003234	3234
	-130.278	14.787	35.1709	um	Spot	Position	1	1000006653	6653		-44.9606	-34.452	30.6808	um	Spot	Position	1	1000004366	4366		-121.062	8.20393	40.7314	um	Spot	Position	1	1000003276	3276		-48.9388	-58.2763	29.7317	um	Spot	Position	1	1000004488	4488		-164.869	-58.619	31.3884	um	Spot	Position	1	1000003250	3250
	-8.91905	98.0357	24.8266	um	Spot	Position	1	1000007099	7099		-14.4492	-90.6114	32.0179	um	Spot	Position	1	1000004385	4385		-147.706	34.2396	41.3568	um	Spot	Position	1	1000003285	3285		-19.9527	0.225934	29.782	um	Spot	Position	1	1000004507	4507		-148.892	-41.4828	30.9664	um	Spot	Position	1	1000003259	3259
	-87.175	62.2271	29.3253	um	Spot	Position	1	1000007219	7219		-40.154	-11.497	33.0635	um	Spot	Position	1	1000004438	4438		-121.515	37.8238	42.7719	um	Spot	Position	1	1000003353	3353		-11.2482	-16.3348	30.5726	um	Spot	Position	1	1000004541	4541		-110.166	-96.5899	31.6998	um	Spot	Position	1	1000003275	3275
	-23.8809	62.8194	28.5933	um	Spot	Position	1	1000007220	7220		-12.5507	-75.041	34.1555	um	Spot	Position	1	1000004447	4447		-111.88	73.2973	42.5391	um	Spot	Position	1	1000003361	3361		-19.1661	-8.87183	32.1607	um	Spot	Position	1	1000004569	4569		-104.857	-89.1063	33.2628	um	Spot	Position	1	1000003300	3300
	-7.14566	12.148	30.5437	um	Spot	Position	1	1000007268	7268		-37.2128	-39.8294	33.7879	um	Spot	Position	1	1000004458	4458		-185.042	79.3454	42.7579	um	Spot	Position	1	1000003364	3364		-27.5108	-94.8761	32.6032	um	Spot	Position	1	1000004580	4580		-101.47	-80.5594	32.8687	um	Spot	Position	1	1000003306	3306
	-94.4594	83.7923	31.2792	um	Spot	Position	1	1000007276	7276		-18.5259	-11.4081	34.2332	um	Spot	Position	1	1000004462	4462		-106.024	97.263	44.2455	um	Spot	Position	1	1000003397	3397		-87.7338	-93.8647	33.0129	um	Spot	Position	1	1000004581	4581		-156.08	-74.549	32.937	um	Spot	Position	1	1000003309	3309
	-56.158	49.1995	33.2547	um	Spot	Position	1	1000007311	7311		-68.4185	-81.5368	34.9634	um	Spot	Position	1	1000004474	4474		-165.094	106.35	44.8724	um	Spot	Position	1	1000003456	3456		-79.0599	-39.9133	34.0587	um	Spot	Position	1	1000004639	4639		-179.922	-56.444	32.8933	um	Spot	Position	1	1000003311	3311
	-2.06984	106.93	32.5634	um	Spot	Position	1	1000007321	7321		-15.6138	-52.958	34.6609	um	Spot	Position	1	1000004485	4485		-139.851	55.7498	47.0728	um	Spot	Position	1	1000003530	3530		38.514	-75.7121	20	um	Spot	Position	1	1000004727	4727		-99.1089	-32.1117	34.4715	um	Spot	Position	1	1000003344	3344
	-77.4396	25.217	34.7281	um	Spot	Position	1	1000007341	7341		37.4109	-93.3315	20	um	Spot	Position	1	1000004496	4496		-117.045	97.0443	47.4508	um	Spot	Position	1	1000003545	3545		96.4401	-53.199	20	um	Spot	Position	1	1000004779	4779		-135.849	-89.4122	35.063	um	Spot	Position	1	1000003352	3352
	-90.8628	26.0877	34.5665	um	Spot	Position	1	1000007342	7342		74.4101	-86.8969	20	um	Spot	Position	1	1000004506	4506		-189.013	32.9621	48.4984	um	Spot	Position	1	1000003565	3565		88.9153	-46.1763	20	um	Spot	Position	1	1000004790	4790		-141.101	-80.4263	34.6649	um	Spot	Position	1	1000003356	3356
	25.0591	94.1671	20	um	Spot	Position	1	1000007578	7578		6.22086	-59.6727	20	um	Spot	Position	1	1000004556	4556		-149.274	58.6553	48.4162	um	Spot	Position	1	1000003579	3579		56.6187	-35.943	20	um	Spot	Position	1	1000004804	4804		-142.865	-74.274	35.0449	um	Spot	Position	1	1000003358	3358
	47.8748	102.34	20	um	Spot	Position	1	1000007597	7597		50.0888	-56.7036	20	um	Spot	Position	1	1000004561	4561		-115.231	61.1587	48.3379	um	Spot	Position	1	1000003581	3581		91.3118	-5.25933	20	um	Spot	Position	1	1000004861	4861		-120.382	-73.1238	34.8221	um	Spot	Position	1	1000003359	3359
	79.3627	18.1562	24.4874	um	Spot	Position	1	1000007723	7723		8.97913	-50.7211	20	um	Spot	Position	1	1000004569	4569		-12.3281	24.7342	36.1126	um	Spot	Position	1	1000003723	3723		81.2318	-75.4082	20.8802	um	Spot	Position	1	1000004888	4888		-115.976	-66.6186	35.094	um	Spot	Position	1	1000003361	3361
	44.3483	83.646	23.8428	um	Spot	Position	1	1000007753	7753		37.2821	-27.7947	20	um	Spot	Position	1	1000004604	4604		-60.6496	50.8709	35.5132	um	Spot	Position	1	1000003729	3729		41.9668	-84.8781	24.4092	um	Spot	Position	1	1000004982	4982		-188.434	-26.5423	34.9822	um	Spot	Position	1	1000003376	3376
	99.2214	102.294	23.9607	um	Spot	Position	1	1000007760	7760		102.014	-7.62131	20	um	Spot	Position	1	1000004639	4639		-27.6809	94.1512	36.5344	um	Spot	Position	1	1000003759	3759		89.1933	-84.7667	23.556	um	Spot	Position	1	1000004983	4983		-131.876	-7.04615	34.7402	um	Spot	Position	1	1000003379	3379
	58.7004	103.043	23.804	um	Spot	Position	1	1000007761	7761		56.7518	2.83587	20	um	Spot	Position	1	1000004657	4657		-37.1544	104.926	37.0763	um	Spot	Position	1	1000003761	3761		81.924	-85.0308	25.2927	um	Spot	Position	1	1000005023	5023		-5.38657	-36.3696	23.2138	um	Spot	Position	1	1000003671	3671
	13.9899	84.3116	25.1283	um	Spot	Position	1	1000007789	7789		20.8256	-10.3393	22.8448	um	Spot	Position	1	1000004756	4756		-71.6371	14.3347	38.4586	um	Spot	Position	1	1000003763	3763		81.4116	-27.5956	26.1003	um	Spot	Position	1	1000005104	5104		-56.4458	-31.6684	23.5442	um	Spot	Position	1	1000003753	3753
	60.7873	55.1957	26.2135	um	Spot	Position	1	1000007823	7823		70.2375	-1.24224	24.37	um	Spot	Position	1	1000004818	4818		-62.7282	67.1201	37.9834	um	Spot	Position	1	1000003787	3787		77.5918	-70.1165	27.8647	um	Spot	Position	1	1000005180	5180		-51.1382	2.78271	23.543	um	Spot	Position	1	1000003767	3767
	9.34282	83.6186	28.7539	um	Spot	Position	1	1000007936	7936		18.5208	-57.8109	24.6355	um	Spot	Position	1	1000004849	4849		-73.2353	56.2704	39.2437	um	Spot	Position	1	1000003814	3814		50.7938	-14.7766	28.6036	um	Spot	Position	1	1000005238	5238		-37.214	-5.40194	26.4236	um	Spot	Position	1	1000003856	3856
	4.91589	56.5001	29.6027	um	Spot	Position	1	1000007962	7962		60.7675	-65.0016	26.7697	um	Spot	Position	1	1000004942	4942		-22.1117	69.2191	39.2286	um	Spot	Position	1	1000003818	3818		60.5918	-75.4228	30.4601	um	Spot	Position	1	1000005255	5255		-65.4695	-7.73801	26.8173	um	Spot	Position	1	1000003888	3888
	66.0474	97.4901	30.7083	um	Spot	Position	1	1000008000	8000		74.4731	-43.0786	27.0586	um	Spot	Position	1	1000004953	4953		-54.8882	87.0339	38.7009	um	Spot	Position	1	1000003824	3824		38.8034	-71.661	33.8437	um	Spot	Position	1	1000005412	5412		-28.644	3.43167	27.4848	um	Spot	Position	1	1000003891	3891
	102.343	8.90342	32.1045	um	Spot	Position	1	1000008007	8007		14.7714	-85.2492	28.4768	um	Spot	Position	1	1000004982	4982		-41.7247	95.6513	41.5835	um	Spot	Position	1	1000003954	3954		26.5835	-68.4717	33.7529	um	Spot	Position	1	1000005415	5415		-69.2286	-21.4825	29.411	um	Spot	Position	1	1000003943	3943
	172.997	26.0482	20	um	Spot	Position	1	1000008169	8169		79.6854	-13.7981	28.485	um	Spot	Position	1	1000005004	5004		-7.38495	78.7364	45.9759	um	Spot	Position	1	1000004081	4081		63.1802	-87.6111	35.1527	um	Spot	Position	1	1000005454	5454		-42.7357	-3.26271	29.299	um	Spot	Position	1	1000003949	3949
	191.556	83.1597	20.6676	um	Spot	Position	1	1000008352	8352		25.1546	4.9561	29.62	um	Spot	Position	1	1000005080	5080		-38.8938	71.3769	46.8951	um	Spot	Position	1	1000004107	4107		42.4091	-72.4953	34.5593	um	Spot	Position	1	1000005458	5458		-81.2871	0.768124	28.9971	um	Spot	Position	1	1000003950	3950
	173.182	63.8736	28.8587	um	Spot	Position	1	1000008642	8642		7.37788	-16.3338	31.0653	um	Spot	Position	1	1000005107	5107		-82.9801	17.9679	47.8925	um	Spot	Position	1	1000004130	4130		192.371	-91.6262	20	um	Spot	Position	1	1000005491	5491		-76.8014	-6.4565	30.0676	um	Spot	Position	1	1000003979	3979
	155.515	55.1279	29.7586	um	Spot	Position	1	1000008681	8681		13.401	-30.7273	31.9443	um	Spot	Position	1	1000005140	5140		-85.0965	24.1963	48.2287	um	Spot	Position	1	1000004132	4132		160.456	-74.6023	20	um	Spot	Position	1	1000005520	5520		-24.2023	-40.8261	32.1917	um	Spot	Position	1	1000004027	4027
	132.19	87.9917	33.3316	um	Spot	Position	1	1000008764	8764		20.8775	-10.5159	31.7436	um	Spot	Position	1	1000005145	5145		-71.9453	42.7706	48.1859	um	Spot	Position	1	1000004139	4139		134.413	-64.8298	20	um	Spot	Position	1	1000005541	5541		-38.1484	-19.9496	32.2938	um	Spot	Position	1	1000004034	4034
	167.466	92.3125	32.5641	um	Spot	Position	1	1000008765	8765		72.0626	-89.3756	33.3395	um	Spot	Position	1	1000005151	5151		-68.0033	69.4001	47.7826	um	Spot	Position	1	1000004153	4153		158.928	-43.9882	20	um	Spot	Position	1	1000005568	5568		-26.6407	-15.1359	32.1452	um	Spot	Position	1	1000004035	4035
	118.337	103.544	32.7856	um	Spot	Position	1	1000008767	8767		87.4076	-1.3008	33.1261	um	Spot	Position	1	1000005180	5180		4.49689	21.8525	48.6799	um	Spot	Position	1	1000004168	4168		170.912	0.785184	20	um	Spot	Position	1	1000005635	5635		-33.6567	-77.4583	33.2547	um	Spot	Position	1	1000004046	4046
	108.105	94.3762	34.1727	um	Spot	Position	1	1000008794	8794		170.477	-43.1694	20	um	Spot	Position	1	1000005334	5334		78.0048	6.78228	35.5179	um	Spot	Position	1	1000004279	4279		184.407	-6.54952	22.6755	um	Spot	Position	1	1000005734	5734		-19.3058	-27.3934	32.5861	um	Spot	Position	1	1000004059	4059
	179.341	11.9499	35.2861	um	Spot	Position	1	1000008802	8802		111.296	-53.3498	20.932	um	Spot	Position	1	1000005426	5426		65.0486	70.2872	35.8523	um	Spot	Position	1	1000004308	4308		173.473	-27.4487	25.9715	um	Spot	Position	1	1000005851	5851		-57.2872	-22.3426	33.045	um	Spot	Position	1	1000004062	4062
	-186.179	133.668	28.5472	um	Spot	Position	1	1000009325	9325		165.585	-94.1458	22.9432	um	Spot	Position	1	1000005467	5467		77.5675	88.3033	36.4604	um	Spot	Position	1	1000004311	4311		139.725	-26.5451	27.1909	um	Spot	Position	1	1000005903	5903		-10.7867	-63.0885	33.7182	um	Spot	Position	1	1000004081	4081
	-164.703	142.674	31.1365	um	Spot	Position	1	1000009396	9396		127.088	-70.7296	24.0156	um	Spot	Position	1	1000005521	5521		44.5973	34.4035	37.1495	um	Spot	Position	1	1000004320	4320		137.61	-79.4744	29.2007	um	Spot	Position	1	1000005974	5974		-61.2275	-11.04	34.0796	um	Spot	Position	1	1000004097	4097
	-180.275	117.805	31.8935	um	Spot	Position	1	1000009424	9424		110.089	-46.8134	24.3494	um	Spot	Position	1	1000005529	5529		41.9414	6.33717	42.1643	um	Spot	Position	1	1000004477	4477		154.359	-79.4829	30.0611	um	Spot	Position	1	1000006016	6016		-82.8088	-5.13546	34.4881	um	Spot	Position	1	1000004098	4098
	-19.6351	163.666	21.1033	um	Spot	Position	1	1000009757	9757		191.88	-38.4787	24.3834	um	Spot	Position	1	1000005533	5533		92.6041	8.56724	41.6991	um	Spot	Position	1	1000004478	4478		128.652	-44.84	31.8568	um	Spot	Position	1	1000006092	6092		0.379837	-8.70887	34.8468	um	Spot	Position	1	1000004121	4121
	-5.28252	178.394	27.6995	um	Spot	Position	1	1000010006	10006		144.285	-64.1986	25.418	um	Spot	Position	1	1000005576	5576		17.2777	31.8196	41.6613	um	Spot	Position	1	1000004487	4487		183.346	-33.2532	31.5416	um	Spot	Position	1	1000006096	6096		84.1439	-37.329	23.7354	um	Spot	Position	1	1000004457	4457
	-61.9258	186.61	29.0805	um	Spot	Position	1	1000010035	10035		169.105	-27.2094	24.8394	um	Spot	Position	1	1000005588	5588		17.9987	51.8526	42.4655	um	Spot	Position	1	1000004500	4500		140.503	-46.6964	33.1688	um	Spot	Position	1	1000006121	6121		22.8812	-13.8979	24.1713	um	Spot	Position	1	1000004466	4466
	-4.97255	150.865	29.5979	um	Spot	Position	1	1000010054	10054		131.091	-80.7882	26.2406	um	Spot	Position	1	1000005619	5619		87.0939	71.121	43.0594	um	Spot	Position	1	1000004533	4533		189.757	-15.6297	32.758	um	Spot	Position	1	1000006131	6131		15.3456	-6.28794	24.2766	um	Spot	Position	1	1000004469	4469
	-93.6494	192.218	30.5967	um	Spot	Position	1	1000010093	10093		189.672	-57.8894	25.5796	um	Spot	Position	1	1000005627	5627		95.4726	73.9094	43.2008	um	Spot	Position	1	1000004534	4534		173.019	-60.5261	34.3185	um	Spot	Position	1	1000006144	6144		99.9951	-74.5295	25.0838	um	Spot	Position	1	1000004483	4483
	-61.9377	189.53	33.0844	um	Spot	Position	1	1000010140	10140		123.174	-81.9717	29.2689	um	Spot	Position	1	1000005721	5721		15.6623	98.2937	43.0003	um	Spot	Position	1	1000004541	4541		127.006	-37.9109	33.6647	um	Spot	Position	1	1000006154	6154		80.3531	-72.9458	25.0839	um	Spot	Position	1	1000004485	4485
	-55.5903	130.799	33.6191	um	Spot	Position	1	1000010150	10150		121.689	-78.1383	29.5835	um	Spot	Position	1	1000005749	5749		5.24065	40.5932	44.2393	um	Spot	Position	1	1000004552	4552		131.255	-17.3298	34.3192	um	Spot	Position	1	1000006158	6158		29.846	3.48938	24.6665	um	Spot	Position	1	1000004513	4513
	-17.0092	149.82	34.0604	um	Spot	Position	1	1000010154	10154		128.593	-45.2089	29.5564	um	Spot	Position	1	1000005761	5761		26.2413	85.0115	45	um	Spot	Position	1	1000004599	4599		158.22	-79.5017	34.6126	um	Spot	Position	1	1000006171	6171		92.0596	-19.7042	28.2039	um	Spot	Position	1	1000004600	4600
	-40.9066	185.308	33.5765	um	Spot	Position	1	1000010168	10168		178.924	-7.51287	29.7858	um	Spot	Position	1	1000005782	5782		46.6173	98.6273	45.4042	um	Spot	Position	1	1000004605	4605		183.417	-8.86312	35.0407	um	Spot	Position	1	1000006201	6201		50.3164	-4.50362	28.3298	um	Spot	Position	1	1000004605	4605
	-58.4819	155.02	35.3963	um	Spot	Position	1	1000010185	10185		118.862	-52.1257	31.0371	um	Spot	Position	1	1000005800	5800		25.0785	100.555	45.4108	um	Spot	Position	1	1000004606	4606		-154.163	41.9254	20	um	Spot	Position	1	1000006276	6276		53.9408	-25.0478	29.485	um	Spot	Position	1	1000004624	4624
	96.9489	111.842	21.9474	um	Spot	Position	1	1000010480	10480		193.136	-1.63192	31.3499	um	Spot	Position	1	1000005809	5809		59.8667	65.8511	45.5046	um	Spot	Position	1	1000004627	4627		-137.861	52.9015	20	um	Spot	Position	1	1000006299	6299		49.908	-8.27451	28.7724	um	Spot	Position	1	1000004629	4629
	65.2847	144.36	24.6719	um	Spot	Position	1	1000010593	10593		176.707	-65.0274	33.5165	um	Spot	Position	1	1000005877	5877		65.191	79.9661	47.4215	um	Spot	Position	1	1000004660	4660		-177.547	74.9648	23.3613	um	Spot	Position	1	1000006500	6500		83.1848	-59.3245	30.4381	um	Spot	Position	1	1000004643	4643
	62.8093	149.204	27.1434	um	Spot	Position	1	1000010650	10650		162.766	-31.4775	33.6247	um	Spot	Position	1	1000005883	5883		96.3521	7.85652	48.1744	um	Spot	Position	1	1000004667	4667		-99.5684	15.962	26.4024	um	Spot	Position	1	1000006635	6635		15.3466	1.25564	29.9254	um	Spot	Position	1	1000004653	4653
	71.7232	150.623	27.2592	um	Spot	Position	1	1000010651	10651		122.609	-69.4736	34.8342	um	Spot	Position	1	1000005896	5896		62.799	24.7219	48.1276	um	Spot	Position	1	1000004673	4673		-176.639	92.2544	30.083	um	Spot	Position	1	1000006860	6860		94.973	-41.1145	30.9898	um	Spot	Position	1	1000004670	4670
	23.9018	183.283	27.6374	um	Spot	Position	1	1000010690	10690		138.603	-52.4569	35.2157	um	Spot	Position	1	1000005903	5903		28.9638	27.7632	48.0233	um	Spot	Position	1	1000004675	4675		-171.231	85.063	30.5225	um	Spot	Position	1	1000006899	6899		87.4337	-53.5942	32.9823	um	Spot	Position	1	1000004728	4728
	59.767	126.655	28.7309	um	Spot	Position	1	1000010704	10704		-166.692	33.574	20	um	Spot	Position	1	1000005963	5963		99.8495	48.3617	48.0463	um	Spot	Position	1	1000004685	4685		-140.497	79.595	34.1253	um	Spot	Position	1	1000006991	6991		83.5033	-7.37142	32.7093	um	Spot	Position	1	1000004741	4741
	62.8635	178.942	31.1708	um	Spot	Position	1	1000010779	10779		-175.067	79.6957	20	um	Spot	Position	1	1000006042	6042		67.3781	49.1602	48.3075	um	Spot	Position	1	1000004687	4687		-146.867	104.999	33.7246	um	Spot	Position	1	1000006998	6998		96.2238	-8.38126	34.0812	um	Spot	Position	1	1000004768	4768
	29.5981	132.288	32.3145	um	Spot	Position	1	1000010797	10797		-105.587	104.266	20.6603	um	Spot	Position	1	1000006122	6122		39.8794	53.7838	48.3338	um	Spot	Position	1	1000004689	4689		-155.742	108.1	33.8922	um	Spot	Position	1	1000007000	7000		88.6608	-83.7562	35.2726	um	Spot	Position	1	1000004777	4777
	57.0609	121.218	35.3962	um	Spot	Position	1	1000010868	10868		-114.82	16.6216	22.9625	um	Spot	Position	1	1000006156	6156		60.0105	59.9092	47.9284	um	Spot	Position	1	1000004694	4694		-3.76189	31.4271	20	um	Spot	Position	1	1000007088	7088		6.08105	-60.0409	34.9674	um	Spot	Position	1	1000004783	4783
	126.783	157.883	20.9628	um	Spot	Position	1	1000011088	11088		-187.452	90.553	24.0888	um	Spot	Position	1	1000006245	6245		85.0146	76.6362	47.7924	um	Spot	Position	1	1000004702	4702		-33.405	62.2489	20	um	Spot	Position	1	1000007156	7156		145.076	-96.1592	23.1682	um	Spot	Position	1	1000004984	4984
	163.299	157.808	20.7253	um	Spot	Position	1	1000011089	11089		-155.536	77.3888	24.9885	um	Spot	Position	1	1000006292	6292		26.1251	98.0635	48.1252	um	Spot	Position	1	1000004709	4709		-25.5358	68.5706	20	um	Spot	Position	1	1000007167	7167		156.816	-71.9964	23.4804	um	Spot	Position	1	1000004998	4998
	165.544	124.523	24.6989	um	Spot	Position	1	1000011212	11212		-175.415	27.1652	28.0082	um	Spot	Position	1	1000006404	6404		142.512	30.3885	35.5429	um	Spot	Position	1	1000004814	4814		-2.69887	39.9981	21.5704	um	Spot	Position	1	1000007275	7275		143.717	-54.1701	23.3011	um	Spot	Position	1	1000005006	5006
	191.296	149.953	29.5723	um	Spot	Position	1	1000011365	11365		-156.57	32.4676	27.8294	um	Spot	Position	1	1000006405	6405		169.791	87.3486	37.4512	um	Spot	Position	1	1000004857	4857		4.29077	53.3871	26.3449	um	Spot	Position	1	1000007479	7479		138.278	-16.6778	23.8557	um	Spot	Position	1	1000005093	5093
	125.376	198.993	29.7324	um	Spot	Position	1	1000011387	11387		-123.565	75.1748	28.1192	um	Spot	Position	1	1000006419	6419		186.473	81.606	38.8372	um	Spot	Position	1	1000004920	4920		65.2189	21.9437	20	um	Spot	Position	1	1000007923	7923		106.399	4.62697	23.6998	um	Spot	Position	1	1000005099	5099
	110.156	117.746	31.3545	um	Spot	Position	1	1000011388	11388		-185.378	24.7023	28.6792	um	Spot	Position	1	1000006444	6444		125.672	66.1032	39.7476	um	Spot	Position	1	1000004954	4954		36.4644	13.1797	21.4496	um	Spot	Position	1	1000008094	8094		178.292	-0.0134614	25.1437	um	Spot	Position	1	1000005127	5127
	144.842	174.227	30.8187	um	Spot	Position	1	1000011404	11404		-127.556	49.8724	28.9544	um	Spot	Position	1	1000006458	6458		189.202	60.4261	41.0571	um	Spot	Position	1	1000005000	5000		51.3362	64.534	23.2132	um	Spot	Position	1	1000008177	8177		112.283	-57.8008	26.3	um	Spot	Position	1	1000005138	5138
	136.871	166.534	31.5376	um	Spot	Position	1	1000011425	11425		-137.43	78.1205	29.5526	um	Spot	Position	1	1000006504	6504		194.419	36.0532	46.26	um	Spot	Position	1	1000005165	5165		92.4859	29.3194	24.9272	um	Spot	Position	1	1000008250	8250		149.207	-41.4499	25.796	um	Spot	Position	1	1000005142	5142
	-141.236	-193.117	36.0189	um	Spot	Position	1	1000011505	11505		-145.905	25.0016	30.826	um	Spot	Position	1	1000006514	6514		158.546	16.6445	47.8795	um	Spot	Position	1	1000005227	5227		16.9813	7.016	25.5334	um	Spot	Position	1	1000008291	8291		147.895	-5.40128	26.1057	um	Spot	Position	1	1000005150	5150
	-186.874	-127.035	39.0894	um	Spot	Position	1	1000011610	11610		-138.338	57.8229	30.77	um	Spot	Position	1	1000006522	6522		117.559	21.2617	47.8869	um	Spot	Position	1	1000005228	5228		70.0741	11.7539	26.287	um	Spot	Position	1	1000008294	8294		131.584	-92.6657	27.3533	um	Spot	Position	1	1000005155	5155
	-104.972	-192.558	40.4666	um	Spot	Position	1	1000011624	11624		-176.873	81.5223	31.2541	um	Spot	Position	1	1000006528	6528		122.569	22.1765	48.2515	um	Spot	Position	1	1000005229	5229		81.5261	35.2734	26.1332	um	Spot	Position	1	1000008304	8304		131.763	-78.7979	26.7352	um	Spot	Position	1	1000005159	5159
	-117.207	-121.19	41.7276	um	Spot	Position	1	1000011706	11706		-155.797	30.0009	31.8259	um	Spot	Position	1	1000006544	6544		153.993	93.0273	47.7778	um	Spot	Position	1	1000005258	5258		20.1835	31.883	26.9534	um	Spot	Position	1	1000008350	8350		180.449	-70.8362	27.2714	um	Spot	Position	1	1000005163	5163
	-169.291	-152.392	42.8831	um	Spot	Position	1	1000011721	11721		-147.718	68.8251	33.45	um	Spot	Position	1	1000006580	6580		122.529	106.579	47.8534	um	Spot	Position	1	1000005262	5262		22.3307	16.9587	30.7383	um	Spot	Position	1	1000008502	8502		111.868	-19.4876	27.4552	um	Spot	Position	1	1000005175	5175
	-186.736	-137.823	44.9829	um	Spot	Position	1	1000011788	11788		-121.503	92.9803	33.1895	um	Spot	Position	1	1000006587	6587		133.025	59.8869	48.5884	um	Spot	Position	1	1000005278	5278		69.796	79.7508	30.7857	um	Spot	Position	1	1000008533	8533		126.585	-78.2323	28.3158	um	Spot	Position	1	1000005185	5185
	-189.581	-170.783	46.052	um	Spot	Position	1	1000011806	11806		-138.318	39.2899	34.314	um	Spot	Position	1	1000006608	6608		121.791	62.1037	48.7031	um	Spot	Position	1	1000005279	5279		63.6642	45.1506	31.6612	um	Spot	Position	1	1000008551	8551		186.268	-24.3769	27.9261	um	Spot	Position	1	1000005189	5189
	-115.703	-112.955	46.1596	um	Spot	Position	1	1000011822	11822		-118.361	29.3099	34.5877	um	Spot	Position	1	1000006629	6629		129.111	67.2112	48.6262	um	Spot	Position	1	1000005281	5281		87.2322	17.4456	32.8298	um	Spot	Position	1	1000008580	8580		114.127	-13.2481	27.548	um	Spot	Position	1	1000005190	5190
	-180.229	-183.16	47.1359	um	Spot	Position	1	1000011833	11833		-174.264	76.3335	35.1465	um	Spot	Position	1	1000006637	6637		166.26	89.8815	48.5401	um	Spot	Position	1	1000005290	5290		94.5946	20.4219	34.5162	um	Spot	Position	1	1000008652	8652		120.538	-68.2227	28.6416	um	Spot	Position	1	1000005196	5196
	-135.429	-121.488	46.6862	um	Spot	Position	1	1000011849	11849		-109.105	83.8555	34.9685	um	Spot	Position	1	1000006639	6639		-138.142	111.317	37.8921	um	Spot	Position	1	1000005410	5410		159.531	48.1013	20	um	Spot	Position	1	1000008756	8756		112.594	-89.3615	30.598	um	Spot	Position	1	1000005228	5228
	-143.738	-179.181	47.5803	um	Spot	Position	1	1000011860	11860		-67.5202	37.7666	20	um	Spot	Position	1	1000006716	6716		-114.57	150.875	37.5731	um	Spot	Position	1	1000005433	5433		114.431	15.3093	21.5291	um	Spot	Position	1	1000008889	8889		155.477	-87.4407	30.8088	um	Spot	Position	1	1000005229	5229
	-163.189	-188.506	49.1482	um	Spot	Position	1	1000011889	11889		-94.2863	70.2443	20	um	Spot	Position	1	1000006778	6778		-185.309	163.755	38.206	um	Spot	Position	1	1000005441	5441		181.478	19.2201	23.6799	um	Spot	Position	1	1000008971	8971		139.103	-5.04462	32.2372	um	Spot	Position	1	1000005265	5265
	-149.557	-179.165	51.4116	um	Spot	Position	1	1000011929	11929		-2.71413	89.3443	20	um	Spot	Position	1	1000006822	6822		-178.389	139.751	38.7787	um	Spot	Position	1	1000005464	5464		152.554	23.1806	24.1044	um	Spot	Position	1	1000008973	8973		187.629	-87.0922	32.5724	um	Spot	Position	1	1000005267	5267
	-171.742	-107.479	51.0724	um	Spot	Position	1	1000011954	11954		-87.0073	42.2012	23.8253	um	Spot	Position	1	1000006958	6958		-112.597	174.665	39.2453	um	Spot	Position	1	1000005475	5475		177.97	85.4615	24.4858	um	Spot	Position	1	1000009002	9002		176.283	-85.2123	32.6401	um	Spot	Position	1	1000005269	5269
	-20.967	-183.071	38.3676	um	Spot	Position	1	1000012010	12010		-30.5836	15.1882	26.3204	um	Spot	Position	1	1000007059	7059		-178.384	179.261	39.6721	um	Spot	Position	1	1000005507	5507		194.419	37.818	24.6362	um	Spot	Position	1	1000009023	9023		194.419	-48.7646	34.3805	um	Spot	Position	1	1000005304	5304
	-72.6216	-120.189	38.7092	um	Spot	Position	1	1000012051	12051		-78.0215	35.2236	26.7345	um	Spot	Position	1	1000007117	7117		-133.627	149.018	41.8755	um	Spot	Position	1	1000005564	5564		191.793	65.3702	26.5339	um	Spot	Position	1	1000009138	9138		189.703	-80.207	35.2895	um	Spot	Position	1	1000005317	5317
	-63.1965	-145.865	40.4789	um	Spot	Position	1	1000012070	12070		-86.8415	85.9323	28.235	um	Spot	Position	1	1000007185	7185		-186.709	181.86	42.2256	um	Spot	Position	1	1000005574	5574		127.347	64.4819	30.374	um	Spot	Position	1	1000009249	9249		126.735	-26.3827	34.7096	um	Spot	Position	1	1000005334	5334
	-31.1008	-196.958	40.5024	um	Spot	Position	1	1000012088	12088		-47.6361	88.299	28.4059	um	Spot	Position	1	1000007187	7187		-111.004	174.267	44.7375	um	Spot	Position	1	1000005695	5695		128.915	96.9958	29.895	um	Spot	Position	1	1000009264	9264		-111.954	37.7671	23.307	um	Spot	Position	1	1000005627	5627
	-78.432	-195.853	40.874	um	Spot	Position	1	1000012089	12089		-8.53224	58.5102	28.5136	um	Spot	Position	1	1000007210	7210		-177.366	139.731	46.072	um	Spot	Position	1	1000005715	5715		164.375	46.3421	31.0805	um	Spot	Position	1	1000009284	9284		-132.759	73.4284	23.1681	um	Spot	Position	1	1000005645	5645
	-37.5763	-189.538	40.592	um	Spot	Position	1	1000012091	12091		-40.5145	12.0882	29.9949	um	Spot	Position	1	1000007231	7231		-179.503	131.208	47.2401	um	Spot	Position	1	1000005741	5741		109.338	54.6167	32.3463	um	Spot	Position	1	1000009334	9334		-145.219	35.7554	23.5555	um	Spot	Position	1	1000005686	5686
	-10.4004	-133.659	41.0234	um	Spot	Position	1	1000012104	12104		-15.7197	37.9654	30.3336	um	Spot	Position	1	1000007238	7238		-109.89	165.072	47.0659	um	Spot	Position	1	1000005760	5760		126.679	36.5544	32.5775	um	Spot	Position	1	1000009368	9368		-187.25	57.3679	23.6914	um	Spot	Position	1	1000005700	5700
	-58.7216	-180.425	42.4027	um	Spot	Position	1	1000012117	12117		-62.8619	83.3022	32.1517	um	Spot	Position	1	1000007305	7305		-147.443	189.586	48.1166	um	Spot	Position	1	1000005798	5798		151.646	38.1092	32.6268	um	Spot	Position	1	1000009369	9369		-167.299	89.4772	24.215	um	Spot	Position	1	1000005715	5715
	-42.9785	-134.104	42.4838	um	Spot	Position	1	1000012130	12130		-37.8693	31.5764	33.2049	um	Spot	Position	1	1000007316	7316		-122.613	127.207	49.0754	um	Spot	Position	1	1000005811	5811		151.277	73.9682	33.2748	um	Spot	Position	1	1000009383	9383		-154.96	14.8758	24.7637	um	Spot	Position	1	1000005732	5732
	-2.36334	-178.391	45.0524	um	Spot	Position	1	1000012210	12210		-68.5588	7.50853	33.9382	um	Spot	Position	1	1000007341	7341		-112.813	134.817	48.7715	um	Spot	Position	1	1000005816	5816		-191.206	185.071	20	um	Spot	Position	1	1000009636	9636		-124.528	31.6674	25.4685	um	Spot	Position	1	1000005742	5742
	-45.4253	-137.416	45.4189	um	Spot	Position	1	1000012219	12219		-6.55006	32.1097	33.5859	um	Spot	Position	1	1000007344	7344		-166.066	165.931	48.9242	um	Spot	Position	1	1000005830	5830		-152.506	141.981	25.2291	um	Spot	Position	1	1000009798	9798		-188.127	81.5125	26.2514	um	Spot	Position	1	1000005798	5798
	-63.3497	-145.464	48.0625	um	Spot	Position	1	1000012309	12309		-28.2099	77.4989	33.6189	um	Spot	Position	1	1000007352	7352		-164.254	170.47	48.9987	um	Spot	Position	1	1000005831	5831		-117.609	118.87	26.0457	um	Spot	Position	1	1000009835	9835		-110.82	11.9811	26.9764	um	Spot	Position	1	1000005802	5802
	-65.27	-155.55	48.5521	um	Spot	Position	1	1000012333	12333		-55.8683	81.6035	33.6499	um	Spot	Position	1	1000007353	7353		-111.155	171.507	48.8083	um	Spot	Position	1	1000005833	5833		-105.598	159.418	27.484	um	Spot	Position	1	1000009924	9924		-140.734	57.4976	28.058	um	Spot	Position	1	1000005841	5841
	-77.8493	-153.79	48.95	um	Spot	Position	1	1000012334	12334		87.2799	16.6514	20	um	Spot	Position	1	1000007409	7409		-41.9845	155.852	35.8487	um	Spot	Position	1	1000005941	5941		-172.764	109.229	28.8775	um	Spot	Position	1	1000009995	9995		-96.9055	68.3784	27.5777	um	Spot	Position	1	1000005846	5846
	-65.9999	-127.157	49.0217	um	Spot	Position	1	1000012347	12347		102.202	84.6011	20.6442	um	Spot	Position	1	1000007575	7575		-56.5038	170.878	36.1634	um	Spot	Position	1	1000005943	5943		-148.568	191.729	31.1245	um	Spot	Position	1	1000010121	10121		-123.828	94.3133	28.3019	um	Spot	Position	1	1000005852	5852
	-77.6042	-111.735	49.3421	um	Spot	Position	1	1000012353	12353		19.6308	67.2229	24.7935	um	Spot	Position	1	1000007718	7718		-25.0652	126.882	36.9951	um	Spot	Position	1	1000005955	5955		-120.169	128.213	32.3868	um	Spot	Position	1	1000010129	10129		-116.933	24.8928	29.0131	um	Spot	Position	1	1000005863	5863
	-52.6379	-99.4963	49.4211	um	Spot	Position	1	1000012357	12357		13.0678	98.8953	24.5074	um	Spot	Position	1	1000007732	7732		-63.9037	152.01	37.0784	um	Spot	Position	1	1000005967	5967		-54.0663	188.61	23.2085	um	Spot	Position	1	1000010569	10569		-101.061	44.8843	29.0373	um	Spot	Position	1	1000005867	5867
	-1.09486	-185.501	50.1326	um	Spot	Position	1	1000012364	12364		70.5432	101.914	24.5911	um	Spot	Position	1	1000007734	7734		-87.5285	169.884	37.1076	um	Spot	Position	1	1000005970	5970		-51.1588	183.045	24.8543	um	Spot	Position	1	1000010659	10659		-132.337	62.2	28.6188	um	Spot	Position	1	1000005872	5872
	-43.0686	-114.973	51.4335	um	Spot	Position	1	1000012418	12418		67.9362	17.8111	25.5658	um	Spot	Position	1	1000007741	7741		-6.62921	187.041	38.0966	um	Spot	Position	1	1000005998	5998		-86.819	186.48	24.5303	um	Spot	Position	1	1000010660	10660		-167.536	76.8071	28.5751	um	Spot	Position	1	1000005874	5874
	14.4007	-180.218	36.4195	um	Spot	Position	1	1000012426	12426		82.8368	38.1595	26.3422	um	Spot	Position	1	1000007752	7752		-57.2985	189.953	38.4436	um	Spot	Position	1	1000005999	5999		-12.7854	191.345	25.1713	um	Spot	Position	1	1000010663	10663		-190.312	99.6864	29.1921	um	Spot	Position	1	1000005880	5880
	33.3004	-165.249	36.9719	um	Spot	Position	1	1000012447	12447		73.8286	92.9048	27.4774	um	Spot	Position	1	1000007806	7806		-59.6072	134.53	39.4533	um	Spot	Position	1	1000006012	6012		-62.5069	174.72	26.1487	um	Spot	Position	1	1000010701	10701		-166.757	26.9619	30.7737	um	Spot	Position	1	1000005908	5908
	57.5207	-159.89	37.9724	um	Spot	Position	1	1000012475	12475		50.0764	35.2456	27.5078	um	Spot	Position	1	1000007820	7820		-39.8355	163.894	39.1824	um	Spot	Position	1	1000006021	6021		-43.0572	108.431	29.2032	um	Spot	Position	1	1000010791	10791		-125.841	36.6446	31.414	um	Spot	Position	1	1000005911	5911
	53.9386	-185.931	39.2555	um	Spot	Position	1	1000012492	12492		98.0065	58.8311	27.654	um	Spot	Position	1	1000007830	7830		-29.4434	184.058	39.0463	um	Spot	Position	1	1000006028	6028		-47.965	167.355	31.8872	um	Spot	Position	1	1000010907	10907		-101.629	51.4828	31.2794	um	Spot	Position	1	1000005917	5917
	73.999	-135.485	40.4528	um	Spot	Position	1	1000012514	12514		24.7456	14.2066	28.8196	um	Spot	Position	1	1000007853	7853		-82.5231	159.769	39.8632	um	Spot	Position	1	1000006055	6055		-42.4795	118.691	32.9434	um	Spot	Position	1	1000010919	10919		-145.101	65.8441	30.5087	um	Spot	Position	1	1000005920	5920
	88.5313	-109.316	40.1307	um	Spot	Position	1	1000012523	12523		21.0479	23.9974	28.8271	um	Spot	Position	1	1000007854	7854		-18.5192	182.122	39.8992	um	Spot	Position	1	1000006060	6060		85.4151	144.613	22.4431	um	Spot	Position	1	1000011258	11258		-154.54	96.6929	31.5325	um	Spot	Position	1	1000005951	5951
	48.312	-191.172	41.0509	um	Spot	Position	1	1000012528	12528		43.0631	24.8697	29.9075	um	Spot	Position	1	1000007890	7890		-79.4904	177.086	40.739	um	Spot	Position	1	1000006082	6082		91.6966	189.898	29.3617	um	Spot	Position	1	1000011576	11576		-136.508	99.357	31.7454	um	Spot	Position	1	1000005952	5952
	101.938	-189.162	42.3045	um	Spot	Position	1	1000012554	12554		15.6327	35.6304	29.6865	um	Spot	Position	1	1000007891	7891		1.72182	167.265	41.7861	um	Spot	Position	1	1000006108	6108		88.7698	137.162	30.1979	um	Spot	Position	1	1000011592	11592		-194.419	21.6076	32.9881	um	Spot	Position	1	1000005956	5956
	16.7882	-146.867	44.4069	um	Spot	Position	1	1000012623	12623		87.8334	38.087	29.8703	um	Spot	Position	1	1000007893	7893		-10.3957	170.067	42.6164	um	Spot	Position	1	1000006136	6136		76.9308	151.138	33.1161	um	Spot	Position	1	1000011701	11701		-111.48	44.5089	32.9035	um	Spot	Position	1	1000005964	5964
	61.1198	-143.504	44.1466	um	Spot	Position	1	1000012625	12625		79.5229	46.3675	29.8276	um	Spot	Position	1	1000007896	7896		-65.7271	183.415	43.3003	um	Spot	Position	1	1000006139	6139		53.2804	190.584	32.9016	um	Spot	Position	1	1000011720	11720		-149.479	79.2285	32.5783	um	Spot	Position	1	1000005972	5972
	89.5964	-168.968	45.0207	um	Spot	Position	1	1000012637	12637		64.9644	52.766	32.2596	um	Spot	Position	1	1000007960	7960		-54.5142	113.852	44.3964	um	Spot	Position	1	1000006145	6145		18.3743	124.246	34.3145	um	Spot	Position	1	1000011728	11728		-194.016	107.83	32.7297	um	Spot	Position	1	1000005978	5978
	10.2442	-146.266	45.5619	um	Spot	Position	1	1000012666	12666		66.0386	9.2205	33.0288	um	Spot	Position	1	1000007978	7978		-81.4461	144.879	43.8837	um	Spot	Position	1	1000006157	6157		30.158	161.244	35.2035	um	Spot	Position	1	1000011770	11770		-111.098	37.4869	33.8138	um	Spot	Position	1	1000005992	5992
	24.443	-198.993	48.1852	um	Spot	Position	1	1000012698	12698		29.3783	37.8399	33.2268	um	Spot	Position	1	1000007983	7983		-89.6925	140.996	44.9363	um	Spot	Position	1	1000006180	6180		155.593	114.144	20	um	Spot	Position	1	1000011802	11802		-120.85	79.1165	33.7502	um	Spot	Position	1	1000005998	5998
	42.0426	-138.254	47.6718	um	Spot	Position	1	1000012710	12710		59.2066	7.69243	33.7231	um	Spot	Position	1	1000008004	8004		-34.5024	160.772	45.4069	um	Spot	Position	1	1000006187	6187		148.915	164.067	20	um	Spot	Position	1	1000011895	11895		-155.805	78.6005	34.7996	um	Spot	Position	1	1000006026	6026
	55.5462	-118.64	48.9733	um	Spot	Position	1	1000012737	12737		78.8297	41.4098	35.4877	um	Spot	Position	1	1000008037	8037		-31.875	108.963	46.2871	um	Spot	Position	1	1000006199	6199		124.836	177.816	26.2171	um	Spot	Position	1	1000012174	12174		-137.841	91.2306	35.0107	um	Spot	Position	1	1000006029	6029
	28.2412	-197.035	50.6271	um	Spot	Position	1	1000012771	12771		91.7273	83.7094	34.7008	um	Spot	Position	1	1000008045	8045		-75.3278	123.731	46.5968	um	Spot	Position	1	1000006221	6221		139.336	166.603	27.2689	um	Spot	Position	1	1000012216	12216		-54.6915	43.2443	24.3568	um	Spot	Position	1	1000006394	6394
	101.19	-186.355	51.47	um	Spot	Position	1	1000012775	12775		183.532	10.7852	20	um	Spot	Position	1	1000008060	8060		-15.0472	193.358	47.1119	um	Spot	Position	1	1000006235	6235		167.26	170.454	28.5655	um	Spot	Position	1	1000012272	12272		-52.0208	47.0839	23.5255	um	Spot	Position	1	1000006397	6397
	67.2688	-175.762	51.1103	um	Spot	Position	1	1000012777	12777		132.894	45.9886	20	um	Spot	Position	1	1000008118	8118		3.29745	115.645	47.998	um	Spot	Position	1	1000006239	6239		116.036	189.643	35.4231	um	Spot	Position	1	1000012481	12481		-39.4833	52.4327	24.5402	um	Spot	Position	1	1000006453	6453
	75.7973	-128.999	50.7803	um	Spot	Position	1	1000012792	12792		138.864	71.2082	20	um	Spot	Position	1	1000008160	8160		-26.5844	134.765	48.1411	um	Spot	Position	1	1000006244	6244		-151.84	-142.69	35.5484	um	Spot	Position	1	1000012512	12512		-58.2708	76.237	24.9052	um	Spot	Position	1	1000006461	6461
	183.66	-146.596	37.2392	um	Spot	Position	1	1000012829	12829		164.5	95.6943	20.9702	um	Spot	Position	1	1000008260	8260		-17.5717	167.285	49.0446	um	Spot	Position	1	1000006288	6288		-173.394	-102.684	36.3944	um	Spot	Position	1	1000012531	12531		-59.382	22.8962	26.3946	um	Spot	Position	1	1000006486	6486
	172.622	-115.452	37.2678	um	Spot	Position	1	1000012838	12838		131.965	89.9569	21.6588	um	Spot	Position	1	1000008280	8280		-61.5204	198.993	48.7651	um	Spot	Position	1	1000006296	6296		-148.983	-164.674	36.5159	um	Spot	Position	1	1000012543	12543		-24.8894	22.6223	25.8935	um	Spot	Position	1	1000006487	6487
	179.761	-103.023	37.3313	um	Spot	Position	1	1000012841	12841		145.275	26.7586	25.4069	um	Spot	Position	1	1000008393	8393		9.80244	115.405	36.3784	um	Spot	Position	1	1000006352	6352		-159.168	-181.916	39.9235	um	Spot	Position	1	1000012639	12639		-50.9307	29.3374	27.6719	um	Spot	Position	1	1000006555	6555
	119.968	-184.414	37.7098	um	Spot	Position	1	1000012847	12847		190.737	39.5583	29.9764	um	Spot	Position	1	1000008623	8623		100.448	155.979	35.6474	um	Spot	Position	1	1000006360	6360		-174.667	-168.639	40.4125	um	Spot	Position	1	1000012643	12643		-15.0822	85.876	27.7496	um	Spot	Position	1	1000006569	6569
	171.584	-143.005	39.3944	um	Spot	Position	1	1000012885	12885		186.47	62.0424	32.5951	um	Spot	Position	1	1000008720	8720		13.9153	131.224	37.2125	um	Spot	Position	1	1000006376	6376		-109.767	-146.149	41.3032	um	Spot	Position	1	1000012702	12702		-80.5164	95.7646	28.0166	um	Spot	Position	1	1000006575	6575
	160.962	-126.005	39.4867	um	Spot	Position	1	1000012892	12892		193.234	80.9345	32.5827	um	Spot	Position	1	1000008722	8722		70.5254	134.692	37.338	um	Spot	Position	1	1000006377	6377		-179.126	-176.449	41.7197	um	Spot	Position	1	1000012730	12730		-69.9811	37.1771	28.8348	um	Spot	Position	1	1000006586	6586
	182.661	-193.318	41.4996	um	Spot	Position	1	1000012929	12929		151.216	47.491	33.6655	um	Spot	Position	1	1000008745	8745		58.7996	155.685	36.7975	um	Spot	Position	1	1000006382	6382		-190.109	-193.024	42.9619	um	Spot	Position	1	1000012771	12771		1.79234	51.7344	29.0964	um	Spot	Position	1	1000006590	6590
	115.266	-183.463	41.0152	um	Spot	Position	1	1000012931	12931		130.776	99.4615	33.9909	um	Spot	Position	1	1000008760	8760		18.8228	171.53	36.8051	um	Spot	Position	1	1000006385	6385		-135.687	-102.22	42.7843	um	Spot	Position	1	1000012810	12810		-86.8894	92.8835	29.0775	um	Spot	Position	1	1000006603	6603
	130.249	-113.557	41.7074	um	Spot	Position	1	1000012961	12961		-141.799	114.739	20	um	Spot	Position	1	1000008803	8803		28.8195	158.301	40.3333	um	Spot	Position	1	1000006473	6473		-187.86	-189.992	44.5011	um	Spot	Position	1	1000012850	12850		-83.1236	38.0499	29.5841	um	Spot	Position	1	1000006618	6618
	175.887	-168.559	43.6615	um	Spot	Position	1	1000012998	12998		-176.857	166.817	22.4375	um	Spot	Position	1	1000009021	9021		73.8395	121.022	41.2347	um	Spot	Position	1	1000006499	6499		-162.718	-198.172	47.4863	um	Spot	Position	1	1000012908	12908		-13.1312	34.821	31.1565	um	Spot	Position	1	1000006638	6638
	116.324	-166.738	43.6452	um	Spot	Position	1	1000012999	12999		-154.746	118.922	22.8973	um	Spot	Position	1	1000009032	9032		7.7982	127.03	44.0041	um	Spot	Position	1	1000006581	6581		-177.963	-152.183	47.8343	um	Spot	Position	1	1000012934	12934		-29.1125	62.8564	31.3957	um	Spot	Position	1	1000006646	6646
	144.189	-149.964	43.8038	um	Spot	Position	1	1000013002	13002		-180.317	159.898	23.8514	um	Spot	Position	1	1000009087	9087		29.706	190.586	43.8638	um	Spot	Position	1	1000006613	6613		-149.528	-147.244	49.1268	um	Spot	Position	1	1000012968	12968		3.62965	97.2413	31.0626	um	Spot	Position	1	1000006651	6651
	194.419	-147.871	44.6348	um	Spot	Position	1	1000013042	13042		-128.879	167.524	24.9476	um	Spot	Position	1	1000009130	9130		32.4811	131.83	45.1429	um	Spot	Position	1	1000006623	6623		-155.528	-123.668	49.1822	um	Spot	Position	1	1000012981	12981		-84.5371	22.0906	31.7192	um	Spot	Position	1	1000006662	6662
	132.368	-168.525	46.1985	um	Spot	Position	1	1000013071	13071		-125.682	113.343	27.0196	um	Spot	Position	1	1000009192	9192		44.4355	144.725	47.3873	um	Spot	Position	1	1000006687	6687		-181.435	-174.961	50.0604	um	Spot	Position	1	1000012998	12998		-73.0347	52.3844	32.4647	um	Spot	Position	1	1000006666	6666
	185.351	-180.7	49.3683	um	Spot	Position	1	1000013156	13156		-171.083	156.541	26.7676	um	Spot	Position	1	1000009216	9216		97.0302	120.114	48.0913	um	Spot	Position	1	1000006709	6709		-174.397	-173.28	50.0853	um	Spot	Position	1	1000013000	13000		-67.7729	86.1357	32.2221	um	Spot	Position	1	1000006676	6676
	153.64	-153.612	49.2357	um	Spot	Position	1	1000013164	13164		-110.89	159.679	26.6219	um	Spot	Position	1	1000009219	9219		68.0789	124.641	48.3343	um	Spot	Position	1	1000006712	6712		-143.874	-151.808	49.9751	um	Spot	Position	1	1000013015	13015		-74.1413	42.0978	33.4373	um	Spot	Position	1	1000006684	6684
	156.52	-131.703	49.6875	um	Spot	Position	1	1000013195	13195		-154.334	177.455	27.9167	um	Spot	Position	1	1000009259	9259		16.8222	132.801	47.8141	um	Spot	Position	1	1000006714	6714		-159.129	-198.993	50.7823	um	Spot	Position	1	1000013036	13036		-37.6231	27.5694	33.9309	um	Spot	Position	1	1000006709	6709
	149.362	-126.644	51.1039	um	Spot	Position	1	1000013218	13218		-132.026	170.11	29.1925	um	Spot	Position	1	1000009302	9302		26.6109	112.543	48.7101	um	Spot	Position	1	1000006736	6736		-192.82	-186.415	50.6326	um	Spot	Position	1	1000013039	13039		-13.511	60.038	34.3185	um	Spot	Position	1	1000006718	6718
	158.889	-113.39	50.5303	um	Spot	Position	1	1000013222	13222		-140.047	167.646	30.0423	um	Spot	Position	1	1000009341	9341		42.3214	170.925	49.0077	um	Spot	Position	1	1000006758	6758		-158.527	-160.869	50.5344	um	Spot	Position	1	1000013050	13050		-14.4914	71.8043	34.3092	um	Spot	Position	1	1000006721	6721
	-186.621	-85.9336	36.953	um	Spot	Position	1	1000013249	13249		-112.556	123.571	30.9223	um	Spot	Position	1	1000009357	9357		84.0452	187.944	49.0134	um	Spot	Position	1	1000006765	6765		-54.991	-163.595	36.8804	um	Spot	Position	1	1000013131	13131		-42.73	105.94	34.2584	um	Spot	Position	1	1000006726	6726
	-147.87	-41.0028	36.5377	um	Spot	Position	1	1000013257	13257		-131.337	128.767	31.4033	um	Spot	Position	1	1000009358	9358		167.123	116.388	36.0646	um	Spot	Position	1	1000006832	6832		-27.0271	-177.514	38.3579	um	Spot	Position	1	1000013167	13167		-60.2517	53.1513	34.5549	um	Spot	Position	1	1000006733	6733
	-189.796	-94.0047	37.593	um	Spot	Position	1	1000013266	13266		-151.049	189.431	31.05	um	Spot	Position	1	1000009374	9374		155.336	143.926	35.7019	um	Spot	Position	1	1000006840	6840		-50.0636	-147.25	37.6601	um	Spot	Position	1	1000013174	13174		-66.5052	76.5586	34.9149	um	Spot	Position	1	1000006738	6738
	-102.069	-85.6363	37.7677	um	Spot	Position	1	1000013271	13271		-119.337	153.479	32.0018	um	Spot	Position	1	1000009390	9390		152.324	172.601	35.5983	um	Spot	Position	1	1000006847	6847		-52.3311	-124.37	38.7334	um	Spot	Position	1	1000013217	13217		9.74194	18.7474	23.2303	um	Spot	Position	1	1000006994	6994
	-97.6405	-3.8489	37.8704	um	Spot	Position	1	1000013289	13289		-160.406	126.753	33.7668	um	Spot	Position	1	1000009430	9430		187.163	173.524	36.1263	um	Spot	Position	1	1000006848	6848		-71.2162	-170.654	40.2635	um	Spot	Position	1	1000013240	13240		7.96332	48.916	23.3026	um	Spot	Position	1	1000007019	7019
	-172.793	-2.09417	37.9735	um	Spot	Position	1	1000013290	13290		-132.993	194.825	34.445	um	Spot	Position	1	1000009449	9449		152.35	189.484	35.9892	um	Spot	Position	1	1000006852	6852		-89.5243	-173.291	43.4367	um	Spot	Position	1	1000013364	13364		38.5738	22.9231	23.7778	um	Spot	Position	1	1000007069	7069
	-126.04	-43.9404	39.49	um	Spot	Position	1	1000013300	13300		-151.772	183.488	35.0928	um	Spot	Position	1	1000009465	9465		129.967	198.993	37.2532	um	Spot	Position	1	1000006873	6873		1.46674	-102.029	43.241	um	Spot	Position	1	1000013391	13391		39.9412	63.192	23.7162	um	Spot	Position	1	1000007098	7098
	-113.614	-14.414	39.3986	um	Spot	Position	1	1000013306	13306		-3.83565	186.239	20	um	Spot	Position	1	1000009648	9648		169.12	179.856	38.738	um	Spot	Position	1	1000006908	6908		-5.74123	-171.964	44.5016	um	Spot	Position	1	1000013423	13423		9.30025	36.4846	25.2856	um	Spot	Position	1	1000007135	7135
	-111.016	-0.65813	39.4109	um	Spot	Position	1	1000013308	13308		-91.1618	122.137	20.9931	um	Spot	Position	1	1000009689	9689		123.437	141.254	39.6344	um	Spot	Position	1	1000006923	6923		-76.4877	-164.426	48.4042	um	Spot	Position	1	1000013497	13497		14.8064	58.9066	26.037	um	Spot	Position	1	1000007174	7174
	-97.5665	-62.3843	39.8154	um	Spot	Position	1	1000013311	13311		-79.4684	143.889	23.6575	um	Spot	Position	1	1000009757	9757		113.841	176.446	42.4696	um	Spot	Position	1	1000006999	6999		-9.78105	-161.171	47.8206	um	Spot	Position	1	1000013498	13498		41.0116	76.2461	25.9124	um	Spot	Position	1	1000007181	7181
	-97.5799	-14.081	39.688	um	Spot	Position	1	1000013320	13320		-5.72995	152.131	23.8067	um	Spot	Position	1	1000009761	9761		113.521	158.576	42.5353	um	Spot	Position	1	1000007023	7023		-68.4055	-130.682	49.1042	um	Spot	Position	1	1000013537	13537		84.7445	77.1391	26.0627	um	Spot	Position	1	1000007183	7183
	-113.428	1.0272	39.6983	um	Spot	Position	1	1000013323	13323		-30.5923	125.115	24.789	um	Spot	Position	1	1000009783	9783		181.819	134.207	44.4614	um	Spot	Position	1	1000007051	7051		1.77577	-198.993	49.7964	um	Spot	Position	1	1000013547	13547		104.15	107.61	25.9155	um	Spot	Position	1	1000007192	7192
	-168.389	-87.5282	41.2741	um	Spot	Position	1	1000013325	13325		-32.8283	155.571	25.1761	um	Spot	Position	1	1000009793	9793		182.896	147.403	45.1883	um	Spot	Position	1	1000007084	7084		-30.159	-191.492	50.2515	um	Spot	Position	1	1000013551	13551		67.8393	18.4695	28.0177	um	Spot	Position	1	1000007219	7219
	-185.522	-73.2127	41.5659	um	Spot	Position	1	1000013344	13344		-85.579	178.539	25.0133	um	Spot	Position	1	1000009808	9808		151.621	111.402	48.3793	um	Spot	Position	1	1000007154	7154		-7.75813	-180.554	50.3326	um	Spot	Position	1	1000013557	13557		6.2955	28.9538	27.6461	um	Spot	Position	1	1000007221	7221
	-97.3103	-88.3969	42.6901	um	Spot	Position	1	1000013358	13358		-13.4281	125.6	25.5007	um	Spot	Position	1	1000009822	9822		116.133	165.73	48.0884	um	Spot	Position	1	1000007170	7170		-50.0439	-154.973	50.4323	um	Spot	Position	1	1000013567	13567		65.1698	94.9167	27.6933	um	Spot	Position	1	1000007245	7245
	-153.123	-83.9355	43.0919	um	Spot	Position	1	1000013359	13359		-31.0881	147.733	26.0768	um	Spot	Position	1	1000009829	9829		173.802	194.982	48.4054	um	Spot	Position	1	1000007183	7183		-82.5741	-118.021	50.4897	um	Spot	Position	1	1000013578	13578		56.795	106.734	28.3677	um	Spot	Position	1	1000007253	7253
	-124.45	-92.1203	45.5356	um	Spot	Position	1	1000013417	13417		-81.8044	166.695	26.1404	um	Spot	Position	1	1000009833	9833		137.505	149.47	48.8775	um	Spot	Position	1	1000007201	7201		-18.5999	-173.596	50.6092	um	Spot	Position	1	1000013596	13596		78.329	65.979	28.6305	um	Spot	Position	1	1000007267	7267
	-129.628	-25.0103	45.9613	um	Spot	Position	1	1000013440	13440		-77.6952	194.524	26.3475	um	Spot	Position	1	1000009838	9838		142.065	160.571	48.8641	um	Spot	Position	1	1000007205	7205		-41.0724	-159.575	50.779	um	Spot	Position	1	1000013601	13601		65.7755	66.7245	28.6598	um	Spot	Position	1	1000007268	7268
	-180.93	-51.3921	46.5648	um	Spot	Position	1	1000013456	13456		-47.5697	176.613	27.2099	um	Spot	Position	1	1000009862	9862		136.36	188.313	48.9884	um	Spot	Position	1	1000007215	7215		-57.418	-147.201	50.9406	um	Spot	Position	1	1000013603	13603		87.1365	91.5894	28.7194	um	Spot	Position	1	1000007277	7277
	-102.172	-94.427	47.6975	um	Spot	Position	1	1000013470	13470		-77.1043	124.945	27.8443	um	Spot	Position	1	1000009879	9879		145.114	-155.434	44.4481	um	Spot	Position	2	1000000608	31985		-42.1296	-127.262	51.254	um	Spot	Position	1	1000013611	13611		22.2959	41.3577	29.675	um	Spot	Position	1	1000007287	7287
	-140.998	-74.8808	47.5107	um	Spot	Position	1	1000013473	13473		-29.1129	108.129	28.5852	um	Spot	Position	1	1000009906	9906		164.794	-127.595	43.8724	um	Spot	Position	2	1000000620	31995		91.2101	-176.124	36.3968	um	Spot	Position	1	1000013638	13638		65.1982	77.1868	30.1585	um	Spot	Position	1	1000007296	7296
	-163.355	-73.2467	49.0716	um	Spot	Position	1	1000013489	13489		-72.2859	176.035	28.63	um	Spot	Position	1	1000009929	9929		125.924	-102.842	43.8591	um	Spot	Position	2	1000000627	32000		82.1394	-133.542	37.0711	um	Spot	Position	1	1000013693	13693		102.636	58.2733	30.6512	um	Spot	Position	1	1000007318	7318
	-193.038	-47.2615	50.0888	um	Spot	Position	1	1000013510	13510		-10.7213	170.053	29.6827	um	Spot	Position	1	1000009966	9966		154.704	-184.847	44.8058	um	Spot	Position	2	1000000632	32005		26.2097	-139.236	38.0938	um	Spot	Position	1	1000013736	13736		86.6155	40.3092	32.2056	um	Spot	Position	1	1000007339	7339
	-41.7011	-53.1102	36.2186	um	Spot	Position	1	1000013555	13555		-9.02769	180.96	30.0077	um	Spot	Position	1	1000009968	9968		145.999	-101.636	45.7997	um	Spot	Position	2	1000000692	32048		24.002	-195.212	39.0839	um	Spot	Position	1	1000013749	13749		32.1864	51.9372	31.7879	um	Spot	Position	1	1000007342	7342
	-11.9094	0.0527007	37.8627	um	Spot	Position	1	1000013636	13636		-60.237	128.435	31.9534	um	Spot	Position	1	1000010008	10008		122.091	-193.259	46.8956	um	Spot	Position	2	1000000696	32054		50.6193	-97.9761	39.2675	um	Spot	Position	1	1000013806	13806		16.3002	26.0736	32.8736	um	Spot	Position	1	1000007373	7373
	-80.6916	-5.50269	38.5789	um	Spot	Position	1	1000013658	13658		-30.3728	132.685	31.5854	um	Spot	Position	1	1000010010	10010		158.648	-165.014	47.0658	um	Spot	Position	2	1000000704	32056		7.80061	-153.855	39.5605	um	Spot	Position	1	1000013826	13826		102.18	70.4448	32.5524	um	Spot	Position	1	1000007387	7387
	-8.65335	-33.7399	41.0981	um	Spot	Position	1	1000013711	13711		-30.9161	160.036	31.9502	um	Spot	Position	1	1000010015	10015		172.051	-99.1662	48.0592	um	Spot	Position	2	1000000718	32129		74.3366	-103.137	39.9673	um	Spot	Position	1	1000013848	13848		94.7213	40.8294	33.5787	um	Spot	Position	1	1000007412	7412
	-35.3029	-66.0889	41.8566	um	Spot	Position	1	1000013723	13723		-5.36952	175.738	33.2561	um	Spot	Position	1	1000010050	10050		181.144	-180.453	48.2412	um	Spot	Position	2	1000000728	32085		65.7443	-180.435	43.878	um	Spot	Position	1	1000013982	13982		134.871	78.2491	24.1769	um	Spot	Position	1	1000007795	7795
	-64.5256	-95.9232	43.1712	um	Spot	Position	1	1000013739	13739		-47.163	125.777	34.433	um	Spot	Position	1	1000010072	10072		140.267	-176.005	48.3374	um	Spot	Position	2	1000000730	32087		10.1326	-164.553	44.3193	um	Spot	Position	1	1000013988	13988		167.604	9.55999	26.429	um	Spot	Position	1	1000007856	7856
	-53.4941	-13.9489	43.684	um	Spot	Position	1	1000013779	13779		-15.4589	176.56	33.5158	um	Spot	Position	1	1000010090	10090		153.002	-110.981	47.6061	um	Spot	Position	2	1000000756	32120		91.1266	-195.408	44.6566	um	Spot	Position	1	1000014006	14006		136.708	90.0631	26.2906	um	Spot	Position	1	1000007873	7873
	-15.3637	-72.6667	46.0515	um	Spot	Position	1	1000013821	13821		-52.2089	158.04	34.7796	um	Spot	Position	1	1000010122	10122		-184.911	-96.3727	36.9671	um	Spot	Position	2	1000000889	32264		23.1896	-180	45.1557	um	Spot	Position	1	1000014010	14010		105.112	8.49588	27.1273	um	Spot	Position	1	1000007881	7881
	-89.9312	-60.7363	47.0425	um	Spot	Position	1	1000013845	13845		98.5864	126.283	22.7277	um	Spot	Position	1	1000010407	10407		-189.791	-51.2747	37.0953	um	Spot	Position	2	1000000901	32280		72.5749	-125.713	44.5706	um	Spot	Position	1	1000014033	14033		169.218	76.205	28.0094	um	Spot	Position	1	1000007924	7924
	-32.3275	-59.0592	46.5575	um	Spot	Position	1	1000013847	13847		71.4135	143.589	26.6951	um	Spot	Position	1	1000010576	10576		-187.225	-26.5386	36.6106	um	Spot	Position	2	1000000912	32289		64.5133	-152.253	45.582	um	Spot	Position	1	1000014050	14050		104.856	32.6911	29.289	um	Spot	Position	1	1000007939	7939
	-50.8386	-73.941	48.2026	um	Spot	Position	1	1000013884	13884		59.0906	159.756	27.4106	um	Spot	Position	1	1000010579	10579		-148.374	-21.9232	39.4774	um	Spot	Position	2	1000000995	32355		49.4	-156.297	47.1764	um	Spot	Position	1	1000014075	14075		139.954	96.6833	28.548	um	Spot	Position	1	1000007950	7950
	-83.8616	-45.9826	48.3783	um	Spot	Position	1	1000013894	13894		93.6501	190.361	26.5389	um	Spot	Position	1	1000010590	10590		-140.309	-60.4766	40.9039	um	Spot	Position	2	1000001071	32407		93.5558	-139.05	47.16	um	Spot	Position	1	1000014079	14079		187.086	29.3457	29.5349	um	Spot	Position	1	1000007956	7956
	-52.8093	-15.8454	49.0558	um	Spot	Position	1	1000013942	13942		32.8115	123.001	28.1449	um	Spot	Position	1	1000010602	10602		-100.231	-61.6376	42.262	um	Spot	Position	2	1000001106	32450		57.0237	-99.2035	46.6237	um	Spot	Position	1	1000014085	14085		139.616	57.1982	30.3943	um	Spot	Position	1	1000007965	7965
	-17.9619	-88.7665	50.4077	um	Spot	Position	1	1000013949	13949		14.9546	129.049	27.9799	um	Spot	Position	1	1000010605	10605		-134.272	-84.2025	43.5963	um	Spot	Position	2	1000001139	32521		39.2555	-139.069	48.5365	um	Spot	Position	1	1000014117	14117		188.209	58.5843	29.547	um	Spot	Position	1	1000007966	7966
	-32.1814	-76.4292	50.1986	um	Spot	Position	1	1000013952	13952		80.6251	194.954	28.8966	um	Spot	Position	1	1000010649	10649		-152.952	-71.0384	43.0333	um	Spot	Position	2	1000001147	32483		55.2085	-118.629	48.5531	um	Spot	Position	1	1000014123	14123		152.749	47.6449	30.8666	um	Spot	Position	1	1000007982	7982
	66.71	-73.1867	36.5819	um	Spot	Position	1	1000014034	14034		92.3004	161.775	30.4049	um	Spot	Position	1	1000010668	10668		-148.43	-42.512	42.8578	um	Spot	Position	2	1000001155	32496		100.659	-180.193	50.0233	um	Spot	Position	1	1000014135	14135		108.486	50.1849	31.152	um	Spot	Position	1	1000007983	7983
	9.58276	-50.9189	36.6262	um	Spot	Position	1	1000014041	14041		78.3047	175.485	30.9499	um	Spot	Position	1	1000010696	10696		-187.052	-4.06575	43.065	um	Spot	Position	2	1000001164	32513		57.0821	-166.226	50.3096	um	Spot	Position	1	1000014143	14143		194.419	88.6671	31.3018	um	Spot	Position	1	1000007990	7990
	55.8357	-66.4578	39.0869	um	Spot	Position	1	1000014094	14094		30.1007	112.021	32.8676	um	Spot	Position	1	1000010749	10749		-173.909	-9.36177	44.2539	um	Spot	Position	2	1000001183	32550		94.5011	-164.636	50.3543	um	Spot	Position	1	1000014144	14144		140.272	100.888	30.8588	um	Spot	Position	1	1000007992	7992
	57.0846	-23.3155	39.9391	um	Spot	Position	1	1000014127	14127		91.8362	109.611	34.3644	um	Spot	Position	1	1000010778	10778		-95.1831	-79.8851	44.9654	um	Spot	Position	2	1000001192	32558		51.0745	-128.162	49.674	um	Spot	Position	1	1000014159	14159		122.29	66.0868	32.1717	um	Spot	Position	1	1000008009	8009
	23.0169	3.52961	40.069	um	Spot	Position	1	1000014133	14133		89.3067	180.067	34.2616	um	Spot	Position	1	1000010794	10794		-106.69	-41.2893	45.747	um	Spot	Position	2	1000001236	32591		5.75467	-195.92	50.6642	um	Spot	Position	1	1000014181	14181		172.741	7.88759	33.1238	um	Spot	Position	1	1000008021	8021
	87.9562	-89.6021	42.4005	um	Spot	Position	1	1000014149	14149		104.112	152.046	34.8868	um	Spot	Position	1	1000010817	10817		-164.53	-90.1544	48.2659	um	Spot	Position	2	1000001275	32627		80.8099	-103.803	50.5776	um	Spot	Position	1	1000014211	14211		192.757	58.6834	32.7436	um	Spot	Position	1	1000008032	8032
	79.6056	-29.6337	41.6756	um	Spot	Position	1	1000014164	14164		47.1487	157.635	34.7099	um	Spot	Position	1	1000010818	10818		-171.326	-86.8279	47.9929	um	Spot	Position	2	1000001277	32630		154.98	-197.569	36.0673	um	Spot	Position	1	1000014215	14215		129.614	62.5559	32.5403	um	Spot	Position	1	1000008033	8033
	5.56285	-89.5299	42.7862	um	Spot	Position	1	1000014171	14171		125.159	112.874	20	um	Spot	Position	1	1000010839	10839		-157.165	-48.4191	47.6512	um	Spot	Position	2	1000001298	32651		132.206	-115.717	36.0634	um	Spot	Position	1	1000014244	14244		134.202	66.2	32.9687	um	Spot	Position	1	1000008034	8034
	87.5016	-12.9767	43.0778	um	Spot	Position	1	1000014192	14192		109.086	163.98	23.4446	um	Spot	Position	1	1000011064	11064		-159.067	-46.3148	48.0625	um	Spot	Position	2	1000001300	32653		142.682	-105.296	36.3415	um	Spot	Position	1	1000014246	14246		156.664	79.0041	34.1294	um	Spot	Position	1	1000008059	8059
	70.5735	-14.97	44.1961	um	Spot	Position	1	1000014219	14219		143.028	126.154	23.5243	um	Spot	Position	1	1000011084	11084		-153.36	-37.8298	48.2541	um	Spot	Position	2	1000001304	32655		139.593	-126.48	36.6071	um	Spot	Position	1	1000014273	14273		171.801	96.7051	34.4919	um	Spot	Position	1	1000008062	8062
	40.335	-0.266071	43.5367	um	Spot	Position	1	1000014221	14221		153.756	169.547	24.2132	um	Spot	Position	1	1000011099	11099		-131.349	-28.2374	48.3523	um	Spot	Position	2	1000001306	32660		109.287	-150.399	38.5107	um	Spot	Position	1	1000014340	14340		-137.334	170.437	25.1601	um	Spot	Position	1	1000008471	8471
	69.3625	-72.6679	44.5974	um	Spot	Position	1	1000014231	14231		181.076	160.501	24.7877	um	Spot	Position	1	1000011136	11136		-113.698	-15.3793	48.1062	um	Spot	Position	2	1000001307	32666		187.431	-99.6283	39.7137	um	Spot	Position	1	1000014385	14385		-153.925	159.997	26.0403	um	Spot	Position	1	1000008498	8498
	60.9669	-35.0619	44.9882	um	Spot	Position	1	1000014238	14238		177.462	151.179	26.3751	um	Spot	Position	1	1000011163	11163		-124.59	2.78164	48.3965	um	Spot	Position	2	1000001315	32673		130.216	-120.148	41.4896	um	Spot	Position	1	1000014422	14422		-183.4	182.957	26.9626	um	Spot	Position	1	1000008533	8533
	25.7949	-50.1853	45.6159	um	Spot	Position	1	1000014261	14261		175.332	154.333	25.7611	um	Spot	Position	1	1000011164	11164		-111.867	-37.3738	48.5858	um	Spot	Position	2	1000001337	32690		154.603	-118.447	42.3334	um	Spot	Position	1	1000014467	14467		-192.733	150.114	28.0955	um	Spot	Position	1	1000008544	8544
	17.4085	-42.5335	46.307	um	Spot	Position	1	1000014263	14263		185.935	133.888	27.0679	um	Spot	Position	1	1000011196	11196		-44.6868	-51.4971	37.0654	um	Spot	Position	2	1000001466	32804		178.771	-161.908	42.733	um	Spot	Position	1	1000014484	14484		-170.002	156.337	28.3442	um	Spot	Position	1	1000008548	8548
	92.8488	-9.76258	47.334	um	Spot	Position	1	1000014290	14290		163.787	169.943	27.9708	um	Spot	Position	1	1000011241	11241		-31.9403	-86.6889	38.4264	um	Spot	Position	2	1000001481	32825		132.128	-127.082	44.4992	um	Spot	Position	1	1000014532	14532		-110.315	158.917	28.3516	um	Spot	Position	1	1000008549	8549
	97.8251	-51.5305	47.9091	um	Spot	Position	1	1000014308	14308		147.217	178.459	27.5635	um	Spot	Position	1	1000011243	11243		-64.2297	-54.3617	37.9655	um	Spot	Position	2	1000001494	32835		133.511	-192.762	45.4091	um	Spot	Position	1	1000014542	14542		-97.3874	108.613	28.8855	um	Spot	Position	1	1000008559	8559
	76.6379	-81.4435	49.2871	um	Spot	Position	1	1000014327	14327		172.389	166.712	28.7641	um	Spot	Position	1	1000011281	11281		-15.7313	-5.36493	37.8873	um	Spot	Position	2	1000001508	32855		194.419	-156.697	44.7015	um	Spot	Position	1	1000014552	14552		-100.991	174.776	28.879	um	Spot	Position	1	1000008578	8578
	193.182	-66.6575	36.8327	um	Spot	Position	1	1000014437	14437		121.139	128.449	29.7117	um	Spot	Position	1	1000011299	11299		-11.9741	-49.8015	40.1617	um	Spot	Position	2	1000001565	32909		162.578	-124.092	46.6448	um	Spot	Position	1	1000014614	14614		-109.829	121.227	29.8071	um	Spot	Position	1	1000008591	8591
	133.639	-44.331	38.4021	um	Spot	Position	1	1000014477	14477		158.329	128.618	30.3798	um	Spot	Position	1	1000011300	11300		-80.5302	-31.1017	40.5287	um	Spot	Position	2	1000001573	32953		109.051	-173.248	48.2738	um	Spot	Position	1	1000014635	14635		-134.217	190.004	29.7404	um	Spot	Position	1	1000008604	8604
	183.376	-93.3113	39.4615	um	Spot	Position	1	1000014498	14498		161.676	195.798	29.6385	um	Spot	Position	1	1000011318	11318		-15.942	4.56671	39.6967	um	Spot	Position	2	1000001584	32931		178.752	-129.32	48.4052	um	Spot	Position	1	1000014642	14642		-112.707	193.649	30.691	um	Spot	Position	1	1000008627	8627
	146.651	-8.94565	38.7165	um	Spot	Position	1	1000014530	14530		169.714	159.598	30.8245	um	Spot	Position	1	1000011333	11333		-15.037	-81.3577	41.3999	um	Spot	Position	2	1000001591	32934		120.139	-155.084	48.613	um	Spot	Position	1	1000014666	14666		-181.534	162.967	32.1868	um	Spot	Position	1	1000008647	8647
	151.162	-81.3996	40.1477	um	Spot	Position	1	1000014537	14537		176.246	136.48	32.0935	um	Spot	Position	1	1000011360	11360		-91.0673	-12.9576	43.3463	um	Spot	Position	2	1000001703	33040		167.648	-139.185	49.3458	um	Spot	Position	1	1000014669	14669		-140.065	131.601	32.5236	um	Spot	Position	1	1000008664	8664
	160.367	-67.5484	40.5345	um	Spot	Position	1	1000014567	14567		177.005	125.91	34.1785	um	Spot	Position	1	1000011402	11402		-87.6575	-12.4961	45.2889	um	Spot	Position	2	1000001777	33105		123.218	-100.787	48.7236	um	Spot	Position	1	1000014678	14678		-194.419	123.796	33.5507	um	Spot	Position	1	1000008681	8681
	146.441	-25.0301	40.5584	um	Spot	Position	1	1000014573	14573		133.357	176.836	34.511	um	Spot	Position	1	1000011432	11432		-44.3994	-9.53496	44.6307	um	Spot	Position	2	1000001779	33108		129.162	-191.554	50.4364	um	Spot	Position	1	1000014685	14685		-158.294	129.378	34.4746	um	Spot	Position	1	1000008685	8685
	192.347	-70.2412	42.6821	um	Spot	Position	1	1000014605	14605		131.493	192.847	35.2892	um	Spot	Position	1	1000011436	11436		-3.20786	-7.04349	46.1322	um	Spot	Position	2	1000001819	33141		147.298	-175.007	50.4818	um	Spot	Position	1	1000014694	14694		-133.607	108.981	34.506	um	Spot	Position	1	1000008712	8712
	117.556	-49.0461	42.7351	um	Spot	Position	1	1000014611	14611		-139.086	-134.249	35.9763	um	Spot	Position	1	1000011456	11456		-36.477	-79.9797	46.9798	um	Spot	Position	2	1000001829	33159		154.356	-150.636	49.7524	um	Spot	Position	1	1000014699	14699		-128.234	142.229	34.5667	um	Spot	Position	1	1000008716	8716
	145.922	-53.7922	44.2198	um	Spot	Position	1	1000014644	14644		-107.886	-136.235	38.8626	um	Spot	Position	1	1000011552	11552		-6.31847	-77.9135	46.9874	um	Spot	Position	2	1000001830	33160		146.843	-144.169	49.9527	um	Spot	Position	1	1000014703	14703		-166.477	146.213	34.7108	um	Spot	Position	1	1000008719	8719
	139.619	-77.1653	46.3181	um	Spot	Position	1	1000014694	14694		-142.113	-124.348	40.2841	um	Spot	Position	1	1000011593	11593		-32.7228	-70.2227	46.644	um	Spot	Position	2	1000001832	33167		153.941	-119.208	50.8106	um	Spot	Position	1	1000014759	14759		-141.956	197.517	35.3415	um	Spot	Position	1	1000008741	8741
	116.961	-36.5875	45.5302	um	Spot	Position	1	1000014702	14702		-140.979	-144.969	40.5481	um	Spot	Position	1	1000011627	11627		-92.5145	-66.0711	46.8541	um	Spot	Position	2	1000001834	33171		123.955	-106.646	51.0482	um	Spot	Position	1	1000014762	14762		-68.879	145.195	23.9677	um	Spot	Position	1	1000009068	9068
	135.743	-49.1288	50.4903	um	Spot	Position	1	1000014793	14793		-164.063	-137.287	41.077	um	Spot	Position	1	1000011629	11629		-69.2256	-46.2084	46.7082	um	Spot	Position	2	1000001838	33175		-161.181	-13.8873	36.5312	um	Spot	Position	1	1000014845	14845		-66.1956	164.554	24.2457	um	Spot	Position	1	1000009078	9078
	186.642	-93.9352	50.6464	um	Spot	Position	1	1000014806	14806		-146.419	-165.38	42.1283	um	Spot	Position	1	1000011659	11659		-61.1583	-96.1539	47.858	um	Spot	Position	2	1000001855	33187		-175.544	-74.378	41.6806	um	Spot	Position	1	1000015044	15044		-20.6964	123.868	25.2705	um	Spot	Position	1	1000009099	9099
	107.017	-33.2372	51.2512	um	Spot	Position	1	1000014822	14822		-104.04	-198.993	42.7601	um	Spot	Position	1	1000011689	11689		-46.1789	-84.2761	48.4585	um	Spot	Position	2	1000001861	33194		-187.581	-44.8572	41.7989	um	Spot	Position	1	1000015055	15055		-20.1393	151.22	25.2153	um	Spot	Position	1	1000009105	9105
	150.558	-26.3009	50.6902	um	Spot	Position	1	1000014826	14826		-114.783	-157.299	44.8375	um	Spot	Position	1	1000011770	11770		-36.8197	-51.5955	47.9304	um	Spot	Position	2	1000001874	33210		-155.499	-92.6248	43.0138	um	Spot	Position	1	1000015078	15078		-41.7733	193.097	25.4274	um	Spot	Position	1	1000009123	9123
	-106.378	29.3215	35.7497	um	Spot	Position	1	1000014843	14843		-145.828	-123.585	44.6735	um	Spot	Position	1	1000011785	11785		-85.534	-47.0193	47.8122	um	Spot	Position	2	1000001875	33212		-103.244	-34.0341	43.2669	um	Spot	Position	1	1000015093	15093		-90.1808	132.659	25.8414	um	Spot	Position	1	1000009133	9133
	-119.845	83.8824	37.324	um	Spot	Position	1	1000014885	14885		-128.309	-186.613	45.5313	um	Spot	Position	1	1000011807	11807		-0.146545	-11.8422	48.4811	um	Spot	Position	2	1000001891	33236		-125.411	-10.0435	42.8096	um	Spot	Position	1	1000015106	15106		-67.0635	170.817	26.4248	um	Spot	Position	1	1000009143	9143
	-182.687	98.141	37.0717	um	Spot	Position	1	1000014887	14887		-155.637	-182.316	46.5104	um	Spot	Position	1	1000011843	11843		-28.5591	-9.25701	47.8881	um	Spot	Position	2	1000001892	33238		-98.5638	-6.02211	43.1795	um	Spot	Position	1	1000015109	15109		-3.24159	129.927	27.3787	um	Spot	Position	1	1000009162	9162
	-102.216	100.764	36.8979	um	Spot	Position	1	1000014889	14889		-124.53	-150.352	46.7449	um	Spot	Position	1	1000011859	11859		-50.6987	3.0175	48.4942	um	Spot	Position	2	1000001935	33245		-142.773	-95.6022	45.1122	um	Spot	Position	1	1000015138	15138		-15.4266	167.745	27.1725	um	Spot	Position	1	1000009169	9169
	-124.877	83.5984	37.9091	um	Spot	Position	1	1000014910	14910		-150.923	-177.948	47.7979	um	Spot	Position	1	1000011879	11879		55.7069	-85.0458	37.0117	um	Spot	Position	2	1000002028	33382		-170.966	-71.2259	44.522	um	Spot	Position	1	1000015151	15151		-78.6293	132.677	28.2748	um	Spot	Position	1	1000009181	9181
	-160.309	97.9029	39.1883	um	Spot	Position	1	1000014937	14937		-159.638	-139.742	47.828	um	Spot	Position	1	1000011894	11894		6.34216	-31.9937	37.1578	um	Spot	Position	2	1000002040	33402		-149.513	-40.1115	46.2738	um	Spot	Position	1	1000015202	15202		-3.81952	176.984	27.9348	um	Spot	Position	1	1000009189	9189
	-163.982	17.3154	42.5858	um	Spot	Position	1	1000015006	15006		-131.926	-116.933	48.1511	um	Spot	Position	1	1000011905	11905		79.7878	-38.5449	38.7946	um	Spot	Position	2	1000002131	33465		-159.185	-16.3062	48.9681	um	Spot	Position	1	1000015276	15276		-57.4397	163.131	28.6842	um	Spot	Position	1	1000009210	9210
	-143.173	53.8156	42.7083	um	Spot	Position	1	1000015015	15015		-171.645	-99.0097	48.0827	um	Spot	Position	1	1000011915	11915		57.9421	-34.2719	44.1307	um	Spot	Position	2	1000002344	33691		-169.578	-13.5658	48.8017	um	Spot	Position	1	1000015278	15278		-71.5177	113.345	31.0489	um	Spot	Position	1	1000009240	9240
	-168.667	11.033	43.6765	um	Spot	Position	1	1000015037	15037		-49.2578	-133.439	38.1103	um	Spot	Position	1	1000012147	12147		20.6	-23.0169	44.2499	um	Spot	Position	2	1000002345	33693		-134.284	-8.33605	49.3119	um	Spot	Position	1	1000015280	15280		-59.6992	122.067	30.8178	um	Spot	Position	1	1000009242	9242
	-101.394	13.8989	43.6376	um	Spot	Position	1	1000015038	15038		-23.7184	-131.321	38.2382	um	Spot	Position	1	1000012149	12149		81.9407	2.25041	45.4568	um	Spot	Position	2	1000002386	33734		-127.295	-40.8586	50.2714	um	Spot	Position	1	1000015306	15306		-9.63788	173.393	30.9991	um	Spot	Position	1	1000009254	9254
	-139.636	48.3328	43.9264	um	Spot	Position	1	1000015046	15046		-31.9581	-108.504	38.0968	um	Spot	Position	1	1000012160	12160		37.0101	9.06227	44.5251	um	Spot	Position	2	1000002388	35891		-98.1694	-20.9071	49.5668	um	Spot	Position	1	1000015315	15315		-38.7893	119.011	31.9384	um	Spot	Position	1	1000009266	9266
	-122.783	31.8497	44.9736	um	Spot	Position	1	1000015071	15071		-23.1677	-171.887	41.6682	um	Spot	Position	1	1000012312	12312		79.0233	-13.3579	45.9009	um	Spot	Position	2	1000002425	33763		-167.611	-8.13654	50.0327	um	Spot	Position	1	1000015321	15321		-6.5764	122.733	32.4714	um	Spot	Position	1	1000009268	9268
	-181.915	14.2627	45.6297	um	Spot	Position	1	1000015096	15096		-93.8657	-100.491	41.6349	um	Spot	Position	1	1000012333	12333		38.9715	-26.7766	46.9191	um	Spot	Position	2	1000002458	33793		-125.997	-3.74065	49.8172	um	Spot	Position	1	1000015322	15322		-12.6138	133.936	31.7833	um	Spot	Position	1	1000009272	9272
	-107.757	42.8136	45.8317	um	Spot	Position	1	1000015102	15102		-71.5037	-168.387	42.8361	um	Spot	Position	1	1000012343	12343		35.3409	-17.0728	47.0313	um	Spot	Position	2	1000002461	33797		-188.941	5.50714	49.6564	um	Spot	Position	1	1000015324	15324		-29.8512	121.033	33.3571	um	Spot	Position	1	1000009285	9285
	-182.76	79.448	46.356	um	Spot	Position	1	1000015112	15112		-25.0949	-109.181	42.7961	um	Spot	Position	1	1000012366	12366		89.2516	-15.823	47.049	um	Spot	Position	2	1000002462	33798		-152.772	-63.7201	50.9136	um	Spot	Position	1	1000015339	15339		-60.5999	141.369	32.5017	um	Spot	Position	1	1000009291	9291
	-182.104	42.9688	47.5132	um	Spot	Position	1	1000015155	15155		-3.53772	-98.5415	43.2351	um	Spot	Position	1	1000012372	12372		24.2111	-88.8289	48.5127	um	Spot	Position	2	1000002470	33860		-175.63	-43.8292	50.5696	um	Spot	Position	1	1000015343	15343		-11.4677	151.211	32.6993	um	Spot	Position	1	1000009294	9294
	-138.893	26.3803	50.9396	um	Spot	Position	1	1000015219	15219		-69.2577	-172.345	44.4535	um	Spot	Position	1	1000012383	12383		57.4324	-82.0983	48.3115	um	Spot	Position	2	1000002472	33813		-49.6593	-72.3147	36.4652	um	Spot	Position	1	1000015359	15359		4.45134	163.678	32.6325	um	Spot	Position	1	1000009299	9299
	-160.834	28.2796	50.6839	um	Spot	Position	1	1000015220	15220		-24.0952	-130.045	44.2655	um	Spot	Position	1	1000012403	12403		56.7309	-77.7846	48.2655	um	Spot	Position	2	1000002475	33818		-85.3306	-37.6337	36.0791	um	Spot	Position	1	1000015372	15372		-6.26106	166.352	34.3862	um	Spot	Position	1	1000009323	9323
	2.66051	28.577	35.5857	um	Spot	Position	1	1000015242	15242		4.52927	-144.511	45.2931	um	Spot	Position	1	1000012432	12432		89.0784	-62.8776	47.8939	um	Spot	Position	2	1000002482	33824		-55.8948	-52.7647	37.3178	um	Spot	Position	1	1000015400	15400		-32.5615	177.611	34.4966	um	Spot	Position	1	1000009326	9326
	-6.41322	73.7809	35.9445	um	Spot	Position	1	1000015251	15251		-30.8902	-185.855	45.5252	um	Spot	Position	1	1000012466	12466		24.3101	-20.2085	48.2472	um	Spot	Position	2	1000002498	33842		-43.0021	-19.7316	37.7795	um	Spot	Position	1	1000015437	15437		-79.7302	124.453	35.0938	um	Spot	Position	1	1000009336	9336
	-32.0251	59.9319	37.0251	um	Spot	Position	1	1000015273	15273		-60.4977	-176.478	45.783	um	Spot	Position	1	1000012469	12469		31.0271	-13.4648	48.2543	um	Spot	Position	2	1000002501	33845		-67.3395	-59.9883	39.657	um	Spot	Position	1	1000015494	15494		4.12338	147.709	34.5341	um	Spot	Position	1	1000009341	9341
	-78.178	48.6449	38.0937	um	Spot	Position	1	1000015294	15294		-18.3779	-195.036	47.802	um	Spot	Position	1	1000012558	12558		65.9424	0.614377	48.4632	um	Spot	Position	2	1000002506	33854		-76.7173	-57.6059	39.9422	um	Spot	Position	1	1000015496	15496		-19.2065	189.259	34.9937	um	Spot	Position	1	1000009351	9351
	-94.509	64.681	39.2079	um	Spot	Position	1	1000015322	15322		-2.83075	-195.242	47.5107	um	Spot	Position	1	1000012559	12559		111.048	-8.39797	35.5536	um	Spot	Position	2	1000002650	34006		-6.29172	-89.8443	46.2642	um	Spot	Position	1	1000015710	15710		69.7971	134.268	24.0708	um	Spot	Position	1	1000009670	9670
	-33.7187	14.1041	39.7596	um	Spot	Position	1	1000015339	15339		-86.014	-181.791	47.9094	um	Spot	Position	1	1000012565	12565		120.204	-79.4655	36.8441	um	Spot	Position	2	1000002661	34021		-32.6252	-69.7527	47.42	um	Spot	Position	1	1000015750	15750		25.5367	158.381	23.818	um	Spot	Position	1	1000009683	9683
	-37.9565	97.0284	40.7836	um	Spot	Position	1	1000015383	15383		-10.2443	-157.639	48.0532	um	Spot	Position	1	1000012579	12579		177.799	-36.3733	37.496	um	Spot	Position	2	1000002695	34032		-56.1932	-78.8112	47.9832	um	Spot	Position	1	1000015769	15769		81.5699	160.007	24.3851	um	Spot	Position	1	1000009686	9686
	-57.1459	51.2196	42.0106	um	Spot	Position	1	1000015395	15395		-90.3243	-154.712	47.8784	um	Spot	Position	1	1000012580	12580		181.928	-74.0539	38.5467	um	Spot	Position	2	1000002716	34069		-71.0751	-41.8053	48.2116	um	Spot	Position	1	1000015778	15778		87.0555	166.757	23.8384	um	Spot	Position	1	1000009688	9688
	-1.8867	18.4585	43.2201	um	Spot	Position	1	1000015411	15411		46.8394	-157.757	36.4234	um	Spot	Position	1	1000012772	12772		129.219	-19.6442	39.7364	um	Spot	Position	2	1000002740	34118		-31.7333	-7.64572	49.0228	um	Spot	Position	1	1000015815	15815		90.9694	179.306	25.1448	um	Spot	Position	1	1000009736	9736
	-65.086	9.33001	43.5875	um	Spot	Position	1	1000015439	15439		75.2678	-104.293	35.7729	um	Spot	Position	1	1000012787	12787		170.705	-7.97933	38.9674	um	Spot	Position	2	1000002745	34091		-78.1872	3.62997	49.3987	um	Spot	Position	1	1000015817	15817		93.7235	116.85	25.7974	um	Spot	Position	1	1000009750	9750
	-2.6913	11.1374	44.4877	um	Spot	Position	1	1000015440	15440		76.7928	-181.325	37.7808	um	Spot	Position	1	1000012823	12823		120.351	-67.119	41.7096	um	Spot	Position	2	1000002839	34166		-40.6982	-89.7474	50.4286	um	Spot	Position	1	1000015822	15822		58.0299	141.152	26.0252	um	Spot	Position	1	1000009755	9755
	-85.1231	44.5578	44.1975	um	Spot	Position	1	1000015455	15455		100.112	-120.048	38.4513	um	Spot	Position	1	1000012838	12838		136.136	-95.8549	43.8468	um	Spot	Position	2	1000002891	34224		-40.1302	-86.5855	50.121	um	Spot	Position	1	1000015825	15825		102.405	171.872	27.1104	um	Spot	Position	1	1000009781	9781
	-88.4376	60.4163	43.9459	um	Spot	Position	1	1000015458	15458		64.9597	-147.892	38.8044	um	Spot	Position	1	1000012862	12862		164.039	0.743405	43.6134	um	Spot	Position	2	1000002915	34250		-35.7166	-84.6151	49.8327	um	Spot	Position	1	1000015826	15826		96.4488	158.869	27.5817	um	Spot	Position	1	1000009805	9805
	-31.523	76.4934	44.0563	um	Spot	Position	1	1000015464	15464		31.7904	-136.75	38.5839	um	Spot	Position	1	1000012865	12865		117.159	-63.5256	45.6548	um	Spot	Position	2	1000002924	34284		-45.5802	-75.7005	50.3132	um	Spot	Position	1	1000015832	15832		53.6292	177.711	28.4934	um	Spot	Position	1	1000009809	9809
	-57.1045	89.292	45.0251	um	Spot	Position	1	1000015493	15493		26.1856	-176.7	41.7484	um	Spot	Position	1	1000012956	12956		178.137	-54.8092	45.1406	um	Spot	Position	2	1000002928	34261		-93.8297	-55.6222	49.9992	um	Spot	Position	1	1000015841	15841		12.1496	113.03	29.4164	um	Spot	Position	1	1000009815	9815
	-39.42	70.989	46.1631	um	Spot	Position	1	1000015506	15506		7.59694	-152.717	41.5239	um	Spot	Position	1	1000012967	12967		120.441	-93.2374	48.3565	um	Spot	Position	2	1000003003	34326		-84.8111	-23.4877	50.3418	um	Spot	Position	1	1000015855	15855		84.0858	169.341	29.0833	um	Spot	Position	1	1000009828	9828
	-37.8142	18.7246	46.5941	um	Spot	Position	1	1000015515	15515		51.8233	-128.053	42.3269	um	Spot	Position	1	1000012976	12976		130.169	-91.6255	48.136	um	Spot	Position	2	1000003006	34328		-43.1282	-87.4964	50.5454	um	Spot	Position	1	1000015865	15865		89.2637	196.723	29.2362	um	Spot	Position	1	1000009836	9836
	-46.1654	28.6422	46.5397	um	Spot	Position	1	1000015519	15519		70.4055	-173.462	44.9047	um	Spot	Position	1	1000013061	13061		133.777	-83.4159	47.5467	um	Spot	Position	2	1000003008	34331		-8.35999	-79.6806	51.2862	um	Spot	Position	1	1000015867	15867		85.6081	109.448	30.2771	um	Spot	Position	1	1000009837	9837
	-78.4992	79.7656	46.8372	um	Spot	Position	1	1000015530	15530		11.8542	-148.228	45.351	um	Spot	Position	1	1000013071	13071		136.588	-50.0498	48.1155	um	Spot	Position	2	1000003018	34344		-23.6851	-56.6094	50.9194	um	Spot	Position	1	1000015871	15871		9.60709	146.848	29.6434	um	Spot	Position	1	1000009845	9845
	-86.8145	44.1157	47.8722	um	Spot	Position	1	1000015544	15544		64.2066	-111.664	46.1244	um	Spot	Position	1	1000013139	13139		175.448	-23.7053	48.3824	um	Spot	Position	2	1000003029	34357		-32.8567	-12.1122	50.5763	um	Spot	Position	1	1000015890	15890		59.0972	169.942	29.7239	um	Spot	Position	1	1000009851	9851
	-49.3318	68.6216	47.6706	um	Spot	Position	1	1000015550	15550		25.8335	-194.276	47.8537	um	Spot	Position	1	1000013192	13192		118.574	-18.3494	48.2713	um	Spot	Position	2	1000003032	34362		30.8017	-59.7308	36.5774	um	Spot	Position	1	1000015963	15963		30.1264	108.702	31.1331	um	Spot	Position	1	1000009855	9855
	-56.0747	102.187	51.2258	um	Spot	Position	1	1000015640	15640		17.1613	-180.805	48.0367	um	Spot	Position	1	1000013198	13198		167.707	-15.2821	48.1994	um	Spot	Position	2	1000003034	34365		102.76	-3.11769	37.3447	um	Spot	Position	1	1000015979	15979		55.2758	110.652	30.6879	um	Spot	Position	1	1000009856	9856
	52.9544	104.029	36.3272	um	Spot	Position	1	1000015674	15674		47.8538	-149.587	48.01	um	Spot	Position	1	1000013210	13210		161.519	-69.5061	48.6034	um	Spot	Position	2	1000003047	34381		21.4294	-86.414	37.9414	um	Spot	Position	1	1000015983	15983		24.6984	184.645	31.0193	um	Spot	Position	1	1000009872	9872
	60.593	98.5664	36.8619	um	Spot	Position	1	1000015708	15708		51.8407	-127.518	47.7541	um	Spot	Position	1	1000013223	13223		171.588	-14.7446	49.0203	um	Spot	Position	2	1000003060	34399		54.666	-67.4082	39.3685	um	Spot	Position	1	1000016026	16026		4.92549	197.397	31.3241	um	Spot	Position	1	1000009875	9875
	7.1402	86.9276	39.0825	um	Spot	Position	1	1000015770	15770		67.4416	-111.268	47.7338	um	Spot	Position	1	1000013232	13232		-122.693	38.2779	37.2014	um	Spot	Position	2	1000003162	34491		87.4875	-57.6264	38.5969	um	Spot	Position	1	1000016027	16027		31.543	117.125	31.8551	um	Spot	Position	1	1000009879	9879
	62.5659	102.04	39.8112	um	Spot	Position	1	1000015813	15813		191.055	-163.189	35.9182	um	Spot	Position	1	1000013384	13384		-109.176	71.779	38.2096	um	Spot	Position	2	1000003191	34527		16.8828	-85.9793	40.14	um	Spot	Position	1	1000016054	16054		87.8116	186.489	32.3388	um	Spot	Position	1	1000009899	9899
	33.576	32.7103	41.0047	um	Spot	Position	1	1000015824	15824		152.57	-141.208	36.1295	um	Spot	Position	1	1000013391	13391		-178.222	85.6436	37.9479	um	Spot	Position	2	1000003192	34530		50.1471	-59.1942	41.3532	um	Spot	Position	1	1000016091	16091		10.079	152.499	33.2384	um	Spot	Position	1	1000009918	9918
	78.5672	53.5513	40.8527	um	Spot	Position	1	1000015828	15828		156.563	-195.672	36.7557	um	Spot	Position	1	1000013400	13400		-112.565	12.0915	40.065	um	Spot	Position	2	1000003234	34580		5.8521	-20.3286	40.6761	um	Spot	Position	1	1000016107	16107		91.6852	188.599	32.9137	um	Spot	Position	1	1000009934	9934
	68.2153	58.7579	41.4555	um	Spot	Position	1	1000015830	15830		130.865	-127.631	37.9813	um	Spot	Position	1	1000013444	13444		-123.443	93.7765	40.5213	um	Spot	Position	2	1000003267	34639		5.8286	-12.2975	40.558	um	Spot	Position	1	1000016111	16111		55.1362	166.764	33.9228	um	Spot	Position	1	1000009952	9952
	57.5195	18.5146	47.0881	um	Spot	Position	1	1000015979	15979		166.319	-198.993	40.4418	um	Spot	Position	1	1000013481	13481		-121.32	8.04718	40.8637	um	Spot	Position	2	1000003276	34611		65.5852	1.91975	41.1326	um	Spot	Position	1	1000016114	16114		23.8541	147.962	35.2246	um	Spot	Position	1	1000009973	9973
	99.8392	58.5605	47.0208	um	Spot	Position	1	1000015991	15991		177.616	-187.205	40.2953	um	Spot	Position	1	1000013487	13487		-147.691	34.1352	41.7493	um	Spot	Position	2	1000003285	34656		5.81856	-40.3366	44.3719	um	Spot	Position	1	1000016217	16217		117.598	170.159	23.3452	um	Spot	Position	1	1000010249	10249
	98.2982	79.6268	47.1688	um	Spot	Position	1	1000015999	15999		129.565	-174.937	40.205	um	Spot	Position	1	1000013493	13493		-121.314	37.7634	42.6397	um	Spot	Position	2	1000003353	34703		73.4499	-3.00042	44.986	um	Spot	Position	1	1000016240	16240		156.139	151.627	23.7236	um	Spot	Position	1	1000010288	10288
	76.8081	65.3958	50.2403	um	Spot	Position	1	1000016085	16085		177.331	-154.303	41.4872	um	Spot	Position	1	1000013534	13534		-111.818	73.3716	42.4275	um	Spot	Position	2	1000003361	34673		89.2591	-87.5439	45.9613	um	Spot	Position	1	1000016244	16244		111.275	189.337	23.7261	um	Spot	Position	1	1000010308	10308
	57.0124	72.0425	49.8432	um	Spot	Position	1	1000016088	16088		192.548	-156.295	41.9591	um	Spot	Position	1	1000013556	13556		-185.11	79.3389	42.7694	um	Spot	Position	2	1000003364	34720		100.678	-57.8302	46.0848	um	Spot	Position	1	1000016252	16252		193.985	157.369	26.2248	um	Spot	Position	1	1000010356	10356
	62.9505	52.0369	51.1938	um	Spot	Position	1	1000016107	16107		108.893	-115.356	42.006	um	Spot	Position	1	1000013564	13564		-105.857	97.1516	44.4005	um	Spot	Position	2	1000003397	34767		79.8076	-92.5307	47.7767	um	Spot	Position	1	1000016288	16288		105.341	155.552	27.0448	um	Spot	Position	1	1000010377	10377
	150.325	96.0113	38.8572	um	Spot	Position	1	1000016218	16218		192.445	-184.541	44.0197	um	Spot	Position	1	1000013598	13598		-165.093	106.448	44.8308	um	Spot	Position	2	1000003456	34807		44.6849	-3.51024	47.8804	um	Spot	Position	1	1000016308	16308		106.702	175.071	29.2677	um	Spot	Position	1	1000010431	10431
	123.659	8.10353	39.8981	um	Spot	Position	1	1000016221	16221		-168.96	-187.904	20	um	Spot	Position	2	1000000020	31490		-139.686	55.6592	47.1059	um	Spot	Position	2	1000003530	34866		52.4742	0.279416	48.067	um	Spot	Position	1	1000016309	16309		125.725	156.594	29.7832	um	Spot	Position	1	1000010448	10448
	190.314	8.44067	42.5257	um	Spot	Position	1	1000016297	16297		-174.464	-113.023	20	um	Spot	Position	2	1000000181	31604		-117.026	97.0172	47.5355	um	Spot	Position	2	1000003545	34936		72.7182	-89.1126	49.2965	um	Spot	Position	1	1000016310	16310		156.47	168.28	30.3899	um	Spot	Position	1	1000010451	10451
	151.862	31.1899	42.5439	um	Spot	Position	1	1000016303	16303		-178.361	-198.993	20	um	Spot	Position	2	1000000201	31474		-149.281	58.6026	48.3692	um	Spot	Position	2	1000003579	34916		54.7121	-31.2346	49.1069	um	Spot	Position	1	1000016327	16327		158.686	191.994	29.7542	um	Spot	Position	1	1000010463	10463
	171.045	78.5016	43.3987	um	Spot	Position	1	1000016325	16325		-191.516	-129.591	22.2419	um	Spot	Position	2	1000000233	31701		-115.282	61.2693	48.3354	um	Spot	Position	2	1000003581	34917		46.9795	-92.8777	49.7887	um	Spot	Position	1	1000016342	16342		109.478	142.907	30.7662	um	Spot	Position	1	1000010478	10478
	115.329	43.0716	44.0563	um	Spot	Position	1	1000016337	16337		-111.352	-131.881	22.6835	um	Spot	Position	2	1000000277	31758		-12.1647	24.7822	35.9506	um	Spot	Position	2	1000003723	35056		28.6343	-81.0847	50.2492	um	Spot	Position	1	1000016348	16348		139.096	147.711	32.2323	um	Spot	Position	1	1000010495	10495
	147.387	6.65731	45.0378	um	Spot	Position	1	1000016346	16346		-189.663	-140.853	24.805	um	Spot	Position	2	1000000400	31881		-60.8468	50.8548	35.0615	um	Spot	Position	2	1000003729	25772		32.2769	-78.0822	50.3097	um	Spot	Position	1	1000016351	16351		169.327	191.681	32.1169	um	Spot	Position	1	1000010504	10504
	184.934	91.4	45.1474	um	Spot	Position	1	1000016373	16373		-95.7411	-106.088	25.5255	um	Spot	Position	2	1000000424	31939		-27.7205	94.1183	36.2906	um	Spot	Position	2	1000003759	35071		38.013	-77.6085	50.2422	um	Spot	Position	1	1000016352	16352		130.091	166.941	33.1675	um	Spot	Position	1	1000010518	10518
	114.689	103.531	47.1253	um	Spot	Position	1	1000016424	16424		-147.529	-162.885	26.845	um	Spot	Position	2	1000000513	31957		-37.1808	104.831	37.1513	um	Spot	Position	2	1000003761	35091		41.0051	-50.9406	50.3452	um	Spot	Position	1	1000016362	16362		186.62	141.533	34.4911	um	Spot	Position	1	1000010533	10533
	135.989	76.4388	47.8847	um	Spot	Position	1	1000016447	16447		-113.553	-157.339	27.5393	um	Spot	Position	2	1000000567	32010		-71.6269	14.2868	38.6574	um	Spot	Position	2	1000003763	35121		57.5778	-25.9192	49.9722	um	Spot	Position	1	1000016375	16375		170.364	181.999	34.0659	um	Spot	Position	1	1000010542	10542
	107.113	88.3145	49.5922	um	Spot	Position	1	1000016507	16507		-124.152	-172.814	29.3156	um	Spot	Position	2	1000000602	32051		-62.7247	67.2151	37.8676	um	Spot	Position	2	1000003787	35105		77.2852	-24.0857	50.1349	um	Spot	Position	1	1000016376	16376		138.132	115.209	34.6218	um	Spot	Position	1	1000010546	10546
	181.094	107.138	51.1287	um	Spot	Position	1	1000016533	16533		-145.386	-194.248	29.5371	um	Spot	Position	2	1000000638	32091		-73.2522	56.3605	39.3268	um	Spot	Position	2	1000003814	35142		61.067	-22.7643	50.2318	um	Spot	Position	1	1000016378	16378		186.134	137.579	35.0908	um	Spot	Position	1	1000010549	10549
	-139.732	113.671	37.3254	um	Spot	Position	1	1000016568	16568		-170.134	-193.092	30.4587	um	Spot	Position	2	1000000640	32093		-22.0497	69.2738	39.2733	um	Spot	Position	2	1000003818	35152		19.4905	-19.6709	50.0186	um	Spot	Position	1	1000016380	16380		127.191	195.074	34.881	um	Spot	Position	1	1000010564	10564
	-169.408	157.835	37.0162	um	Spot	Position	1	1000016592	16592		-160.4	-195.622	31.4589	um	Spot	Position	2	1000000676	32119		-54.992	87.075	38.655	um	Spot	Position	2	1000003824	35164		79.0977	-18.6005	50.4223	um	Spot	Position	1	1000016382	16382		191.769	194.744	35.4076	um	Spot	Position	1	1000010566	10566
	-133.258	127.053	39.8531	um	Spot	Position	1	1000016677	16677		-180.527	-159.877	31.6163	um	Spot	Position	2	1000000718	32162		-41.7052	95.6201	41.6683	um	Spot	Position	2	1000003954	35276		79.4097	-4.1715	50.4159	um	Spot	Position	1	1000016385	16385		-122.766	-127.19	35.5679	um	Spot	Position	1	1000010583	10583
	-168.674	132.538	40.2184	um	Spot	Position	1	1000016678	16678		-163.805	-105.124	31.2788	um	Spot	Position	2	1000000745	32144		-8.9097	76.6113	45.8862	um	Spot	Position	2	1000004081	35420		86.9803	-95.6586	51.0026	um	Spot	Position	1	1000016390	16390		-168.895	-177.437	37.3997	um	Spot	Position	1	1000010601	10601
	-173.21	186.306	40.6472	um	Spot	Position	1	1000016721	16721		-121.642	-105.158	33.0344	um	Spot	Position	2	1000000746	32206		-39.6259	71.6562	47.2131	um	Spot	Position	2	1000004107	35460		55.0169	-9.3443	51.4953	um	Spot	Position	1	1000016425	16425		-169.157	-174.183	37.0252	um	Spot	Position	1	1000010602	10602
	-157.518	154.179	43.1371	um	Spot	Position	1	1000016765	16765		-190.978	-117.209	33.9665	um	Spot	Position	2	1000000772	32230		-82.9599	18.1116	48.0148	um	Spot	Position	2	1000004130	35475		71.2456	-5.30606	50.7518	um	Spot	Position	1	1000016427	16427		-105.94	-160.671	36.5455	um	Spot	Position	1	1000010605	10605
	-170.475	176.006	43.7538	um	Spot	Position	1	1000016802	16802		-122.12	-101.793	34.6317	um	Spot	Position	2	1000000820	32275		-85.5799	24.1913	48.396	um	Spot	Position	2	1000004132	35477		84.082	-2.16382	50.7687	um	Spot	Position	1	1000016428	16428		-105.532	-149.029	37.4343	um	Spot	Position	1	1000010606	10606
	-113.847	127.581	45.6349	um	Spot	Position	1	1000016835	16835		-2.00526	-179.302	20	um	Spot	Position	2	1000000852	32313		-71.9	42.8585	48.0741	um	Spot	Position	2	1000004139	35485		65.4357	-0.566409	51.3158	um	Spot	Position	1	1000016429	16429		-158.171	-161.11	38.3769	um	Spot	Position	1	1000010620	10620
	-110.739	131.038	45.9603	um	Spot	Position	1	1000016838	16838		-74.2196	-155.722	20	um	Spot	Position	2	1000000888	32344		-68.0227	69.4028	47.8765	um	Spot	Position	2	1000004153	35494		33.8298	4.39407	50.5399	um	Spot	Position	1	1000016431	16431		-114.723	-154.503	37.6937	um	Spot	Position	1	1000010622	10622
	-129.855	163.859	47.861	um	Spot	Position	1	1000016889	16889		-41.2988	-138.462	20	um	Spot	Position	2	1000000925	32379		4.54585	21.915	48.8688	um	Spot	Position	2	1000004168	35521		135.958	-40.4003	36.0715	um	Spot	Position	1	1000016450	16450		-162.489	-150.971	38.3082	um	Spot	Position	1	1000010623	10623
	-114.058	171.276	48.3293	um	Spot	Position	1	1000016893	16893		-31.2468	-159.552	21.1684	um	Spot	Position	2	1000001013	32465		77.9478	6.71054	35.4875	um	Spot	Position	2	1000004279	26434		134.342	-19.8161	36.8634	um	Spot	Position	1	1000016493	16493		-191.853	-148.52	37.6833	um	Spot	Position	1	1000010624	10624
	-44.2097	198.324	36.7429	um	Spot	Position	1	1000017038	17038		-26.4283	-125.095	21.4801	um	Spot	Position	2	1000001019	32471		65.0698	70.2627	35.8685	um	Spot	Position	2	1000004308	35630		144.266	-42.566	37.6804	um	Spot	Position	1	1000016519	16519		-111.704	-183.385	39.1395	um	Spot	Position	1	1000010633	10633
	1.18472	198.532	39.3387	um	Spot	Position	1	1000017096	17096		-40.6853	-178.376	23.5285	um	Spot	Position	2	1000001060	32573		77.7219	88.2624	36.4453	um	Spot	Position	2	1000004311	35633		177.263	-14.8215	37.9574	um	Spot	Position	1	1000016525	16525		-181.843	-162.192	39.0075	um	Spot	Position	1	1000010637	10637
	-72.8441	166.616	40.2999	um	Spot	Position	1	1000017114	17114		-56.9333	-162.613	22.7652	um	Spot	Position	2	1000001066	32530		44.7458	34.4174	37.0574	um	Spot	Position	2	1000004320	35645		180.384	-47.603	38.7048	um	Spot	Position	1	1000016558	16558		-194.419	-160.254	39.2752	um	Spot	Position	1	1000010639	10639
	-71.0397	173.295	39.5556	um	Spot	Position	1	1000017116	17116		-49.9778	-160.708	25.1804	um	Spot	Position	2	1000001183	32641		41.8656	6.24965	42.2687	um	Spot	Position	2	1000004477	35786		194.419	-57.0037	40.386	um	Spot	Position	1	1000016587	16587		-144.409	-145.507	39.1354	um	Spot	Position	1	1000010642	10642
	-82.8741	122.733	41.3971	um	Spot	Position	1	1000017122	17122		-19.0972	-176.224	26.5382	um	Spot	Position	2	1000001235	32738		92.6044	8.60504	41.848	um	Spot	Position	2	1000004478	35788		142.852	-76.2956	45.029	um	Spot	Position	1	1000016737	16737		-111.688	-140.46	38.985	um	Spot	Position	1	1000010645	10645
	-37.283	191.281	41.3021	um	Spot	Position	1	1000017141	17141		-16.9285	-135.655	27.732	um	Spot	Position	2	1000001358	32804		17.3244	31.8633	41.5512	um	Spot	Position	2	1000004487	35803		167.247	-73.9792	44.9161	um	Spot	Position	1	1000016738	16738		-102.638	-122.264	39.4675	um	Spot	Position	1	1000010649	10649
	-39.9941	123.758	41.5608	um	Spot	Position	1	1000017150	17150		-78.1429	-161.117	28.7648	um	Spot	Position	2	1000001383	32838		17.9471	50.6297	42.5676	um	Spot	Position	2	1000004500	35842		119.621	-24.7207	46.5191	um	Spot	Position	1	1000016789	16789		-158.193	-101.073	38.5401	um	Spot	Position	1	1000010653	10653
	-67.2515	146.012	41.6358	um	Spot	Position	1	1000017155	17155		-65.3141	-104.656	31.6985	um	Spot	Position	2	1000001488	32971		85.9807	71.4038	43.7464	um	Spot	Position	2	1000004533	35881		143.579	-0.319415	47.1519	um	Spot	Position	1	1000016797	16797		-126.857	-97.4188	39.1696	um	Spot	Position	1	1000010654	10654
	4.21965	154.17	43.2484	um	Spot	Position	1	1000017181	17181		24.62	-155.081	20	um	Spot	Position	2	1000001689	33136		95.5398	73.8105	43.2048	um	Spot	Position	2	1000004534	35852		167.157	-40.9281	49.4207	um	Spot	Position	1	1000016841	16841		-101.423	-188.656	39.8261	um	Spot	Position	1	1000010658	10658
	-39.4171	116.851	45.1517	um	Spot	Position	1	1000017221	17221		83.1721	-100.432	20	um	Spot	Position	2	1000001792	33211		15.4217	98.8732	43.79	um	Spot	Position	2	1000004541	35888		147.407	-33.817	48.8072	um	Spot	Position	1	1000016844	16844		-139.624	-187.868	40.3486	um	Spot	Position	1	1000010659	10659
	-94.9084	120.623	45.6865	um	Spot	Position	1	1000017241	17241		40.914	-100.986	21.1853	um	Spot	Position	2	1000001824	33240		5.87628	41.0031	44.0723	um	Spot	Position	2	1000004552	35870		123.379	-17.2894	49.4435	um	Spot	Position	1	1000016850	16850		-129.528	-138.482	40.4774	um	Spot	Position	1	1000010664	10664
	-90.2108	173.511	45.9034	um	Spot	Position	1	1000017255	17255		37.9046	-184.327	21.6844	um	Spot	Position	2	1000001826	33245		26.3128	84.994	45.0286	um	Spot	Position	2	1000004599	35910		171.358	-0.91637	48.9394	um	Spot	Position	1	1000016853	16853		-113.981	-180.655	41.17	um	Spot	Position	1	1000010679	10679
	-74.1867	178.52	46.0801	um	Spot	Position	1	1000017256	17256		90.7073	-140.216	22.4738	um	Spot	Position	2	1000001843	33272		46.4824	98.564	45.5844	um	Spot	Position	2	1000004605	35940		126.706	-96.7738	50.4833	um	Spot	Position	1	1000016855	16855		-177.99	-178.243	40.7719	um	Spot	Position	1	1000010680	10680
	-2.78908	127.53	47.5564	um	Spot	Position	1	1000017300	17300		52.8499	-183.743	23.4195	um	Spot	Position	2	1000001923	33299		25.0472	101.905	44.5193	um	Spot	Position	2	1000004606	35915		127.785	-84.8609	50.2952	um	Spot	Position	1	1000016858	16858		-162.66	-169.346	41.4115	um	Spot	Position	1	1000010682	10682
	-86.8672	114.501	48.7861	um	Spot	Position	1	1000017326	17326		6.43202	-184.029	29.8152	um	Spot	Position	2	1000002195	33639		59.6651	65.8083	45.5802	um	Spot	Position	2	1000004627	35931		157.649	-43.9392	49.6797	um	Spot	Position	1	1000016871	16871		-192.959	-129.144	40.6799	um	Spot	Position	1	1000010688	10688
	-26.8409	152.442	50.1474	um	Spot	Position	1	1000017361	17361		76.972	-131.4	29.8863	um	Spot	Position	2	1000002213	33657		65.0892	76.9507	47.3847	um	Spot	Position	2	1000004660	35966		132.111	-22.5933	49.7878	um	Spot	Position	1	1000016876	16876		-120.753	-165.284	41.5429	um	Spot	Position	1	1000010698	10698
	88.0155	178.781	36.7079	um	Spot	Position	1	1000017427	17427		24.0654	-116.199	30.1062	um	Spot	Position	2	1000002219	33664		96.4292	7.94938	48.2053	um	Spot	Position	2	1000004667	35970		135.693	-20.2054	50.4198	um	Spot	Position	1	1000016877	16877		-135.37	-160.929	42.478	um	Spot	Position	1	1000010699	10699
	82.6168	140.488	37.9655	um	Spot	Position	1	1000017438	17438		100.264	-179.753	31.47	um	Spot	Position	2	1000002238	33680		62.7495	24.6168	48.0842	um	Spot	Position	2	1000004673	35979		194.419	-64.3378	50.7211	um	Spot	Position	1	1000016902	16902		-174.767	-171.124	42.5807	um	Spot	Position	1	1000010719	10719
	90.3918	133.587	39.9452	um	Spot	Position	1	1000017480	17480		94.3891	-151.507	30.8506	um	Spot	Position	2	1000002247	33688		29.0611	27.7569	48.0982	um	Spot	Position	2	1000004675	35980		152.042	-48.4196	51.2476	um	Spot	Position	1	1000016906	16906		-161.201	-106.969	43.2674	um	Spot	Position	1	1000010731	10731
	43.088	169.056	39.8337	um	Spot	Position	1	1000017485	17485		104.587	-168.375	31.8068	um	Spot	Position	2	1000002266	34390		99.8048	48.3888	48.1901	um	Spot	Position	2	1000004685	35991		117.058	-30.9124	50.8893	um	Spot	Position	1	1000016913	16913		-122.281	-186.626	44.1708	um	Spot	Position	1	1000010736	10736
	79.8859	177.685	39.8147	um	Spot	Position	1	1000017489	17489		5.86044	-189.672	33.1829	um	Spot	Position	2	1000002287	33751		67.4177	49.2493	48.3561	um	Spot	Position	2	1000004687	35992		148.462	-8.10137	50.8035	um	Spot	Position	1	1000016922	16922		-136.649	-180.711	44.3064	um	Spot	Position	1	1000010737	10737
	73.3657	118.407	43.8204	um	Spot	Position	1	1000017560	17560		33.3205	-141.536	35.1489	um	Spot	Position	2	1000002363	33831		39.8115	53.5885	48.417	um	Spot	Position	2	1000004689	35996		144.492	-6.88391	50.8239	um	Spot	Position	1	1000016923	16923		-111.91	-165.172	44.3691	um	Spot	Position	1	1000010741	10741
	77.5664	132.872	44.3802	um	Spot	Position	1	1000017563	17563		104.184	-103.048	34.6053	um	Spot	Position	2	1000002376	33843		60.09	59.7941	47.9548	um	Spot	Position	2	1000004694	35999		-152.97	87.5225	40.9992	um	Spot	Position	1	1000017183	17183		-114.112	-158.452	43.5516	um	Spot	Position	1	1000010744	10744
	102.982	133.982	43.9579	um	Spot	Position	1	1000017564	17564		28.2862	-101.778	34.6724	um	Spot	Position	2	1000002377	33844		85.0426	76.4715	47.9764	um	Spot	Position	2	1000004702	36005		-122.298	10.8422	43.4171	um	Spot	Position	1	1000017228	17228		-161.654	-139.354	44.1806	um	Spot	Position	1	1000010750	10750
	26.2881	151.733	44.8373	um	Spot	Position	1	1000017583	17583		148.935	-122.938	20	um	Spot	Position	2	1000002505	33935		26.2072	98.0033	48.4644	um	Spot	Position	2	1000004709	36014		-108.679	61.152	42.8067	um	Spot	Position	1	1000017244	17244		-152.115	-117.762	44.2213	um	Spot	Position	1	1000010757	10757
	59.9416	114.816	47.2627	um	Spot	Position	1	1000017622	17622		154.024	-127.489	20	um	Spot	Position	2	1000002562	33926		142.524	30.3911	35.3321	um	Spot	Position	2	1000004814	27132		-114.013	41.1661	45.0373	um	Spot	Position	1	1000017298	17298		-177.811	-197.037	45.4319	um	Spot	Position	1	1000010763	10763
	7.38203	197.676	47.7619	um	Spot	Position	1	1000017674	17674		179.443	-190.312	21.4411	um	Spot	Position	2	1000002578	33970		167.647	87.0925	37.689	um	Spot	Position	2	1000004857	36207		-194.419	81.0716	45.8367	um	Spot	Position	1	1000017333	17333		-154.842	-194.8	45.2116	um	Spot	Position	1	1000010765	10765
	50.7305	162.494	49.7069	um	Spot	Position	1	1000017721	17721		135.116	-127.939	21.9392	um	Spot	Position	2	1000002591	34031		186.641	81.7831	39.0439	um	Spot	Position	2	1000004920	36239		-149.723	72.4578	47.6667	um	Spot	Position	1	1000017366	17366		-158.396	-193.874	45.3853	um	Spot	Position	1	1000010766	10766
	150.928	158.325	35.7268	um	Spot	Position	1	1000017758	17758		180.314	-128.569	23.0775	um	Spot	Position	2	1000002644	34079		125.735	66.0947	39.668	um	Spot	Position	2	1000004954	36271		-182.562	37.3294	48.999	um	Spot	Position	1	1000017378	17378		-142.577	-155.382	44.9142	um	Spot	Position	1	1000010778	10778
	142.872	178.014	36.1616	um	Spot	Position	1	1000017761	17761		165.229	-152.586	25.2017	um	Spot	Position	2	1000002727	34148		189.224	60.4155	41.2135	um	Spot	Position	2	1000005000	36307		-186.576	58.5747	48.9931	um	Spot	Position	1	1000017383	17383		-175.262	-166.659	45.8008	um	Spot	Position	1	1000010805	10805
	150.002	159.036	39.7595	um	Spot	Position	1	1000017834	17834		167.749	-197.161	26.2416	um	Spot	Position	2	1000002754	34170		194.419	36.0177	46.4921	um	Spot	Position	2	1000005165	36471		-101.082	71.1754	49.4122	um	Spot	Position	1	1000017385	17385		-106.732	-155.675	45.6459	um	Spot	Position	1	1000010807	10807
	118.416	184.348	39.8851	um	Spot	Position	1	1000017841	17841		164.034	-191.822	26.0411	um	Spot	Position	2	1000002757	34172		158.532	16.6605	47.7909	um	Spot	Position	2	1000005227	36526		-119.01	64.9991	49.6113	um	Spot	Position	1	1000017423	17423		-136.138	-114.243	46.6493	um	Spot	Position	1	1000010843	10843
	125.196	151.004	44.3196	um	Spot	Position	1	1000017920	17920		137.391	-176.422	28.5865	um	Spot	Position	2	1000002858	34287		117.632	21.2406	47.9878	um	Spot	Position	2	1000005228	36528		-182.822	98.7417	50.4174	um	Spot	Position	1	1000017438	17438		-115.167	-182.351	48.3159	um	Spot	Position	1	1000010858	10858
	172.754	117.262	45.1552	um	Spot	Position	1	1000017935	17935		142.717	-174.437	28.8576	um	Spot	Position	2	1000002859	34288		122.623	22.259	47.874	um	Spot	Position	2	1000005229	36529		-151.716	7.84205	51.4273	um	Spot	Position	1	1000017443	17443		-175.35	-140.364	48.4657	um	Spot	Position	1	1000010874	10874
	129.771	191.058	44.634	um	Spot	Position	1	1000017945	17945		149.394	-137.244	29.0441	um	Spot	Position	2	1000002867	34299		153.807	93.3365	48.0626	um	Spot	Position	2	1000005258	36560		-164.654	12.8197	51.1533	um	Spot	Position	1	1000017445	17445		-106.767	-131.774	48.4728	um	Spot	Position	1	1000010876	10876
	194.419	129.767	50.3292	um	Spot	Position	1	1000018049	18049		107.348	-135.485	29.8961	um	Spot	Position	2	1000002901	34340		122.713	106.57	47.9772	um	Spot	Position	2	1000005262	36562		-188.766	19.0733	51.0979	um	Spot	Position	1	1000017448	17448		-115.436	-117.482	48.2232	um	Spot	Position	1	1000010879	10879
	-134.62	-192.294	51.7861	um	Spot	Position	1	1000018097	18097		110.92	-110.022	29.3711	um	Spot	Position	2	1000002910	34311		134.531	61.8807	47.8273	um	Spot	Position	2	1000005278	36550		-23.5693	49.9699	35.7166	um	Spot	Position	1	1000017494	17494		-175.967	-110.34	47.8821	um	Spot	Position	1	1000010881	10881
	-144.585	-171.163	51.9356	um	Spot	Position	1	1000018104	18104		191.075	-166.327	30.7254	um	Spot	Position	2	1000002929	34358		120.479	62.2114	48.6152	um	Spot	Position	2	1000005279	36583		-12.117	99.5057	35.9156	um	Spot	Position	1	1000017510	17510		-193.814	-141.347	49.0486	um	Spot	Position	1	1000010907	10907
	-29.3033	-190.13	51.5107	um	Spot	Position	1	1000018757	18757		130.362	-146.103	30.7858	um	Spot	Position	2	1000002935	34364		129.12	67.2988	48.6477	um	Spot	Position	2	1000005281	36584		-78.0041	41.5775	36.8451	um	Spot	Position	1	1000017529	17529		-160.79	-133.34	48.5216	um	Spot	Position	1	1000010910	10910
	-56.3963	-98.8674	52.3867	um	Spot	Position	1	1000018782	18782		172.769	-131.615	30.431	um	Spot	Position	2	1000002937	34341		166.159	89.9009	48.4917	um	Spot	Position	2	1000005290	36557		-44.6032	107.633	36.962	um	Spot	Position	1	1000017558	17558		-139.18	-147.625	51.0925	um	Spot	Position	1	1000010943	10943
	-63.3287	-126.004	53.28	um	Spot	Position	1	1000018825	18825		164.652	-151.993	33.7236	um	Spot	Position	2	1000003001	34437		-138.63	110.775	37.8263	um	Spot	Position	2	1000005410	36699		-63.2686	45.4808	39.9297	um	Spot	Position	1	1000017651	17651		-182.827	-128.309	51.3073	um	Spot	Position	1	1000010948	10948
	-22.0478	-112.576	52.757	um	Spot	Position	1	1000018831	18831		184.903	-127.306	33.6961	um	Spot	Position	2	1000003004	34440		-114.631	150.935	37.7314	um	Spot	Position	2	1000005433	36719		-45.8427	73.9821	39.7039	um	Spot	Position	1	1000017665	17665		-129.99	-121.919	51.4875	um	Spot	Position	1	1000010949	10949
	17.8377	-175.836	51.8972	um	Spot	Position	1	1000019399	19399		-106.903	-92.8302	20	um	Spot	Position	2	1000003037	34487		-185.285	163.851	38.1254	um	Spot	Position	2	1000005441	36725		-71.243	70.089	41.5116	um	Spot	Position	1	1000017744	17744		-113.52	-108.568	51.3532	um	Spot	Position	1	1000010954	10954
	62.7164	-159.039	52.0557	um	Spot	Position	1	1000019408	19408		-114.645	-59.8623	20	um	Spot	Position	2	1000003096	34528		-178.548	139.834	39.0205	um	Spot	Position	2	1000005464	36751		-45.7361	102.303	41.9876	um	Spot	Position	1	1000017757	17757		-35.2873	-125.516	35.8838	um	Spot	Position	1	1000010979	10979
	87.5275	-130.845	51.9957	um	Spot	Position	1	1000019421	19421		-108.702	-29.5351	20	um	Spot	Position	2	1000003152	34569		-112.65	174.563	39.2175	um	Spot	Position	2	1000005475	36765		-5.17117	62.2389	42.9817	um	Spot	Position	1	1000017779	17779		-73.6871	-166.798	36.5359	um	Spot	Position	1	1000010990	10990
	16.6053	-185.075	53.4132	um	Spot	Position	1	1000019433	19433		-125.189	-29.1707	20	um	Spot	Position	2	1000003154	34568		-178.277	179.456	39.6891	um	Spot	Position	2	1000005507	36796		-71.8384	18.1952	43.8616	um	Spot	Position	1	1000017793	17793		-65.5716	-162.669	36.6728	um	Spot	Position	1	1000010992	10992
	43.676	-138.308	52.6484	um	Spot	Position	1	1000019453	19453		-161.871	-13.3906	20	um	Spot	Position	2	1000003178	34591		-133.934	147.266	41.9458	um	Spot	Position	2	1000005564	36842		-7.24733	101.607	44.3077	um	Spot	Position	1	1000017828	17828		-4.08159	-136.031	37.1351	um	Spot	Position	1	1000010996	10996
	8.16789	-133.117	53.1357	um	Spot	Position	1	1000019455	19455		-162.813	-79.346	20	um	Spot	Position	2	1000003215	34502		-186.586	182.055	42.5016	um	Spot	Position	2	1000005574	36896		-65.3295	21.5123	45.2115	um	Spot	Position	1	1000017834	17834		-34.1443	-130.88	37.2331	um	Spot	Position	1	1000010998	10998
	74.5907	-98.6349	53.245	um	Spot	Position	1	1000019467	19467		-180.521	-42.7761	20	um	Spot	Position	2	1000003224	34552		-110.846	174.273	44.6217	um	Spot	Position	2	1000005695	36961		-77.2907	90.8132	46.1999	um	Spot	Position	1	1000017873	17873		-2.96689	-127.965	37.1378	um	Spot	Position	1	1000010999	10999
	32.4169	-198.993	54.0882	um	Spot	Position	1	1000019469	19469		-136.789	-78.4894	21.4424	um	Spot	Position	2	1000003240	34620		-179.309	139.282	45.3994	um	Spot	Position	2	1000005715	36952		-85.2619	8.41421	47.8151	um	Spot	Position	1	1000017898	17898		-69.8902	-124.568	36.8448	um	Spot	Position	1	1000011000	11000
	31.7619	-139.198	53.503	um	Spot	Position	1	1000019484	19484		-178.253	-2.99207	20	um	Spot	Position	2	1000003260	34604		-179.535	131.394	47.2983	um	Spot	Position	2	1000005741	37007		-31.3528	89.9741	47.6636	um	Spot	Position	1	1000017908	17908		-93.031	-99.8015	37.0723	um	Spot	Position	1	1000011008	11008
	20.7537	-118.365	53.6967	um	Spot	Position	1	1000019487	19487		-170.037	-30.5091	23.0854	um	Spot	Position	2	1000003288	34695		-109.891	165.072	47.22	um	Spot	Position	2	1000005760	37016		-22.2408	97.3193	48.0293	um	Spot	Position	1	1000017910	17910		-82.5592	-198.068	37.9551	um	Spot	Position	1	1000011009	11009
	44.929	-198.993	56.1097	um	Spot	Position	1	1000019528	19528		-166.948	-36.1769	24.2314	um	Spot	Position	2	1000003336	34744		-147.323	189.431	48.4048	um	Spot	Position	2	1000005798	37063		-15.3267	28.477	49.0702	um	Spot	Position	1	1000017913	17913		-36.785	-114.174	38.3047	um	Spot	Position	1	1000011021	11021
	146.569	-182.003	52.0574	um	Spot	Position	1	1000020013	20013		-135.788	3.71988	24.1608	um	Spot	Position	2	1000003353	34763		-123.235	128.799	48.4493	um	Spot	Position	2	1000005811	37036		-12.8437	74.0981	49.0296	um	Spot	Position	1	1000017930	17930		-87.6936	-163.801	39.2501	um	Spot	Position	1	1000011034	11034
	167.816	-114.826	51.6943	um	Spot	Position	1	1000020037	20037		-128.994	-67.7553	26.6401	um	Spot	Position	2	1000003475	34887		-112.841	134.244	48.9718	um	Spot	Position	2	1000005816	37089		-75.1602	90.3284	49.3467	um	Spot	Position	1	1000017933	17933		-40.843	-157.618	38.5365	um	Spot	Position	1	1000011035	11035
	161.391	-188.244	53.228	um	Spot	Position	1	1000020046	20046		-187.094	-49.5062	26.5944	um	Spot	Position	2	1000003484	34894		-166.624	166.483	49.2363	um	Spot	Position	2	1000005830	37105		-4.3559	104.231	48.6097	um	Spot	Position	1	1000017934	17934		-81.6752	-149.063	38.9415	um	Spot	Position	1	1000011036	11036
	188.944	-176.277	53.3237	um	Spot	Position	1	1000020049	20049		-134.317	-61.066	28.0253	um	Spot	Position	2	1000003538	34941		-164.434	170.636	48.7505	um	Spot	Position	2	1000005831	37108		-79.0061	89.4208	49.6833	um	Spot	Position	1	1000017960	17960		-6.66188	-148.359	38.8215	um	Spot	Position	1	1000011038	11038
	182.813	-178.074	53.5392	um	Spot	Position	1	1000020098	20098		-146.296	-53.363	30.0236	um	Spot	Position	2	1000003633	35019		-111.135	171.59	48.9164	um	Spot	Position	2	1000005833	37109		-90.2596	107.612	50.344	um	Spot	Position	1	1000017968	17968		2.04228	-124.143	39.1364	um	Spot	Position	1	1000011048	11048
	-124.263	-65.1961	53.3379	um	Spot	Position	1	1000020686	20686		-126.053	-15.4589	31.6249	um	Spot	Position	2	1000003696	35085		-42.0483	155.883	35.9772	um	Spot	Position	2	1000005941	37218		96.1145	43.4937	36.2863	um	Spot	Position	1	1000018026	18026		-21.2016	-111.327	38.6826	um	Spot	Position	1	1000011051	11051
	-167.075	-46.4119	52.569	um	Spot	Position	1	1000020694	20694		-179.592	-90.8815	32.6295	um	Spot	Position	2	1000003701	35092		-56.2184	170.902	36.2667	um	Spot	Position	2	1000005943	37219		7.0829	70.3324	35.6003	um	Spot	Position	1	1000018035	18035		-25.8055	-106.041	39.2467	um	Spot	Position	1	1000011053	11053
	-180.436	-39.6465	53.0155	um	Spot	Position	1	1000020696	20696		-120.001	-48.1268	33.6374	um	Spot	Position	2	1000003713	35128		-24.448	128.909	37.1019	um	Spot	Position	2	1000005955	37232		43.3636	106.484	35.5725	um	Spot	Position	1	1000018051	18051		-2.42436	-97.8829	38.8754	um	Spot	Position	1	1000011055	11055
	9.48476	-79.5651	52.1745	um	Spot	Position	1	1000021980	21980		-158.395	-13.7841	32.9426	um	Spot	Position	2	1000003723	35117		-63.8683	151.979	37.1741	um	Spot	Position	2	1000005967	37239		59.2045	30.5403	40.1957	um	Spot	Position	1	1000018170	18170		-61.3518	-172.677	40.3293	um	Spot	Position	1	1000011063	11063
	101.237	-9.21764	52.4649	um	Spot	Position	1	1000022006	22006		-145.574	-46.1096	34.1233	um	Spot	Position	2	1000003737	35129		-87.5301	170.047	37.1648	um	Spot	Position	2	1000005970	37240		18.6929	39.8337	40.9138	um	Spot	Position	1	1000018203	18203		-30.2939	-135.624	40.3382	um	Spot	Position	1	1000011072	11072
	174.923	-45.3369	51.6154	um	Spot	Position	1	1000022663	22663		-98.3985	-41.1243	34.0411	um	Spot	Position	2	1000003738	35132		-6.74069	187.111	38.1297	um	Spot	Position	2	1000005998	37272		57.9379	8.43144	45.3467	um	Spot	Position	1	1000018343	18343		-1.80775	-114.094	40.0438	um	Spot	Position	1	1000011078	11078
	161.628	-36.0185	52.0826	um	Spot	Position	1	1000022665	22665		-155.07	-82.0363	35.4618	um	Spot	Position	2	1000003752	35144		-57.3305	189.948	38.4743	um	Spot	Position	2	1000005999	37274		72.7089	23.0339	44.9762	um	Spot	Position	1	1000018347	18347		-6.23891	-189.909	40.9658	um	Spot	Position	1	1000011085	11085
	128.086	0.0342986	52.7771	um	Spot	Position	1	1000022716	22716		-119.962	-10.9299	34.6056	um	Spot	Position	2	1000003767	35174		-59.9233	134.216	39.2184	um	Spot	Position	2	1000006012	37283		48.4333	35.7579	45.7475	um	Spot	Position	1	1000018374	18374		-49.7158	-185.606	40.991	um	Spot	Position	1	1000011086	11086
	-139.379	33.5978	52.0164	um	Spot	Position	1	1000023258	23258		-129.261	-2.32633	34.7663	um	Spot	Position	2	1000003769	35175		-39.7135	163.704	39.058	um	Spot	Position	2	1000006021	37289		99.3449	106.651	46.0122	um	Spot	Position	1	1000018390	18390		-74.3816	-178.106	41.4674	um	Spot	Position	1	1000011088	11088
	-137.526	49.6928	51.7066	um	Spot	Position	1	1000023262	23262		-108.628	-1.41014	34.8306	um	Spot	Position	2	1000003770	35176		-29.3943	184.185	39.1063	um	Spot	Position	2	1000006028	37295		48.8836	9.84536	46.78	um	Spot	Position	1	1000018391	18391		-6.66354	-143.067	41.0949	um	Spot	Position	1	1000011098	11098
	-160.486	68.1978	52.4425	um	Spot	Position	1	1000023270	23270		-57.4504	-78.3479	20	um	Spot	Position	2	1000003795	35199		-82.4843	159.788	40.1047	um	Spot	Position	2	1000006055	37311		65.0297	26.3086	48.2965	um	Spot	Position	1	1000018412	18412		-83.0452	-180.693	41.6201	um	Spot	Position	1	1000011116	11116
	-116.486	81.1731	52.432	um	Spot	Position	1	1000023273	23273		-79.9488	-89.357	21.9745	um	Spot	Position	2	1000003946	35358		-18.4722	182.157	39.8922	um	Spot	Position	2	1000006060	37316		66.0243	40.4694	48.19	um	Spot	Position	1	1000018414	18414		-7.4249	-181.972	43.4416	um	Spot	Position	1	1000011143	11143
	-168.525	12.331	52.9597	um	Spot	Position	1	1000023288	23288		-22.4391	1.73739	22.7561	um	Spot	Position	2	1000003971	35425		-79.365	177.054	40.7587	um	Spot	Position	2	1000006082	37347		87.6149	21.3979	49.1452	um	Spot	Position	1	1000018429	18429		-37.4316	-151.483	45.108	um	Spot	Position	1	1000011213	11213
	-179.542	36.7048	53.4303	um	Spot	Position	1	1000023296	23296		-48.0581	-75.2948	23.9587	um	Spot	Position	2	1000004023	35443		1.93063	167.919	40.6966	um	Spot	Position	2	1000006108	37346		60.6849	39.63	48.994	um	Spot	Position	1	1000018431	18431		-17.6351	-157.424	45.8348	um	Spot	Position	1	1000011241	11241
	-97.5643	104.047	53.3811	um	Spot	Position	1	1000023320	23320		-38.3399	-64.593	25.1133	um	Spot	Position	2	1000004084	35501		-10.3906	170.077	42.6865	um	Spot	Position	2	1000006136	37413		52.2004	40.9161	49.1572	um	Spot	Position	1	1000018433	18433		-68.0908	-183.179	47.2547	um	Spot	Position	1	1000011259	11259
	-83.2102	91.1388	51.871	um	Spot	Position	1	1000023953	23953		-80.9065	-48.0799	24.9318	um	Spot	Position	2	1000004094	35508		-65.599	183.416	43.4376	um	Spot	Position	2	1000006139	37418		21.2664	20.4102	50.1143	um	Spot	Position	1	1000018460	18460		-14.3675	-171.815	47.3633	um	Spot	Position	1	1000011264	11264
	-21.1365	66.624	52.9534	um	Spot	Position	1	1000023980	23980		-62.7489	-60.1517	25.9163	um	Spot	Position	2	1000004138	35551		-54.5433	113.83	44.3772	um	Spot	Position	2	1000006145	37428		70.2187	86.3744	49.8496	um	Spot	Position	1	1000018496	18496		-86.1764	-156.117	46.6199	um	Spot	Position	1	1000011270	11270
	-5.78418	107.237	53.569	um	Spot	Position	1	1000024036	24036		-93.6029	4.23034	26.8867	um	Spot	Position	2	1000004219	35633		-81.7557	144.532	43.725	um	Spot	Position	2	1000006157	37438		22.0564	94.2091	50.4069	um	Spot	Position	1	1000018497	18497		-2.63493	-130.09	47.0093	um	Spot	Position	1	1000011280	11280
	18.6283	72.7264	53.3953	um	Spot	Position	1	1000024612	24612		-44.3735	-27.121	28.7025	um	Spot	Position	2	1000004297	35708		-89.675	141.054	45.149	um	Spot	Position	2	1000006180	37463		6.73639	98.7413	49.6729	um	Spot	Position	1	1000018498	18498		-46.522	-115.61	46.8634	um	Spot	Position	1	1000011283	11283
	104.945	52.3579	52.1662	um	Spot	Position	1	1000025240	25240		-23.0039	-10.4878	29.9815	um	Spot	Position	2	1000004337	35751		-34.4061	160.668	45.3508	um	Spot	Position	2	1000006187	37467		92.08	20.4771	50.8169	um	Spot	Position	1	1000018501	18501		-48.8931	-97.5075	46.6182	um	Spot	Position	1	1000011290	11290
	-171.143	118.319	52.6643	um	Spot	Position	1	1000025825	25825		-45.1311	-34.4489	30.5722	um	Spot	Position	2	1000004366	35778		-31.0942	107.662	47.0388	um	Spot	Position	2	1000006199	35469		94.3397	20.9579	50.7145	um	Spot	Position	1	1000018502	18502		-39.7653	-189.759	47.8545	um	Spot	Position	1	1000011292	11292
	-170.145	133.777	53.3512	um	Spot	Position	1	1000025834	25834		-16.5628	-89.8716	32.0391	um	Spot	Position	2	1000004385	35793		-75.3473	123.692	46.6704	um	Spot	Position	2	1000006221	37499		34.794	24.5898	51.0623	um	Spot	Position	1	1000018504	18504		-18.515	-167.028	47.5275	um	Spot	Position	1	1000011301	11301
	-170.406	182.795	53.0053	um	Spot	Position	1	1000025859	25859		-40.1406	-11.495	33.0835	um	Spot	Position	2	1000004438	35866		-15.0777	193.435	47.2808	um	Spot	Position	2	1000006235	37516		186.471	76.2873	36.3729	um	Spot	Position	1	1000018551	18551		-78.2114	-146.137	47.6091	um	Spot	Position	1	1000011307	11307
	-43.1948	147.714	52.7754	um	Spot	Position	1	1000026441	26441		-11.9342	-74.1894	33.3512	um	Spot	Position	2	1000004447	35839		3.45503	115.751	48.1179	um	Spot	Position	2	1000006239	37522		117.804	88.6726	37.4874	um	Spot	Position	1	1000018598	18598		-57.186	-122.75	47.9314	um	Spot	Position	1	1000011313	11313
	-76.115	166.726	52.9723	um	Spot	Position	1	1000026454	26454		-36.9804	-39.87	33.775	um	Spot	Position	2	1000004458	35890		-26.5326	134.851	48.4788	um	Spot	Position	2	1000006244	37532		150.737	78.7778	38.4958	um	Spot	Position	1	1000018628	18628		-84.9918	-163.223	49.1155	um	Spot	Position	1	1000011325	11325
	83.4397	162.053	51.7834	um	Spot	Position	1	1000027004	27004		-18.6055	-11.4617	34.1424	um	Spot	Position	2	1000004462	35902		-17.3379	167.211	49.0849	um	Spot	Position	2	1000006288	37575		136.116	43.9435	38.5662	um	Spot	Position	1	1000018646	18646		-70.1815	-147.179	49.091	um	Spot	Position	1	1000011328	11328
	49.6243	173.962	52.4229	um	Spot	Position	1	1000027005	27005		-68.3205	-81.4931	34.9248	um	Spot	Position	2	1000004474	35912		-61.3174	198.993	48.329	um	Spot	Position	2	1000006296	37551		172.103	14.9572	42.35	um	Spot	Position	1	1000018739	18739		-90.7657	-131.919	49.2591	um	Spot	Position	1	1000011331	11331
	56.7668	176.219	52.4129	um	Spot	Position	1	1000027006	27006		-15.5553	-52.9223	34.877	um	Spot	Position	2	1000004485	35920		9.76871	115.343	36.4176	um	Spot	Position	2	1000006352	37636		164.624	30.9659	43.5061	um	Spot	Position	1	1000018791	18791		-84.0424	-130.484	49.1298	um	Spot	Position	1	1000011332	11332
	40.7186	145.326	52.6279	um	Spot	Position	1	1000027030	27030		36.252	-93.3384	20	um	Spot	Position	2	1000004496	35941		100.329	155.916	35.6664	um	Spot	Position	2	1000006360	37646		194.419	72.2141	43.5195	um	Spot	Position	1	1000018801	18801		-74.3977	-128.024	48.7543	um	Spot	Position	1	1000011333	11333
	46.1932	123.518	53.5124	um	Spot	Position	1	1000027065	27065		74.3694	-86.6774	20	um	Spot	Position	2	1000004506	35947		13.9438	131.184	37.2715	um	Spot	Position	2	1000006376	37670		120.144	47.754	45.423	um	Spot	Position	1	1000018818	18818		-39.8174	-100.198	49.0577	um	Spot	Position	1	1000011339	11339
	137.195	135.669	52.6496	um	Spot	Position	1	1000027619	27619		6.33897	-59.5709	20	um	Spot	Position	2	1000004556	35988		70.5931	134.639	37.4672	um	Spot	Position	2	1000006377	37671		154.674	30.1711	47.48	um	Spot	Position	1	1000018851	18851		-51.0624	-187.211	49.7511	um	Spot	Position	1	1000011343	11343
	176.09	129.935	53.6964	um	Spot	Position	1	1000027650	27650		49.5909	-56.7753	20	um	Spot	Position	2	1000004561	35989		59.3763	156.93	36.7925	um	Spot	Position	2	1000006382	37679		139.224	40.0569	48.1484	um	Spot	Position	1	1000018870	18870		-79.1677	-134.583	49.6255	um	Spot	Position	1	1000011345	11345
	-135.877	-119.754	20.7206	um	Spot	Position	2	1000000218	28353		9.50285	-51.1992	20	um	Spot	Position	2	1000004569	35997		19.1181	171.07	37.05	um	Spot	Position	2	1000006385	37685		180.485	11.347	49.846	um	Spot	Position	1	1000018925	18925		-56.5434	-105.138	49.8845	um	Spot	Position	1	1000011352	11352
	-124.989	-119.312	25.3049	um	Spot	Position	2	1000000471	28567		37.438	-27.6245	20	um	Spot	Position	2	1000004604	36040		28.6739	158.333	40.3924	um	Spot	Position	2	1000006473	37753		153.379	23.4133	49.587	um	Spot	Position	1	1000018932	18932		-39.2538	-172.132	50.9591	um	Spot	Position	1	1000011357	11357
	-126.011	-189.862	25.5532	um	Spot	Position	2	1000000449	28583		102.188	-7.6558	20	um	Spot	Position	2	1000004639	36074		73.8294	120.948	41.2339	um	Spot	Position	2	1000006499	37778		187.41	41.8998	49.6245	um	Spot	Position	1	1000018941	18941		-63.4476	-167.558	50.9582	um	Spot	Position	1	1000011358	11358
	-124.832	-135.038	26.9429	um	Spot	Position	2	1000000491	28645		56.7076	2.80642	20	um	Spot	Position	2	1000004657	36092		7.64163	126.953	43.8879	um	Spot	Position	2	1000006581	37877		135.226	43.5304	49.9491	um	Spot	Position	1	1000018942	18942		37.5983	-195.871	35.7428	um	Spot	Position	1	1000011375	11375
	-177.313	-134.56	28.6083	um	Spot	Position	2	1000000558	28732		20.7872	-10.234	23.0079	um	Spot	Position	2	1000004756	36205		29.7493	190.605	43.9639	um	Spot	Position	2	1000006613	37905		176.939	58.0518	51.4949	um	Spot	Position	1	1000018974	18974		43.676	-194.889	36.1274	um	Spot	Position	1	1000011377	11377
	-151.81	-123.386	30.0886	um	Spot	Position	2	1000000598	28775		70.3038	-1.22977	24.4398	um	Spot	Position	2	1000004818	36255		32.2544	131.197	44.5517	um	Spot	Position	2	1000006623	37915		-144.795	159.049	36.1027	um	Spot	Position	1	1000019019	19019		8.80077	-163.678	36.1968	um	Spot	Position	1	1000011387	11387
	-20.3549	-129.906	20	um	Spot	Position	2	1000000924	29036		18.5404	-57.6989	24.5308	um	Spot	Position	2	1000004849	36270		44.8591	145.32	47.931	um	Spot	Position	2	1000006687	38007		-138.865	178.246	37.7181	um	Spot	Position	1	1000019102	19102		68.3692	-156.705	35.8528	um	Spot	Position	1	1000011389	11389
	-4.96628	-118.797	20	um	Spot	Position	2	1000000945	29050		60.5909	-64.8492	26.7039	um	Spot	Position	2	1000004942	36364		97.0779	120.143	48.1744	um	Spot	Position	2	1000006709	37998		-152.253	140.202	38.9283	um	Spot	Position	1	1000019126	19126		79.3706	-142.927	35.6238	um	Spot	Position	1	1000011392	11392
	-37.5987	-175.566	23.1985	um	Spot	Position	2	1000001066	29160		74.5499	-43.0583	27.3516	um	Spot	Position	2	1000004953	36371		68.117	124.743	48.4636	um	Spot	Position	2	1000006712	37999		-108.366	146.286	40.3555	um	Spot	Position	1	1000019171	19171		9.70085	-127.63	35.6112	um	Spot	Position	1	1000011397	11397
	-37.7019	-117.01	22.9922	um	Spot	Position	2	1000001097	29196		14.8304	-85.2706	28.4224	um	Spot	Position	2	1000004982	36405		16.7929	132.782	47.8813	um	Spot	Position	2	1000006714	38002		-105.113	129.948	40.5873	um	Spot	Position	1	1000019205	19205		14.7178	-97.2283	35.6996	um	Spot	Position	1	1000011400	11400
	-92.1608	-149.153	23.8308	um	Spot	Position	2	1000001135	29238		79.5663	-13.7967	28.4711	um	Spot	Position	2	1000005004	36431		26.434	111.53	48.6548	um	Spot	Position	2	1000006736	38035		-159.923	143.449	48.4799	um	Spot	Position	1	1000019399	19399		25.0543	-141.406	37.3547	um	Spot	Position	1	1000011410	11410
	-83.7749	-113.216	26.5912	um	Spot	Position	2	1000001279	29400		25.293	4.9991	29.7376	um	Spot	Position	2	1000005080	36500		42.4647	170.87	49.2842	um	Spot	Position	2	1000006758	38057		-100	115.567	49.7218	um	Spot	Position	1	1000019449	19449		101.332	-169.171	38.226	um	Spot	Position	1	1000011424	11424
	-74.2636	-125.118	28.2637	um	Spot	Position	2	1000001311	29427		7.48264	-16.222	30.7271	um	Spot	Position	2	1000005107	36531		84.1105	188.007	48.8507	um	Spot	Position	2	1000006765	38067		-177.302	179.882	50.3711	um	Spot	Position	1	1000019473	19473		23.4865	-136.792	37.8431	um	Spot	Position	1	1000011433	11433
	-47.0558	-186.084	30.2354	um	Spot	Position	2	1000001358	29483		13.457	-30.5759	31.9794	um	Spot	Position	2	1000005140	36561		168.228	116.236	36.0485	um	Spot	Position	2	1000006832	38118		-130.91	143.318	51.4623	um	Spot	Position	1	1000019488	19488		20.423	-113.247	37.9151	um	Spot	Position	1	1000011442	11442
	-84.508	-184.65	29.7883	um	Spot	Position	2	1000001359	29484		21.106	-10.566	31.8578	um	Spot	Position	2	1000005145	36569		155.558	144.298	35.922	um	Spot	Position	2	1000006840	38127		-26.3099	114.353	39.0526	um	Spot	Position	1	1000019639	19639		84.9594	-138.67	38.9292	um	Spot	Position	1	1000011456	11456
	-55.6169	-167.801	30.995	um	Spot	Position	2	1000001401	29516		72.0297	-89.3959	33.3744	um	Spot	Position	2	1000005151	36575		152.303	172.672	35.6748	um	Spot	Position	2	1000006847	38134		-9.15355	124.811	39.0752	um	Spot	Position	1	1000019646	19646		15.2287	-131.946	38.5121	um	Spot	Position	1	1000011458	11458
	-78.9145	-124.462	31.0512	um	Spot	Position	2	1000001411	29524		87.3813	-1.2871	33.1164	um	Spot	Position	2	1000005180	36606		187.147	173.583	36.4226	um	Spot	Position	2	1000006848	38135		-13.5977	142.982	39.7606	um	Spot	Position	1	1000019688	19688		81.0629	-180.861	40.7105	um	Spot	Position	1	1000011490	11490
	-72.8715	-151.084	32.9059	um	Spot	Position	2	1000001463	29566		170.943	-42.4795	20	um	Spot	Position	2	1000005334	36743		152.413	189.489	36.1458	um	Spot	Position	2	1000006852	38140		-74.3398	173.898	39.6553	um	Spot	Position	1	1000019704	19704		53.3875	-161.497	41.8057	um	Spot	Position	1	1000011522	11522
	-94.9464	-136.382	33.3425	um	Spot	Position	2	1000001468	29568		111.438	-53.437	20	um	Spot	Position	2	1000005426	36736		129.608	198.993	37.1657	um	Spot	Position	2	1000006873	38168		-84.5282	110.764	41.4509	um	Spot	Position	1	1000019712	19712		48.4662	-146.968	41.8266	um	Spot	Position	1	1000011526	11526
	-82.783	-127.436	33.3579	um	Spot	Position	2	1000001493	29572		165.617	-94.165	22.7474	um	Spot	Position	2	1000005467	36866		169.223	179.893	38.8346	um	Spot	Position	2	1000006908	38208		-72.8445	171.587	43.6816	um	Spot	Position	1	1000019856	19856		100.489	-136.561	41.5758	um	Spot	Position	1	1000011529	11529
	-93.0363	-191.128	33.6112	um	Spot	Position	2	1000001448	29587		126.988	-70.9952	23.8221	um	Spot	Position	2	1000005521	36930		123.652	140.503	40.1885	um	Spot	Position	2	1000006923	38220		-68.5426	171.866	43.7643	um	Spot	Position	1	1000019857	19857		66.5473	-116.814	41.9428	um	Spot	Position	1	1000011533	11533
	-86.0803	-141.592	34.059	um	Spot	Position	2	1000001487	29601		110.077	-46.7651	24.3342	um	Spot	Position	2	1000005529	36941		113.806	176.386	42.5776	um	Spot	Position	2	1000006999	38330		-53.424	141.418	45.8569	um	Spot	Position	1	1000019903	19903		97.2192	-190.761	42.8907	um	Spot	Position	1	1000011541	11541
	-13.962	-109.475	34.2514	um	Spot	Position	2	1000001499	29607		192.068	-38.4142	24.1659	um	Spot	Position	2	1000005533	36944		113.599	158.485	42.5556	um	Spot	Position	2	1000007023	38325		-26.4273	146.24	45.7532	um	Spot	Position	1	1000019905	19905		33.577	-178.512	43.2654	um	Spot	Position	1	1000011545	11545
	-71.4813	-175.163	34.8404	um	Spot	Position	2	1000001510	29619		144.626	-62.96	24.7322	um	Spot	Position	2	1000005576	36985		181.774	134.093	44.3377	um	Spot	Position	2	1000007051	38345		-87.0428	157.23	48.3814	um	Spot	Position	1	1000019950	19950		103.19	-149.599	42.7824	um	Spot	Position	1	1000011552	11552
	72.0621	-120.551	20	um	Spot	Position	2	1000001759	29752		169.106	-27.3417	24.5737	um	Spot	Position	2	1000005588	36997		184.003	147.454	44.0421	um	Spot	Position	2	1000007084	38348		-1.06374	192.805	48.0502	um	Spot	Position	1	1000019962	19962		67.8819	-112.71	42.5294	um	Spot	Position	1	1000011566	11566
	15.9856	-178.444	21.1502	um	Spot	Position	2	1000001566	29794		131.288	-80.7501	26.3137	um	Spot	Position	2	1000005619	37019		151.557	111.385	48.6317	um	Spot	Position	2	1000007154	38479		-51.2683	123.28	49.8324	um	Spot	Position	1	1000019998	19998		19.7526	-110.634	43.197	um	Spot	Position	1	1000011567	11567
	98.6292	-164.802	21.4637	um	Spot	Position	2	1000001598	29802		189.725	-57.6763	25.7223	um	Spot	Position	2	1000005627	37025		116.136	165.739	48.2717	um	Spot	Position	2	1000007170	38458		-39.1298	124.85	50.2222	um	Spot	Position	1	1000020000	20000		28.6367	-195.995	44.4955	um	Spot	Position	1	1000011571	11571
	41.4789	-136.197	21.4617	um	Spot	Position	2	1000001755	29812		123.078	-81.9358	29.3676	um	Spot	Position	2	1000005721	37120		173.848	195.057	48.5063	um	Spot	Position	2	1000007183	38516		-8.7869	180.289	50.1105	um	Spot	Position	1	1000020023	20023		33.728	-126.641	44.166	um	Spot	Position	1	1000011586	11586
	26.0768	-154.496	21.7876	um	Spot	Position	2	1000001776	29839		121.635	-77.9784	29.9513	um	Spot	Position	2	1000005749	37156		137.534	149.412	49.0133	um	Spot	Position	2	1000007201	38492		-50.2804	184.552	50.9874	um	Spot	Position	1	1000020054	20054		99.6273	-185.429	44.5509	um	Spot	Position	1	1000011597	11597
	16.0437	-125.049	22.8794	um	Spot	Position	2	1000001825	29903		128.632	-45.3162	29.6085	um	Spot	Position	2	1000005761	37167		142.114	160.438	48.6959	um	Spot	Position	2	1000007205	38496		79.4036	116.89	36.8776	um	Spot	Position	1	1000020102	20102		82.5477	-172.218	45.1429	um	Spot	Position	1	1000011602	11602
	70.7618	-158.867	23.7712	um	Spot	Position	2	1000001859	29937		177.057	-8.10436	30.0234	um	Spot	Position	2	1000005782	37177		136.378	188.279	48.9177	um	Spot	Position	2	1000007215	38512		11.306	136.726	38.0044	um	Spot	Position	1	1000020143	20143		102.683	-196.024	46.0038	um	Spot	Position	1	1000011620	11620
	12.1456	-100.904	24.9144	um	Spot	Position	2	1000001927	30010		117.76	-53.8483	31.1398	um	Spot	Position	2	1000005800	37192		-113.873	137.898	20	um	Spot	Position	2	1000027221	27221		40.137	109.303	39.2229	um	Spot	Position	1	1000020167	20167		50.4017	-185.757	45.8903	um	Spot	Position	1	1000011625	11625
	24.3341	-184.061	28.4261	um	Spot	Position	2	1000002045	30105		193.812	-1.77822	31.6745	um	Spot	Position	2	1000005809	37242		154.366	173.629	33.7155	um	Spot	Position	2	1000029776	29776		36.7299	130.625	38.7947	um	Spot	Position	1	1000020172	20172		92.7943	-181.085	46.3948	um	Spot	Position	1	1000011626	11626
	89.7823	-178.903	28.156	um	Spot	Position	2	1000002016	30108		176.742	-65.011	33.5	um	Spot	Position	2	1000005877	37275		145.108	-155.401	44.3274	um	Spot	Position	3	1000000608	63142		71.6401	111.934	41.6017	um	Spot	Position	1	1000020259	20259		93.5131	-149.142	45.5788	um	Spot	Position	1	1000011634	11634
	20.7697	-153.428	31.8341	um	Spot	Position	2	1000002150	30236		162.83	-31.4439	33.5471	um	Spot	Position	2	1000005883	37281		164.681	-127.593	43.7244	um	Spot	Position	3	1000000620	63158		89.2992	112.513	42.1608	um	Spot	Position	1	1000020260	20260		17.1882	-146.617	46.8923	um	Spot	Position	1	1000011655	11655
	15.4515	-185.406	33.0832	um	Spot	Position	2	1000002163	30256		122.631	-69.4729	34.7673	um	Spot	Position	2	1000005896	37293		125.886	-102.824	43.6399	um	Spot	Position	3	1000000627	63164		26.5273	188.742	41.7594	um	Spot	Position	1	1000020295	20295		7.1122	-121.941	47.2121	um	Spot	Position	1	1000011659	11659
	60.0686	-125.919	32.8788	um	Spot	Position	2	1000002177	30270		138.609	-52.4885	35.2723	um	Spot	Position	2	1000005903	37302		154.674	-184.821	44.7634	um	Spot	Position	3	1000000632	63168		23.1941	189.086	42.2427	um	Spot	Position	1	1000020296	20296		60.9525	-147.681	47.6626	um	Spot	Position	1	1000011677	11677
	57.2013	-121.271	32.6686	um	Spot	Position	2	1000002179	30272		-166.486	33.8683	20	um	Spot	Position	2	1000005963	37364		146.275	-102.093	45.7645	um	Spot	Position	3	1000000692	63207		14.473	198.993	42.4635	um	Spot	Position	1	1000020300	20300		24.4901	-164.56	49.231	um	Spot	Position	1	1000011700	11700
	80.8932	-108.714	33.1168	um	Spot	Position	2	1000002183	30274		-175.245	79.721	20	um	Spot	Position	2	1000006042	37436		122.083	-193.223	46.9113	um	Spot	Position	3	1000000696	63211		74.1971	182.267	46.0533	um	Spot	Position	1	1000020394	20394		39.5959	-148.056	49.3702	um	Spot	Position	1	1000011702	11702
	68.2095	-158.52	34.8786	um	Spot	Position	2	1000002211	30306		-105.468	104.187	20.9597	um	Spot	Position	2	1000006122	37512		158.729	-164.988	46.9629	um	Spot	Position	3	1000000704	63218		10.6523	114.925	49.2909	um	Spot	Position	1	1000020434	20434		97.0356	-136.327	49.0356	um	Spot	Position	1	1000011704	11704
	74.476	-154.135	35.0291	um	Spot	Position	2	1000002215	30307		-114.813	16.4995	22.6961	um	Spot	Position	2	1000006156	37553		171.707	-99.5677	48.1626	um	Spot	Position	3	1000000718	63285		63.3542	134.19	48.607	um	Spot	Position	1	1000020439	20439		6.94879	-101.729	48.6708	um	Spot	Position	1	1000011707	11707
	112.277	-198.993	20	um	Spot	Position	2	1000002223	30321		-186.705	90.0739	23.9447	um	Spot	Position	2	1000006245	37634		181.099	-180.514	48.1931	um	Spot	Position	3	1000000728	63249		48.7802	151.959	48.9694	um	Spot	Position	1	1000020445	20445		90.1131	-167.075	49.7371	um	Spot	Position	1	1000011724	11724
	155.91	-193.966	20	um	Spot	Position	2	1000002237	30332		-155.481	77.45	25.1254	um	Spot	Position	2	1000006292	37681		140.399	-175.967	48.1243	um	Spot	Position	3	1000000730	63252		44.7389	183.785	49.4977	um	Spot	Position	1	1000020452	20452		37.4191	-152.751	49.818	um	Spot	Position	1	1000011727	11727
	127.671	-193.002	21.2619	um	Spot	Position	2	1000002238	30485		-177.262	27.7564	28.4092	um	Spot	Position	2	1000006404	37779		153.206	-110.939	47.8049	um	Spot	Position	3	1000000756	63281		50.5078	186.271	49.0195	um	Spot	Position	1	1000020453	20453		20.8446	-122.067	49.96	um	Spot	Position	1	1000011733	11733
	174.322	-115.153	22.7062	um	Spot	Position	2	1000002511	30568		-156.518	32.5408	27.9151	um	Spot	Position	2	1000006405	37780		-184.895	-96.294	36.902	um	Spot	Position	3	1000000889	63429		38.9665	145.416	50.1236	um	Spot	Position	1	1000020471	20471		51.9324	-187.83	50.8367	um	Spot	Position	1	1000011741	11741
	181.479	-158.08	25.3773	um	Spot	Position	2	1000002601	30637		-123.418	75.3403	28.1156	um	Spot	Position	2	1000006419	37799		-189.718	-51.1934	36.8303	um	Spot	Position	3	1000000901	63446		21.636	165.254	49.9591	um	Spot	Position	1	1000020484	20484		21.9849	-157.78	50.629	um	Spot	Position	1	1000011748	11748
	161.695	-154.631	24.5783	um	Spot	Position	2	1000002571	30639		-186.724	25.3454	28.414	um	Spot	Position	2	1000006444	37778		-185.608	-27.4688	37.0163	um	Spot	Position	3	1000000912	63453		23.8207	167.947	50.4335	um	Spot	Position	1	1000020487	20487		117.14	-193.462	36.1821	um	Spot	Position	1	1000011763	11763
	164.063	-189.652	26.7367	um	Spot	Position	2	1000002623	30708		-127.96	49.8833	28.6485	um	Spot	Position	2	1000006458	37829		-148.403	-21.9599	39.3022	um	Spot	Position	3	1000000995	63505		29.1277	171.819	49.77	um	Spot	Position	1	1000020490	20490		117.823	-151.756	35.9205	um	Spot	Position	1	1000011776	11776
	175.947	-180.201	29.4004	um	Spot	Position	2	1000002674	30783		-137.222	76.9853	29.4537	um	Spot	Position	2	1000006504	37839		-140.25	-60.4545	40.6317	um	Spot	Position	3	1000001071	63572		30.0131	180.444	50.4292	um	Spot	Position	1	1000020493	20493		159.725	-197.904	37.4553	um	Spot	Position	1	1000011789	11789
	140.941	-186.8	31.5451	um	Spot	Position	2	1000002741	30878		-145.922	24.9802	30.6749	um	Spot	Position	2	1000006514	37890		-100.157	-61.5982	42.1868	um	Spot	Position	3	1000001106	63611		58.4878	110.974	51.4045	um	Spot	Position	1	1000020506	20506		170.248	-161.44	37.8191	um	Spot	Position	1	1000011808	11808
	169.759	-147.596	31.6085	um	Spot	Position	2	1000002751	30888		-138.284	57.7807	30.756	um	Spot	Position	2	1000006522	37900		-134.623	-83.4653	43.977	um	Spot	Position	3	1000001139	63686		29.2451	159.557	50.7628	um	Spot	Position	1	1000020514	20514		131.609	-102.651	38.1437	um	Spot	Position	1	1000011822	11822
	113.349	-187.913	33.3339	um	Spot	Position	2	1000002818	30906		-176.912	81.7263	31.1907	um	Spot	Position	2	1000006528	37907		-153.011	-71.0268	42.9952	um	Spot	Position	3	1000001147	63651		177.259	175.162	40.4441	um	Spot	Position	1	1000020674	20674		166.306	-99.4381	38.1006	um	Spot	Position	1	1000011824	11824
	171.723	-197.642	33.6898	um	Spot	Position	2	1000002839	30933		-155.679	30.0256	31.9303	um	Spot	Position	2	1000006544	37926		-148.6	-42.3615	42.975	um	Spot	Position	3	1000001155	63665		173.443	154.29	40.593	um	Spot	Position	1	1000020703	20703		113.261	-195.274	39.404	um	Spot	Position	1	1000011825	11825
	104.499	-187.067	33.6118	um	Spot	Position	2	1000002189	30934		-146.648	68.1366	34.0005	um	Spot	Position	2	1000006580	38008		-186.841	-3.85466	43.5599	um	Spot	Position	3	1000001164	63701		105.291	194.723	43.4396	um	Spot	Position	1	1000020799	20799		175.7	-147.855	39.2524	um	Spot	Position	1	1000011843	11843
	-139.928	-75.1353	20.7761	um	Spot	Position	2	1000003114	31164		-121.426	93.0672	33.286	um	Spot	Position	2	1000006587	37975		-173.953	-9.33936	44.2419	um	Spot	Position	3	1000001183	63700		180.648	125.161	43.7281	um	Spot	Position	1	1000020802	20802		189.716	-140.99	38.7639	um	Spot	Position	1	1000011846	11846
	-103.238	-8.79178	23.2436	um	Spot	Position	2	1000003200	31276		-138.339	39.1696	34.2372	um	Spot	Position	2	1000006608	37997		-95.2483	-79.8144	44.7928	um	Spot	Position	3	1000001192	63708		175.354	145.099	45.1615	um	Spot	Position	1	1000020834	20834		142.182	-137.442	38.6537	um	Spot	Position	1	1000011848	11848
	-194.419	-74.711	24.2654	um	Spot	Position	2	1000031295	31295		-118.246	29.3299	34.4646	um	Spot	Position	2	1000006629	37992		-105.576	-41.4665	45.3151	um	Spot	Position	3	1000001236	63722		127.295	193.096	44.7304	um	Spot	Position	1	1000020848	20848		188.391	-129.461	39.3419	um	Spot	Position	1	1000011849	11849
	-100.853	-84.6674	25.4019	um	Spot	Position	2	1000003308	31341		-174.233	76.2586	35.071	um	Spot	Position	2	1000006637	38032		-164.519	-90.088	48.1793	um	Spot	Position	3	1000001275	63777		104.599	110.298	47.4381	um	Spot	Position	1	1000020869	20869		178.724	-198.993	40.4963	um	Spot	Position	1	1000011858	11858
	-165.595	-95.7151	28.1757	um	Spot	Position	2	1000003410	31459		-109.18	83.8899	34.9891	um	Spot	Position	2	1000006639	38036		-171.347	-86.6723	48.029	um	Spot	Position	3	1000001277	63779		107.018	121.852	47.3681	um	Spot	Position	1	1000020874	20874		125.745	-190.886	39.5544	um	Spot	Position	1	1000011859	11859
	-102.584	3.04469	30.0306	um	Spot	Position	2	1000003495	31564		-67.3533	37.8539	20	um	Spot	Position	2	1000006716	38091		-157.078	-48.8219	48.0169	um	Spot	Position	3	1000001298	63795		174.178	150.268	49.3785	um	Spot	Position	1	1000020922	20922		159.498	-162.808	39.829	um	Spot	Position	1	1000011870	11870
	-138.187	-16.8439	31.0272	um	Spot	Position	2	1000003533	31593		-94.5649	70.0385	20	um	Spot	Position	2	1000006778	38141		-159.129	-46.2625	47.8557	um	Spot	Position	3	1000001300	63796		157.647	177.477	49.9004	um	Spot	Position	1	1000020957	20957		170.149	-119.923	40.8776	um	Spot	Position	1	1000011889	11889
	-109.258	-36.4889	34.1885	um	Spot	Position	2	1000003614	31687		-2.62836	89.3485	20	um	Spot	Position	2	1000006822	38181		-153.611	-37.8834	48.2129	um	Spot	Position	3	1000001304	63798		-118.185	-190.368	51.9866	um	Spot	Position	1	1000021014	21014		189.936	-117.281	40.6259	um	Spot	Position	1	1000011891	11891
	-126.2	-38.2414	35.0476	um	Spot	Position	2	1000003634	31710		-87.2052	42.348	23.7646	um	Spot	Position	2	1000006958	38349		-131.344	-28.253	48.1831	um	Spot	Position	3	1000001306	63802		-69.063	-151.689	51.9582	um	Spot	Position	1	1000021692	21692		194.419	-166.135	42.2793	um	Spot	Position	1	1000011905	11905
	-79.4401	-84.1873	20	um	Spot	Position	2	1000003872	31742		-30.6071	15.0235	26.2285	um	Spot	Position	2	1000007059	38442		-113.741	-15.4676	48.2151	um	Spot	Position	3	1000001307	63806		1.22672	-143.328	51.7568	um	Spot	Position	1	1000021693	21693		151.619	-195.399	42.6923	um	Spot	Position	1	1000011924	11924
	-61.9454	-65.2562	20	um	Spot	Position	2	1000003717	31772		-78.0423	35.3315	26.687	um	Spot	Position	2	1000007117	38488		-124.655	2.54115	48.0373	um	Spot	Position	3	1000001315	63815		-71.3266	-137.546	52.1068	um	Spot	Position	1	1000021695	21695		164.162	-193.05	42.6081	um	Spot	Position	1	1000011925	11925
	-58.9051	0.927701	20.662	um	Spot	Position	2	1000003864	31916		-86.7457	85.9314	28.2026	um	Spot	Position	2	1000007185	38547		-112.031	-37.5805	48.7688	um	Spot	Position	3	1000001337	63835		-1.01262	-110.944	52.1411	um	Spot	Position	1	1000021701	21701		173.641	-193.146	43.0829	um	Spot	Position	1	1000011926	11926
	-25.1868	2.30943	22.4787	um	Spot	Position	2	1000003930	31960		-47.548	88.2004	28.6073	um	Spot	Position	2	1000007187	38589		-44.6885	-51.5263	36.9942	um	Spot	Position	3	1000001466	63976		66.562	-164.501	51.8099	um	Spot	Position	1	1000022319	22319		141.821	-174.783	43.2933	um	Spot	Position	1	1000011932	11932
	-24.821	-49.2411	24.3722	um	Spot	Position	2	1000004005	32048		-8.39319	58.6317	28.2301	um	Spot	Position	2	1000007210	38534		-31.8669	-86.7471	38.4562	um	Spot	Position	3	1000001481	64002		55.8235	-144.659	51.6964	um	Spot	Position	1	1000022323	22323		114.371	-148.291	42.6665	um	Spot	Position	1	1000011947	11947
	-68.8358	-65.1493	24.8685	um	Spot	Position	2	1000004048	32098		-40.4684	12.0543	30.0136	um	Spot	Position	2	1000007231	38597		-64.2508	-54.4599	38.1125	um	Spot	Position	3	1000001494	64014		116.911	-159.542	52.077	um	Spot	Position	1	1000022948	22948		143.744	-143.85	43.1624	um	Spot	Position	1	1000011948	11948
	-92.1114	-0.334384	25.0544	um	Spot	Position	2	1000004081	32118		-15.4262	37.4867	30.2133	um	Spot	Position	2	1000007238	38609		-15.6884	-5.45246	37.6977	um	Spot	Position	3	1000001508	64032		-167.437	-48.7266	51.5016	um	Spot	Position	1	1000023539	23539		108.985	-111.165	43.1356	um	Spot	Position	1	1000011954	11954
	-71.7152	-77.4989	28.3657	um	Spot	Position	2	1000004165	32218		-62.9037	83.4247	32.2655	um	Spot	Position	2	1000007305	38694		-11.9238	-49.859	40.2435	um	Spot	Position	3	1000001565	64084		-184.897	-46.74	52.1922	um	Spot	Position	1	1000023540	23540		119.308	-184.825	44.4638	um	Spot	Position	1	1000011959	11959
	4.26845	-23.1544	27.9758	um	Spot	Position	2	1000004188	32245		-37.8234	31.5306	33.1553	um	Spot	Position	2	1000007316	38708		-80.5046	-31.1687	40.5155	um	Spot	Position	3	1000001573	64134		-149.976	-46.1615	52.2231	um	Spot	Position	1	1000023541	23541		174.556	-154.887	44.0356	um	Spot	Position	1	1000011970	11970
	-46.0406	-5.02806	28.9315	um	Spot	Position	2	1000004240	32297		-68.359	7.60246	33.9848	um	Spot	Position	2	1000007341	38737		-15.8597	4.95643	39.137	um	Spot	Position	3	1000001584	64065		-68.324	-89.3484	52.2313	um	Spot	Position	1	1000024141	24141		128.404	-150.168	43.9178	um	Spot	Position	1	1000011971	11971
	-26.5591	-91.989	35.0713	um	Spot	Position	2	1000004402	32454		-6.54128	32.1184	33.7069	um	Spot	Position	2	1000007344	38742		-14.9852	-81.2402	41.4062	um	Spot	Position	3	1000001591	64108		-79.0705	-30.0614	52.1413	um	Spot	Position	1	1000024148	24148		183.622	-136.498	43.5312	um	Spot	Position	1	1000011974	11974
	-63.5058	3.53816	34.6093	um	Spot	Position	2	1000004439	32483		-28.1359	77.5033	33.7996	um	Spot	Position	2	1000007352	38756		-90.8166	-13.035	43.2927	um	Spot	Position	3	1000001703	64224		38.6378	-10.0733	51.6136	um	Spot	Position	1	1000024777	24777		165.304	-122.279	43.8973	um	Spot	Position	1	1000011977	11977
	65.4287	-78.4918	20	um	Spot	Position	2	1000004476	32515		-55.9622	81.6056	33.6848	um	Spot	Position	2	1000007353	38757		-87.3447	-12.5431	45.0198	um	Spot	Position	3	1000001777	64278		185.506	-53.3981	52.0514	um	Spot	Position	1	1000025350	25350		139.574	-118.841	43.738	um	Spot	Position	1	1000011978	11978
	74.3227	-29.6469	22.2314	um	Spot	Position	2	1000004683	32712		86.0224	18.4087	20	um	Spot	Position	2	1000007409	38806		-43.6293	-10.8261	44.6702	um	Spot	Position	3	1000001779	64279		-146.851	47.5647	51.5554	um	Spot	Position	1	1000025876	25876		181.899	-124.204	46.4858	um	Spot	Position	1	1000012032	12032
	62.7485	-93.0914	22.7096	um	Spot	Position	2	1000004729	32735		102.262	84.7342	21.1583	um	Spot	Position	2	1000007575	38962		-3.19923	-7.16417	46.1858	um	Spot	Position	3	1000001819	64305		-60.6585	20.6995	51.5417	um	Spot	Position	1	1000026459	26459		112.736	-165.778	47.0645	um	Spot	Position	1	1000012048	12048
	33.123	-14.9553	23.1884	um	Spot	Position	2	1000004770	32774		19.7261	66.9969	24.7928	um	Spot	Position	2	1000007718	39109		-36.3757	-80.0038	46.9447	um	Spot	Position	3	1000001829	64318		-3.47121	36.2647	51.6654	um	Spot	Position	1	1000026461	26461		164.552	-102.479	46.6943	um	Spot	Position	1	1000012061	12061
	25.8579	-52.231	24.593	um	Spot	Position	2	1000004843	32857		13.0565	99.0022	24.6917	um	Spot	Position	2	1000007732	39125		-6.30116	-78.0495	46.8422	um	Spot	Position	3	1000001830	64320		-70.0121	44.2386	51.7105	um	Spot	Position	1	1000026464	26464		163.904	-145.84	47.6929	um	Spot	Position	1	1000012075	12075
	83.81	-78.7125	28.0347	um	Spot	Position	2	1000004945	32970		70.4633	101.9	24.6181	um	Spot	Position	2	1000007734	39128		-32.8381	-70.2392	46.7784	um	Spot	Position	3	1000001832	64323		176.999	7.36828	52.2095	um	Spot	Position	1	1000027615	27615		160.965	-113.7	48.1323	um	Spot	Position	1	1000012086	12086
	92.5801	-45.1869	29.3141	um	Spot	Position	2	1000004990	33019		67.537	18.1219	25.5473	um	Spot	Position	2	1000007741	39136		-92.4738	-65.9712	46.8232	um	Spot	Position	3	1000001834	64324		184.579	103.205	52.1341	um	Spot	Position	1	1000027628	27628		113.576	-104.011	47.9018	um	Spot	Position	1	1000012088	12088
	19.9385	1.64048	28.9146	um	Spot	Position	2	1000005003	33034		82.8282	38.3166	26.3149	um	Spot	Position	2	1000007752	39139		-69.2376	-46.037	46.6345	um	Spot	Position	3	1000001838	64329		-126.004	112.888	51.6198	um	Spot	Position	1	1000028168	28168		125.149	-182.157	49.2457	um	Spot	Position	1	1000012092	12092
	4.86124	4.38816	29.0208	um	Spot	Position	2	1000005005	33036		74.0992	93.0737	27.4741	um	Spot	Position	2	1000007806	39212		-61.1283	-96.3619	47.8599	um	Spot	Position	3	1000001855	64345		-102.928	151.977	52.0216	um	Spot	Position	1	1000028173	28173		148.231	-173.086	49.1672	um	Spot	Position	1	1000012095	12095
	45.0424	-66.3886	30.1926	um	Spot	Position	2	1000005021	33048		50.1332	35.2018	27.4084	um	Spot	Position	2	1000007820	39190		-45.9995	-84.2201	48.3853	um	Spot	Position	3	1000001861	64353		-158.396	166.026	52.0498	um	Spot	Position	1	1000028178	28178		157.23	-182.271	50.2581	um	Spot	Position	1	1000012114	12114
	87.0039	-14.5235	29.7401	um	Spot	Position	2	1000005034	33056		98.6327	58.7988	27.8879	um	Spot	Position	2	1000007830	39231		-36.7857	-51.6028	47.9825	um	Spot	Position	3	1000001874	64363		-10.0933	142.285	51.5039	um	Spot	Position	1	1000028740	28740		105.66	-166.662	49.7159	um	Spot	Position	1	1000012117	12117
	10.6658	-96.2902	33.1517	um	Spot	Position	2	1000005116	33133		24.8772	14.2329	28.8808	um	Spot	Position	2	1000007853	39257		-85.3127	-47.2533	47.8457	um	Spot	Position	3	1000001875	64364		8.87839	110.353	51.5055	um	Spot	Position	1	1000029308	29308		187.043	-111.791	50.2485	um	Spot	Position	1	1000012127	12127
	68.0512	-70.6696	34.0075	um	Spot	Position	2	1000005159	33170		21.2586	24.2244	29.1547	um	Spot	Position	2	1000007854	39260		0.380707	-11.834	48.6483	um	Spot	Position	3	1000001891	64420		30.4021	163.76	52.0077	um	Spot	Position	1	1000029313	29313		175.16	-160.762	50.7371	um	Spot	Position	1	1000012136	12136
	183.667	-59.0846	20	um	Spot	Position	2	1000005278	33274		42.9315	25.046	30.0486	um	Spot	Position	2	1000007890	39285		-28.5691	-9.28775	47.823	um	Spot	Position	3	1000001892	64388		-182.144	-157.862	20	um	Spot	Position	2	1000000053	30315		194.419	-131.949	51.3688	um	Spot	Position	1	1000012139	12139
	116.379	-31.0902	20	um	Spot	Position	2	1000005328	33327		15.6785	35.7027	29.6376	um	Spot	Position	2	1000007891	39286		-50.5324	2.88479	48.5448	um	Spot	Position	3	1000001935	64427		-111.303	-144.676	20	um	Spot	Position	2	1000000073	30330		164.76	-108.938	50.5552	um	Spot	Position	1	1000012142	12142
	192.405	-51.8419	26.0258	um	Spot	Position	2	1000005612	33616		87.8269	38.0615	29.9547	um	Spot	Position	2	1000007893	39287		54.5843	-85.7288	37.9491	um	Spot	Position	3	1000002028	64582		-171.881	-169.29	21.0908	um	Spot	Position	2	1000000171	30413		-180.753	-96.1737	36.3229	um	Spot	Position	1	1000012143	12143
	133.024	-25.4237	28.6754	um	Spot	Position	2	1000005714	33738		79.4879	46.4537	29.8043	um	Spot	Position	2	1000007896	39290		6.38416	-31.9915	37.3447	um	Spot	Position	3	1000002040	64565		-183.531	-195.774	21.6225	um	Spot	Position	2	1000000188	30430		-173.299	-66.1026	35.8406	um	Spot	Position	1	1000012152	12152
	143.584	-7.55686	29.9902	um	Spot	Position	2	1000005752	33775		64.7567	54.7765	32.7013	um	Spot	Position	2	1000007960	39386		79.6852	-38.588	38.7564	um	Spot	Position	3	1000002131	64634		-174.795	-141.183	21.9301	um	Spot	Position	2	1000000217	30453		-142.772	3.42579	35.8614	um	Spot	Position	1	1000012168	12168
	131.429	-31.5706	30.6229	um	Spot	Position	2	1000005746	33800		66.042	9.11218	33.3475	um	Spot	Position	2	1000007978	39375		57.8545	-34.3215	44.1008	um	Spot	Position	3	1000002344	64853		-177.369	-168.479	22.6937	um	Spot	Position	2	1000000253	30489		-171.868	-55.7444	36.9068	um	Spot	Position	1	1000012176	12176
	173.755	-91.0241	33.7061	um	Spot	Position	2	1000005852	33869		29.3615	37.7609	33.2139	um	Spot	Position	2	1000007983	39380		20.7124	-23.0387	44.1911	um	Spot	Position	3	1000002345	64854		-157.47	-98.6862	23.2872	um	Spot	Position	2	1000000285	30529		-120.156	-27.795	37.3477	um	Spot	Position	1	1000012185	12185
	-120.489	7.79738	20	um	Spot	Position	2	1000005909	33926		59.1005	7.5522	33.636	um	Spot	Position	2	1000008004	39401		79.9883	0.855389	44.6741	um	Spot	Position	3	1000002386	64889		-101.453	-126.118	24.0673	um	Spot	Position	2	1000000316	30577		-180.972	-65.303	37.996	um	Spot	Position	1	1000012199	12199
	-159.643	13.9737	20	um	Spot	Position	2	1000005921	33937		78.9302	41.315	35.364	um	Spot	Position	2	1000008037	39445		36.4933	9.79516	44.5059	um	Spot	Position	3	1000002388	67019		-129.007	-110.121	24.3105	um	Spot	Position	2	1000000326	30586		-148.736	-10.0903	38.2562	um	Spot	Position	1	1000012213	12213
	-156.841	48.3082	25.0058	um	Spot	Position	2	1000006301	34301		91.367	83.5121	34.6045	um	Spot	Position	2	1000008045	39457		78.8947	-13.2546	45.924	um	Spot	Position	3	1000002425	64922		-111.021	-197.092	24.5766	um	Spot	Position	2	1000000288	30594		-106.405	-73.2164	38.6807	um	Spot	Position	1	1000012218	12218
	-121.015	34.6514	29.2876	um	Spot	Position	2	1000006508	34470		183.561	10.7937	20	um	Spot	Position	2	1000008060	39471		38.1293	-25.4267	47.0963	um	Spot	Position	3	1000002458	64948		-121.104	-153.265	28.3591	um	Spot	Position	2	1000000543	30741		-148.456	-68.9306	39.1503	um	Spot	Position	1	1000012219	12219
	-163.59	75.866	29.4548	um	Spot	Position	2	1000006483	34478		132.51	45.9452	20	um	Spot	Position	2	1000008118	39515		34.4338	-17.3851	46.9882	um	Spot	Position	3	1000002461	64950		-180.441	-134.595	28.0593	um	Spot	Position	2	1000000505	30752		-126.527	-44.5592	38.9554	um	Spot	Position	1	1000012225	12225
	-167.987	55.1322	34.3337	um	Spot	Position	2	1000006640	34637		139.036	71.0977	20	um	Spot	Position	2	1000008160	39554		89.3005	-15.8788	47.0216	um	Spot	Position	3	1000002462	64951		-143.388	-116.606	27.5678	um	Spot	Position	2	1000000512	30761		-145.195	-22.3356	38.8776	um	Spot	Position	1	1000012230	12230
	-130.391	14.8489	35.1745	um	Spot	Position	2	1000006653	34651		164.528	95.8733	21.0986	um	Spot	Position	2	1000008260	39630		24.1067	-88.7599	48.4094	um	Spot	Position	3	1000002470	64968		-103.348	-188.49	29.4966	um	Spot	Position	2	1000000566	30772		-142.973	-9.23285	39.3613	um	Spot	Position	1	1000012235	12235
	-8.99362	98.1715	24.7494	um	Spot	Position	2	1000007099	35068		132.007	90.0172	21.9633	um	Spot	Position	2	1000008280	39659		57.4935	-81.9332	48.1047	um	Spot	Position	3	1000002472	64970		-119.951	-116.781	29.9527	um	Spot	Position	2	1000000597	30846		-126.735	-7.78537	39.2994	um	Spot	Position	1	1000012236	12236
	-86.2751	62.8983	28.7531	um	Spot	Position	2	1000007219	35181		145.383	26.801	25.1374	um	Spot	Position	2	1000008393	39767		56.8692	-77.6758	48.1976	um	Spot	Position	3	1000002475	64974		-146.606	-193.881	34.914	um	Spot	Position	2	1000000719	30981		-171.261	1.89351	38.9238	um	Spot	Position	1	1000012238	12238
	-23.7603	62.8195	28.9376	um	Spot	Position	2	1000007220	35182		190.705	39.8179	30.1335	um	Spot	Position	2	1000008623	39990		89.1752	-62.8223	47.8533	um	Spot	Position	3	1000002482	64980		-136.865	-158.576	34.649	um	Spot	Position	2	1000000734	30991		-112.643	3.27517	38.6163	um	Spot	Position	1	1000012240	12240
	-7.19916	12.2257	30.5093	um	Spot	Position	2	1000007268	35231		186.218	62.0848	32.4416	um	Spot	Position	2	1000008720	40061		24.4506	-20.1753	48.2018	um	Spot	Position	3	1000002498	64998		-152.975	-141.516	35.1103	um	Spot	Position	2	1000012512	31000		-134.468	-84.4695	40.0256	um	Spot	Position	1	1000012242	12242
	-94.5674	83.649	31.5852	um	Spot	Position	2	1000007276	35267		193.993	83.3477	32.5857	um	Spot	Position	2	1000008722	40087		31.04	-13.3978	48.2099	um	Spot	Position	3	1000002501	65000		-110.273	-99.3542	34.6017	um	Spot	Position	2	1000000762	31014		-161.553	-71.3872	40.0962	um	Spot	Position	1	1000012245	12245
	-54.5371	47.4997	33.1459	um	Spot	Position	2	1000035287	35287		151.427	47.6204	33.5002	um	Spot	Position	2	1000008745	40107		65.9529	0.694928	48.3686	um	Spot	Position	3	1000002506	65003		-85.674	-192.924	20	um	Spot	Position	2	1000000772	31029		-180.342	-34.386	39.6449	um	Spot	Position	1	1000012254	12254
	-56.2476	49.2037	33.3258	um	Spot	Position	2	1000007311	35288		130.66	99.5365	33.8386	um	Spot	Position	2	1000008760	40124		110.987	-8.40885	35.3454	um	Spot	Position	3	1000002650	55397		-91.5176	-173.518	20	um	Spot	Position	2	1000000800	31055		-168.376	-95.7889	40.6393	um	Spot	Position	1	1000012266	12266
	-1.9606	106.925	32.7443	um	Spot	Position	2	1000007321	35304		-140.77	113.378	20.8942	um	Spot	Position	2	1000008803	40351		120.204	-79.4206	36.8476	um	Spot	Position	3	1000002661	65159		-84.2196	-107.048	20	um	Spot	Position	2	1000000916	31141		-98.573	-54.3673	41.2385	um	Spot	Position	1	1000012273	12273
	-77.4458	25.2429	34.485	um	Spot	Position	2	1000007341	35309		-176.916	166.899	22.6229	um	Spot	Position	2	1000009021	40404		177.805	-36.4083	37.3929	um	Spot	Position	3	1000002695	65173		-68.7497	-104.106	21.239	um	Spot	Position	2	1000000926	31171		-168.989	-23.8517	40.9372	um	Spot	Position	1	1000012281	12281
	-91.7207	26.2696	34.6488	um	Spot	Position	2	1000007342	35326		-154.721	118.969	22.7768	um	Spot	Position	2	1000009032	40388		180.798	-75.0165	38.519	um	Spot	Position	3	1000002716	65220		-82.3269	-103.6	23.8465	um	Spot	Position	2	1000031355	31355		-116.321	-82.1657	42.1664	um	Spot	Position	1	1000012289	12289
	24.9294	94.7164	20	um	Spot	Position	2	1000007578	35544		-180.276	160.017	23.743	um	Spot	Position	2	1000009087	40449		129.537	-19.6223	39.6028	um	Spot	Position	3	1000002740	65266		-34.6767	-176.357	24.9146	um	Spot	Position	2	1000001140	31373		-110.842	-71.107	41.7937	um	Spot	Position	1	1000012295	12295
	47.955	102.188	20	um	Spot	Position	2	1000007597	35554		-128.825	166.764	24.8611	um	Spot	Position	2	1000009130	40494		170.588	-7.9144	39.3603	um	Spot	Position	3	1000002745	65233		-82.2588	-174.347	26.2015	um	Spot	Position	2	1000001203	31440		-168.025	-20.2167	41.7574	um	Spot	Position	1	1000012317	12317
	79.0684	27.6925	22.5549	um	Spot	Position	2	1000035635	35635		-125.571	113.35	27.0474	um	Spot	Position	2	1000009192	40536		120.083	-67.7161	41.6248	um	Spot	Position	3	1000002839	65330		-13.6908	-120.879	26.4155	um	Spot	Position	2	1000001232	31469		-106.766	-0.76366	41.5892	um	Spot	Position	1	1000012321	12321
	43.2915	84.2638	24.2567	um	Spot	Position	2	1000007753	35716		-170.934	156.549	26.4036	um	Spot	Position	2	1000009216	40519		136.651	-96.6378	43.9543	um	Spot	Position	3	1000002891	65382		-51.9268	-168.761	28.2107	um	Spot	Position	2	1000001316	31529		-193.839	2.93062	41.577	um	Spot	Position	1	1000012322	12322
	58.6269	103.133	23.5418	um	Spot	Position	2	1000007761	35726		-110.876	159.767	26.7699	um	Spot	Position	2	1000009219	40552		164.03	0.893124	43.617	um	Spot	Position	3	1000002915	65401		-60.0555	-135.079	29.1357	um	Spot	Position	2	1000001376	31578		-116.285	-60.9011	42.7397	um	Spot	Position	1	1000012329	12329
	99.2921	102.522	23.791	um	Spot	Position	2	1000007760	35727		-154.292	177.418	27.9909	um	Spot	Position	2	1000009259	40602		117.183	-63.7339	45.3063	um	Spot	Position	3	1000002924	65407		-58.6234	-123.204	30.4693	um	Spot	Position	2	1000001446	31618		-191.456	-15.0761	42.5281	um	Spot	Position	1	1000012338	12338
	79.3399	17.8065	24.592	um	Spot	Position	2	1000007723	35736		-132.048	170.201	29.2179	um	Spot	Position	2	1000009302	40638		178.115	-54.7666	45.0921	um	Spot	Position	3	1000002928	65409		-64.5125	-118.778	29.9508	um	Spot	Position	2	1000001415	31620		-132.937	3.71005	43.4118	um	Spot	Position	1	1000012340	12340
	13.7515	84.0811	25.1051	um	Spot	Position	2	1000007789	35762		-139.989	167.682	29.9406	um	Spot	Position	2	1000009341	40675		120.453	-93.2022	48.3456	um	Spot	Position	3	1000003003	65463		-45.5828	-191.01	33.1148	um	Spot	Position	2	1000001494	31707		-166.11	-36.2222	43.7834	um	Spot	Position	1	1000012358	12358
	60.7748	55.205	26.0734	um	Spot	Position	2	1000007823	35787		-112.516	123.484	30.7948	um	Spot	Position	2	1000009357	40697		130.142	-91.6293	47.9907	um	Spot	Position	3	1000003006	65465		-0.68016	-175.049	33.1562	um	Spot	Position	2	1000001497	31711		-127.392	-36.4084	43.5731	um	Spot	Position	1	1000012359	12359
	9.76974	83.463	29.1336	um	Spot	Position	2	1000007936	35919		-131.375	128.745	31.2214	um	Spot	Position	2	1000009358	40698		133.727	-83.3933	47.534	um	Spot	Position	3	1000003008	65467		-31.5749	-181.605	34.4714	um	Spot	Position	2	1000001557	31748		-177.036	-6.21859	43.9388	um	Spot	Position	1	1000012369	12369
	5.17035	54.3468	30.0787	um	Spot	Position	2	1000007962	35951		-151.121	189.414	31.1164	um	Spot	Position	2	1000009374	40725		136.467	-50.0285	47.8605	um	Spot	Position	3	1000003018	65484		-43.9418	-149.564	33.6441	um	Spot	Position	2	1000001506	31761		-117.623	-73.4289	44.6695	um	Spot	Position	1	1000012379	12379
	65.8843	97.6716	30.7539	um	Spot	Position	2	1000008000	35993		-119.365	153.646	32.1924	um	Spot	Position	2	1000009390	40742		175.723	-24.2292	48.4837	um	Spot	Position	3	1000003029	65494		-45.9077	-117.523	33.6604	um	Spot	Position	2	1000001539	31769		-190.065	-70.6271	45.255	um	Spot	Position	1	1000012380	12380
	172.573	25.7483	20	um	Spot	Position	2	1000008169	36156		-160.421	126.743	33.751	um	Spot	Position	2	1000009430	40788		118.646	-18.3925	48.5258	um	Spot	Position	3	1000003032	65532		13.6636	-164.184	20	um	Spot	Position	2	1000001637	31854		-138.909	-31.0683	44.5979	um	Spot	Position	1	1000012394	12394
	191.599	83.1965	20	um	Spot	Position	2	1000008352	36264		-132.57	194.709	33.8779	um	Spot	Position	2	1000009449	40802		167.566	-15.3306	48.4295	um	Spot	Position	3	1000003034	65499		12.7212	-106.057	20	um	Spot	Position	2	1000001737	31933		-148.176	0.115903	44.5276	um	Spot	Position	1	1000012398	12398
	131.051	62.8668	28.5417	um	Spot	Position	2	1000036625	36625		-151.721	183.605	35.3363	um	Spot	Position	2	1000009465	40825		161.663	-69.3994	48.5458	um	Spot	Position	3	1000003047	65516		18.6885	-98.3587	20	um	Spot	Position	2	1000001748	31944		-116.996	-48.6498	45.7268	um	Spot	Position	1	1000012418	12418
	173.351	63.9461	29.3507	um	Spot	Position	2	1000008642	36627		-3.36426	186.496	20	um	Spot	Position	2	1000009648	40988		171.619	-14.6726	49.013	um	Spot	Position	3	1000003060	65534		70.3202	-136.959	21.3242	um	Spot	Position	2	1000001762	31960		-159.276	-12.2883	45.9215	um	Spot	Position	1	1000012432	12432
	155.588	55.0279	29.6663	um	Spot	Position	2	1000008681	36664		-91.0505	122.208	20	um	Spot	Position	2	1000009689	40865		-123.307	38.048	37.0172	um	Spot	Position	3	1000003162	65635		50.2157	-135.471	21.192	um	Spot	Position	2	1000001789	31961		-116.485	-91.8457	47.1789	um	Spot	Position	1	1000012437	12437
	132.219	88.2415	33.3947	um	Spot	Position	2	1000008764	36767		-79.326	144.073	23.5899	um	Spot	Position	2	1000009757	41108		-109.677	70.7445	37.7524	um	Spot	Position	3	1000003191	65673		44.5747	-184.146	21.6826	um	Spot	Position	2	1000001753	31983		-102.413	-50.6444	47.1819	um	Spot	Position	1	1000012453	12453
	167.612	92.2157	32.6124	um	Spot	Position	2	1000008765	36768		-5.86162	152.011	23.789	um	Spot	Position	2	1000009761	41111		-178.295	85.5621	37.8548	um	Spot	Position	3	1000003192	65677		71.3615	-131.854	21.6592	um	Spot	Position	2	1000001790	32003		-178.02	-20.0731	47.1349	um	Spot	Position	1	1000012462	12462
	118.179	103.478	32.88	um	Spot	Position	2	1000008767	36769		-30.553	124.956	24.6234	um	Spot	Position	2	1000009783	41126		-112.512	12.0405	39.8539	um	Spot	Position	3	1000003234	65707		61.9321	-195.169	23.9521	um	Spot	Position	2	1000001856	32070		-120.959	-71.4217	48.1521	um	Spot	Position	1	1000012481	12481
	108.014	94.5241	34.2717	um	Spot	Position	2	1000008794	36786		-33.024	155.568	24.7838	um	Spot	Position	2	1000009793	41145		-123.397	93.8908	40.4444	um	Spot	Position	3	1000003267	65738		22.0174	-147.01	24.0726	um	Spot	Position	2	1000001877	32099		-104.474	3.11671	48.0305	um	Spot	Position	1	1000012502	12502
	179.483	11.8977	35.0585	um	Spot	Position	2	1000008802	36795		-85.5105	178.584	25.1029	um	Spot	Position	2	1000009808	41153		-121.213	8.22279	40.7649	um	Spot	Position	3	1000003276	65744		33.6042	-122.025	24.414	um	Spot	Position	2	1000001945	32112		-176.749	-72.2105	48.6605	um	Spot	Position	1	1000012508	12508
	-135.855	126.708	20	um	Spot	Position	2	1000036858	36858		-13.5474	125.58	25.516	um	Spot	Position	2	1000009822	41165		-147.519	34.1143	41.611	um	Spot	Position	3	1000003285	65794		46.7853	-189.689	25.0259	um	Spot	Position	2	1000001904	32132		-178.482	-61.3215	48.8363	um	Spot	Position	1	1000012512	12512
	-186.132	133.827	28.6739	um	Spot	Position	2	1000009325	37313		-30.952	147.691	26.013	um	Spot	Position	2	1000009829	41174		-121.326	37.8701	42.9154	um	Spot	Position	3	1000003353	65837		16.618	-163.453	25.8708	um	Spot	Position	2	1000001978	32196		-189.931	-55.2942	49.1441	um	Spot	Position	1	1000012515	12515
	-164.579	142.686	31.3751	um	Spot	Position	2	1000009396	37377		-81.7598	166.742	25.9571	um	Spot	Position	2	1000009833	41185		-112.06	73.1838	42.5273	um	Spot	Position	3	1000003361	65853		44.996	-158.486	27.1882	um	Spot	Position	2	1000002036	32247		-162.58	-54.924	50.2358	um	Spot	Position	1	1000012546	12546
	-180.472	117.833	31.7327	um	Spot	Position	2	1000009424	37401		-77.6577	194.604	26.3348	um	Spot	Position	2	1000009838	41199		-185.099	79.3671	42.6968	um	Spot	Position	3	1000003364	65854		87.2006	-123.771	26.7434	um	Spot	Position	2	1000002060	32272		-172.865	-6.04978	49.6796	um	Spot	Position	1	1000012562	12562
	-19.6298	163.578	21.3787	um	Spot	Position	2	1000009757	37742		-47.4923	176.551	27.243	um	Spot	Position	2	1000009862	41227		-106.02	97.2973	44.3152	um	Spot	Position	3	1000003397	65894		49.2677	-112.532	27.5663	um	Spot	Position	2	1000002064	32316		-168.365	-72.0078	50.7827	um	Spot	Position	1	1000012571	12571
	-5.1302	178.335	27.5155	um	Spot	Position	2	1000010006	38007		-76.8887	125.053	27.9871	um	Spot	Position	2	1000009879	41253		-165.072	106.538	44.7926	um	Spot	Position	3	1000003456	65926		6.61644	-147.852	31.7449	um	Spot	Position	2	1000002240	32470		-119.29	-63.3098	50.7114	um	Spot	Position	1	1000012572	12572
	-61.1497	183.819	29.2935	um	Spot	Position	2	1000010035	38034		-29.1808	108.187	28.6583	um	Spot	Position	2	1000009906	41280		-139.766	55.7375	47.1537	um	Spot	Position	3	1000003530	65978		65.6266	-120.295	33.7328	um	Spot	Position	2	1000002318	32557		-107.839	-4.51892	51.3854	um	Spot	Position	1	1000012579	12579
	-5.03456	150.836	29.6527	um	Spot	Position	2	1000010054	38062		-72.3979	175.969	28.3751	um	Spot	Position	2	1000009929	41273		-117.131	97.2141	47.4606	um	Spot	Position	3	1000003545	65989		78.4443	-97.5443	33.7859	um	Spot	Position	2	1000002328	32566		-84.9669	-73.0274	36.3736	um	Spot	Position	1	1000012585	12585
	-93.4606	192.342	30.4988	um	Spot	Position	2	1000010093	38075		-10.7062	170.036	29.7421	um	Spot	Position	2	1000009966	41320		-188.845	32.4721	48.3444	um	Spot	Position	3	1000003565	66007		8.76414	-121.583	35.2873	um	Spot	Position	2	1000002361	32596		-83.9116	-51.0652	35.6601	um	Spot	Position	1	1000012588	12588
	-55.5773	130.807	33.373	um	Spot	Position	2	1000010150	38137		-8.84859	180.946	30.0517	um	Spot	Position	2	1000009968	41324		-149.301	58.5311	48.3147	um	Spot	Position	3	1000003579	66021		181.15	-187.202	20	um	Spot	Position	2	1000002538	32624		-70.1861	-26.6612	36.039	um	Spot	Position	1	1000012600	12600
	-40.6743	186.435	33.3292	um	Spot	Position	2	1000010168	38159		-59.9915	128.451	32.0439	um	Spot	Position	2	1000010008	41356		-115.163	61.2236	48.3358	um	Spot	Position	3	1000003581	66023		123.322	-179.55	20	um	Spot	Position	2	1000002539	32629		-30.9952	-12.4785	36.4414	um	Spot	Position	1	1000012601	12601
	-17.0213	149.836	34.0743	um	Spot	Position	2	1000010154	38177		-30.0772	133.581	31.2329	um	Spot	Position	2	1000010010	41341		-12.2049	24.8613	35.9009	um	Spot	Position	3	1000003723	66169		118.429	-176.54	20	um	Spot	Position	2	1000002410	32633		-10.815	-20.7226	37.2133	um	Spot	Position	1	1000012619	12619
	-62.8113	190.238	34.1327	um	Spot	Position	2	1000010140	38190		-30.8878	160.048	31.867	um	Spot	Position	2	1000010015	41371		-60.8333	50.9855	35.1011	um	Spot	Position	3	1000003729	56866		129.833	-170.713	20	um	Spot	Position	2	1000002422	32635		-88.1612	-4.31496	37.227	um	Spot	Position	1	1000012624	12624
	-58.6219	155.011	35.099	um	Spot	Position	2	1000010185	38211		-4.26999	175.346	33.7347	um	Spot	Position	2	1000010050	41439		-27.603	94.1074	36.1715	um	Spot	Position	3	1000003759	66198		125.465	-152.342	20	um	Spot	Position	2	1000002451	32664		-82.2066	-39.5197	38.1019	um	Spot	Position	1	1000012633	12633
	97.2425	112.62	20	um	Spot	Position	2	1000010480	38233		-46.0507	124.648	34.8199	um	Spot	Position	2	1000010072	41461		-37.1315	104.915	37.0584	um	Spot	Position	3	1000003761	66237		185.091	-152.254	20	um	Spot	Position	2	1000002452	32665		-12.5402	-96.5083	39.3867	um	Spot	Position	1	1000012641	12641
	61.3925	151.162	25.7261	um	Spot	Position	2	1000010650	38621		-15.6488	176.331	33.5026	um	Spot	Position	2	1000010090	41442		-71.6365	14.156	38.4744	um	Spot	Position	3	1000003763	66240		159.427	-140.862	20	um	Spot	Position	2	1000002468	32673		-64.7779	-94.8755	38.6373	um	Spot	Position	1	1000012642	12642
	62.9371	149.219	27.0823	um	Spot	Position	2	1000010593	38656		-52.1912	158.054	34.7826	um	Spot	Position	2	1000010122	41475		-62.6795	67.1694	37.8978	um	Spot	Position	3	1000003787	66250		141.369	-121.891	20	um	Spot	Position	2	1000002503	32698		-13.7027	-86.0005	39.3912	um	Spot	Position	1	1000012646	12646
	71.6547	150.6	27.1215	um	Spot	Position	2	1000010651	38657		98.5961	126.522	22.838	um	Spot	Position	2	1000010407	41737		-73.2582	56.4301	39.0884	um	Spot	Position	3	1000003814	66276		163.724	-176.699	20.5024	um	Spot	Position	2	1000002540	32726		-27.9182	-54.6185	38.9433	um	Spot	Position	1	1000012651	12651
	23.8077	183.192	27.4559	um	Spot	Position	2	1000010690	38671		71.2953	143.636	26.7555	um	Spot	Position	2	1000010576	41892		-22.0454	69.303	39.1249	um	Spot	Position	3	1000003818	66283		140.524	-192.85	22.0242	um	Spot	Position	2	1000002556	32744		-62.8886	-50.9962	38.8287	um	Spot	Position	1	1000012654	12654
	59.8462	126.709	28.875	um	Spot	Position	2	1000010704	38717		58.9444	159.782	27.3596	um	Spot	Position	2	1000010579	41899		-54.966	87.1311	38.6518	um	Spot	Position	3	1000003824	66287		134.198	-124.383	25.7958	um	Spot	Position	2	1000002748	32945		3.29344	-6.62177	38.6611	um	Spot	Position	1	1000012669	12669
	63.1041	178.872	31.0166	um	Spot	Position	2	1000010779	38798		93.597	190.403	26.5751	um	Spot	Position	2	1000010590	41917		-41.7147	95.6754	41.4345	um	Spot	Position	3	1000003954	66366		181.25	-104.892	25.9381	um	Spot	Position	2	1000002755	32957		-75.0865	-86.3555	39.9556	um	Spot	Position	1	1000012673	12673
	29.3735	132.289	32.7608	um	Spot	Position	2	1000010797	38837		32.9962	122.915	28.2174	um	Spot	Position	2	1000010602	41929		-10.278	75.7981	45.4485	um	Spot	Position	3	1000004081	66505		183.347	-175.722	26.6125	um	Spot	Position	2	1000002724	32970		-89.1694	-58.7676	39.6	um	Spot	Position	1	1000012683	12683
	57.336	121.161	35.2755	um	Spot	Position	2	1000010868	38894		14.869	129.056	28.2364	um	Spot	Position	2	1000010605	41932		-41.851	71.3173	47.717	um	Spot	Position	3	1000004107	66615		188.25	-191.509	28.256	um	Spot	Position	2	1000002801	32994		-57.5472	-58.518	39.5197	um	Spot	Position	1	1000012684	12684
	126.665	157.991	20.7276	um	Spot	Position	2	1000011088	39119		80.6279	195.167	28.8831	um	Spot	Position	2	1000010649	41990		-83.0099	17.9588	47.8278	um	Spot	Position	3	1000004130	66587		150.002	-127.688	27.6721	um	Spot	Position	2	1000002826	33024		-11.94	-0.279056	40.192	um	Spot	Position	1	1000012695	12695
	163.417	157.967	20.6361	um	Spot	Position	2	1000011089	39120		92.2589	161.821	30.3435	um	Spot	Position	2	1000010668	42003		-85.9869	24.0149	48.1274	um	Spot	Position	3	1000004132	66590		165.512	-150.502	29.1014	um	Spot	Position	2	1000002879	33054		-69.1581	-86.2297	40.8239	um	Spot	Position	1	1000012696	12696
	165.336	124.412	24.4085	um	Spot	Position	2	1000011212	39196		78.3388	175.511	31.0123	um	Spot	Position	2	1000010696	42040		-71.7419	42.9258	48.0802	um	Spot	Position	3	1000004139	66597		134.742	-161.394	29.894	um	Spot	Position	2	1000002874	33082		-1.1985	-85.4823	41.4364	um	Spot	Position	1	1000012697	12697
	126.428	198.993	29.3153	um	Spot	Position	2	1000011387	39388		30.1256	112.025	32.8876	um	Spot	Position	2	1000010749	42092		-67.8935	69.3901	47.8709	um	Spot	Position	3	1000004153	66611		143.747	-99.7283	31.0706	um	Spot	Position	2	1000002934	33134		-22.5015	-27.4177	40.9897	um	Spot	Position	1	1000012713	12713
	191.216	150.028	29.7463	um	Spot	Position	2	1000011365	39406		91.88	109.529	34.5076	um	Spot	Position	2	1000010778	42153		4.32889	21.883	48.7874	um	Spot	Position	3	1000004168	66636		126.457	-128.011	33.1318	um	Spot	Position	2	1000002986	33189		-23.0887	3.6981	41.0498	um	Spot	Position	1	1000012723	12723
	110.168	118.012	31.2255	um	Spot	Position	2	1000011388	39420		89.4136	179.965	34.312	um	Spot	Position	2	1000010794	42145		77.9502	6.82319	35.4499	um	Spot	Position	3	1000004279	57560		117.545	-112.384	33.2957	um	Spot	Position	2	1000002991	33191		-42.775	-12.3198	41.5623	um	Spot	Position	1	1000012746	12746
	136.971	166.72	31.1751	um	Spot	Position	2	1000011425	39439		104.094	152.224	35.0269	um	Spot	Position	2	1000010817	42173		65.0914	70.2249	35.7827	um	Spot	Position	3	1000004308	66754		192.711	-151.708	33.5165	um	Spot	Position	2	1000002976	33209		-19.3327	-4.76822	42.114	um	Spot	Position	1	1000012751	12751
	144.93	174.078	30.5982	um	Spot	Position	2	1000011404	39441		47.2233	157.584	34.872	um	Spot	Position	2	1000010818	42176		77.6085	88.3732	36.3474	um	Spot	Position	3	1000004311	66757		169.394	-149.805	34.439	um	Spot	Position	2	1000003034	33210		-26.9676	-45.7459	43.0998	um	Spot	Position	1	1000012767	12767
	150.964	158.316	35.4388	um	Spot	Position	2	1000017758	39528		125.132	112.663	20	um	Spot	Position	2	1000010839	42192		44.7129	34.5676	37.2298	um	Spot	Position	3	1000004320	66772		106.037	-106.009	33.8334	um	Spot	Position	2	1000003018	33225		-10.2652	-67.1515	44.1857	um	Spot	Position	1	1000012785	12785
	-141.279	-193.194	36.11	um	Spot	Position	2	1000011505	39543		109.182	163.802	23.2789	um	Spot	Position	2	1000011064	42430		41.8201	6.23861	42.1067	um	Spot	Position	3	1000004477	66917		-150.752	-93.0917	20	um	Spot	Position	2	1000003047	33262		-83.8308	-62.2875	44.538	um	Spot	Position	1	1000012816	12816
	-186.909	-126.967	39.1306	um	Spot	Position	2	1000011610	39664		143.204	126.209	23.2554	um	Spot	Position	2	1000011084	42417		92.5628	8.65471	41.7661	um	Spot	Position	3	1000004478	66919		-186.49	-74.1416	20	um	Spot	Position	2	1000003076	33284		-50.2983	-59.4059	45.2373	um	Spot	Position	1	1000012817	12817
	-104.899	-192.654	40.4184	um	Spot	Position	2	1000011624	39678		152.648	169.993	23.9567	um	Spot	Position	2	1000011099	42473		17.1869	31.9455	41.5048	um	Spot	Position	3	1000004487	66931		-142.735	-0.96561	20	um	Spot	Position	2	1000003218	33406		-32.953	-77.4933	45.6622	um	Spot	Position	1	1000012854	12854
	-117.172	-121.074	41.5886	um	Spot	Position	2	1000011706	39749		181.091	160.614	24.9525	um	Spot	Position	2	1000011136	42508		18.252	49.8318	42.2695	um	Spot	Position	3	1000004500	66940		-156.927	-93.4844	21.0809	um	Spot	Position	2	1000003233	33416		1.6432	-69.9741	46.489	um	Spot	Position	1	1000012857	12857
	-169.383	-152.487	42.693	um	Spot	Position	2	1000011721	39761		177.673	150.822	26.1307	um	Spot	Position	2	1000011163	42539		83.5465	70.8002	43.8289	um	Spot	Position	3	1000004533	67011		-169.723	-33.1399	22.4916	um	Spot	Position	2	1000003334	33457		-67.5517	-54.7506	45.6539	um	Spot	Position	1	1000012858	12858
	-187.116	-137.504	44.8073	um	Spot	Position	2	1000011788	39825		176.208	155.102	26.1671	um	Spot	Position	2	1000011164	42541		95.549	74.0131	43.2101	um	Spot	Position	3	1000004534	66981		-171.947	-74.0305	24.7379	um	Spot	Position	2	1000003422	33609		-47.8001	-39.3373	45.5573	um	Spot	Position	1	1000012862	12862
	-190.276	-170.316	46.1972	um	Spot	Position	2	1000011806	39844		185.795	133.91	27.0251	um	Spot	Position	2	1000011196	42572		15.2208	99.2461	43.8169	um	Spot	Position	3	1000004541	67017		-160.034	-52.0088	26.8445	um	Spot	Position	2	1000003553	33738		-83.6051	-69.3345	47.0127	um	Spot	Position	1	1000012875	12875
	-115.792	-112.915	46.2571	um	Spot	Position	2	1000011822	39863		163.903	169.958	28.2478	um	Spot	Position	2	1000011241	42610		7.02731	41.9678	44.1871	um	Spot	Position	3	1000004552	67004		-134.907	-75.0463	33.6559	um	Spot	Position	2	1000003841	34035		-24.6385	-68.4586	47.3058	um	Spot	Position	1	1000012876	12876
	-180.294	-183.064	47.1316	um	Spot	Position	2	1000011833	39870		147.177	178.519	27.5789	um	Spot	Position	2	1000011243	42614		26.2769	85.0068	45.0326	um	Spot	Position	3	1000004599	67041		-189.283	-0.438663	33.8103	um	Spot	Position	2	1000003862	34065		-60.4076	-15.0043	46.97	um	Spot	Position	1	1000012898	12898
	-135.476	-121.203	46.6068	um	Spot	Position	2	1000011849	39888		172.427	166.719	28.6367	um	Spot	Position	2	1000011281	42650		46.5175	98.7128	45.5507	um	Spot	Position	3	1000004605	67070		-119.032	-38.7136	35.3465	um	Spot	Position	2	1000003884	34086		-7.22156	-9.53475	46.5716	um	Spot	Position	1	1000012900	12900
	-143.742	-179.172	47.6865	um	Spot	Position	2	1000011860	39905		121.181	128.381	29.9115	um	Spot	Position	2	1000011299	42672		25.1091	103.74	43.9978	um	Spot	Position	3	1000004606	67018		-23.572	-94.2358	20	um	Spot	Position	2	1000003912	34103		-37.1213	2.13612	47.4187	um	Spot	Position	1	1000012903	12903
	-163.141	-188.595	49.2858	um	Spot	Position	2	1000011889	39931		158.343	128.714	30.3444	um	Spot	Position	2	1000011300	42673		59.7158	65.9225	45.6701	um	Spot	Position	3	1000004627	67062		-75.0292	-82.4285	20	um	Spot	Position	2	1000003928	34120		-65.7166	-68.63	48.2587	um	Spot	Position	1	1000012912	12912
	-171.191	-106.728	50.2408	um	Spot	Position	2	1000011954	39968		161.705	195.793	29.5852	um	Spot	Position	2	1000011318	42687		65.1452	76.3457	46.9191	um	Spot	Position	3	1000004660	67090		-76.7705	-76.856	20	um	Spot	Position	2	1000003941	34131		-72.6451	-62.9667	47.9947	um	Spot	Position	1	1000012914	12914
	-21.1774	-183.021	38.5438	um	Spot	Position	2	1000012010	40066		169.794	159.543	30.9669	um	Spot	Position	2	1000011333	42702		96.2708	7.89938	48.0409	um	Spot	Position	3	1000004667	67096		-72.2374	-73.4593	20	um	Spot	Position	2	1000003949	34138		-3.86603	-82.541	49.2164	um	Spot	Position	1	1000012933	12933
	-72.5971	-120.166	38.8079	um	Spot	Position	2	1000012051	40081		176.306	136.523	32.181	um	Spot	Position	2	1000011360	42718		62.7192	24.7047	48.0934	um	Spot	Position	3	1000004673	67102		-75.8156	-62.2002	20	um	Spot	Position	2	1000003966	34158		-78.4263	-31.9643	48.8295	um	Spot	Position	1	1000012946	12946
	-31.0552	-196.955	40.3217	um	Spot	Position	2	1000012088	40089		176.953	125.928	34.0765	um	Spot	Position	2	1000011402	42768		29.0594	27.6914	47.9039	um	Spot	Position	3	1000004675	67104		-70.7311	-31.8708	20	um	Spot	Position	2	1000004011	34195		-36.6911	-14.572	48.5725	um	Spot	Position	1	1000012952	12952
	-63.2238	-145.772	40.4239	um	Spot	Position	2	1000012070	40101		133.37	177.1	34.6079	um	Spot	Position	2	1000011432	42804		99.9052	48.4128	48.2039	um	Spot	Position	3	1000004685	67113		-84.642	-3.56327	20	um	Spot	Position	2	1000004068	34238		-62.8757	1.54913	48.594	um	Spot	Position	1	1000012954	12954
	-78.6974	-195.984	40.5781	um	Spot	Position	2	1000012089	40117		131.327	192.801	35.6406	um	Spot	Position	2	1000011436	51141		67.3455	49.1909	48.2144	um	Spot	Position	3	1000004687	67114		-90.5733	-78.4034	22.4747	um	Spot	Position	2	1000004124	34288		-94.9967	-1.4917	50.1073	um	Spot	Position	1	1000012970	12970
	-37.6257	-189.599	40.7679	um	Spot	Position	2	1000012091	40119		-142.098	-135.431	35.6818	um	Spot	Position	2	1000011456	42838		39.9715	53.8569	48.4247	um	Spot	Position	3	1000004689	67117		-16.3902	-33.92	22.1704	um	Spot	Position	2	1000004003	34301		-25.063	-8.946	51.1303	um	Spot	Position	1	1000012978	12978
	-10.3887	-133.734	40.9145	um	Spot	Position	2	1000012104	40134		-107.973	-136.079	38.6547	um	Spot	Position	2	1000011552	42936		60.0334	59.869	47.8394	um	Spot	Position	3	1000004694	67119		-64.9357	-59.0882	22.903	um	Spot	Position	2	1000004175	34322		-89.5685	-4.51821	50.5115	um	Spot	Position	1	1000012980	12980
	-58.8258	-180.327	42.351	um	Spot	Position	2	1000012117	40146		-141.955	-124.359	40.2242	um	Spot	Position	2	1000011593	42984		85.1438	76.7166	48.1654	um	Spot	Position	3	1000004702	67126		-90.7894	-42.3293	24.7944	um	Spot	Position	2	1000004262	34434		-52.7955	2.47506	51.2048	um	Spot	Position	1	1000012981	12981
	-43.0825	-133.999	42.0163	um	Spot	Position	2	1000012130	40165		-141.162	-144.932	40.7383	um	Spot	Position	2	1000011627	43014		26.26	97.8469	48.4848	um	Spot	Position	3	1000004709	67130		-17.6691	-19.0654	26.6663	um	Spot	Position	2	1000004380	34565		40.5872	-92.1958	35.8747	um	Spot	Position	1	1000012983	12983
	-2.21078	-178.444	44.8526	um	Spot	Position	2	1000012210	40240		-164.049	-137.343	40.9016	um	Spot	Position	2	1000011629	43015		142.663	30.328	35.3609	um	Spot	Position	3	1000004814	58282		-48.8994	-58.2587	29.5056	um	Spot	Position	2	1000004488	34662		22.0746	-69.173	36.2691	um	Spot	Position	1	1000012988	12988
	-45.766	-137.676	45.3913	um	Spot	Position	2	1000012219	40249		-146.423	-165.365	42.0682	um	Spot	Position	2	1000011659	43050		166.497	87.2518	38.4267	um	Spot	Position	3	1000004857	67326		-19.9418	0.229855	29.8006	um	Spot	Position	2	1000004507	34693		84.4569	-87.909	36.7991	um	Spot	Position	1	1000013008	13008
	-63.4988	-145.472	48.2929	um	Spot	Position	2	1000012309	40330		-103.983	-198.993	42.8008	um	Spot	Position	2	1000011689	43078		186.593	81.7938	38.881	um	Spot	Position	3	1000004920	67360		-11.0101	-16.2945	30.6497	um	Spot	Position	2	1000004541	34735		31.1857	-49.3214	37.4187	um	Spot	Position	1	1000013016	13016
	-65.3068	-155.643	48.5058	um	Spot	Position	2	1000012333	40350		-114.696	-157.48	44.9182	um	Spot	Position	2	1000011770	43162		125.639	66.1059	39.6346	um	Spot	Position	3	1000004954	67399		-19.3785	-8.85153	32.1629	um	Spot	Position	2	1000004569	34772		11.2783	-6.58512	36.6336	um	Spot	Position	1	1000013022	13022
	-77.8924	-153.815	48.8916	um	Spot	Position	2	1000012334	40353		-145.711	-123.57	44.5132	um	Spot	Position	2	1000011785	43175		189.237	60.4464	41.1678	um	Spot	Position	3	1000005000	67444		-27.5164	-94.896	32.9198	um	Spot	Position	2	1000004580	34778		91.735	-24.3679	38.2864	um	Spot	Position	1	1000013043	13043
	-65.9626	-127.341	49.1592	um	Spot	Position	2	1000012347	40363		-128.283	-186.74	45.3865	um	Spot	Position	2	1000011807	43156		194.419	36.0245	46.3609	um	Spot	Position	3	1000005165	67602		-87.1637	-94.4049	32.6036	um	Spot	Position	2	1000004581	34779		64.9978	-12.7554	38.074	um	Spot	Position	1	1000013045	13045
	-77.6693	-111.669	49.4997	um	Spot	Position	2	1000012353	40367		-155.635	-182.383	46.7567	um	Spot	Position	2	1000011843	43226		158.7	16.7678	47.8573	um	Spot	Position	3	1000005227	67657		-79.1152	-39.8666	34.5778	um	Spot	Position	2	1000004639	34858		22.2656	-7.3989	37.6362	um	Spot	Position	1	1000013046	13046
	-0.916717	-185.151	50.0541	um	Spot	Position	2	1000012364	40378		-124.721	-150.597	46.6778	um	Spot	Position	2	1000011859	43236		117.496	21.3331	47.9391	um	Spot	Position	3	1000005228	67658		38.6035	-75.5485	20	um	Spot	Position	2	1000004727	34895		55.1744	-80.5472	38.8042	um	Spot	Position	1	1000013053	13053
	-52.6339	-99.384	49.5258	um	Spot	Position	2	1000012357	40405		-150.874	-177.904	47.6692	um	Spot	Position	2	1000011879	43268		122.606	22.2859	48.062	um	Spot	Position	3	1000005229	67659		95.9903	-53.2829	20	um	Spot	Position	2	1000004779	34926		57.0488	-75.4663	38.5539	um	Spot	Position	1	1000013056	13056
	14.41	-180.225	36.391	um	Spot	Position	2	1000012426	40446		-159.63	-139.757	48.031	um	Spot	Position	2	1000011894	43284		153.831	93.9057	48.2299	um	Spot	Position	3	1000005258	67689		89.4275	-45.8987	20	um	Spot	Position	2	1000004790	34937		46.4906	-40.4469	38.6391	um	Spot	Position	1	1000013065	13065
	33.228	-165.103	37.0183	um	Spot	Position	2	1000012447	40466		-131.906	-116.96	47.9961	um	Spot	Position	2	1000011905	43298		122.521	106.552	47.7627	um	Spot	Position	3	1000005262	67694		56.0665	-35.8568	20	um	Spot	Position	2	1000004804	34955		70.7786	-37.8495	38.9993	um	Spot	Position	1	1000013066	13066
	57.215	-159.927	37.9594	um	Spot	Position	2	1000012475	40491		-171.561	-98.8945	48.141	um	Spot	Position	2	1000011915	43309		134.93	62.6322	47.069	um	Spot	Position	3	1000005278	67641		90.6194	-5.01899	20	um	Spot	Position	2	1000004861	35008		83.739	-30.175	39.0959	um	Spot	Position	1	1000013068	13068
	53.9332	-185.801	38.8697	um	Spot	Position	2	1000012492	40510		-49.3039	-133.568	37.9486	um	Spot	Position	2	1000012147	43538		118.947	62.3731	48.8054	um	Spot	Position	3	1000005279	67709		81.0584	-75.5581	21.0447	um	Spot	Position	2	1000004888	35026		18.1465	-20.6812	38.8711	um	Spot	Position	1	1000013071	13071
	74.0638	-135.4	40.2326	um	Spot	Position	2	1000012514	40536		-23.6739	-131.204	38.8852	um	Spot	Position	2	1000012149	43579		129.188	67.1845	48.6378	um	Spot	Position	3	1000005281	67711		89.3382	-84.3194	23.3354	um	Spot	Position	2	1000004983	35087		81.9963	-15.9631	38.699	um	Spot	Position	1	1000013072	13072
	88.5775	-109.272	40.3685	um	Spot	Position	2	1000012523	40545		-31.9149	-108.609	37.97	um	Spot	Position	2	1000012160	43548		166.332	89.8589	48.4529	um	Spot	Position	3	1000005290	67685		81.966	-85.1699	25.2271	um	Spot	Position	2	1000005023	35195		68.2373	-66.6812	39.6523	um	Spot	Position	1	1000013081	13081
	48.0214	-191.349	41.078	um	Spot	Position	2	1000012528	40553		-23.2461	-171.887	41.7711	um	Spot	Position	2	1000012312	43672		-138.948	110.883	37.8215	um	Spot	Position	3	1000005410	67882		42.3754	-84.7048	24.8	um	Spot	Position	2	1000004982	35196		84.531	-60.9132	39.5875	um	Spot	Position	1	1000013083	13083
	101.9	-189.159	42.1199	um	Spot	Position	2	1000012554	40576		-93.8316	-100.501	41.6632	um	Spot	Position	2	1000012333	43703		-114.497	150.869	37.6663	um	Spot	Position	3	1000005433	67890		81.4314	-27.5857	26.1162	um	Spot	Position	2	1000005104	35289		39.0754	-12.5618	40.3747	um	Spot	Position	1	1000013091	13091
	16.6895	-146.875	44.4496	um	Spot	Position	2	1000012623	40633		-71.4096	-168.333	42.8807	um	Spot	Position	2	1000012343	43714		-185.318	163.703	38.2456	um	Spot	Position	3	1000005441	67895		77.6703	-70.1573	27.7453	um	Spot	Position	2	1000005180	35380		76.5899	-12.184	39.5786	um	Spot	Position	1	1000013092	13092
	61.0569	-143.569	44.4147	um	Spot	Position	2	1000012625	40635		-25.0801	-109.268	42.8761	um	Spot	Position	2	1000012366	43738		-178.539	139.731	38.6139	um	Spot	Position	3	1000005464	67915		50.6863	-14.6716	28.6839	um	Spot	Position	2	1000005238	35442		68.5066	3.97737	39.9656	um	Spot	Position	1	1000013094	13094
	89.5301	-169.04	44.9884	um	Spot	Position	2	1000012637	40649		-3.49803	-98.6167	43.3372	um	Spot	Position	2	1000012372	43741		-112.678	174.64	39.1952	um	Spot	Position	3	1000005475	67926		60.5201	-75.5533	30.3143	um	Spot	Position	2	1000005255	35454		11.3494	-52.5771	40.7021	um	Spot	Position	1	1000013099	13099
	10.026	-146.32	45.5587	um	Spot	Position	2	1000012666	40671		-69.5836	-172.258	44.3091	um	Spot	Position	2	1000012383	43752		-178.201	179.386	39.2667	um	Spot	Position	3	1000005507	67928		42.5589	-72.4243	34.4283	um	Spot	Position	2	1000005458	35605		48.7653	-25.8526	40.6923	um	Spot	Position	1	1000013109	13109
	24.3999	-198.993	48.3412	um	Spot	Position	2	1000012698	40712		-23.9433	-129.954	44.2075	um	Spot	Position	2	1000012403	43774		-134.595	145.346	42.5523	um	Spot	Position	3	1000005564	68068		38.6745	-71.712	33.806	um	Spot	Position	2	1000005412	35606		59.2788	-11.0264	40.731	um	Spot	Position	1	1000013111	13111
	42.0651	-138.263	47.8528	um	Spot	Position	2	1000012710	40731		4.69838	-144.367	45.2358	um	Spot	Position	2	1000012432	44444		-186.711	181.936	42.3466	um	Spot	Position	3	1000005574	68029		26.5902	-68.4368	33.9478	um	Spot	Position	2	1000005415	35608		54.7028	-21.9956	41.8194	um	Spot	Position	1	1000013136	13136
	55.5079	-118.699	49.196	um	Spot	Position	2	1000012737	40759		-30.822	-185.641	45.5595	um	Spot	Position	2	1000012466	43835		-110.99	174.307	44.6815	um	Spot	Position	3	1000005695	68141		62.2447	-88.4967	34.8946	um	Spot	Position	2	1000005454	35639		59.0405	-3.09488	42.1872	um	Spot	Position	1	1000013137	13137
	28.5895	-196.701	50.6003	um	Spot	Position	2	1000012771	40790		-59.8601	-175.881	45.4253	um	Spot	Position	2	1000012469	43796		-179.645	139.351	45.2086	um	Spot	Position	3	1000005715	68131		192.019	-91.5206	20	um	Spot	Position	2	1000005491	35684		14.3598	-21.4587	43.4329	um	Spot	Position	1	1000013156	13156
	67.2374	-175.885	51.212	um	Spot	Position	2	1000012777	40797		-18.3589	-194.966	47.6525	um	Spot	Position	2	1000012558	43926		-179.593	131.275	47.2781	um	Spot	Position	3	1000005741	68181		160.524	-74.3886	20	um	Spot	Position	2	1000005520	35712		95.9515	-11.8669	43.2309	um	Spot	Position	1	1000013160	13160
	75.841	-128.741	50.8688	um	Spot	Position	2	1000012792	40809		-2.87224	-195.305	47.6931	um	Spot	Position	2	1000012559	43927		-109.632	165.198	47.0745	um	Spot	Position	3	1000005760	68193		134.08	-64.4937	20	um	Spot	Position	2	1000005541	35725		11.5351	-1.89432	42.7681	um	Spot	Position	1	1000013165	13165
	122.066	-185.243	36.6174	um	Spot	Position	2	1000012847	40839		-86.1084	-181.673	47.8146	um	Spot	Position	2	1000012565	43931		-147.377	189.436	48.3141	um	Spot	Position	3	1000005798	68230		158.869	-44.1953	20	um	Spot	Position	2	1000005568	35745		91.479	-76.6108	44.3637	um	Spot	Position	1	1000013174	13174
	183.594	-146.583	37.1882	um	Spot	Position	2	1000012829	40846		-10.3232	-157.588	48.0839	um	Spot	Position	2	1000012579	43940		-122.937	129.603	47.8999	um	Spot	Position	3	1000005811	68212		171.516	0.807736	20	um	Spot	Position	2	1000005635	35795		17.735	-64.1594	44.2451	um	Spot	Position	1	1000013178	13178
	172.644	-115.432	36.9089	um	Spot	Position	2	1000012838	40855		-90.4839	-154.628	47.8523	um	Spot	Position	2	1000012580	43942		-112.81	133.84	48.9285	um	Spot	Position	3	1000005816	68249		184.754	-6.69335	22.4747	um	Spot	Position	2	1000005734	35859		16.7081	-52.2498	43.9452	um	Spot	Position	1	1000013181	13181
	179.627	-102.903	37.2956	um	Spot	Position	2	1000012841	40858		46.9105	-157.728	36.3529	um	Spot	Position	2	1000012772	44133		-167.828	166.775	49.0514	um	Spot	Position	3	1000005830	68265		173.698	-27.4516	26.1436	um	Spot	Position	2	1000005851	36040		63.9556	-48.4117	43.6449	um	Spot	Position	1	1000013182	13182
	171.622	-143.047	39.2405	um	Spot	Position	2	1000012885	40906		75.3544	-104.308	35.994	um	Spot	Position	2	1000012787	44148		-164.354	170.474	49.0924	um	Spot	Position	3	1000005831	68269		139.974	-26.6702	27.081	um	Spot	Position	2	1000005903	36095		92.0588	-57.0655	45.0861	um	Spot	Position	1	1000013210	13210
	161.112	-126.078	39.3751	um	Spot	Position	2	1000012892	40910		76.757	-180.302	38.826	um	Spot	Position	2	1000012823	44240		-111.074	171.621	48.9125	um	Spot	Position	3	1000005833	68272		137.139	-79.456	29.123	um	Spot	Position	2	1000005974	36156		75.4854	-92.5393	46.0522	um	Spot	Position	1	1000013223	13223
	182.627	-193.399	41.2776	um	Spot	Position	2	1000012929	40947		100.176	-120.079	38.3368	um	Spot	Position	2	1000012838	44222		-42.0456	155.191	35.8042	um	Spot	Position	3	1000005941	68378		154.547	-79.5481	30.0674	um	Spot	Position	2	1000006016	36187		28.4953	-84.181	45.7328	um	Spot	Position	1	1000013226	13226
	114.911	-183.38	40.7113	um	Spot	Position	2	1000012931	40949		64.9398	-147.908	38.8677	um	Spot	Position	2	1000012862	44246		-56.3441	170.899	36.3415	um	Spot	Position	3	1000005943	68383		183.41	-33.3875	31.4343	um	Spot	Position	2	1000006096	36240		6.64406	-68.4862	46.2342	um	Spot	Position	1	1000013230	13230
	130.199	-113.527	41.4797	um	Spot	Position	2	1000012961	40957		31.6991	-136.631	38.4447	um	Spot	Position	2	1000012865	44207		-25.0896	130.884	35.9366	um	Spot	Position	3	1000005955	68368		128.726	-44.664	31.5857	um	Spot	Position	2	1000006092	36269		88.1528	-58.668	45.8885	um	Spot	Position	1	1000013233	13233
	175.774	-168.554	43.526	um	Spot	Position	2	1000012998	41003		26.3776	-176.595	41.7264	um	Spot	Position	2	1000012956	44321		-63.8758	151.887	37.0001	um	Spot	Position	3	1000005967	68416		140.199	-46.6726	33.3326	um	Spot	Position	2	1000006121	36297		97.195	-50.3698	45.9924	um	Spot	Position	1	1000013236	13236
	116.555	-167.409	43.8208	um	Spot	Position	2	1000012999	41004		7.5825	-152.549	41.4288	um	Spot	Position	2	1000012967	44303		-87.4485	169.861	36.9629	um	Spot	Position	3	1000005970	68421		173.083	-60.4612	34.2532	um	Spot	Position	2	1000006144	36330		7.00832	-95.4578	46.845	um	Spot	Position	1	1000013251	13251
	144.092	-150.062	43.6217	um	Spot	Position	2	1000013002	41006		51.8301	-128.084	42.3585	um	Spot	Position	2	1000012976	44336		-6.61124	187.193	38.3384	um	Spot	Position	3	1000005998	68451		126.833	-37.6213	33.8368	um	Spot	Position	2	1000006154	36334		38.4023	-53.8343	46.9667	um	Spot	Position	1	1000013259	13259
	133.652	-167.317	45.6164	um	Spot	Position	2	1000013071	41071		70.4099	-173.493	44.9237	um	Spot	Position	2	1000013061	44432		-57.4065	189.954	38.2636	um	Spot	Position	3	1000005999	68452		131.237	-17.3838	34.3322	um	Spot	Position	2	1000006158	36339		97.6107	-64.2784	47.8572	um	Spot	Position	1	1000013282	13282
	189.725	-162.371	46.8447	um	Spot	Position	2	1000041094	41094		10.6445	-147.686	44.976	um	Spot	Position	2	1000013071	44443		-59.7983	134.317	39.1848	um	Spot	Position	3	1000006012	68465		158.114	-79.5442	34.7602	um	Spot	Position	2	1000006171	36350		12.1258	-47.571	47.6617	um	Spot	Position	1	1000013286	13286
	194.419	-148.082	47.1194	um	Spot	Position	2	1000013042	41097		64.1646	-111.597	46.1193	um	Spot	Position	2	1000013139	44487		-39.7488	163.894	39.0707	um	Spot	Position	3	1000006021	68479		183.357	-8.9971	35.1263	um	Spot	Position	2	1000006201	36370		79.8761	-80.6634	48.5059	um	Spot	Position	1	1000013306	13306
	185.261	-180.58	49.3589	um	Spot	Position	2	1000013156	41148		25.9012	-194.209	47.7402	um	Spot	Position	2	1000013192	44545		-29.3253	184.237	38.9557	um	Spot	Position	3	1000006028	68486		-154.053	41.9667	20	um	Spot	Position	2	1000006276	36445		57.9012	-47.2336	48.9086	um	Spot	Position	1	1000013311	13311
	153.783	-153.554	49.2621	um	Spot	Position	2	1000013164	41155		17.0922	-180.663	48.1164	um	Spot	Position	2	1000013198	44553		-82.5045	159.783	39.9265	um	Spot	Position	3	1000006055	68504		-137.965	53.2628	20	um	Spot	Position	2	1000006299	36458		35.0905	-61.3448	50.0887	um	Spot	Position	1	1000013331	13331
	156.418	-131.707	49.5573	um	Spot	Position	2	1000013195	41188		47.8943	-149.658	48.1564	um	Spot	Position	2	1000013210	44569		-18.3822	182.16	39.943	um	Spot	Position	3	1000006060	68511		-177.477	75.1392	23.2411	um	Spot	Position	2	1000006500	36644		35.4736	-36.2396	49.5951	um	Spot	Position	1	1000013334	13334
	149.547	-126.558	51.2611	um	Spot	Position	2	1000013218	41218		51.8539	-127.558	47.6041	um	Spot	Position	2	1000013223	44576		-79.3819	177.184	40.6034	um	Spot	Position	3	1000006082	68543		-99.2821	15.9025	26.2524	um	Spot	Position	2	1000006635	36788		73.2896	-15.8562	49.6362	um	Spot	Position	1	1000013336	13336
	158.689	-113.364	50.5861	um	Spot	Position	2	1000013222	41220		67.3582	-111.299	47.757	um	Spot	Position	2	1000013232	44587		0.745331	168.79	40.002	um	Spot	Position	3	1000006108	68509		-171.075	85.1431	30.4095	um	Spot	Position	2	1000006899	37002		11.3046	-12.6703	49.92	um	Spot	Position	1	1000013338	13338
	-189.702	-93.8914	37.3624	um	Spot	Position	2	1000013266	41254		191.031	-162.49	35.6807	um	Spot	Position	2	1000013384	44743		-10.387	170.172	42.5806	um	Spot	Position	3	1000006136	68595		-176.665	92.3358	30.1546	um	Spot	Position	2	1000006860	37004		57.42	-64.1492	50.8377	um	Spot	Position	1	1000013342	13342
	-186.611	-85.873	37.1023	um	Spot	Position	2	1000013249	41257		152.536	-141.137	36.2912	um	Spot	Position	2	1000013391	44755		-65.5542	183.637	43.4123	um	Spot	Position	3	1000006139	68599		-140.344	79.4822	34.1068	um	Spot	Position	2	1000006991	37154		57.0507	-29.0401	51.0018	um	Spot	Position	1	1000013345	13345
	-147.895	-40.9809	36.6401	um	Spot	Position	2	1000013257	41269		156.616	-195.673	36.7405	um	Spot	Position	2	1000013400	44768		-54.5192	113.924	44.3554	um	Spot	Position	3	1000006145	68607		-146.959	104.98	33.9492	um	Spot	Position	2	1000006998	37161		21.1425	-16.8284	50.7184	um	Spot	Position	1	1000013346	13346
	-101.851	-85.7644	37.7877	um	Spot	Position	2	1000013271	41281		130.887	-127.579	37.9732	um	Spot	Position	2	1000013444	44831		-82.5692	144.215	43.6141	um	Spot	Position	3	1000006157	68614		-3.94121	31.4525	20	um	Spot	Position	2	1000007088	37241		125.987	-75.0829	36.1433	um	Spot	Position	1	1000013352	13352
	-97.6386	-3.61805	37.7454	um	Spot	Position	2	1000013289	41302		166.491	-198.993	40.3889	um	Spot	Position	2	1000013481	44864		-89.8556	141.199	44.9148	um	Spot	Position	3	1000006180	68635		-33.2639	62.1212	20	um	Spot	Position	2	1000007156	37291		109.432	-65.6173	35.888	um	Spot	Position	1	1000013355	13355
	-173.13	-2.15883	38.1748	um	Spot	Position	2	1000013290	41303		177.618	-187.153	40.4269	um	Spot	Position	2	1000013487	44868		-34.5244	160.599	45.4583	um	Spot	Position	3	1000006187	68640		-25.5475	68.7137	20	um	Spot	Position	2	1000007167	37300		122.03	-53.6674	35.7552	um	Spot	Position	1	1000013357	13357
	-113.512	-14.4292	39.16	um	Spot	Position	2	1000013306	41319		129.473	-174.933	40.1298	um	Spot	Position	2	1000013493	44871		-31.209	106.466	47.2036	um	Spot	Position	3	1000006199	66579		-2.89026	40.1816	21.8004	um	Spot	Position	2	1000007275	37408		123.129	-33.0863	36.4917	um	Spot	Position	1	1000013362	13362
	-111.141	-0.563892	39.3193	um	Spot	Position	2	1000013308	41324		175.948	-155.2	41.7465	um	Spot	Position	2	1000013534	44922		-75.292	123.757	46.6377	um	Spot	Position	3	1000006221	68671		4.24278	53.4872	26.4047	um	Spot	Position	2	1000007479	37625		165.434	-18.5333	35.5256	um	Spot	Position	1	1000013363	13363
	-97.8054	-62.293	39.8061	um	Spot	Position	2	1000013311	41328		192.521	-156.225	42.1227	um	Spot	Position	2	1000013556	44921		-14.9391	193.326	47.1414	um	Spot	Position	3	1000006235	68687		64.943	21.9833	20	um	Spot	Position	2	1000007923	38047		120.358	-0.699313	35.6478	um	Spot	Position	1	1000013366	13366
	-126.423	-43.6913	40.0921	um	Spot	Position	2	1000013300	41331		109.04	-115.111	42.0499	um	Spot	Position	2	1000013564	44930		3.41512	115.791	47.9167	um	Spot	Position	3	1000006239	68692		36.193	13.0904	21.7639	um	Spot	Position	2	1000008094	38233		154.468	-88.1019	36.9968	um	Spot	Position	1	1000013371	13371
	-97.6519	-14.2146	39.6614	um	Spot	Position	2	1000013320	41335		192.695	-184.37	43.9497	um	Spot	Position	2	1000013598	44981		-26.4606	134.792	48.2633	um	Spot	Position	3	1000006244	68697		51.2204	64.6271	23.3317	um	Spot	Position	2	1000008177	38310		133.792	-5.29044	37.179	um	Spot	Position	1	1000013384	13384
	-113.497	0.828198	39.6158	um	Spot	Position	2	1000013323	41336		-169.148	-187.731	20	um	Spot	Position	3	1000000020	62593		-17.4524	167.231	49.0001	um	Spot	Position	3	1000006288	68741		91.2095	29.9318	24.4398	um	Spot	Position	2	1000008250	38353		106.792	-77.7791	38.2703	um	Spot	Position	1	1000013389	13389
	-168.93	-86.6615	41.0117	um	Spot	Position	2	1000013325	41337		-176.703	-116.123	20	um	Spot	Position	3	1000000181	62691		-61.351	198.993	48.3042	um	Spot	Position	3	1000006296	68715		16.7964	6.86808	25.6471	um	Spot	Position	2	1000008291	38454		192.981	-58.9477	38.361	um	Spot	Position	1	1000013392	13392
	-185.603	-73.1781	41.4044	um	Spot	Position	2	1000013344	41338		-178.259	-198.993	21.3538	um	Spot	Position	3	1000000201	62725		9.76413	115.357	36.2717	um	Spot	Position	3	1000006352	68816		69.8974	11.9932	26.3639	um	Spot	Position	2	1000008294	38458		177.965	-22.8613	38.3476	um	Spot	Position	1	1000013398	13398
	-97.5322	-88.392	42.6427	um	Spot	Position	2	1000013358	41375		-191.476	-129.593	22.0427	um	Spot	Position	3	1000000233	62778		100.417	155.942	35.6808	um	Spot	Position	3	1000006360	68831		81.6743	35.1571	25.8948	um	Spot	Position	2	1000008304	38466		166.461	-86.2245	38.7754	um	Spot	Position	1	1000013405	13405
	-153.37	-84.0136	43.0408	um	Spot	Position	2	1000013359	41377		-111.141	-130.974	22.7873	um	Spot	Position	3	1000000277	62850		13.9202	131.146	37.3604	um	Spot	Position	3	1000006376	68852		20.3727	32.0449	26.5655	um	Spot	Position	2	1000008350	38507		137.069	-75.4821	39.129	um	Spot	Position	1	1000013407	13407
	-124.442	-92.007	45.4725	um	Spot	Position	2	1000013417	41407		-189.635	-140.755	24.652	um	Spot	Position	3	1000000400	62985		70.5553	134.548	37.457	um	Spot	Position	3	1000006377	68855		22.8218	17.241	30.7315	um	Spot	Position	2	1000008502	38640		159.852	-74.6276	38.6604	um	Spot	Position	1	1000013408	13408
	-130.34	-24.6132	45.2179	um	Spot	Position	2	1000013440	41422		-95.7325	-106.021	25.6912	um	Spot	Position	3	1000000424	63055		60.404	157.777	36.7346	um	Spot	Position	3	1000006382	68864		69.7554	79.9109	30.537	um	Spot	Position	2	1000008533	38668		133.269	-54.8172	39.1631	um	Spot	Position	1	1000013409	13409
	-140.971	-74.8578	47.1109	um	Spot	Position	2	1000013473	41458		-147.538	-162.935	26.6915	um	Spot	Position	3	1000000513	63072		19.4116	169.977	37.2353	um	Spot	Position	3	1000006385	68866		63.8833	45.3657	31.5497	um	Spot	Position	2	1000008551	38695		145.755	-37.2203	39.4507	um	Spot	Position	1	1000013413	13413
	-181	-51.4077	46.6347	um	Spot	Position	2	1000013456	41467		-113.403	-157.379	27.7693	um	Spot	Position	3	1000000567	63104		28.9339	158.323	40.1154	um	Spot	Position	3	1000006473	68935		87.5442	17.2006	32.5806	um	Spot	Position	2	1000008580	38725		171.905	0.0804259	38.8476	um	Spot	Position	1	1000013418	13418
	-102.04	-94.3059	47.6486	um	Spot	Position	2	1000013470	41483		-124.049	-172.794	29.2052	um	Spot	Position	3	1000000602	63136		73.8498	120.873	41.1515	um	Spot	Position	3	1000006499	68959		94.4893	20.5159	34.342	um	Spot	Position	2	1000008652	38762		120.609	-91.4483	39.5508	um	Spot	Position	1	1000013421	13421
	-163.506	-73.3642	49.065	um	Spot	Position	2	1000013489	41518		-145.341	-194.286	29.5999	um	Spot	Position	3	1000000638	63166		7.6076	126.986	44.0926	um	Spot	Position	3	1000006581	69066		159.479	48.1421	20	um	Spot	Position	2	1000008756	38888		129.863	-89.6646	39.5814	um	Spot	Position	1	1000013423	13423
	-193.106	-47.389	50.2124	um	Spot	Position	2	1000013510	41556		-170.375	-192.862	30.3665	um	Spot	Position	3	1000000640	63167		29.6926	190.582	43.8436	um	Spot	Position	3	1000006613	69095		114.962	15.0453	21.8037	um	Spot	Position	2	1000008889	39022		130.832	-74.9196	39.5256	um	Spot	Position	1	1000013427	13427
	-41.713	-53.0503	36.3083	um	Spot	Position	2	1000013555	41612		-160.366	-195.66	31.2894	um	Spot	Position	3	1000000676	63203		32.0634	129.56	44.1235	um	Spot	Position	3	1000006623	69068		181.623	19.2663	24.0574	um	Spot	Position	2	1000008971	39112		126.364	-35.7526	39.6007	um	Spot	Position	1	1000013439	13439
	-80.3909	-5.55838	38.4237	um	Spot	Position	2	1000013658	41692		-181.903	-158.572	31.6323	um	Spot	Position	3	1000000718	63236		45.5091	146.188	48.127	um	Spot	Position	3	1000006687	69212		152.471	23.3335	24.1332	um	Spot	Position	2	1000008973	39114		122.008	-23.0862	39.7581	um	Spot	Position	1	1000013442	13442
	-11.0525	0.320264	37.8164	um	Spot	Position	2	1000013636	41694		-164.654	-103.657	31.0578	um	Spot	Position	3	1000000745	63225		97.0674	120.145	48.1152	um	Spot	Position	3	1000006709	69206		194.419	38.6578	24.4537	um	Spot	Position	2	1000009023	39121		141.557	-16.0625	39.9994	um	Spot	Position	1	1000013445	13445
	-8.66492	-33.7376	41.2059	um	Spot	Position	2	1000013711	41757		-121.706	-105.244	32.9439	um	Spot	Position	3	1000000746	63282		68.1104	124.802	48.5278	um	Spot	Position	3	1000006712	69237		177.797	85.4946	24.5504	um	Spot	Position	2	1000009002	39207		165.596	0.898099	39.8377	um	Spot	Position	1	1000013447	13447
	-35.1653	-66.0579	41.659	um	Spot	Position	2	1000013723	41771		-190.997	-117.263	33.9392	um	Spot	Position	3	1000000772	63318		16.7025	132.773	47.9523	um	Spot	Position	3	1000006714	69207		191.613	65.4983	26.2627	um	Spot	Position	2	1000009138	39248		137.646	-96.0124	40.639	um	Spot	Position	1	1000013448	13448
	-64.6134	-96.0396	43.3416	um	Spot	Position	2	1000013739	41789		-121.382	-101.915	33.9111	um	Spot	Position	3	1000000820	63325		26.8307	109.608	48.8993	um	Spot	Position	3	1000006736	69232		127.419	64.6022	30.4748	um	Spot	Position	2	1000009249	39398		172.078	-84.9339	40.7996	um	Spot	Position	1	1000013450	13450
	-53.6004	-14.0091	43.7422	um	Spot	Position	2	1000013779	41831		-0.423401	-177.021	20	um	Spot	Position	3	1000000852	63402		42.4227	170.92	49.1309	um	Spot	Position	3	1000006758	69253		128.735	96.8895	29.902	um	Spot	Position	2	1000009264	39404		149.446	-70.6317	41.4774	um	Spot	Position	1	1000013452	13452
	-15.5167	-72.5947	46.1775	um	Spot	Position	2	1000013821	41866		-74.0162	-155.911	20	um	Spot	Position	3	1000000888	63426		84.0161	187.973	48.8376	um	Spot	Position	3	1000006765	69262		164.212	46.4519	31.1193	um	Spot	Position	2	1000009284	39417		130.825	-31.7491	40.5996	um	Spot	Position	1	1000013459	13459
	-32.1875	-58.9336	46.4248	um	Spot	Position	2	1000013847	41872		-41.7389	-138.945	20	um	Spot	Position	3	1000000925	63458		169.131	115.527	36.8958	um	Spot	Position	3	1000006832	69364		126.436	36.7097	32.4637	um	Spot	Position	2	1000009368	39455		134.581	-29.3721	40.641	um	Spot	Position	1	1000013460	13460
	-89.9894	-60.678	47.0452	um	Spot	Position	2	1000013845	41903		-31.3958	-159.522	20.9808	um	Spot	Position	3	1000001013	63522		156.086	144.845	35.925	um	Spot	Position	3	1000006840	69341		109.206	54.8046	32.4814	um	Spot	Position	2	1000009334	39461		155.069	-59.496	42.2132	um	Spot	Position	1	1000013474	13474
	-50.7397	-73.9316	48.3473	um	Spot	Position	2	1000013884	41931		-26.4863	-124.953	21.0917	um	Spot	Position	3	1000001019	63534		152.357	172.635	35.6745	um	Spot	Position	3	1000006847	69352		151.888	37.9765	32.744	um	Spot	Position	2	1000009369	39485		150	-50.0743	41.7535	um	Spot	Position	1	1000013478	13478
	-84.8584	-46.5634	47.6545	um	Spot	Position	2	1000013894	41941		-40.6924	-178.426	23.4978	um	Spot	Position	3	1000001060	63597		187.064	173.657	36.3493	um	Spot	Position	3	1000006848	69353		151.303	73.8452	33.2996	um	Spot	Position	2	1000009383	39493		112.769	4.91935	41.7166	um	Spot	Position	1	1000013496	13496
	-52.7591	-15.9358	49.1022	um	Spot	Position	2	1000013942	41979		-57.0319	-162.576	22.6807	um	Spot	Position	3	1000001066	63606		152.46	189.562	36.0101	um	Spot	Position	3	1000006852	69356		-191.362	185.038	20	um	Spot	Position	2	1000009636	39710		129.121	-84.3734	42.9929	um	Spot	Position	1	1000013500	13500
	-32.3342	-76.6364	50.1145	um	Spot	Position	2	1000013952	41996		-49.8356	-160.801	25.1298	um	Spot	Position	3	1000001183	63704		129.566	198.993	37.0286	um	Spot	Position	3	1000006873	69382		-152.238	142.087	24.774	um	Spot	Position	2	1000009798	39921		166.53	-83.9721	45.2519	um	Spot	Position	1	1000013550	13550
	-17.8297	-88.8289	50.5177	um	Spot	Position	2	1000013949	42031		-19.1018	-176.078	26.5978	um	Spot	Position	3	1000001235	63815		169.191	179.898	38.6836	um	Spot	Position	3	1000006908	69419		-117.519	119.005	25.9745	um	Spot	Position	2	1000009835	39960		178.251	-65.3784	45.3738	um	Spot	Position	1	1000013555	13555
	66.7569	-73.0518	36.5792	um	Spot	Position	2	1000014034	42082		-16.8361	-135.581	27.7657	um	Spot	Position	3	1000001358	63868		124.146	139.814	40.1111	um	Spot	Position	3	1000006923	69432		-172.661	109.217	28.4372	um	Spot	Position	2	1000009995	40051		146.091	2.95868	44.6774	um	Spot	Position	1	1000013572	13572
	9.62802	-50.8111	36.7848	um	Spot	Position	2	1000014041	42090		-78.2375	-161.022	28.9592	um	Spot	Position	3	1000001383	63898		113.898	176.403	42.3568	um	Spot	Position	3	1000006999	69509		-105.585	159.519	27.5635	um	Spot	Position	2	1000009924	40075		110.84	-84.4155	45.6526	um	Spot	Position	1	1000013576	13576
	55.6924	-66.4332	39.1462	um	Spot	Position	2	1000014094	42152		-63.8846	-106.578	32.2806	um	Spot	Position	3	1000001488	64017		113.547	158.582	42.4755	um	Spot	Position	3	1000007023	69499		-148.446	191.569	30.6492	um	Spot	Position	2	1000010121	40195		120.858	-84.5685	46.4401	um	Spot	Position	1	1000013577	13577
	57.0681	-23.2617	39.7293	um	Spot	Position	2	1000014127	42200		24.8053	-154.998	20	um	Spot	Position	3	1000001689	64188		181.807	134.289	44.5714	um	Spot	Position	3	1000007051	69589		-120.027	128.051	32.2465	um	Spot	Position	2	1000010129	40209		185.342	-91.1096	46.7897	um	Spot	Position	1	1000013600	13600
	23.1826	3.47181	40.0222	um	Spot	Position	2	1000014133	42204		83.8916	-100.49	20	um	Spot	Position	3	1000001792	64268		185.031	148.244	43.5136	um	Spot	Position	3	1000007084	69571		-155.702	108.118	33.8448	um	Spot	Position	2	1000007000	40275		152.867	-17.8144	48.4642	um	Spot	Position	1	1000013649	13649
	79.5577	-29.5706	41.4955	um	Spot	Position	2	1000014164	42218		41.047	-100.98	21.3429	um	Spot	Position	3	1000001824	64303		151.541	111.328	48.6442	um	Spot	Position	3	1000007154	69698		-54.1137	188.793	22.931	um	Spot	Position	2	1000010569	40653		110.361	-0.367801	47.95	um	Spot	Position	1	1000013652	13652
	88.0138	-89.5103	42.1949	um	Spot	Position	2	1000014149	42224		37.87	-184.415	21.3596	um	Spot	Position	3	1000001826	64276		116.241	165.82	48.155	um	Spot	Position	3	1000007170	69687		-51.0415	183.057	24.7174	um	Spot	Position	2	1000010659	40761		130.285	-62.3922	49.7019	um	Spot	Position	1	1000013682	13682
	5.47491	-89.597	42.9177	um	Spot	Position	2	1000014171	42238		90.708	-139.961	22.549	um	Spot	Position	3	1000001843	64406		173.839	195.093	48.4097	um	Spot	Position	3	1000007183	69696		-86.9113	186.462	24.5884	um	Spot	Position	2	1000010660	40762		190.953	-32.1096	50.0771	um	Spot	Position	1	1000013687	13687
	87.5514	-13.0373	42.7774	um	Spot	Position	2	1000014192	42249		53.2191	-181.643	22.2378	um	Spot	Position	3	1000001923	64311		137.562	149.431	48.8667	um	Spot	Position	3	1000007201	69716		-12.633	191.372	25.2483	um	Spot	Position	2	1000010663	40766		132.341	-68.3449	50.6772	um	Spot	Position	1	1000013699	13699
	70.6725	-14.9533	44.1861	um	Spot	Position	2	1000014219	42272		6.45016	-184.043	29.9143	um	Spot	Position	3	1000002195	64708		142.163	160.568	48.7571	um	Spot	Position	3	1000007205	69721		-62.376	174.818	25.7658	um	Spot	Position	2	1000010701	40805		180.471	-53.2934	51.3697	um	Spot	Position	1	1000013703	13703
	40.4775	-0.188541	43.5697	um	Spot	Position	2	1000014221	42275		77.033	-131.243	29.9024	um	Spot	Position	3	1000002213	64732		136.378	188.285	49.0687	um	Spot	Position	3	1000007215	69730		-43.0205	108.366	29.2088	um	Spot	Position	2	1000010791	40886		188.696	-47.1737	50.7196	um	Spot	Position	1	1000013704	13704
	69.4567	-72.8302	44.5683	um	Spot	Position	2	1000014231	42284		24.1693	-116.257	30.0369	um	Spot	Position	3	1000002219	64739		-114.067	138.176	21.2935	um	Spot	Position	3	1000027221	58488		-47.9095	167.301	32.0905	um	Spot	Position	2	1000010907	41015		179.712	-30.0908	51.2951	um	Spot	Position	1	1000013707	13707
	61.0306	-35.0093	45.1278	um	Spot	Position	2	1000014238	42296		100.214	-179.778	31.5312	um	Spot	Position	3	1000002238	64783		-160.181	-168.397	33.653	um	Spot	Position	3	1000050296	50296		-42.1305	118.902	32.9478	um	Spot	Position	2	1000010919	41038		126.777	1.08238	51.1837	um	Spot	Position	1	1000013710	13710
	25.78	-50.2511	45.8293	um	Spot	Position	2	1000014261	42318		94.4389	-151.593	30.9151	um	Spot	Position	3	1000002247	64755		145.064	-155.431	44.3795	um	Spot	Position	4	1000000608	94612		91.6675	189.777	29.0984	um	Spot	Position	2	1000011576	41709		-114.749	21.7192	36.0994	um	Spot	Position	1	1000013715	13715
	17.3118	-41.0461	46.4106	um	Spot	Position	2	1000014263	42320		104.55	-167.143	31.339	um	Spot	Position	3	1000002266	65430		164.702	-127.667	43.714	um	Spot	Position	4	1000000620	94623		88.9232	137.068	29.7053	um	Spot	Position	2	1000011592	41723		-141.842	46.8216	35.9572	um	Spot	Position	1	1000013718	13718
	97.9146	-51.0496	47.9901	um	Spot	Position	2	1000014308	42365		5.92053	-189.673	33.0796	um	Spot	Position	3	1000002287	64813		125.81	-102.892	43.7159	um	Spot	Position	4	1000000627	94627		76.5955	151.03	33.0906	um	Spot	Position	2	1000011701	41837		-171.415	107.68	36.2933	um	Spot	Position	1	1000013734	13734
	92.2719	-9.29283	48.2256	um	Spot	Position	2	1000014290	42379		33.5343	-141.601	35.2556	um	Spot	Position	3	1000002363	64905		154.725	-184.762	44.7092	um	Spot	Position	4	1000000632	94632		53.0905	190.217	32.8012	um	Spot	Position	2	1000011720	41854		-108.378	14.7719	36.9385	um	Spot	Position	1	1000013737	13737
	76.6757	-81.4277	49.1375	um	Spot	Position	2	1000014327	42388		104.085	-102.881	34.4667	um	Spot	Position	3	1000002376	64874		146.5	-102.456	45.7801	um	Spot	Position	4	1000000692	94680		18.6022	124.229	34.5061	um	Spot	Position	2	1000011728	41903		-157.886	23.8539	37.1416	um	Spot	Position	1	1000013738	13738
	193.221	-66.5226	36.9512	um	Spot	Position	2	1000014437	42519		28.4182	-103.423	34.2889	um	Spot	Position	3	1000002377	64873		122.034	-193.313	46.9	um	Spot	Position	4	1000000696	94685		30.2641	161.289	35.0406	um	Spot	Position	2	1000011770	41915		-167.804	37.9833	37.1608	um	Spot	Position	1	1000013743	13743
	133.649	-44.3423	38.7302	um	Spot	Position	2	1000014477	42582		149.029	-123.086	20	um	Spot	Position	3	1000002505	65012		158.733	-165.002	47.0472	um	Spot	Position	4	1000000704	94694		155.668	114.192	20	um	Spot	Position	2	1000011802	41941		-158.557	50.8623	36.851	um	Spot	Position	1	1000013748	13748
	145.732	-7.71834	38.6601	um	Spot	Position	2	1000014530	42591		153.993	-127.607	20.9556	um	Spot	Position	3	1000002562	65063		170.947	-100.411	48.3384	um	Spot	Position	4	1000000718	94755		148.587	163.897	20	um	Spot	Position	2	1000011895	42026		-136.981	15.1344	38.294	um	Spot	Position	1	1000013765	13765
	182.736	-93.7707	39.8392	um	Spot	Position	2	1000014498	42596		179.61	-190.23	22.0907	um	Spot	Position	3	1000002578	65072		181.147	-180.543	48.34	um	Spot	Position	4	1000000728	94724		124.884	177.646	26.0982	um	Spot	Position	2	1000012174	42320		-101.841	28.7138	38.3598	um	Spot	Position	1	1000013770	13770
	150.92	-81.4572	40.0365	um	Spot	Position	2	1000014537	42599		135.061	-128.11	21.731	um	Spot	Position	3	1000002591	65103		140.297	-176.049	48.4744	um	Spot	Position	4	1000000730	94726		139.344	166.56	27.3154	um	Spot	Position	2	1000012216	42346		-117.692	43.5582	37.6249	um	Spot	Position	1	1000013773	13773
	160.292	-67.4037	40.5766	um	Spot	Position	2	1000014567	42632		180.208	-128.373	23.0062	um	Spot	Position	3	1000002644	65157		153.037	-110.899	47.8205	um	Spot	Position	4	1000000756	94752		167.072	170.47	28.5617	um	Spot	Position	2	1000012272	42400		-100.368	47.3248	37.7085	um	Spot	Position	1	1000013774	13774
	146.411	-25.0978	40.5486	um	Spot	Position	2	1000014573	42645		165.296	-152.616	25.3453	um	Spot	Position	3	1000002727	65245		-184.878	-96.4334	37.0389	um	Spot	Position	4	1000000889	94915		115.903	189.467	35.3233	um	Spot	Position	2	1000012481	42591		-190.259	83.5524	38.2007	um	Spot	Position	1	1000013780	13780
	117.468	-48.6998	41.8	um	Spot	Position	2	1000014611	42663		167.604	-197.157	25.9248	um	Spot	Position	3	1000002754	65268		-189.73	-51.1708	37.0061	um	Spot	Position	4	1000000901	94932		-144.991	-169.116	35.8222	um	Spot	Position	2	1000000729	42609		-118.111	102.161	37.5639	um	Spot	Position	1	1000013785	13785
	191.443	-70.4211	42.5659	um	Spot	Position	2	1000014605	42677		164.076	-191.836	26.1198	um	Spot	Position	3	1000002757	65274		-185.056	-28.118	37.721	um	Spot	Position	4	1000000912	94970		-148.848	-164.502	36.5511	um	Spot	Position	2	1000012543	42652		-142.067	37.2116	38.9581	um	Spot	Position	1	1000013791	13791
	145.955	-53.2712	44.0083	um	Spot	Position	2	1000014644	42707		137.567	-176.362	28.5422	um	Spot	Position	3	1000002858	65364		-148.476	-21.971	39.4414	um	Spot	Position	4	1000000995	95011		-173.396	-102.855	36.6214	um	Spot	Position	2	1000012531	42670		-120.183	41.3173	39.4784	um	Spot	Position	1	1000013792	13792
	117.006	-36.5233	45.5525	um	Spot	Position	2	1000014702	42757		142.693	-174.314	28.834	um	Spot	Position	3	1000002859	65365		-140.252	-60.4059	40.7593	um	Spot	Position	4	1000001071	95073		-159.36	-181.886	39.7867	um	Spot	Position	2	1000012639	42746		-154.522	65.0367	38.9464	um	Spot	Position	1	1000013793	13793
	139.494	-77.0893	46.7248	um	Spot	Position	2	1000014694	42771		149.508	-137.108	28.9959	um	Spot	Position	3	1000002867	65369		-100.269	-61.5586	42.1704	um	Spot	Position	4	1000001106	95108		-174.593	-168.522	40.402	um	Spot	Position	2	1000012643	42752		-137.458	68.3041	38.7118	um	Spot	Position	1	1000013794	13794
	136.301	-48.7788	50.4318	um	Spot	Position	2	1000014793	42852		108.246	-108.001	28.836	um	Spot	Position	3	1000002910	65380		-135.141	-82.6037	44.4156	um	Spot	Position	4	1000001139	95183		-109.847	-146.23	41.361	um	Spot	Position	2	1000012702	42793		-180.32	91.6622	38.5424	um	Spot	Position	1	1000013799	13799
	186.654	-93.9363	50.7537	um	Spot	Position	2	1000014806	42874		191.072	-166.467	30.9012	um	Spot	Position	3	1000002929	65432		-152.957	-71.0607	42.9972	um	Spot	Position	4	1000001147	95145		-179.171	-176.411	41.8185	um	Spot	Position	2	1000012730	42824		-126.01	51.3179	40.3205	um	Spot	Position	1	1000013811	13811
	107.027	-33.212	51.3248	um	Spot	Position	2	1000014822	42893		130.363	-146.108	30.8325	um	Spot	Position	3	1000002935	65445		-148.612	-42.42	42.854	um	Spot	Position	4	1000001155	95160		-190.031	-193.149	42.7833	um	Spot	Position	2	1000012771	42856		-151.343	52.4979	39.6305	um	Spot	Position	1	1000013812	13812
	150.501	-26.3497	50.6411	um	Spot	Position	2	1000014826	42899		174.63	-132.648	29.7457	um	Spot	Position	3	1000002937	65404		-186.819	-3.87209	43.5466	um	Spot	Position	4	1000001164	95205		-135.887	-102.277	42.7444	um	Spot	Position	2	1000012810	42894		-120.318	64.7527	39.5593	um	Spot	Position	1	1000013813	13813
	-106.501	29.2196	35.7943	um	Spot	Position	2	1000014843	42913		164.675	-151.93	33.8159	um	Spot	Position	3	1000003001	65518		-173.872	-9.39449	44.3484	um	Spot	Position	4	1000001183	95203		-187.959	-190.052	44.5745	um	Spot	Position	2	1000012850	42932		-156.213	87.2341	40.3825	um	Spot	Position	1	1000013815	13815
	-119.807	83.6989	37.4575	um	Spot	Position	2	1000014885	42954		184.791	-127.325	33.7146	um	Spot	Position	3	1000003004	65522		-95.2662	-79.8349	44.8597	um	Spot	Position	4	1000001192	95212		-162.479	-198.169	47.0409	um	Spot	Position	2	1000012908	43007		-105.716	59.4835	40.6004	um	Spot	Position	1	1000013828	13828
	-182.756	98.2603	37.0228	um	Spot	Position	2	1000014887	42958		-106.873	-92.6306	20	um	Spot	Position	3	1000003037	65571		-104.794	-41.262	45.1252	um	Spot	Position	4	1000001236	95225		-177.799	-151.71	48.1989	um	Spot	Position	2	1000012934	43044		-169.422	68.6964	41.3523	um	Spot	Position	1	1000013829	13829
	-102.273	100.794	36.774	um	Spot	Position	2	1000014889	42960		-116.591	-59.034	20	um	Spot	Position	3	1000003096	65616		-164.524	-90.2399	48.2392	um	Spot	Position	4	1000001275	95288		-149.507	-147.259	49.191	um	Spot	Position	2	1000012968	43073		-96.5243	91.4661	40.6044	um	Spot	Position	1	1000013834	13834
	-124.996	83.5389	37.7548	um	Spot	Position	2	1000014910	42985		-108.656	-29.7203	20	um	Spot	Position	3	1000003152	65651		-171.354	-86.8943	47.8569	um	Spot	Position	4	1000001277	95290		-181.345	-175.071	50.0984	um	Spot	Position	2	1000012998	43090		-139.697	106.551	40.566	um	Spot	Position	1	1000013839	13839
	-160.288	97.9155	38.874	um	Spot	Position	2	1000014937	43010		-125.087	-28.9694	20	um	Spot	Position	3	1000003154	65652		-157.138	-48.8004	47.8164	um	Spot	Position	4	1000001298	95302		-174.824	-173.471	49.9778	um	Spot	Position	2	1000013000	43093		-95.412	42.4846	41.9637	um	Spot	Position	1	1000013851	13851
	-163.935	17.6097	42.4867	um	Spot	Position	2	1000015006	43061		-161.901	-13.2908	20	um	Spot	Position	3	1000003178	65674		-159.113	-46.2073	47.8992	um	Spot	Position	4	1000001300	95304		-158.529	-160.711	50.365	um	Spot	Position	2	1000013050	43102		-184.665	47.9172	42.4739	um	Spot	Position	1	1000013852	13852
	-143.168	53.8439	42.3376	um	Spot	Position	2	1000015015	43070		-162.974	-79.0996	20.7298	um	Spot	Position	3	1000003215	65708		-153.39	-38.0474	48.176	um	Spot	Position	4	1000001304	95306		-143.893	-151.915	50.2349	um	Spot	Position	2	1000013015	43106		-130.155	85.6169	42.4474	um	Spot	Position	1	1000013858	13858
	-100.386	13.3017	43.3992	um	Spot	Position	2	1000015038	43082		-180.48	-42.7129	21.0592	um	Spot	Position	3	1000003224	65719		-131.338	-28.2018	48.4649	um	Spot	Position	4	1000001306	95308		-155.297	-123.765	49.6055	um	Spot	Position	2	1000012981	43113		-98.5653	35.0653	43.488	um	Spot	Position	1	1000013873	13873
	-168.628	11.0189	43.5868	um	Spot	Position	2	1000015037	43113		-136.644	-78.6317	21.8452	um	Spot	Position	3	1000003240	65740		-113.755	-15.4171	48.0569	um	Spot	Position	4	1000001307	95312		-159.006	-198.993	50.7397	um	Spot	Position	2	1000013036	43130		-174.79	36.6538	42.7496	um	Spot	Position	1	1000013874	13874
	-139.74	48.2326	44.2574	um	Spot	Position	2	1000015046	43120		-179.695	-1.81824	20	um	Spot	Position	3	1000003260	65695		-124.972	2.17335	48.2979	um	Spot	Position	4	1000001315	95320		-193.187	-186.363	50.7489	um	Spot	Position	2	1000013039	43135		-112.69	45.7816	42.7547	um	Spot	Position	1	1000013877	13877
	-122.889	31.6949	44.8268	um	Spot	Position	2	1000015071	43135		-170.148	-31.1275	22.8994	um	Spot	Position	3	1000003288	65792		-111.917	-37.6251	48.6263	um	Spot	Position	4	1000001337	95347		-77.0359	-186.14	35.7131	um	Spot	Position	2	1000001554	43176		-139.691	57.0837	42.7025	um	Spot	Position	1	1000013878	13878
	-181.906	14.0415	45.695	um	Spot	Position	2	1000015096	43157		-166.961	-36.0978	24.2891	um	Spot	Position	3	1000003336	65857		-44.652	-51.4336	37.0173	um	Spot	Position	4	1000001466	95494		-55.1859	-163.751	36.8001	um	Spot	Position	2	1000013131	43211		-100.292	75.698	42.8004	um	Spot	Position	1	1000013883	13883
	-107.777	42.7678	45.9801	um	Spot	Position	2	1000015102	43162		-135.799	3.724	24.2756	um	Spot	Position	3	1000003353	65874		-31.8712	-86.754	38.4926	um	Spot	Position	4	1000001481	95514		-50.0136	-147.248	37.2789	um	Spot	Position	2	1000013174	43215		-188.129	79.7372	42.7595	um	Spot	Position	1	1000013884	13884
	-182.819	79.3688	46.4688	um	Spot	Position	2	1000015112	43175		-128.981	-67.7813	26.7688	um	Spot	Position	3	1000003475	65998		-64.1662	-54.3702	38.0896	um	Spot	Position	4	1000001494	95523		-26.8604	-177.701	38.5399	um	Spot	Position	2	1000013167	43272		-138.109	6.75328	43.8096	um	Spot	Position	1	1000013890	13890
	-182.042	43.1319	47.6627	um	Spot	Position	2	1000015155	43227		-187.171	-49.5358	26.5681	um	Spot	Position	3	1000003484	66004		-15.62	-5.51308	37.7131	um	Spot	Position	4	1000001508	95540		-52.5116	-124.851	38.5784	um	Spot	Position	2	1000013217	43291		-123.121	67.9852	44.4613	um	Spot	Position	1	1000013917	13917
	-138.832	26.2711	50.9632	um	Spot	Position	2	1000015219	43320		-134.222	-60.993	28.4042	um	Spot	Position	3	1000003538	66049		-11.9161	-49.7109	40.1186	um	Spot	Position	4	1000001565	95592		-71.0862	-170.627	40.2009	um	Spot	Position	2	1000013240	43315		-167.243	30.3841	45.3417	um	Spot	Position	1	1000013938	13938
	-160.861	28.2535	50.6007	um	Spot	Position	2	1000015220	43321		-146.321	-53.1751	29.9312	um	Spot	Position	3	1000003633	66124		-80.5528	-31.1908	40.5814	um	Spot	Position	4	1000001573	95634		1.4893	-101.982	43.3796	um	Spot	Position	2	1000013391	43462		-167.021	11.106	46.1968	um	Spot	Position	1	1000013955	13955
	2.72951	28.5973	35.5665	um	Spot	Position	2	1000015242	43353		-126.047	-15.4185	31.641	um	Spot	Position	3	1000003696	66194		-15.6938	5.19537	38.993	um	Spot	Position	4	1000001584	95573		-89.4824	-173.142	43.6413	um	Spot	Position	2	1000013364	43473		-182.389	83.9914	45.6879	um	Spot	Position	1	1000013977	13977
	-6.46516	73.6734	36.051	um	Spot	Position	2	1000015251	43366		-179.543	-90.8141	32.6338	um	Spot	Position	3	1000003701	66201		-14.8607	-81.2435	41.354	um	Spot	Position	4	1000001591	95615		-5.84767	-171.984	44.4322	um	Spot	Position	2	1000013423	43475		-142.209	21.6158	46.6906	um	Spot	Position	1	1000013989	13989
	-32.0732	59.9375	37.0073	um	Spot	Position	2	1000015273	43393		-119.802	-48.088	33.5492	um	Spot	Position	3	1000003713	66246		-90.9238	-12.9833	43.3865	um	Spot	Position	4	1000001703	95719		-76.5865	-164.453	48.4421	um	Spot	Position	2	1000013497	43595		-145.103	90.5626	47.086	um	Spot	Position	1	1000014000	14000
	-78.3032	48.7194	37.8863	um	Spot	Position	2	1000015294	43412		-158.275	-13.8097	32.8977	um	Spot	Position	3	1000003723	66227		-87.5181	-12.5289	45.2647	um	Spot	Position	4	1000001777	95769		-9.88069	-161.025	47.9563	um	Spot	Position	2	1000013498	43596		-176.233	93.2171	46.6712	um	Spot	Position	1	1000014001	14001
	-33.7152	14.1155	39.7909	um	Spot	Position	2	1000015339	43462		-145.572	-46.0928	34.1388	um	Spot	Position	3	1000003737	66249		-44.4765	-14.0671	44.5287	um	Spot	Position	4	1000001779	95768		-68.4588	-130.737	49.2964	um	Spot	Position	2	1000013537	43629		-174.197	30.1668	47.6961	um	Spot	Position	1	1000014013	14013
	-94.5622	64.9952	39.5059	um	Spot	Position	2	1000015322	43479		-98.3897	-42.4691	33.0532	um	Spot	Position	3	1000003738	66218		-3.2206	-7.11013	46.2438	um	Spot	Position	4	1000001819	95802		1.7491	-198.993	50.1085	um	Spot	Position	2	1000013547	43637		-122.049	27.7936	48.9947	um	Spot	Position	1	1000014042	14042
	-38.0545	96.9344	40.8145	um	Spot	Position	2	1000015383	43515		-155.391	-81.4839	35.3059	um	Spot	Position	3	1000003752	66265		-36.4707	-80.0025	47.1102	um	Spot	Position	4	1000001829	95812		-30.106	-191.543	50.2116	um	Spot	Position	2	1000013551	43642		-162.649	102.389	49.151	um	Spot	Position	1	1000014065	14065
	-56.834	50.8965	41.9155	um	Spot	Position	2	1000015395	43525		-120.061	-11.0234	34.6244	um	Spot	Position	3	1000003767	66291		-6.2524	-77.9228	46.9163	um	Spot	Position	4	1000001830	95813		-7.79686	-180.401	50.3688	um	Spot	Position	2	1000013557	43643		-126.748	13.5699	50.323	um	Spot	Position	1	1000014074	14074
	-63.4997	11.6695	43.0561	um	Spot	Position	2	1000015439	43538		-129.453	-2.14498	34.4053	um	Spot	Position	3	1000003769	66259		-32.9675	-70.431	47.0789	um	Spot	Position	4	1000001832	95814		-49.8903	-154.987	50.4697	um	Spot	Position	2	1000013567	43651		-105.116	26.5068	49.8942	um	Spot	Position	1	1000014078	14078
	-1.85204	16.3947	43.6094	um	Spot	Position	2	1000015411	43557		-108.675	-1.33283	34.8148	um	Spot	Position	3	1000003770	66292		-92.4773	-66.0504	46.8408	um	Spot	Position	4	1000001834	95817		-82.7347	-118.264	50.3638	um	Spot	Position	2	1000013578	43666		-101.167	26.567	49.6446	um	Spot	Position	1	1000014079	14079
	-84.977	44.5519	43.9426	um	Spot	Position	2	1000015455	43562		-57.557	-78.2275	20	um	Spot	Position	3	1000003795	66315		-69.1431	-46.0419	46.5337	um	Spot	Position	4	1000001838	95825		-18.5075	-173.704	50.6214	um	Spot	Position	2	1000013596	43685		-165.564	37.9137	49.8131	um	Spot	Position	1	1000014084	14084
	-88.5599	60.3218	43.8856	um	Spot	Position	2	1000015458	43568		-79.8835	-88.0582	21.8029	um	Spot	Position	3	1000003946	66450		-61.0719	-96.1916	47.8833	um	Spot	Position	4	1000001855	95843		-41.2154	-159.618	50.6947	um	Spot	Position	2	1000013601	43688		-172.575	79.0694	50.0323	um	Spot	Position	1	1000014099	14099
	-31.3552	76.4947	43.8433	um	Spot	Position	2	1000015464	43572		-22.3765	1.902	22.3001	um	Spot	Position	3	1000003971	66490		-46.0618	-84.2461	48.4427	um	Spot	Position	4	1000001861	95852		-57.8333	-146.929	50.6588	um	Spot	Position	2	1000013603	43692		-102.852	88.9074	50.7537	um	Spot	Position	1	1000014112	14112
	-2.93813	11.075	44.5483	um	Spot	Position	2	1000015440	43582		-47.9651	-75.266	23.6798	um	Spot	Position	3	1000004023	66552		-36.8953	-51.4866	48.1351	um	Spot	Position	4	1000001874	95868		1.27638	-143.354	51.3896	um	Spot	Position	2	1000021693	43694		-151.983	101.229	51.1083	um	Spot	Position	1	1000014115	14115
	-57.1131	89.2061	44.9464	um	Spot	Position	2	1000015493	43603		-37.8171	-65.1995	25.5919	um	Spot	Position	3	1000004084	66665		-85.4177	-47.2718	48.1388	um	Spot	Position	4	1000001875	95870		-42.2445	-127.174	51.4225	um	Spot	Position	2	1000013611	43701		-41.0319	15.108	35.7039	um	Spot	Position	1	1000014122	14122
	-46.2779	28.5202	46.4226	um	Spot	Position	2	1000015519	43610		-80.9508	-48.2168	24.9693	um	Spot	Position	3	1000004094	66617		2.67982	-12.2955	48.594	um	Spot	Position	4	1000001891	95910		91.2354	-176.13	36.4265	um	Spot	Position	2	1000013638	43724		-30.8231	35.9329	35.7492	um	Spot	Position	1	1000014126	14126
	-39.3985	70.9668	46.4752	um	Spot	Position	2	1000015506	43622		-62.6258	-60.1451	25.9982	um	Spot	Position	3	1000004138	66669		-28.5769	-9.27039	47.882	um	Spot	Position	4	1000001892	95883		82.1282	-133.37	36.9984	um	Spot	Position	2	1000013693	43780		-28.4422	48.8526	35.8699	um	Spot	Position	1	1000014132	14132
	-37.7637	18.7115	46.7098	um	Spot	Position	2	1000015515	43631		-93.6424	4.22819	26.9428	um	Spot	Position	3	1000004219	66746		-50.6113	3.05565	48.6093	um	Spot	Position	4	1000001935	95912		26.1522	-138.46	37.7183	um	Spot	Position	2	1000013736	43828		-77.6629	98.8171	35.9169	um	Spot	Position	1	1000014145	14145
	-77.9903	79.6108	47.2141	um	Spot	Position	2	1000015530	43647		-44.3143	-27.0681	28.8317	um	Spot	Position	3	1000004297	66810		54.3215	-85.8865	38.2457	um	Spot	Position	4	1000002028	96058		24.6677	-194.357	39.1083	um	Spot	Position	2	1000013749	43846		-31.2548	61.912	37.0729	um	Spot	Position	1	1000014158	14158
	-86.8499	44.0826	47.8054	um	Spot	Position	2	1000015544	43669		-23.0165	-10.6864	29.8339	um	Spot	Position	3	1000004337	66849		6.42908	-31.9477	37.2207	um	Spot	Position	4	1000002040	96036		50.6219	-97.9832	39.0072	um	Spot	Position	2	1000013806	43880		-10.4057	71.1196	36.8344	um	Spot	Position	1	1000014161	14161
	-49.4505	68.4526	47.6921	um	Spot	Position	2	1000015550	43673		-45.2736	-34.6767	30.7666	um	Spot	Position	3	1000004366	66880		79.7112	-38.565	38.7561	um	Spot	Position	4	1000002131	96117		7.89328	-153.953	39.7534	um	Spot	Position	2	1000013826	43893		-51.5596	86.6418	37.1293	um	Spot	Position	1	1000014165	14165
	-55.9678	102.23	51.2041	um	Spot	Position	2	1000015640	43772		-17.5019	-88.8703	31.537	um	Spot	Position	3	1000004385	66896		57.8576	-34.276	44.111	um	Spot	Position	4	1000002344	96351		75.7101	-104.249	39.6366	um	Spot	Position	2	1000013848	43908		-57.5198	13.4537	37.5955	um	Spot	Position	1	1000014169	14169
	53.2203	104.349	35.9096	um	Spot	Position	2	1000015674	43810		-40.0061	-11.4413	33.0676	um	Spot	Position	3	1000004438	66949		20.6983	-23.1114	44.2956	um	Spot	Position	4	1000002345	96353		65.7902	-180.57	43.8865	um	Spot	Position	2	1000013982	44044		-20.7709	80.3839	38.2261	um	Spot	Position	1	1000014183	14183
	60.5602	98.7238	36.6551	um	Spot	Position	2	1000015708	43835		-11.0419	-73.9679	33.0179	um	Spot	Position	3	1000004447	66929		79.2448	0.144009	44.289	um	Spot	Position	4	1000002386	96366		10.1483	-164.584	44.3568	um	Spot	Position	2	1000013988	44049		-52.8333	32.516	38.5693	um	Spot	Position	1	1000014196	14196
	7.67174	87.0217	39.2668	um	Spot	Position	2	1000015770	43890		-35.6308	-40.4388	34.115	um	Spot	Position	3	1000004458	66976		36.1171	9.96023	44.4697	um	Spot	Position	4	1000002388	98604		91.1997	-195.281	44.9497	um	Spot	Position	2	1000014006	44073		-50.3186	35.7366	39.1485	um	Spot	Position	1	1000014197	14197
	62.5671	101.995	39.6891	um	Spot	Position	2	1000015813	43937		-18.5617	-11.3865	34.1769	um	Spot	Position	3	1000004462	66982		79.0233	-13.228	45.9907	um	Spot	Position	4	1000002425	96433		23.209	-180.033	45.1086	um	Spot	Position	2	1000014010	44076		3.66859	69.9627	39.0473	um	Spot	Position	1	1000014199	14199
	33.582	32.1567	40.5749	um	Spot	Position	2	1000015824	43943		-68.2319	-81.4994	34.9791	um	Spot	Position	3	1000004474	66996		37.9806	-25.0958	47.046	um	Spot	Position	4	1000002458	96467		72.6047	-125.484	44.5217	um	Spot	Position	2	1000014033	44101		-23.4498	44.9843	40.0792	um	Spot	Position	1	1000014213	14213
	78.4208	53.4031	40.8794	um	Spot	Position	2	1000015828	43951		-15.5771	-52.997	34.9133	um	Spot	Position	3	1000004485	67008		32.0981	-17.6879	47.129	um	Spot	Position	4	1000002461	96471		64.8073	-152.166	45.5136	um	Spot	Position	2	1000014050	44122		-68.1548	55.2719	40.1413	um	Spot	Position	1	1000014216	14216
	68.4916	58.9539	41.5559	um	Spot	Position	2	1000015830	43980		36.289	-93.2697	20	um	Spot	Position	3	1000004496	67028		89.3097	-15.8585	47.1162	um	Spot	Position	4	1000002462	96473		49.4055	-156.348	47.2543	um	Spot	Position	2	1000014075	44147		-29.2156	105.198	39.7909	um	Spot	Position	1	1000014226	14226
	57.0993	18.6448	46.8056	um	Spot	Position	2	1000015979	44099		74.8579	-86.6844	20	um	Spot	Position	3	1000004506	67034		24.0724	-88.6268	48.5857	um	Spot	Position	4	1000002470	96526		94.7684	-140.114	46.8651	um	Spot	Position	2	1000014079	44151		-88.1055	107.039	40.1235	um	Spot	Position	1	1000014227	14227
	99.6042	58.386	47.2462	um	Spot	Position	2	1000015991	44111		6.16098	-59.7079	20	um	Spot	Position	3	1000004556	67066		57.4411	-81.9504	48.2703	um	Spot	Position	4	1000002472	96487		57.0426	-98.9034	46.7436	um	Spot	Position	2	1000014085	44154		-63.2401	13.7613	40.8496	um	Spot	Position	1	1000014229	14229
	98.0573	79.7028	47.2186	um	Spot	Position	2	1000015999	44117		50.3259	-56.4102	20	um	Spot	Position	3	1000004561	67070		56.6796	-77.6695	48.3107	um	Spot	Position	4	1000002475	96490		55.1658	-118.685	48.3183	um	Spot	Position	2	1000014123	44171		-30.2569	32.1724	40.975	um	Spot	Position	1	1000014232	14232
	77.1262	65.5079	50.3454	um	Spot	Position	2	1000016085	44207		10.5794	-51.1926	20	um	Spot	Position	3	1000004569	67077		89.0856	-62.898	47.9513	um	Spot	Position	4	1000002482	96497		39.1774	-139.209	48.5718	um	Spot	Position	2	1000014117	44189		-16.5416	50.6299	40.8795	um	Spot	Position	1	1000014238	14238
	57.5352	71.6842	49.8458	um	Spot	Position	2	1000016088	44209		37.4765	-27.6293	20	um	Spot	Position	3	1000004604	67117		24.4284	-20.2031	48.3346	um	Spot	Position	4	1000002498	96511		50.9817	-128.028	49.379	um	Spot	Position	2	1000014159	44192		-3.41187	78.862	40.7274	um	Spot	Position	1	1000014245	14245
	62.8522	52.0789	51.1827	um	Spot	Position	2	1000016107	44235		101.996	-7.54143	20	um	Spot	Position	3	1000004639	67149		31.0068	-13.6209	48.384	um	Spot	Position	4	1000002501	96514		100.469	-180.263	50.3161	um	Spot	Position	2	1000014135	44205		-86.2227	99.0768	40.8472	um	Spot	Position	1	1000014248	14248
	152.889	97.1817	39.0892	um	Spot	Position	2	1000016218	44356		56.6979	2.78991	20	um	Spot	Position	3	1000004657	67164		65.8938	0.540845	48.4409	um	Spot	Position	4	1000002506	96520		57.1963	-166.258	50.2688	um	Spot	Position	2	1000014143	44211		-17.8092	67.8054	42.211	um	Spot	Position	1	1000014262	14262
	123.635	8.1486	39.7649	um	Spot	Position	2	1000016221	44359		20.6911	-10.155	22.7367	um	Spot	Position	3	1000004756	67287		111.027	-8.36753	35.4302	um	Spot	Position	4	1000002650	86822		5.709	-195.917	50.8	um	Spot	Position	2	1000014181	44238		-31.118	91.4474	42.1907	um	Spot	Position	1	1000014269	14269
	171.011	76.2014	42.3709	um	Spot	Position	2	1000016325	44409		70.3495	-1.20868	23.8729	um	Spot	Position	3	1000004818	67347		120.357	-79.4775	36.8408	um	Spot	Position	4	1000002661	96674		94.8191	-164.414	50.6045	um	Spot	Position	2	1000014144	44250		-69.2718	100.459	41.7148	um	Spot	Position	1	1000014271	14271
	190.278	8.49287	42.6215	um	Spot	Position	2	1000016297	44417		18.5507	-57.8448	24.6156	um	Spot	Position	3	1000004849	67376		177.906	-36.463	37.395	um	Spot	Position	4	1000002695	96689		80.7867	-103.763	50.7812	um	Spot	Position	2	1000014211	44269		-24.2321	105.069	42.4957	um	Spot	Position	1	1000014272	14272
	151.734	31.1451	42.6513	um	Spot	Position	2	1000016303	44424		60.8294	-64.9626	26.8657	um	Spot	Position	3	1000004942	67463		179.728	-75.6602	38.128	um	Spot	Position	4	1000002716	96700		154.988	-197.59	36.1749	um	Spot	Position	2	1000014215	44274		-79.8394	23.7242	42.6054	um	Spot	Position	1	1000014279	14279
	115.367	43.1632	43.7897	um	Spot	Position	2	1000016337	44449		74.4847	-43.1812	27.2429	um	Spot	Position	3	1000004953	67477		129.428	-19.74	39.6551	um	Spot	Position	4	1000002740	96787		132.685	-116.02	35.99	um	Spot	Position	2	1000014244	44300		-30.1132	28.1199	43.4415	um	Spot	Position	1	1000014280	14280
	147.241	6.87437	44.8986	um	Spot	Position	2	1000016346	44462		14.8188	-85.2885	28.5276	um	Spot	Position	3	1000004982	67521		170.715	-7.98932	39.1663	um	Spot	Position	4	1000002745	96751		142.149	-105.777	36.2054	um	Spot	Position	2	1000014246	44305		-66.1729	37.7984	43.381	um	Spot	Position	1	1000014285	14285
	185.028	91.4204	44.9995	um	Spot	Position	2	1000016373	44486		79.6644	-13.8776	28.6015	um	Spot	Position	3	1000005004	67544		120.169	-68.2811	41.5188	um	Spot	Position	4	1000002839	96851		139.54	-126.547	36.7633	um	Spot	Position	2	1000014273	44331		-12.1649	48.0603	43.9401	um	Spot	Position	1	1000014313	14313
	114.616	103.501	47.1084	um	Spot	Position	2	1000016424	44534		25.3227	5.07217	29.8547	um	Spot	Position	3	1000005080	67585		136.288	-98.0855	44.277	um	Spot	Position	4	1000002891	94628		109.345	-150.442	38.4665	um	Spot	Position	2	1000014340	44355		-90.8602	63.9416	44.0747	um	Spot	Position	1	1000014320	14320
	135.984	76.3188	48.1141	um	Spot	Position	2	1000016447	44548		7.4352	-16.1057	30.9107	um	Spot	Position	3	1000005107	67606		164.073	0.83479	43.5686	um	Spot	Position	4	1000002915	96951		187.459	-99.5277	39.9449	um	Spot	Position	2	1000014385	44432		-62.8598	79.6543	44.1228	um	Spot	Position	1	1000014328	14328
	107.177	88.3958	49.4695	um	Spot	Position	2	1000016507	44586		13.4274	-30.444	32.079	um	Spot	Position	3	1000005140	67639		117.23	-63.6589	45.6091	um	Spot	Position	4	1000002924	96976		130.031	-120.089	41.2492	um	Spot	Position	2	1000014422	44456		0.470047	84.2617	43.6245	um	Spot	Position	1	1000014330	14330
	180.85	107.23	51.3515	um	Spot	Position	2	1000016533	44643		20.8497	-10.5564	31.6578	um	Spot	Position	3	1000005145	67645		178.108	-54.704	45.1157	um	Spot	Position	4	1000002928	96965		154.651	-118.496	42.3732	um	Spot	Position	2	1000014467	44498		-9.56915	61.5485	44.905	um	Spot	Position	1	1000014354	14354
	-139.82	113.722	37.4852	um	Spot	Position	2	1000016568	44669		72.0996	-89.3482	33.4108	um	Spot	Position	3	1000005151	67657		120.441	-93.2397	48.4155	um	Spot	Position	4	1000003003	97017		178.913	-161.928	42.6311	um	Spot	Position	2	1000014484	44514		-89.1384	104.993	44.7761	um	Spot	Position	1	1000014366	14366
	-169.405	157.72	37.2743	um	Spot	Position	2	1000016592	44686		87.3321	-1.25241	33.144	um	Spot	Position	3	1000005180	67687		130.173	-91.6534	48.0092	um	Spot	Position	4	1000003006	97019		194.419	-156.725	44.3656	um	Spot	Position	2	1000014552	44543		-79.978	80.2255	46.0093	um	Spot	Position	1	1000014381	14381
	-133.276	127.032	39.6161	um	Spot	Position	2	1000016677	44757		170.295	-42.3724	20	um	Spot	Position	3	1000005334	67828		133.681	-83.4782	47.6176	um	Spot	Position	4	1000003008	97021		132.149	-127.27	44.2117	um	Spot	Position	2	1000014532	44553		-46.2839	90.3559	45.7416	um	Spot	Position	1	1000014384	14384
	-168.735	132.61	39.9822	um	Spot	Position	2	1000016678	44760		111.262	-53.3562	21.3824	um	Spot	Position	3	1000005426	67892		136.419	-50.1547	47.905	um	Spot	Position	4	1000003018	97036		133.494	-193.029	45.882	um	Spot	Position	2	1000014542	44604		-38.2353	10.2081	46.9307	um	Spot	Position	1	1000014390	14390
	-173.451	186.407	40.5666	um	Spot	Position	2	1000016721	44802		165.584	-94.1644	22.6474	um	Spot	Position	3	1000005467	67941		176.04	-24.6306	48.6466	um	Spot	Position	4	1000003029	97080		162.632	-124.075	46.4439	um	Spot	Position	2	1000014614	44620		-92.8607	80.4169	47.2905	um	Spot	Position	1	1000014409	14409
	-157.377	154.079	43.0477	um	Spot	Position	2	1000016765	44848		126.979	-70.9861	23.7281	um	Spot	Position	3	1000005521	68002		118.674	-18.2601	48.5092	um	Spot	Position	4	1000003032	97084		109.132	-173.298	48.1325	um	Spot	Position	2	1000014635	44655		-10.9666	30.7279	48.4282	um	Spot	Position	1	1000014422	14422
	-170.487	175.775	43.8644	um	Spot	Position	2	1000016802	44876		110.083	-46.7646	24.0777	um	Spot	Position	3	1000005529	68019		167.685	-15.4802	48.2665	um	Spot	Position	4	1000003034	97048		178.499	-129.144	48.3007	um	Spot	Position	2	1000014642	44665		-6.11304	39.9488	47.7687	um	Spot	Position	1	1000014426	14426
	-113.537	127.611	45.8866	um	Spot	Position	2	1000016835	44914		191.954	-38.5049	24.3971	um	Spot	Position	3	1000005533	68024		161.606	-69.3835	48.5591	um	Spot	Position	4	1000003047	97067		120.346	-155.246	48.5023	um	Spot	Position	2	1000014666	44685		-58.7361	47.4821	48.3996	um	Spot	Position	1	1000014431	14431
	-110.823	131.114	45.7885	um	Spot	Position	2	1000016838	44916		145.456	-62.3597	24.9052	um	Spot	Position	3	1000005576	68058		171.615	-14.7984	48.977	um	Spot	Position	4	1000003060	97086		123.248	-100.914	48.5584	um	Spot	Position	2	1000014678	44697		-15.1496	101.301	47.5414	um	Spot	Position	1	1000014440	14440
	-129.905	163.847	47.8265	um	Spot	Position	2	1000016889	44977		169.227	-27.4013	24.2344	um	Spot	Position	3	1000005588	68030		-123.418	37.7347	36.9166	um	Spot	Position	4	1000003162	97173		154.349	-150.541	49.7881	um	Spot	Position	2	1000014699	44708		-2.09441	41.5971	48.9895	um	Spot	Position	1	1000014451	14451
	-114.155	171.034	48.1559	um	Spot	Position	2	1000016893	44979		131.148	-80.7069	26.2423	um	Spot	Position	3	1000005619	68098		-109.699	70.6192	37.8069	um	Spot	Position	4	1000003191	97209		146.794	-144.139	50.0251	um	Spot	Position	2	1000014703	44712		-18.2769	50.0925	49.0858	um	Spot	Position	1	1000014454	14454
	1.15659	198.513	38.9834	um	Spot	Position	2	1000017096	45149		189.753	-57.7396	25.7782	um	Spot	Position	3	1000005627	68103		-178.24	85.8187	37.7669	um	Spot	Position	4	1000003192	97211		167.608	-139.406	49.8207	um	Spot	Position	2	1000014669	44714		-10.8683	52.0928	49.4473	um	Spot	Position	1	1000014455	14455
	-72.7831	166.852	40.0908	um	Spot	Position	2	1000017114	45164		123.028	-81.921	29.2216	um	Spot	Position	3	1000005721	68195		-112.571	12.1613	40.011	um	Spot	Position	4	1000003234	97255		129.2	-191.448	50.6653	um	Spot	Position	2	1000014685	44730		-74.1502	65.2712	49.135	um	Spot	Position	1	1000014456	14456
	-70.8849	173.138	39.5155	um	Spot	Position	2	1000017116	45167		121.816	-78.0835	29.9031	um	Spot	Position	3	1000005749	68221		-123.534	93.8061	40.5433	um	Spot	Position	4	1000003267	97326		147.348	-174.999	50.7356	um	Spot	Position	2	1000014694	44737		-8.08754	82.6843	49.1114	um	Spot	Position	1	1000014460	14460
	-81.7782	121.628	41.0557	um	Spot	Position	2	1000017122	45177		128.755	-45.2266	29.5633	um	Spot	Position	3	1000005761	68230		-121.097	8.26162	40.7611	um	Spot	Position	4	1000003276	97290		154.03	-119.353	50.7137	um	Spot	Position	2	1000014759	44755		-46.1637	102.521	49.0128	um	Spot	Position	1	1000014465	14465
	-40.0798	123.874	41.4935	um	Spot	Position	2	1000017150	45178		176.675	-9.35916	30.2071	um	Spot	Position	3	1000005782	68242		-147.595	34.1916	41.4158	um	Spot	Position	4	1000003285	97297		124.014	-106.676	51.2086	um	Spot	Position	2	1000014762	44756		-25.1555	9.20537	50.3483	um	Spot	Position	1	1000014468	14468
	-37.07	191.278	41.4438	um	Spot	Position	2	1000017141	45196		116.869	-55.403	30.7379	um	Spot	Position	3	1000005800	68254		-121.405	37.7617	43.0977	um	Spot	Position	4	1000003353	97375		-161.136	-13.8919	36.4741	um	Spot	Position	2	1000014845	44795		-44.4624	62.8869	49.9602	um	Spot	Position	1	1000014476	14476
	-67.3093	146.07	41.7622	um	Spot	Position	2	1000017155	45212		193.154	-1.62642	31.2851	um	Spot	Position	3	1000005809	68274		-112.348	72.9218	42.727	um	Spot	Position	4	1000003361	97390		-176.569	-74.6104	41.21	um	Spot	Position	2	1000015044	44952		-88.1821	72.4668	49.9041	um	Spot	Position	1	1000014478	14478
	4.0408	154.27	42.9542	um	Spot	Position	2	1000017181	45232		176.726	-64.8431	33.7214	um	Spot	Position	3	1000005877	68343		-185.12	79.3465	42.5913	um	Spot	Position	4	1000003364	97393		-187.572	-44.6988	42.0132	um	Spot	Position	2	1000015055	45000		-11.2847	72.6229	50.268	um	Spot	Position	1	1000014479	14479
	-39.078	117.813	45.0993	um	Spot	Position	2	1000017221	45267		162.738	-31.5334	33.6038	um	Spot	Position	3	1000005883	68350		-105.829	97.2249	44.3469	um	Spot	Position	4	1000003397	97448		-156.12	-92.5304	42.9849	um	Spot	Position	2	1000015078	45021		-21.6255	86.1469	49.583	um	Spot	Position	1	1000014480	14480
	-89.0698	173.233	45.2205	um	Spot	Position	2	1000045281	45281		122.634	-69.4684	34.9289	um	Spot	Position	3	1000005896	68372		-165.044	106.414	44.8237	um	Spot	Position	4	1000003456	97499		-103.193	-34.0577	43.4065	um	Spot	Position	2	1000015093	45040		-82.0152	43.7321	50.9095	um	Spot	Position	1	1000014496	14496
	-94.9645	120.923	46.0649	um	Spot	Position	2	1000017241	45295		138.652	-52.4786	35.2403	um	Spot	Position	3	1000005903	68383		-139.744	55.8666	47.2466	um	Spot	Position	4	1000003530	97554		-125.252	-9.93943	42.6569	um	Spot	Position	2	1000015106	45054		29.4374	63.4774	35.7392	um	Spot	Position	1	1000014518	14518
	-74.3167	178.671	46.1906	um	Spot	Position	2	1000017256	45307		-166.384	34.0186	20	um	Spot	Position	3	1000005963	68443		-116.957	97.1453	47.6866	um	Spot	Position	4	1000003545	97608		-98.6698	-6.08434	42.9775	um	Spot	Position	2	1000015109	45055		78.5696	69.5146	35.9479	um	Spot	Position	1	1000014520	14520
	-2.28555	127.65	47.3562	um	Spot	Position	2	1000017300	45315		-175.156	79.6403	20	um	Spot	Position	3	1000006042	68516		-188.849	32.7379	48.9523	um	Spot	Position	4	1000003565	97620		-142.986	-95.771	44.8476	um	Spot	Position	2	1000015138	45091		82.334	92.3747	35.9017	um	Spot	Position	1	1000014526	14526
	-86.8342	114.506	48.6743	um	Spot	Position	2	1000017326	45363		-105.538	104.205	20.8431	um	Spot	Position	3	1000006122	68577		-149.245	58.5957	48.4426	um	Spot	Position	4	1000003579	97595		-170.953	-71.3198	44.5878	um	Spot	Position	2	1000015151	45104		36.8696	105.287	36.3223	um	Spot	Position	1	1000014527	14527
	-26.9484	152.466	49.9116	um	Spot	Position	2	1000017361	45396		-115.004	16.4829	22.6258	um	Spot	Position	3	1000006156	68636		-115.108	61.2801	48.4359	um	Spot	Position	4	1000003581	97596		-149.717	-40.2101	46.3273	um	Spot	Position	2	1000015202	45159		84.5446	28.1233	36.7854	um	Spot	Position	1	1000014532	14532
	87.9787	178.736	36.8314	um	Spot	Position	2	1000017427	45478		-185.946	89.7941	23.7157	um	Spot	Position	3	1000006245	68743		-12.3055	24.8453	36.1101	um	Spot	Position	4	1000003723	97748		-98.2293	-20.9076	49.4538	um	Spot	Position	2	1000015315	45231		41.182	26.0227	38.2749	um	Spot	Position	1	1000014559	14559
	82.5297	140.534	37.9683	um	Spot	Position	2	1000017438	45495		-155.443	77.6658	24.9431	um	Spot	Position	3	1000006292	68795		-60.8015	50.9022	35.0253	um	Spot	Position	4	1000003729	88309		-159.005	-16.3637	48.8985	um	Spot	Position	2	1000015276	45232		100.905	28.5801	37.5265	um	Spot	Position	1	1000014561	14561
	90.4382	133.61	39.7426	um	Spot	Position	2	1000017480	45543		-178.681	29.0611	28.7976	um	Spot	Position	3	1000006404	68935		-27.6391	94.3279	36.3303	um	Spot	Position	4	1000003759	97769		-169.403	-13.6691	48.9668	um	Spot	Position	2	1000015278	45233		91.5825	33.8133	38.3856	um	Spot	Position	1	1000014564	14564
	43.1919	168.984	39.7715	um	Spot	Position	2	1000017485	45552		-156.417	32.6261	27.8584	um	Spot	Position	3	1000006405	68894		-37.0291	104.813	37.0867	um	Spot	Position	4	1000003761	97800		-134.343	-8.31778	49.2376	um	Spot	Position	2	1000015280	45235		80.9094	72.1961	38.1588	um	Spot	Position	1	1000014577	14577
	79.837	177.68	40.0433	um	Spot	Position	2	1000017489	45554		-123.36	75.4427	28.2819	um	Spot	Position	3	1000006419	68912		-71.6655	14.3273	38.4488	um	Spot	Position	4	1000003763	97804		-125.323	-3.91841	49.1265	um	Spot	Position	2	1000015322	45238		14.1281	104.564	38.4595	um	Spot	Position	1	1000014584	14584
	73.1066	118.644	43.6475	um	Spot	Position	2	1000017560	45614		-187.723	25.6043	28.6435	um	Spot	Position	3	1000006444	68933		-62.5599	67.134	37.8523	um	Spot	Position	4	1000003787	97817		-189.21	5.43246	49.1834	um	Spot	Position	2	1000015324	45239		89.5144	54.1207	39.2216	um	Spot	Position	1	1000014599	14599
	77.5659	133.138	44.2551	um	Spot	Position	2	1000017563	45619		-128.811	49.7063	28.1372	um	Spot	Position	3	1000006458	68900		-73.2465	56.4549	39.1195	um	Spot	Position	4	1000003814	97846		-127.324	-40.9304	50.2183	um	Spot	Position	2	1000015306	45255		73.2888	73.2579	39.3659	um	Spot	Position	1	1000014604	14604
	103.095	133.923	43.9911	um	Spot	Position	2	1000017564	45620		-136.866	75.3271	29.1118	um	Spot	Position	3	1000006504	68952		-22.0078	69.3901	39.4496	um	Spot	Position	4	1000003818	97851		-167.66	-8.13037	50.1824	um	Spot	Position	2	1000015321	45271		27.8078	93.8011	39.2616	um	Spot	Position	1	1000014613	14613
	26.11	151.706	44.8967	um	Spot	Position	2	1000017583	45642		-145.88	24.9234	30.6584	um	Spot	Position	3	1000006514	69007		-54.8333	87.0821	38.6195	um	Spot	Position	4	1000003824	97859		-152.786	-63.7606	51.02	um	Spot	Position	2	1000015339	45286		82.028	6.22093	39.6353	um	Spot	Position	1	1000014618	14618
	59.6758	114.767	47.1494	um	Spot	Position	2	1000017622	45668		-138.272	57.8786	30.8046	um	Spot	Position	3	1000006522	69014		-41.6383	95.6151	41.6676	um	Spot	Position	4	1000003954	97998		-175.656	-44.0894	51.0109	um	Spot	Position	2	1000015343	45293		35.4589	32.622	39.6624	um	Spot	Position	1	1000014624	14624
	7.52792	197.668	47.6908	um	Spot	Position	2	1000017674	45717		-176.958	81.7206	31.2539	um	Spot	Position	3	1000006528	69022		-11.9835	75.8955	45.0876	um	Spot	Position	4	1000004081	98096		-49.4944	-72.4086	36.3808	um	Spot	Position	2	1000015359	45315		76.6007	81.4389	40.3482	um	Spot	Position	1	1000014633	14633
	50.6633	162.258	49.7653	um	Spot	Position	2	1000017721	45753		-155.685	29.9907	32.0391	um	Spot	Position	3	1000006544	69035		-42.6661	71.0053	47.6904	um	Spot	Position	4	1000004107	98191		-86.0928	-36.986	36.1291	um	Spot	Position	2	1000015372	45323		89.2657	83.1901	40.3119	um	Spot	Position	1	1000014635	14635
	142.691	178.128	36.2057	um	Spot	Position	2	1000017761	45810		-145.792	68.501	34.336	um	Spot	Position	3	1000006580	69112		-82.8808	18.0052	47.9075	um	Spot	Position	4	1000004130	98166		-55.7847	-52.8278	37.3503	um	Spot	Position	2	1000015400	45357		74.8502	86.872	41.0524	um	Spot	Position	1	1000014665	14665
	149.883	159.137	40.0047	um	Spot	Position	2	1000017834	45887		-121.493	92.9181	33.3312	um	Spot	Position	3	1000006587	69082		-84.8159	24.3057	48.3484	um	Spot	Position	4	1000004132	98171		-42.8542	-19.8528	37.7999	um	Spot	Position	2	1000015437	45396		88.9187	94.8783	40.7586	um	Spot	Position	1	1000014667	14667
	118.616	184.341	39.6797	um	Spot	Position	2	1000017841	45895		-138.412	39.1698	34.3933	um	Spot	Position	3	1000006608	69101		-71.8178	42.8539	48.0658	um	Spot	Position	4	1000004139	98176		-67.2722	-60.0851	39.6833	um	Spot	Position	2	1000015494	45447		41.0146	62.3372	42.4237	um	Spot	Position	1	1000014681	14681
	124.777	151.005	44.3354	um	Spot	Position	2	1000017920	45976		-118.346	29.3759	34.5314	um	Spot	Position	3	1000006629	69128		-67.8814	69.4376	47.869	um	Spot	Position	4	1000004153	98189		-76.8457	-57.4464	40.1013	um	Spot	Position	2	1000015496	45448		70.0041	106.158	42.2547	um	Spot	Position	1	1000014691	14691
	172.621	117.275	45.1191	um	Spot	Position	2	1000017935	45988		-174.135	76.3096	35.1386	um	Spot	Position	3	1000006637	69146		4.37836	21.9031	48.8207	um	Spot	Position	4	1000004168	98213		-6.22519	-90.0441	46.0435	um	Spot	Position	2	1000015710	45669		4.81779	11.5047	42.6727	um	Spot	Position	1	1000014692	14692
	129.655	191.235	44.6449	um	Spot	Position	2	1000017945	46008		-109.149	84.0347	35.0029	um	Spot	Position	3	1000006639	69149		77.9861	6.78999	35.456	um	Spot	Position	4	1000004279	88979		-55.9981	-78.7266	48.1128	um	Spot	Position	2	1000015769	45729		48.337	49.2738	42.7777	um	Spot	Position	1	1000014702	14702
	194.419	129.68	50.3193	um	Spot	Position	2	1000018049	46103		-67.4457	37.8778	20	um	Spot	Position	3	1000006716	69218		65.1726	70.3618	35.832	um	Spot	Position	4	1000004308	98335		-32.9192	-69.0362	47.9651	um	Spot	Position	2	1000015750	45732		52.632	54.3047	43.1724	um	Spot	Position	1	1000014703	14703
	-134.73	-192.233	51.5996	um	Spot	Position	2	1000018097	46157		-95.1755	70.3549	20	um	Spot	Position	3	1000006778	68504		77.6569	88.3231	36.2258	um	Spot	Position	4	1000004311	98341		-71.0823	-41.5965	48.3152	um	Spot	Position	2	1000015778	45744		69.1145	85.1431	43.5449	um	Spot	Position	1	1000014737	14737
	-149.596	-179.136	51.5513	um	Spot	Position	2	1000011929	46161		-2.93819	89.3925	20	um	Spot	Position	3	1000006822	69292		44.747	34.4942	37.1806	um	Spot	Position	4	1000004320	98353		-93.9435	-56.7563	49.4356	um	Spot	Position	2	1000015841	45754		26.881	102.762	44.2474	um	Spot	Position	1	1000014739	14739
	-144.672	-170.966	51.9138	um	Spot	Position	2	1000018104	46164		-87.2221	42.3534	23.7255	um	Spot	Position	3	1000006958	69485		41.8608	6.22155	42.2336	um	Spot	Position	4	1000004477	98538		-31.6314	-7.64656	49.129	um	Spot	Position	2	1000015815	45762		64.8607	68.2142	45.4012	um	Spot	Position	1	1000014757	14757
	-29.1552	-190.132	51.8084	um	Spot	Position	2	1000018757	46799		-30.5785	15.1457	26.5992	um	Spot	Position	3	1000007059	69620		92.52	8.56003	41.8376	um	Spot	Position	4	1000004478	98539		-39.9964	-86.8289	50.4295	um	Spot	Position	2	1000015825	45767		97.0323	106.81	45.0731	um	Spot	Position	1	1000014767	14767
	-42.2947	-114.816	51.8312	um	Spot	Position	2	1000012418	46825		-78.0752	35.2843	26.7093	um	Spot	Position	3	1000007117	69627		17.3339	31.9271	41.4534	um	Spot	Position	4	1000004487	98497		-35.6255	-84.5568	49.6705	um	Spot	Position	2	1000015826	45768		50.038	61.8144	45.8474	um	Spot	Position	1	1000014790	14790
	-56.3103	-98.7707	52.3411	um	Spot	Position	2	1000018782	46831		-86.8075	85.9817	28.4193	um	Spot	Position	3	1000007185	69677		18.8595	48.3639	42.2685	um	Spot	Position	4	1000004500	98554		-45.4091	-75.6488	50.3999	um	Spot	Position	2	1000015832	45774		42.2436	79.9135	46.6431	um	Spot	Position	1	1000014821	14821
	-22.11	-112.549	52.8836	um	Spot	Position	2	1000018831	46861		-47.5119	88.2013	28.6443	um	Spot	Position	3	1000007187	69711		81.8922	70.303	43.8441	um	Spot	Position	4	1000004533	98621		-78.0211	3.65782	49.5285	um	Spot	Position	2	1000015817	45801		19.4223	91.6519	46.9248	um	Spot	Position	1	1000014826	14826
	-62.6916	-126.278	53.6963	um	Spot	Position	2	1000018825	46894		-8.50119	58.649	28.2543	um	Spot	Position	3	1000007210	69672		95.4939	73.9684	43.3545	um	Spot	Position	4	1000004534	98594		-40.5913	-89.5285	50.695	um	Spot	Position	2	1000015822	45809		44.7147	97.4516	47.1832	um	Spot	Position	1	1000014828	14828
	101.349	-186.235	51.5537	um	Spot	Position	2	1000012775	47446		-40.4088	12.1489	30.0846	um	Spot	Position	3	1000007231	69718		14.9916	99.6512	43.8302	um	Spot	Position	4	1000004541	98628		-43.2706	-87.2218	50.8217	um	Spot	Position	2	1000015865	45810		68.5045	14.7168	47.5727	um	Spot	Position	1	1000014833	14833
	17.8092	-175.842	51.9196	um	Spot	Position	2	1000019399	47449		-15.4385	37.4134	30.0682	um	Spot	Position	3	1000007238	69730		7.38538	44.8027	44.7055	um	Spot	Position	4	1000004552	98641		-8.28731	-79.8364	51.3379	um	Spot	Position	2	1000015867	45812		17.5558	106.364	47.7848	um	Spot	Position	1	1000014858	14858
	62.6815	-159.1	52.111	um	Spot	Position	2	1000019408	47457		-62.9958	83.4579	32.2056	um	Spot	Position	3	1000007305	69785		26.3143	85.0346	44.9638	um	Spot	Position	4	1000004599	98650		-23.6994	-56.7096	50.7729	um	Spot	Position	2	1000015871	45815		9.46326	32.1473	48.8161	um	Spot	Position	1	1000014868	14868
	87.4497	-130.896	52.0672	um	Spot	Position	2	1000019421	47468		-37.7779	31.6634	33.1561	um	Spot	Position	3	1000007316	69798		46.5855	98.6559	45.6492	um	Spot	Position	4	1000004605	98680		-84.8098	-23.619	50.7879	um	Spot	Position	2	1000015855	45826		104.057	83.7865	49.3908	um	Spot	Position	1	1000014888	14888
	16.6912	-185.012	53.3795	um	Spot	Position	2	1000019433	47478		-68.6287	7.69149	33.9231	um	Spot	Position	3	1000007341	69822		25.946	105.116	44.0007	um	Spot	Position	4	1000004606	98632		-33.2835	-12.2633	50.616	um	Spot	Position	2	1000015890	45830		10.0944	86.9462	48.6033	um	Spot	Position	1	1000014889	14889
	43.7615	-138.279	52.5159	um	Spot	Position	2	1000019453	47491		-6.48204	32.1149	33.7103	um	Spot	Position	3	1000007344	69829		59.7334	65.859	45.6576	um	Spot	Position	4	1000004627	98676		30.7876	-59.7722	36.6246	um	Spot	Position	2	1000015963	45874		10.4673	99.3521	48.7022	um	Spot	Position	1	1000014891	14891
	8.05109	-133.224	53.0526	um	Spot	Position	2	1000019455	47494		-28.0076	77.3243	33.6027	um	Spot	Position	3	1000007352	69841		64.4396	76.3672	46.7436	um	Spot	Position	4	1000004660	98697		102.553	-3.36837	37.3975	um	Spot	Position	2	1000015979	45899		43.2523	37.1566	50.2293	um	Spot	Position	1	1000014899	14899
	74.6044	-98.5152	53.2759	um	Spot	Position	2	1000019467	47508		-55.8925	81.6819	33.7322	um	Spot	Position	3	1000007353	69842		96.439	7.89709	48.2239	um	Spot	Position	4	1000004667	98707		22.6038	-87.0886	38.3133	um	Spot	Position	2	1000015983	45905		61.2868	70.1364	50.2618	um	Spot	Position	1	1000014915	14915
	32.2923	-198.993	54.1904	um	Spot	Position	2	1000019469	47510		85.0033	19.8387	20	um	Spot	Position	3	1000007409	69913		62.7489	24.6136	48.1765	um	Spot	Position	4	1000004673	98718		87.512	-57.388	38.5767	um	Spot	Position	2	1000016027	45938		46.3654	41.0686	50.8482	um	Spot	Position	1	1000014926	14926
	31.874	-139.134	53.6208	um	Spot	Position	2	1000019484	47534		102.276	84.7049	20.7242	um	Spot	Position	3	1000007575	70060		29.0556	27.7423	48.0867	um	Spot	Position	4	1000004675	98722		16.9273	-85.8798	40.1918	um	Spot	Position	2	1000016054	45966		30.4076	76.561	51.2668	um	Spot	Position	1	1000014932	14932
	20.8078	-118.562	53.6126	um	Spot	Position	2	1000019487	47536		19.6449	67.0928	24.7792	um	Spot	Position	3	1000007718	70221		99.8616	48.327	48.0975	um	Spot	Position	4	1000004685	98734		54.9031	-67.5488	39.6217	um	Spot	Position	2	1000016026	45974		75.4873	86.5757	50.9553	um	Spot	Position	1	1000014935	14935
	42.4957	-198.993	56.4983	um	Spot	Position	2	1000019528	47566		13.066	99.0349	24.4924	um	Spot	Position	3	1000007732	70190		67.3904	49.2029	48.34	um	Spot	Position	4	1000004687	98735		50.0879	-59.2025	41.3293	um	Spot	Position	2	1000016091	46000		142.415	65.9075	36.4832	um	Spot	Position	1	1000014959	14959
	146.644	-181.981	51.8846	um	Spot	Position	2	1000020013	48025		70.5251	101.952	24.5195	um	Spot	Position	3	1000007734	70239		39.9508	53.7949	48.4566	um	Spot	Position	4	1000004689	98738		5.90562	-20.321	40.6599	um	Spot	Position	2	1000016107	46016		164.229	66.0418	35.8895	um	Spot	Position	1	1000014960	14960
	167.887	-114.874	51.5642	um	Spot	Position	2	1000020037	48043		67.7806	18.1567	25.739	um	Spot	Position	3	1000007741	70247		60.02	59.9514	48.0464	um	Spot	Position	4	1000004694	98739		5.89345	-12.3234	40.6331	um	Spot	Position	2	1000016111	46020		133.215	7.16026	36.5704	um	Spot	Position	1	1000014972	14972
	161.286	-188.211	53.2645	um	Spot	Position	2	1000020046	48055		82.7668	38.3932	26.4447	um	Spot	Position	3	1000007752	70254		85.1156	76.5823	48.0698	um	Spot	Position	4	1000004702	98746		65.5774	1.94059	40.9596	um	Spot	Position	2	1000016114	46033		110.95	23.7922	37.2461	um	Spot	Position	1	1000014976	14976
	188.837	-176.359	53.2604	um	Spot	Position	2	1000020049	48058		73.9144	93.067	27.4846	um	Spot	Position	3	1000007806	70316		26.2644	97.9852	48.4459	um	Spot	Position	4	1000004709	98752		5.87445	-40.5007	44.3593	um	Spot	Position	2	1000016217	46126		172.716	85.2653	37.9157	um	Spot	Position	1	1000015025	15025
	182.726	-178.082	53.6677	um	Spot	Position	2	1000020098	48099		50.0204	35.1472	27.5495	um	Spot	Position	3	1000007820	70332		142.539	30.3854	35.2476	um	Spot	Position	4	1000004814	89702		73.4099	-3.22769	45.0401	um	Spot	Position	2	1000016240	46175		152.647	94.637	37.5652	um	Spot	Position	1	1000015026	15026
	-124.398	-64.8252	53.2649	um	Spot	Position	2	1000020686	48678		99.5774	58.795	27.8398	um	Spot	Position	3	1000007830	70339		165.726	87.0377	38.6519	um	Spot	Position	4	1000004857	98989		89.2255	-87.7098	46.0245	um	Spot	Position	2	1000016244	46181		194.419	51.7256	38.7144	um	Spot	Position	1	1000015038	15038
	-167.07	-46.5727	52.695	um	Spot	Position	2	1000020694	48687		24.9925	14.2554	28.7932	um	Spot	Position	3	1000007853	70361		186.635	81.7685	38.8548	um	Spot	Position	4	1000004920	98988		100.273	-57.7657	45.8123	um	Spot	Position	2	1000016252	46194		153.517	62.9572	38.9372	um	Spot	Position	1	1000015041	15041
	-180.332	-39.6652	53.0395	um	Spot	Position	2	1000020696	48689		21.3315	24.325	29.2717	um	Spot	Position	3	1000007854	70362		125.749	66.0897	39.7699	um	Spot	Position	4	1000004954	99014		79.413	-92.5108	47.673	um	Spot	Position	2	1000016288	46224		173.202	71.7555	39.4063	um	Spot	Position	1	1000015044	15044
	9.4836	-79.482	52.1545	um	Spot	Position	2	1000021980	49968		42.919	24.8813	30.0722	um	Spot	Position	3	1000007890	70402		189.262	60.4053	41.2402	um	Spot	Position	4	1000005000	99052		45.7465	-4.13999	47.8893	um	Spot	Position	2	1000016308	46240		140.297	88.6616	39.3215	um	Spot	Position	1	1000015051	15051
	101.223	-9.29817	52.8214	um	Spot	Position	2	1000022006	50040		15.7576	35.7591	29.7095	um	Spot	Position	3	1000007891	70404		194.419	35.98	46.4215	um	Spot	Position	4	1000005165	99213		52.5535	0.302914	47.9523	um	Spot	Position	2	1000016309	46241		164.101	99.3494	38.9511	um	Spot	Position	1	1000015054	15054
	174.032	-43.5789	52.0554	um	Spot	Position	2	1000022663	50652		87.877	38.1226	29.9966	um	Spot	Position	3	1000007893	70406		158.662	16.7711	47.7201	um	Spot	Position	4	1000005227	99268		72.7463	-89.284	49.253	um	Spot	Position	2	1000016310	46243		154.146	38.2001	40.4716	um	Spot	Position	1	1000015057	15057
	161.527	-35.9473	51.9307	um	Spot	Position	2	1000022665	50656		79.6294	46.4788	29.797	um	Spot	Position	3	1000007896	70409		117.501	21.2866	48.0088	um	Spot	Position	4	1000005228	99269		53.5071	-31.6817	48.8464	um	Spot	Position	2	1000016327	46258		194.419	93.791	39.6826	um	Spot	Position	1	1000015071	15071
	127.984	-0.0859864	53.0131	um	Spot	Position	2	1000022716	50694		64.768	54.8522	32.7531	um	Spot	Position	3	1000007960	70499		122.615	22.0112	48.0433	um	Spot	Position	4	1000005229	99270		46.6423	-93.6213	49.8305	um	Spot	Position	2	1000016342	46270		146.718	101.426	39.8719	um	Spot	Position	1	1000015073	15073
	-139.377	33.6621	51.8449	um	Spot	Position	2	1000023258	51254		66.0743	9.11657	33.161	um	Spot	Position	3	1000007978	70487		153.865	93.9935	48.4438	um	Spot	Position	4	1000005258	99295		28.5693	-81.1254	50.2944	um	Spot	Position	2	1000016348	46272		153.875	30.0382	44.0906	um	Spot	Position	1	1000015162	15162
	-137.371	49.6247	51.8272	um	Spot	Position	2	1000023262	51257		29.3506	37.7536	33.1264	um	Spot	Position	3	1000007983	70496		122.577	106.667	47.9581	um	Spot	Position	4	1000005262	99298		32.2909	-78.1587	50.489	um	Spot	Position	2	1000016351	46274		149.248	107.537	44.3214	um	Spot	Position	1	1000015181	15181
	-168.505	12.3318	52.673	um	Spot	Position	2	1000023288	51279		59.1339	7.65892	33.6923	um	Spot	Position	3	1000008004	70523		134.772	62.1465	46.6159	um	Spot	Position	4	1000005278	99253		37.8355	-77.7422	50.109	um	Spot	Position	2	1000016352	46275		130.325	11.85	44.7704	um	Spot	Position	1	1000015183	15183
	-179.393	37.0531	53.4668	um	Spot	Position	2	1000023296	51286		79.01	41.5025	35.442	um	Spot	Position	3	1000008037	70579		118.738	62.5948	48.6313	um	Spot	Position	4	1000005279	99314		41.1625	-50.9525	49.9391	um	Spot	Position	2	1000016362	46284		189.777	14.8374	44.7124	um	Spot	Position	1	1000015184	15184
	-160.431	68.0196	52.58	um	Spot	Position	2	1000023270	51294		90.9193	83.2267	34.6171	um	Spot	Position	3	1000008045	70600		129.202	67.1992	48.4031	um	Spot	Position	4	1000005281	99285		57.5442	-25.9255	49.99	um	Spot	Position	2	1000016375	46290		147.642	25.2971	44.7862	um	Spot	Position	1	1000015187	15187
	-116.752	81.1756	52.5746	um	Spot	Position	2	1000023273	51299		183.443	10.9093	20	um	Spot	Position	3	1000008060	70617		166.227	89.7537	48.4116	um	Spot	Position	4	1000005290	99292		77.6193	-24.1151	49.9923	um	Spot	Position	2	1000016376	46291		191.384	45.5082	45.2155	um	Spot	Position	1	1000015198	15198
	-97.8812	103.997	53.2852	um	Spot	Position	2	1000023320	51309		132.944	45.6389	20	um	Spot	Position	3	1000008118	70662		-139.37	110.577	37.7466	um	Spot	Position	4	1000005410	99454		60.9911	-22.6767	50.2015	um	Spot	Position	2	1000016378	46293		124.231	61.5906	45.7659	um	Spot	Position	1	1000015230	15230
	-22.9227	65.4874	52.1549	um	Spot	Position	2	1000023980	51909		138.937	71.6487	20	um	Spot	Position	3	1000008160	70707		-114.485	150.873	37.6637	um	Spot	Position	4	1000005433	99471		19.8583	-19.584	49.9616	um	Spot	Position	2	1000016380	46296		116.479	44.2957	47.0085	um	Spot	Position	1	1000015247	15247
	-83.1717	91.0513	51.7014	um	Spot	Position	2	1000023953	51916		164.657	95.9301	20	um	Spot	Position	3	1000008260	70738		-185.2	163.757	38.1323	um	Spot	Position	4	1000005441	99475		79.0504	-18.4167	50.171	um	Spot	Position	2	1000016382	46300		111.506	62.2522	46.5229	um	Spot	Position	1	1000015253	15253
	-5.79712	107.223	53.3647	um	Spot	Position	2	1000024036	51956		132.085	90.0072	22.0725	um	Spot	Position	3	1000008280	70812		-178.528	139.821	38.7602	um	Spot	Position	4	1000005464	99497		86.9875	-95.6655	51.219	um	Spot	Position	2	1000016390	46304		169.367	22.7835	47.9977	um	Spot	Position	1	1000015266	15266
	18.6197	72.697	53.351	um	Spot	Position	2	1000024612	52561		145.377	26.6793	25.4151	um	Spot	Position	3	1000008393	70939		-112.685	174.458	39.2249	um	Spot	Position	4	1000005475	99506		70.989	-5.17672	50.7667	um	Spot	Position	2	1000016427	46345		147.325	52.6438	47.5616	um	Spot	Position	1	1000015274	15274
	105.017	52.1689	52.3778	um	Spot	Position	2	1000025240	53179		190.638	39.795	30.1411	um	Spot	Position	3	1000008623	71142		-178.263	179.397	39.6016	um	Spot	Position	4	1000005507	99540		79.2975	-4.12175	50.6026	um	Spot	Position	2	1000016385	46346		152.277	9.9411	49.0523	um	Spot	Position	1	1000015292	15292
	-171.135	118.478	52.61	um	Spot	Position	2	1000025825	53765		186.516	62.1922	32.5307	um	Spot	Position	3	1000008720	71231		-134.373	144.704	43.2231	um	Spot	Position	4	1000005564	99654		84.0934	-2.19927	50.8188	um	Spot	Position	2	1000016428	46347		125.543	12.9751	49.2371	um	Spot	Position	1	1000015293	15293
	-170.564	182.747	53.0587	um	Spot	Position	2	1000025859	53790		193.182	83.593	32.2779	um	Spot	Position	3	1000008722	71210		-186.671	181.858	42.3997	um	Spot	Position	4	1000005574	99619		65.2393	-0.616718	51.3097	um	Spot	Position	2	1000016429	46349		148.306	44.7271	48.6303	um	Spot	Position	1	1000015301	15301
	-170.186	133.633	53.5867	um	Spot	Position	2	1000025834	53803		151.3	47.5723	33.6903	um	Spot	Position	3	1000008745	71257		-110.94	174.325	44.848	um	Spot	Position	4	1000005695	99743		33.766	4.35138	50.6004	um	Spot	Position	2	1000016431	46351		178.805	82.6599	48.9327	um	Spot	Position	1	1000015309	15309
	-43.1839	147.777	52.8829	um	Spot	Position	2	1000026441	54372		130.768	99.5487	33.9309	um	Spot	Position	3	1000008760	71265		-179.816	139.168	45.2728	um	Spot	Position	4	1000005715	99733		135.836	-40.183	35.911	um	Spot	Position	2	1000016450	46368		184.736	87.4001	49.1617	um	Spot	Position	1	1000015312	15312
	-75.4442	167.162	52.6557	um	Spot	Position	2	1000026454	54384		-139.223	112.529	20	um	Spot	Position	3	1000008803	71306		-179.453	131.257	47.5885	um	Spot	Position	4	1000005741	99822		134.849	-19.682	37.3551	um	Spot	Position	2	1000016493	46392		190.109	88.9897	48.588	um	Spot	Position	1	1000015314	15314
	83.4334	161.968	51.9598	um	Spot	Position	2	1000027004	54940		-176.761	166.97	22.3243	um	Spot	Position	3	1000009021	71518		-109.809	165.158	47.2351	um	Spot	Position	4	1000005760	99798		180.458	-47.5471	38.4431	um	Spot	Position	2	1000016558	46409		108.286	105.93	49.1409	um	Spot	Position	1	1000015318	15318
	56.7473	176.105	52.2663	um	Spot	Position	2	1000027006	54943		-154.786	118.966	22.7859	um	Spot	Position	3	1000009032	71536		-147.419	189.398	48.4212	um	Spot	Position	4	1000005798	99848		144.225	-42.6288	37.5197	um	Spot	Position	2	1000016519	46411		187.157	18.9881	49.8193	um	Spot	Position	1	1000015323	15323
	40.5428	145.396	52.7721	um	Spot	Position	2	1000027030	54973		-180.245	159.981	23.9698	um	Spot	Position	3	1000009087	71595		-122.313	130.179	47.8424	um	Spot	Position	4	1000005811	99821		177.277	-14.8091	38.2234	um	Spot	Position	2	1000016525	46420		121.325	51.6228	49.5996	um	Spot	Position	1	1000015330	15330
	49.8279	173.551	52.8582	um	Spot	Position	2	1000027005	54984		-128.55	165.111	24.8901	um	Spot	Position	3	1000009130	71635		-112.664	133.484	48.9276	um	Spot	Position	4	1000005816	99868		194.419	-55.8451	42.0373	um	Spot	Position	2	1000016587	46544		184.364	66.776	49.6232	um	Spot	Position	1	1000015331	15331
	46.1733	123.631	53.5743	um	Spot	Position	2	1000027065	55004		-125.608	113.371	27.0072	um	Spot	Position	3	1000009192	71692		-169.794	166.879	49.0506	um	Spot	Position	4	1000005830	99883		142.886	-76.7708	44.923	um	Spot	Position	2	1000016737	46624		165.171	80.67	49.8311	um	Spot	Position	1	1000015333	15333
	137.196	135.733	52.5083	um	Spot	Position	2	1000027619	55535		-170.936	156.624	26.4783	um	Spot	Position	3	1000009216	71671		-164.109	170.434	49.1188	um	Spot	Position	4	1000005831	99886		167.007	-73.8624	45.342	um	Spot	Position	2	1000016738	46626		179.146	93.5267	49.581	um	Spot	Position	1	1000015336	15336
	175.936	130.206	53.6772	um	Spot	Position	2	1000027650	55568		-110.974	159.719	26.4474	um	Spot	Position	3	1000009219	71675		-111.094	171.583	48.9798	um	Spot	Position	4	1000005833	99887		119.543	-24.5743	46.4296	um	Spot	Position	2	1000016789	46674		126.47	48.2348	50.626	um	Spot	Position	1	1000015347	15347
	-135.782	-119.864	21.2008	um	Spot	Position	3	1000000218	56220		-154.178	177.446	28.1408	um	Spot	Position	3	1000009259	71759		-42.1323	154.628	35.8896	um	Spot	Position	4	1000005941	99985		143.626	-0.409824	47.2065	um	Spot	Position	2	1000016797	46702		171.051	68.8398	50.771	um	Spot	Position	1	1000015352	15352
	-126.279	-189.924	25.4281	um	Spot	Position	3	1000000449	56415		-132	170.338	29.3189	um	Spot	Position	3	1000009302	71788		-56.173	170.812	36.2003	um	Spot	Position	4	1000005943	99989		167.06	-40.971	49.4185	um	Spot	Position	2	1000016841	46726		-155.864	147.422	35.539	um	Spot	Position	1	1000015362	15362
	-125.247	-119.373	25.1298	um	Spot	Position	3	1000000471	56452		-139.877	167.665	30.1091	um	Spot	Position	3	1000009341	71825		-25.2971	131.515	35.1457	um	Spot	Position	4	1000005955	91085		147.323	-33.9128	48.8349	um	Spot	Position	2	1000016844	46729		-131.116	143.822	36.9067	um	Spot	Position	1	1000015389	15389
	-124.818	-135.1	26.826	um	Spot	Position	3	1000000491	56520		-112.44	123.493	30.8165	um	Spot	Position	3	1000009357	71840		-63.7547	152.085	37.0489	um	Spot	Position	4	1000005967	100016		171.327	-0.955493	49.128	um	Spot	Position	2	1000016853	46735		-186.979	139.353	38.1451	um	Spot	Position	1	1000015419	15419
	-177.293	-134.452	28.3991	um	Spot	Position	3	1000000558	56558		-131.355	128.785	31.3449	um	Spot	Position	3	1000009358	71843		-87.4474	170.032	37.0299	um	Spot	Position	4	1000005970	100017		126.749	-96.8406	50.3689	um	Spot	Position	2	1000016855	46737		-194.419	144.32	38.0923	um	Spot	Position	1	1000015420	15420
	-151.711	-123.368	29.9126	um	Spot	Position	3	1000000598	56629		-151.001	189.5	31.2119	um	Spot	Position	3	1000009374	71856		-6.62956	187.291	38.331	um	Spot	Position	4	1000005998	100046		127.885	-85.0156	50.2971	um	Spot	Position	2	1000016858	46742		-102.773	168.428	38.0626	um	Spot	Position	1	1000015424	15424
	-87.0247	-198.333	20	um	Spot	Position	3	1000056805	56805		-119.383	153.498	32.0348	um	Spot	Position	3	1000009390	71880		-57.273	189.92	38.318	um	Spot	Position	4	1000005999	100047		157.65	-43.9987	49.727	um	Spot	Position	2	1000016871	46756		-137.861	108.446	39.2065	um	Spot	Position	1	1000015431	15431
	-20.6094	-129.834	20	um	Spot	Position	3	1000000924	56931		-160.405	126.936	33.5655	um	Spot	Position	3	1000009430	71926		-59.8096	134.244	39.0604	um	Spot	Position	4	1000006012	100055		131.996	-22.5983	49.8286	um	Spot	Position	2	1000016876	46766		-118.562	156.439	39.2782	um	Spot	Position	1	1000015439	15439
	-4.79901	-118.15	20	um	Spot	Position	3	1000000945	56947		-132.521	194.78	33.6371	um	Spot	Position	3	1000009449	71945		-39.8042	163.873	39.0206	um	Spot	Position	4	1000006021	100069		135.839	-20.2551	50.4833	um	Spot	Position	2	1000016877	46767		-139.495	163.042	39.4086	um	Spot	Position	1	1000015440	15440
	-37.8125	-175.444	23.2359	um	Spot	Position	3	1000001066	57074		-151.733	183.54	35.0447	um	Spot	Position	3	1000009465	71982		-29.2995	184.119	39.1858	um	Spot	Position	4	1000006028	100074		123.375	-17.1913	49.7851	um	Spot	Position	2	1000016850	46770		-157.761	189.714	38.5606	um	Spot	Position	1	1000015445	15445
	-92.1928	-149.384	23.451	um	Spot	Position	3	1000001135	57091		-2.27681	187.114	20	um	Spot	Position	3	1000009648	72127		-82.4885	159.868	39.963	um	Spot	Position	4	1000006055	100095		194.419	-64.3394	50.7034	um	Spot	Position	2	1000016902	46786		-154.178	168.153	39.7169	um	Spot	Position	1	1000015459	15459
	-37.8987	-117.055	22.8475	um	Spot	Position	3	1000001097	57106		-91.076	122.457	20.6392	um	Spot	Position	3	1000009689	72161		-18.4208	182.148	40.0087	um	Spot	Position	4	1000006060	100101		150.889	-47.647	51.1578	um	Spot	Position	2	1000016906	46791		-99.6012	190.411	40.392	um	Spot	Position	1	1000015463	15463
	-83.8901	-112.876	26.8425	um	Spot	Position	3	1000001279	57308		-79.1764	144.033	23.9435	um	Spot	Position	3	1000009757	72246		-79.3284	177.135	40.6882	um	Spot	Position	4	1000006082	100126		117.238	-30.849	50.854	um	Spot	Position	2	1000016913	46798		-154.66	139.173	40.6059	um	Spot	Position	1	1000015474	15474
	-74.1273	-125.197	28.1956	um	Spot	Position	3	1000001311	57339		-6.24548	152.47	24.0687	um	Spot	Position	3	1000009761	72249		-0.569473	168.161	39.6575	um	Spot	Position	4	1000006108	100097		144.408	-6.87796	50.7273	um	Spot	Position	2	1000016923	46805		-120.28	160.067	40.5764	um	Spot	Position	1	1000015480	15480
	-84.4091	-184.597	29.3798	um	Spot	Position	3	1000001359	57354		-30.6265	125.184	24.7028	um	Spot	Position	3	1000009783	72270		-10.3777	170.141	42.4345	um	Spot	Position	4	1000006136	100156		-152.913	87.5001	40.7951	um	Spot	Position	2	1000017183	47037		-179.711	171.213	41.1667	um	Spot	Position	1	1000015482	15482
	-46.5605	-185.454	31.0322	um	Spot	Position	3	1000001358	57437		-32.936	155.694	24.8138	um	Spot	Position	3	1000009793	72287		-65.6298	183.542	43.3187	um	Spot	Position	4	1000006139	100206		-122.245	10.856	43.458	um	Spot	Position	2	1000017228	47099		-106.9	170.952	40.6882	um	Spot	Position	1	1000015483	15483
	-55.6074	-167.631	31.1032	um	Spot	Position	3	1000001401	57441		-85.4055	178.511	24.9928	um	Spot	Position	3	1000009808	72296		-54.5191	113.908	44.3446	um	Spot	Position	4	1000006145	100216		-108.492	61.1284	43.0837	um	Spot	Position	2	1000017244	47115		-164.169	136.542	41.9719	um	Spot	Position	1	1000015500	15500
	-79.4127	-124.576	30.6244	um	Spot	Position	3	1000001411	57447		-13.5254	125.665	25.6064	um	Spot	Position	3	1000009822	72315		-83.598	144.17	43.3234	um	Spot	Position	4	1000006157	100191		-114.087	41.1827	44.9455	um	Spot	Position	2	1000017298	47182		-147.147	160.957	42.3095	um	Spot	Position	1	1000015505	15505
	-92.9271	-191.112	33.2285	um	Spot	Position	3	1000001448	57486		-30.9664	147.75	25.9923	um	Spot	Position	3	1000009829	72321		-89.8668	141.142	45.2554	um	Spot	Position	4	1000006180	100248		-178.508	48.2327	46.0849	um	Spot	Position	2	1000047215	47215		-150.583	195.055	41.6003	um	Spot	Position	1	1000015510	15510
	-72.8267	-151.191	32.7592	um	Spot	Position	3	1000001463	57497		-81.701	166.792	25.9123	um	Spot	Position	3	1000009833	72327		-34.422	160.675	45.4051	um	Spot	Position	4	1000006187	100252		-194.419	80.985	45.994	um	Spot	Position	2	1000017333	47222		-159.14	168.984	43.4878	um	Spot	Position	1	1000015524	15524
	-95.0348	-136.505	33.1944	um	Spot	Position	3	1000001468	57498		-77.5899	194.605	26.3358	um	Spot	Position	3	1000009838	72340		-31.4763	104.21	47.2792	um	Spot	Position	4	1000006199	98158		-149.435	72.5399	47.5898	um	Spot	Position	2	1000017366	47255		-168.463	184.153	43.3802	um	Spot	Position	1	1000015526	15526
	-82.7278	-127.47	33.4437	um	Spot	Position	3	1000001493	57502		-47.4499	176.588	27.2081	um	Spot	Position	3	1000009862	72362		-75.436	123.684	46.6508	um	Spot	Position	4	1000006221	100286		-182.563	37.3971	49.0887	um	Spot	Position	2	1000017378	47277		-194.419	189.757	42.5998	um	Spot	Position	1	1000015527	15527
	-87.0184	-142.809	34.3823	um	Spot	Position	3	1000001487	57527		-77.0255	124.945	28.1401	um	Spot	Position	3	1000009879	72375		-14.8978	193.37	47.46	um	Spot	Position	4	1000006235	100302		-186.393	58.5263	49.0756	um	Spot	Position	2	1000017383	47283		-127.74	113.336	43.7554	um	Spot	Position	1	1000015536	15536
	-14.0282	-109.536	34.3394	um	Spot	Position	3	1000001499	57532		-29.0186	108.042	28.5996	um	Spot	Position	3	1000009906	69716		3.49532	115.836	48.1089	um	Spot	Position	4	1000006239	100305		-100.992	71.1392	49.2604	um	Spot	Position	2	1000017385	47289		-121.759	126.475	43.9513	um	Spot	Position	1	1000015541	15541
	-71.493	-175.132	34.7124	um	Spot	Position	3	1000001510	57549		-72.4268	176.068	28.5881	um	Spot	Position	3	1000009929	72410		-26.4797	134.839	48.2952	um	Spot	Position	4	1000006244	100307		-119.935	64.7238	49.672	um	Spot	Position	2	1000017423	47311		-191.485	150.035	43.7753	um	Spot	Position	1	1000015547	15547
	72.1767	-120.543	20	um	Spot	Position	3	1000001759	57695		-10.6636	170.014	29.6681	um	Spot	Position	3	1000009966	72446		-17.3917	167.297	49.1615	um	Spot	Position	4	1000006288	100354		-151.701	7.83738	51.4303	um	Spot	Position	2	1000017443	47324		-155.986	158.638	43.9755	um	Spot	Position	1	1000015551	15551
	15.9147	-178.61	21.1595	um	Spot	Position	3	1000001566	57733		-8.72694	181.017	30.1963	um	Spot	Position	3	1000009968	72449		-61.3784	198.993	48.2354	um	Spot	Position	4	1000006296	100326		-164.661	12.9373	50.824	um	Spot	Position	2	1000017445	47325		-184.628	170.78	43.7629	um	Spot	Position	1	1000015552	15552
	98.5072	-164.595	20.9712	um	Spot	Position	3	1000001598	57740		-60.0635	128.359	32.0087	um	Spot	Position	3	1000010008	72497		9.88089	115.481	36.5076	um	Spot	Position	4	1000006352	100471		-188.99	19.19	51.1947	um	Spot	Position	2	1000017448	47328		-181.795	184.293	44.1281	um	Spot	Position	1	1000015554	15554
	41.5993	-136.267	21.0333	um	Spot	Position	3	1000001755	57749		-30.1418	133.938	31.1938	um	Spot	Position	3	1000010010	72465		100.321	156.012	35.6619	um	Spot	Position	4	1000006360	100455		-147.222	46.512	50.8109	um	Spot	Position	2	1000025876	47336		-129.492	124.469	44.6428	um	Spot	Position	1	1000015565	15565
	25.9762	-154.396	21.695	um	Spot	Position	3	1000001776	57784		-30.8925	160.146	32.0067	um	Spot	Position	3	1000010015	72503		13.9378	131.186	37.192	um	Spot	Position	4	1000006376	100477		-182.622	98.8072	50.5295	um	Spot	Position	2	1000017438	47351		-152.948	129.904	44.7832	um	Spot	Position	1	1000015568	15568
	15.3327	-125.259	22.9754	um	Spot	Position	3	1000001825	57844		-4.09749	175.811	34.0291	um	Spot	Position	3	1000010050	72564		70.5545	134.561	37.3218	um	Spot	Position	4	1000006377	100478		-23.6848	50.0296	35.7692	um	Spot	Position	2	1000017494	47369		-180.663	142.196	45.4422	um	Spot	Position	1	1000015571	15571
	12.2117	-100.932	24.6772	um	Spot	Position	3	1000001927	57950		-45.4207	124.589	35.0797	um	Spot	Position	3	1000010072	72585		61.5519	158.508	36.582	um	Spot	Position	4	1000006382	100484		-12.3304	99.4365	36.2129	um	Spot	Position	2	1000017510	47386		-133.059	171.536	45.0203	um	Spot	Position	1	1000015580	15580
	89.9137	-179.012	28.2263	um	Spot	Position	3	1000002016	58039		-15.5982	176.428	33.5109	um	Spot	Position	3	1000010090	72566		19.6897	167.682	37.7728	um	Spot	Position	4	1000006385	100508		-78.0026	41.4718	37.1973	um	Spot	Position	2	1000017529	47404		-178.404	176.311	45.0838	um	Spot	Position	1	1000015581	15581
	24.1588	-184.002	28.5821	um	Spot	Position	3	1000002045	58074		-52.2193	158.091	34.8118	um	Spot	Position	3	1000010122	72607		28.9124	158.337	40.2849	um	Spot	Position	4	1000006473	100559		-44.38	107.565	36.9193	um	Spot	Position	2	1000017558	47425		-130.233	182.877	45.2985	um	Spot	Position	1	1000015583	15583
	20.3072	-153.439	31.752	um	Spot	Position	3	1000002150	58162		98.5833	126.536	22.9399	um	Spot	Position	3	1000010407	72897		73.8525	121.029	41.255	um	Spot	Position	4	1000006499	100582		-63.5134	45.6653	39.6748	um	Spot	Position	2	1000017651	47506		-107.102	124.568	45.5157	um	Spot	Position	1	1000015591	15591
	15.4023	-185.454	33.4374	um	Spot	Position	3	1000002163	58176		71.5905	143.58	26.9039	um	Spot	Position	3	1000010576	73060		8.07106	126.959	43.9481	um	Spot	Position	4	1000006581	100700		-45.8469	74.1292	39.6068	um	Spot	Position	2	1000017665	47516		-167.075	155.785	46.3917	um	Spot	Position	1	1000015597	15597
	60.0977	-125.79	32.9249	um	Spot	Position	3	1000002177	58184		58.9619	160.223	27.154	um	Spot	Position	3	1000010579	73067		29.6672	190.618	43.9985	um	Spot	Position	4	1000006613	100729		-71.1416	70.1384	41.5385	um	Spot	Position	2	1000017744	47610		-173.685	160.264	46.8353	um	Spot	Position	1	1000015617	15617
	57.1855	-121.243	32.6047	um	Spot	Position	3	1000002179	58185		93.6791	190.536	26.6024	um	Spot	Position	3	1000010590	73074		32.3186	129.112	43.9879	um	Spot	Position	4	1000006623	100703		-44.0885	102.107	42.1792	um	Spot	Position	2	1000017757	47625		-193.39	168.491	46.9419	um	Spot	Position	1	1000015620	15620
	81.1042	-109.098	33.1326	um	Spot	Position	3	1000002183	58189		32.7954	123.001	28.0846	um	Spot	Position	3	1000010602	73079		46.9215	146.975	48.2028	um	Spot	Position	4	1000006687	100831		-5.07018	62.4474	43.0709	um	Spot	Position	2	1000017779	47645		-194.419	188.52	46.6786	um	Spot	Position	1	1000015624	15624
	68.2834	-158.465	34.801	um	Spot	Position	3	1000002211	58218		15.0529	129.17	28.3558	um	Spot	Position	3	1000010605	73082		97.02	120.162	48.1738	um	Spot	Position	4	1000006709	100818		-72.0796	17.7965	44.0743	um	Spot	Position	2	1000017793	47662		-166.684	149.201	48.3842	um	Spot	Position	1	1000015631	15631
	74.863	-153.802	34.8846	um	Spot	Position	3	1000002215	58220		80.6097	194.105	28.9609	um	Spot	Position	3	1000010649	73118		68.0943	124.644	48.4065	um	Spot	Position	4	1000006712	100821		-7.19124	101.644	44.2195	um	Spot	Position	2	1000017828	47698		-130.203	115.569	49.2831	um	Spot	Position	1	1000015644	15644
	112.143	-198.993	20	um	Spot	Position	3	1000002223	58230		92.4	161.78	30.3744	um	Spot	Position	3	1000010668	73144		16.671	132.725	47.9488	um	Spot	Position	4	1000006714	100824		-64.9833	21.7606	44.9429	um	Spot	Position	2	1000017834	47703		-123.551	116.633	48.7313	um	Spot	Position	1	1000015646	15646
	155.997	-193.805	20	um	Spot	Position	3	1000002237	58243		78.3001	175.661	30.9541	um	Spot	Position	3	1000010696	73182		26.9692	109.294	48.9106	um	Spot	Position	4	1000006736	100859		-77.3831	90.857	46.3971	um	Spot	Position	2	1000017873	47755		-177.18	128.803	48.5703	um	Spot	Position	1	1000015648	15648
	129.588	-191.331	20	um	Spot	Position	3	1000002238	58245		30.1594	112.031	32.8601	um	Spot	Position	3	1000010749	73220		42.3302	170.811	49.0625	um	Spot	Position	4	1000006758	100887		-85.3102	8.44034	47.6123	um	Spot	Position	2	1000017898	47773		-112.301	128.559	49.1911	um	Spot	Position	1	1000015649	15649
	174.133	-115.094	22.3751	um	Spot	Position	3	1000002511	58451		91.8346	109.691	34.5912	um	Spot	Position	3	1000010778	73285		84.3117	188.048	48.668	um	Spot	Position	4	1000006765	100902		-31.4426	89.9627	47.7403	um	Spot	Position	2	1000017908	47782		-99.2537	173.561	49.2678	um	Spot	Position	1	1000015655	15655
	180.901	-158.306	25.1288	um	Spot	Position	3	1000002601	58561		89.3708	179.911	34.0486	um	Spot	Position	3	1000010794	73273		169.494	116.455	38.2188	um	Spot	Position	4	1000006832	101014		-21.9102	96.7233	48.0742	um	Spot	Position	2	1000017910	47783		-176.578	196.682	50.0748	um	Spot	Position	1	1000015681	15681
	161.651	-154.622	24.7453	um	Spot	Position	3	1000002571	58564		104.109	152.362	35.041	um	Spot	Position	3	1000010817	73300		157.334	146.153	36.1493	um	Spot	Position	4	1000006840	100963		-4.28955	104.19	48.4125	um	Spot	Position	2	1000017934	47785		-137.015	122.415	50.7653	um	Spot	Position	1	1000015684	15684
	164.224	-189.609	26.8031	um	Spot	Position	3	1000002623	58611		47.0229	157.689	34.8976	um	Spot	Position	3	1000010818	73302		152.336	172.562	35.7447	um	Spot	Position	4	1000006847	100971		-15.3275	28.4954	49.043	um	Spot	Position	2	1000017913	47790		-164.239	124.02	51.3762	um	Spot	Position	1	1000015685	15685
	175.771	-179.86	29.0096	um	Spot	Position	3	1000002674	58678		124.983	112.583	20	um	Spot	Position	3	1000010839	73322		187.044	173.78	36.6933	um	Spot	Position	4	1000006848	101001		-12.9	74.0248	49.1207	um	Spot	Position	2	1000017930	47804		-73.161	157.974	36.2371	um	Spot	Position	1	1000015710	15710
	141.196	-185.393	32.331	um	Spot	Position	3	1000002741	58768		109.141	163.718	22.7657	um	Spot	Position	3	1000011064	73542		152.48	189.509	36.0413	um	Spot	Position	4	1000006852	100976		-78.8808	89.4254	49.4907	um	Spot	Position	2	1000017960	47806		-92.7103	187.035	36.1835	um	Spot	Position	1	1000015718	15718
	169.517	-147.633	31.6	um	Spot	Position	3	1000002751	58779		143.129	126.225	23.2812	um	Spot	Position	3	1000011084	73529		129.741	198.993	36.9822	um	Spot	Position	4	1000006873	101010		-74.7007	90.3797	49.9849	um	Spot	Position	2	1000017933	47832		-19.4295	114.032	36.5944	um	Spot	Position	1	1000015726	15726
	113.386	-187.889	33.371	um	Spot	Position	3	1000002818	58801		151.497	170.107	23.775	um	Spot	Position	3	1000011099	73589		169.341	179.868	38.7467	um	Spot	Position	4	1000006908	101042		-90.2236	107.607	50.4733	um	Spot	Position	2	1000017968	47837		-56.7258	181.16	38.385	um	Spot	Position	1	1000015762	15762
	105.695	-185.659	33.2219	um	Spot	Position	3	1000002189	58803		181.003	160.601	24.7952	um	Spot	Position	3	1000011136	73628		124.52	139.507	40.2578	um	Spot	Position	4	1000006923	101060		-60.2224	21.1877	51.4263	um	Spot	Position	2	1000026459	47841		-86.7181	122.451	39.3545	um	Spot	Position	1	1000015771	15771
	171.563	-197.566	33.7566	um	Spot	Position	3	1000002839	58823		177.931	150.341	26.3785	um	Spot	Position	3	1000011163	73661		113.805	176.377	42.5273	um	Spot	Position	4	1000006999	101158		-3.29939	36.347	51.3295	um	Spot	Position	2	1000026461	47850		-79.6701	134.691	39.0557	um	Spot	Position	1	1000015774	15774
	-139.661	-75.498	21.878	um	Spot	Position	3	1000003114	59087		177.208	155.06	26.0768	um	Spot	Position	3	1000011164	73663		113.525	158.633	42.5558	um	Spot	Position	4	1000007023	101151		6.68678	70.4131	35.5727	um	Spot	Position	2	1000018035	47892		-22.837	135.895	38.8057	um	Spot	Position	1	1000015775	15775
	-104.061	-10.6153	22.5241	um	Spot	Position	3	1000003200	59167		185.836	133.919	27.1194	um	Spot	Position	3	1000011196	73693		181.819	134.265	44.1755	um	Spot	Position	4	1000007051	101182		43.932	106.465	35.5746	um	Spot	Position	2	1000018051	47903		-79.2895	141.889	39.2592	um	Spot	Position	1	1000015776	15776
	-194.419	-75.1804	24.4458	um	Spot	Position	3	1000031295	59184		163.952	169.942	28.1844	um	Spot	Position	3	1000011241	73739		186.513	150.076	43.2923	um	Spot	Position	4	1000007084	101150		96.2119	43.4272	36.6059	um	Spot	Position	2	1000018026	47918		-15.5765	166.517	38.6763	um	Spot	Position	1	1000015781	15781
	-100.275	-84.9468	25.1131	um	Spot	Position	3	1000003308	59234		147.258	178.488	27.6824	um	Spot	Position	3	1000011243	73742		151.739	111.421	48.44	um	Spot	Position	4	1000007154	101278		59.6279	30.4699	39.9787	um	Spot	Position	2	1000018170	48011		-69.625	120.502	40.0332	um	Spot	Position	1	1000015791	15791
	-165.51	-95.9039	28.2029	um	Spot	Position	3	1000003410	59360		172.437	166.681	28.7669	um	Spot	Position	3	1000011281	73775		116.257	165.845	48.2436	um	Spot	Position	4	1000007170	101299		18.8589	39.7948	41.103	um	Spot	Position	2	1000018203	48046		-68.8686	132.624	39.7808	um	Spot	Position	1	1000015793	15793
	-102.573	3.02298	29.8644	um	Spot	Position	3	1000003495	59489		121.159	128.598	29.9091	um	Spot	Position	3	1000011299	73791		174.032	195.03	48.5296	um	Spot	Position	4	1000007183	101356		57.8784	8.5001	45.4829	um	Spot	Position	2	1000018343	48172		-34.5673	151.298	40.1005	um	Spot	Position	1	1000015796	15796
	-138.112	-16.7641	31.1032	um	Spot	Position	3	1000003533	59515		158.443	128.68	30.5973	um	Spot	Position	3	1000011300	73817		137.469	149.443	48.9056	um	Spot	Position	4	1000007201	101332		72.6242	23.1254	45.0071	um	Spot	Position	2	1000018347	48177		-25.7565	156.203	40.0107	um	Spot	Position	1	1000015799	15799
	-109.298	-36.3843	34.2514	um	Spot	Position	3	1000003614	59609		161.678	195.88	29.793	um	Spot	Position	3	1000011318	73809		142.201	160.55	48.7052	um	Spot	Position	4	1000007205	101341		48.3275	35.6227	45.4172	um	Spot	Position	2	1000018374	48183		-39.135	166.796	39.5886	um	Spot	Position	1	1000015804	15804
	-126.129	-38.2872	35.0721	um	Spot	Position	3	1000003634	59629		169.957	159.716	30.8173	um	Spot	Position	3	1000011333	73830		136.5	188.19	49.0082	um	Spot	Position	4	1000007215	101352		99.1569	106.712	45.9655	um	Spot	Position	2	1000018390	48232		-35.3139	173.444	40.3757	um	Spot	Position	1	1000015806	15806
	-61.8706	-65.6933	20	um	Spot	Position	3	1000003717	59705		176.201	136.484	32.2608	um	Spot	Position	3	1000011360	73850		-114.728	138.933	20.6261	um	Spot	Position	4	1000027221	89953		49.1921	9.57083	46.6492	um	Spot	Position	2	1000018391	48234		-40.0492	193.393	40.4358	um	Spot	Position	1	1000015808	15808
	-58.8522	1.25851	20	um	Spot	Position	3	1000003864	59835		176.864	126.098	34.1621	um	Spot	Position	3	1000011402	73899		154.457	173.684	33.7629	um	Spot	Position	4	1000029776	92355		65.2758	26.5295	47.9706	um	Spot	Position	2	1000018412	48250		-19.0607	197.996	40.3854	um	Spot	Position	1	1000015809	15809
	-79.5698	-84.3255	21.7372	um	Spot	Position	3	1000003872	59870		132.905	177.404	34.5689	um	Spot	Position	3	1000011432	73944		-160.275	-168.362	33.6052	um	Spot	Position	4	1000050296	81673		65.9758	40.5833	47.9959	um	Spot	Position	2	1000018414	48252		-91.254	130.386	40.6054	um	Spot	Position	1	1000015812	15812
	-24.7661	2.25538	22.5284	um	Spot	Position	3	1000003930	59951		131.675	192.919	35.5364	um	Spot	Position	3	1000011436	82357		114.798	154.492	20	um	Spot	Position	4	1000091859	91859		87.5358	21.3419	49.1407	um	Spot	Position	2	1000018429	48263		-83.0205	142.305	40.7982	um	Spot	Position	1	1000015814	15814
	-25.7916	-51.5304	23.8791	um	Spot	Position	3	1000004005	59981		-142.907	-135.207	35.2932	um	Spot	Position	3	1000011456	63346		68.3266	198.993	49.6645	um	Spot	Position	4	1000100930	100930		52.2426	41.0765	49.3485	um	Spot	Position	2	1000018433	48265		-8.95084	125.845	41.6369	um	Spot	Position	1	1000015834	15834
	-69.7094	-65.2409	24.9222	um	Spot	Position	3	1000004048	60033		-107.88	-136.008	38.9953	um	Spot	Position	3	1000011552	74100		145.054	-155.43	44.1961	um	Spot	Position	5	1000000608	126009		21.3176	20.511	50.3887	um	Spot	Position	2	1000018460	48282		-37.9046	140.314	42.4006	um	Spot	Position	1	1000015836	15836
	-92.9802	0.00794667	24.7175	um	Spot	Position	3	1000004081	60067		-141.968	-124.249	40.0923	um	Spot	Position	3	1000011593	74146		164.718	-127.646	43.8408	um	Spot	Position	5	1000000620	126018		89.8646	22.1216	49.5663	um	Spot	Position	2	1000018502	48283		-86.2433	150.895	41.9948	um	Spot	Position	1	1000015838	15838
	-71.6151	-77.4756	27.9362	um	Spot	Position	3	1000004165	60148		-141.134	-144.92	40.5748	um	Spot	Position	3	1000011627	74184		126.79	-102.634	43.0648	um	Spot	Position	5	1000000627	125998		70.363	86.3958	49.5931	um	Spot	Position	2	1000018496	48305		-62.5207	163.398	41.7892	um	Spot	Position	1	1000015842	15842
	4.21169	-23.3304	27.7574	um	Spot	Position	3	1000004188	60172		-163.632	-137.198	41.0401	um	Spot	Position	3	1000011629	74187		154.653	-184.745	44.7853	um	Spot	Position	5	1000000632	126030		21.8125	94.2355	50.3388	um	Spot	Position	2	1000018497	48307		-74.1776	180.195	42.3429	um	Spot	Position	1	1000015846	15846
	-46.108	-4.85569	28.7206	um	Spot	Position	3	1000004240	60219		-146.389	-165.469	41.9509	um	Spot	Position	3	1000011659	74224		146.747	-102.653	45.8254	um	Spot	Position	5	1000000692	126072		6.76616	98.8412	49.6737	um	Spot	Position	2	1000018498	48309		-3.18246	113.262	43.8444	um	Spot	Position	1	1000015882	15882
	-27.0934	-92.9609	35.2454	um	Spot	Position	3	1000004402	60404		-103.998	-198.993	42.9737	um	Spot	Position	3	1000011689	74263		122.01	-193.279	46.9171	um	Spot	Position	5	1000000696	126074		92.0695	20.1434	50.9715	um	Spot	Position	2	1000018501	48311		-42.6742	129.724	44.263	um	Spot	Position	1	1000015888	15888
	-63.9403	0.946988	34.6671	um	Spot	Position	3	1000004439	60443		-114.645	-157.397	44.9808	um	Spot	Position	3	1000011770	74339		158.666	-164.953	47.1259	um	Spot	Position	5	1000000704	126081		34.9206	24.3873	51.4869	um	Spot	Position	2	1000018504	48313		-69.952	140.726	43.8672	um	Spot	Position	1	1000015893	15893
	66.2059	-78.2125	20	um	Spot	Position	3	1000004476	60469		-145.746	-123.7	44.5137	um	Spot	Position	3	1000011785	74344		169.196	-102.161	48.26	um	Spot	Position	5	1000000718	126121		186.729	76.016	36.6559	um	Spot	Position	2	1000018551	48419		-10.1721	168.272	43.9666	um	Spot	Position	1	1000015900	15900
	62.7606	-93.1188	22.9176	um	Spot	Position	3	1000004729	60685		-128.379	-186.656	45.2218	um	Spot	Position	3	1000011807	74329		181.186	-180.604	48.3191	um	Spot	Position	5	1000000728	126093		136.486	44.257	38.1652	um	Spot	Position	2	1000018646	48434		-93.14	186.048	45.6298	um	Spot	Position	1	1000015963	15963
	33.1458	-14.7627	23.0892	um	Spot	Position	3	1000004770	60740		-155.615	-182.361	46.6844	um	Spot	Position	3	1000011843	74397		140.434	-175.984	48.2648	um	Spot	Position	5	1000000730	126096		150.759	78.9173	38.3781	um	Spot	Position	2	1000018628	48444		-13.1697	192.396	46.4278	um	Spot	Position	1	1000015965	15965
	25.6477	-52.0151	24.0697	um	Spot	Position	3	1000004843	60767		-124.513	-150.367	46.3784	um	Spot	Position	3	1000011859	74371		153.132	-110.873	47.8284	um	Spot	Position	5	1000000756	126115		118.074	88.6465	37.57	um	Spot	Position	2	1000018598	48445		-48.8011	194.174	46.2135	um	Spot	Position	1	1000015966	15966
	83.9033	-78.6743	28.1516	um	Spot	Position	3	1000004945	60941		-150.88	-177.829	47.6792	um	Spot	Position	3	1000011879	74432		-184.932	-96.2607	36.9594	um	Spot	Position	5	1000000889	126276		172.096	15.1264	42.6825	um	Spot	Position	2	1000018739	48573		-37.399	171.918	47.1005	um	Spot	Position	1	1000015989	15989
	92.5773	-45.173	28.8571	um	Spot	Position	3	1000004990	60986		-159.696	-139.744	47.7531	um	Spot	Position	3	1000011894	74447		-189.905	-51.2789	36.9367	um	Spot	Position	5	1000000901	126288		164.725	31.0176	43.6631	um	Spot	Position	2	1000018791	48606		-16.4341	136.849	47.8881	um	Spot	Position	1	1000016010	16010
	86.8535	-14.1483	29.3042	um	Spot	Position	3	1000005034	60999		-132.011	-116.983	48.0275	um	Spot	Position	3	1000011905	74461		-184.833	-27.7778	37.9962	um	Spot	Position	5	1000000912	126323		194.419	72.3289	44.3583	um	Spot	Position	2	1000018801	48617		-31.7544	178.262	48.1863	um	Spot	Position	1	1000016021	16021
	20.0123	1.64987	28.6729	um	Spot	Position	3	1000005003	61001		-171.576	-98.8155	48.1854	um	Spot	Position	3	1000011915	74469		-148.66	-21.7716	39.5321	um	Spot	Position	5	1000000995	126399		120.05	47.7182	45.5687	um	Spot	Position	2	1000018818	48674		-60.5103	133.982	48.5542	um	Spot	Position	1	1000016034	16034
	4.74637	4.40724	28.9988	um	Spot	Position	3	1000005005	61003		-49.1643	-133.599	37.9136	um	Spot	Position	3	1000012147	74702		-140.253	-60.3754	40.7629	um	Spot	Position	5	1000001071	126427		154.497	30.1288	47.4853	um	Spot	Position	2	1000018851	48696		-54.9851	143.81	48.5561	um	Spot	Position	1	1000016040	16040
	45.1279	-67.8303	29.7963	um	Spot	Position	3	1000005021	61014		-23.5107	-131.469	38.2453	um	Spot	Position	3	1000012149	74703		-100.16	-61.5144	42.133	um	Spot	Position	5	1000001106	126472		139.342	40.1695	48.225	um	Spot	Position	2	1000018870	48718		36.1784	148.662	35.7557	um	Spot	Position	1	1000016089	16089
	10.6005	-96.3144	33.0804	um	Spot	Position	3	1000005116	61100		-31.9249	-108.617	37.9	um	Spot	Position	3	1000012160	74714		-135.093	-81.9718	44.9325	um	Spot	Position	5	1000001139	126572		180.496	11.4367	49.9509	um	Spot	Position	2	1000018925	48753		12.655	150.197	35.8421	um	Spot	Position	1	1000016090	16090
	67.6902	-70.6298	33.8476	um	Spot	Position	3	1000005159	61142		-23.0957	-171.979	41.5933	um	Spot	Position	3	1000012312	74850		-152.944	-70.9903	42.9265	um	Spot	Position	5	1000001147	126508		153.11	23.5321	49.6591	um	Spot	Position	2	1000018932	48758		72.005	155.16	36.4723	um	Spot	Position	1	1000016091	16091
	182.538	-60.8656	20	um	Spot	Position	3	1000005278	61235		-93.8245	-100.495	41.6511	um	Spot	Position	3	1000012333	74887		-148.524	-42.3317	42.9706	um	Spot	Position	5	1000001155	126515		188.271	41.5238	49.8361	um	Spot	Position	2	1000018941	48762		94.0473	159.682	36.206	um	Spot	Position	1	1000016092	16092
	116.229	-31.1128	20	um	Spot	Position	3	1000005328	61279		-71.3259	-168.415	42.6723	um	Spot	Position	3	1000012343	74898		-186.892	-3.91562	43.5414	um	Spot	Position	5	1000001164	126564		135.463	43.9063	50.1518	um	Spot	Position	2	1000018942	48764		37.0595	142.08	37.0608	um	Spot	Position	1	1000016110	16110
	192.48	-51.7457	25.9297	um	Spot	Position	3	1000005612	61562		-25.0666	-109.191	42.7652	um	Spot	Position	3	1000012366	74918		-173.839	-9.28842	44.3316	um	Spot	Position	5	1000001183	126563		176.902	58.0522	51.3401	um	Spot	Position	2	1000018974	48791		55.54	163.731	36.7547	um	Spot	Position	1	1000016111	16111
	132.27	-25.7731	28.2133	um	Spot	Position	3	1000005714	61646		-3.39758	-98.6012	43.4139	um	Spot	Position	3	1000012372	74922		-95.2155	-79.7327	44.9265	um	Spot	Position	5	1000001192	126573		-144.721	159.137	36.0895	um	Spot	Position	2	1000019019	48835		83.446	164.969	37.2332	um	Spot	Position	1	1000016113	16113
	131.367	-31.5243	30.5946	um	Spot	Position	3	1000005746	61755		-69.5175	-172.286	44.5596	um	Spot	Position	3	1000012383	74965		-103.458	-40.2497	44.2786	um	Spot	Position	5	1000001236	126554		-138.691	178.355	37.7664	um	Spot	Position	2	1000019102	48912		69.0703	114.898	38.3639	um	Spot	Position	1	1000016125	16125
	173.825	-90.8979	33.642	um	Spot	Position	3	1000005852	61821		-23.9684	-129.917	44.2257	um	Spot	Position	3	1000012403	74948		-164.549	-90.1524	48.1935	um	Spot	Position	5	1000001275	126621		-152.114	140.193	38.8892	um	Spot	Position	2	1000019126	48936		47.8532	119.062	37.6889	um	Spot	Position	1	1000016126	16126
	-120.641	7.6831	20	um	Spot	Position	3	1000005909	61895		4.72452	-144.383	45.233	um	Spot	Position	3	1000012432	75584		-171.34	-86.7111	47.961	um	Spot	Position	5	1000001277	126622		-108.415	146.362	40.4321	um	Spot	Position	2	1000019171	48985		103.348	125.782	37.809	um	Spot	Position	1	1000016129	16129
	-159.567	13.9093	20	um	Spot	Position	3	1000005921	61901		-30.8162	-185.901	45.3776	um	Spot	Position	3	1000012466	74961		-156.923	-48.9083	47.8078	um	Spot	Position	5	1000001298	126639		-104.878	129.963	40.8541	um	Spot	Position	2	1000019205	49016		16.7199	139.174	37.7561	um	Spot	Position	1	1000016136	16136
	-157.512	47.8074	24.7279	um	Spot	Position	3	1000006301	62276		-58.9834	-175.619	45.16	um	Spot	Position	3	1000012469	74964		-159.072	-46.3025	47.9334	um	Spot	Position	5	1000001300	126641		-159.967	143.963	48.31	um	Spot	Position	2	1000019399	49226		68.9232	185.209	38.3276	um	Spot	Position	1	1000016139	16139
	-121.153	34.7781	29.4281	um	Spot	Position	3	1000006508	62450		-18.2417	-194.969	47.8275	um	Spot	Position	3	1000012558	75082		-153.472	-38.1892	48.2796	um	Spot	Position	5	1000001304	126644		-99.3559	117.002	49.9438	um	Spot	Position	2	1000019449	49263		44.3597	158.428	39.306	um	Spot	Position	1	1000016151	16151
	-163.785	75.8452	29.3141	um	Spot	Position	3	1000006483	62461		-2.78494	-195.249	47.6612	um	Spot	Position	3	1000012559	75083		-131.293	-28.2608	48.226	um	Spot	Position	5	1000001306	126649		-177.346	179.789	50.4082	um	Spot	Position	2	1000019473	49286		9.17433	126.235	40.4408	um	Spot	Position	1	1000016166	16166
	-168.048	55.1761	34.1557	um	Spot	Position	3	1000006640	62599		-86.0798	-181.675	47.7351	um	Spot	Position	3	1000012565	75087		-113.714	-15.5324	48.1461	um	Spot	Position	5	1000001307	126652		-131.102	143.293	51.4651	um	Spot	Position	2	1000019488	49308		41.002	150.324	40.1291	um	Spot	Position	1	1000016171	16171
	-130.419	14.8304	35.176	um	Spot	Position	3	1000006653	62615		-10.2449	-157.555	47.9692	um	Spot	Position	3	1000012579	75098		-125.012	1.94822	48.1532	um	Spot	Position	5	1000001315	126663		-26.3489	114.444	39.0106	um	Spot	Position	2	1000019639	49440		21.0745	119.495	40.9493	um	Spot	Position	1	1000016183	16183
	-9.06686	98.196	24.6766	um	Spot	Position	3	1000007099	63044		-90.3023	-154.654	47.7559	um	Spot	Position	3	1000012580	75100		-111.777	-37.5365	48.644	um	Spot	Position	5	1000001337	126685		-9.08917	125.096	39.0752	um	Spot	Position	2	1000019646	49444		27.0874	125.67	41.3807	um	Spot	Position	1	1000016184	16184
	-85.8266	62.764	28.4462	um	Spot	Position	3	1000007219	63131		46.9191	-157.659	36.3133	um	Spot	Position	3	1000012772	75285		-44.6459	-51.4504	37.0402	um	Spot	Position	5	1000001466	126839		-13.5163	143.044	39.8108	um	Spot	Position	2	1000019688	49487		100.164	158.046	40.6554	um	Spot	Position	1	1000016193	16193
	-23.7542	62.8194	28.8748	um	Spot	Position	3	1000007220	63162		75.425	-104.447	35.766	um	Spot	Position	3	1000012787	75301		-31.8047	-86.6291	38.345	um	Spot	Position	5	1000001481	126859		-74.3807	173.962	39.7013	um	Spot	Position	2	1000019704	49502		69.4168	165.32	40.852	um	Spot	Position	1	1000016194	16194
	-7.13121	12.2243	30.5766	um	Spot	Position	3	1000007268	63200		77.1521	-179.578	38.9248	um	Spot	Position	3	1000012823	75360		-64.23	-54.3208	38.0313	um	Spot	Position	5	1000001494	126870		-84.3263	110.629	41.3397	um	Spot	Position	2	1000019712	49515		75.1323	166.64	41.1651	um	Spot	Position	1	1000016195	16195
	-94.5352	83.6014	31.511	um	Spot	Position	3	1000007276	63231		100.169	-120.114	38.3288	um	Spot	Position	3	1000012838	75349		-15.6593	-5.35968	37.9084	um	Spot	Position	5	1000001508	126884		-72.9359	171.43	43.5504	um	Spot	Position	2	1000019856	49642		12.7915	172.137	41.3395	um	Spot	Position	1	1000016196	16196
	-1.95638	106.985	32.5748	um	Spot	Position	3	1000007321	63258		64.9777	-147.862	38.8454	um	Spot	Position	3	1000012862	75368		-11.8851	-49.8268	40.3275	um	Spot	Position	5	1000001565	126933		-68.4822	171.924	43.7918	um	Spot	Position	2	1000019857	49643		100.461	118.176	41.6171	um	Spot	Position	1	1000016207	16207
	-92.4715	26.835	34.4298	um	Spot	Position	3	1000007342	63266		31.8118	-136.69	38.4357	um	Spot	Position	3	1000012865	75341		-80.4938	-31.1463	40.5336	um	Spot	Position	5	1000001573	126986		-26.3861	146.292	45.38	um	Spot	Position	2	1000019905	49669		79.6875	156.456	42.4795	um	Spot	Position	1	1000016216	16216
	-56.4607	49.0342	33.8255	um	Spot	Position	3	1000035287	63271		26.4567	-176.623	41.6715	um	Spot	Position	3	1000012956	75465		-15.8678	5.79202	38.8068	um	Spot	Position	5	1000001584	129172		-53.5214	141.592	45.7638	um	Spot	Position	2	1000019903	49695		10.2983	157.284	42.0467	um	Spot	Position	1	1000016217	16217
	-77.4537	25.1704	34.5735	um	Spot	Position	3	1000007341	63285		7.56105	-152.504	41.3898	um	Spot	Position	3	1000012967	75438		-14.8107	-81.1793	41.3958	um	Spot	Position	5	1000001591	126961		-1.38608	192.711	47.9928	um	Spot	Position	2	1000019962	49741		25.5101	190.845	42.3474	um	Spot	Position	1	1000016222	16222
	25.3355	96.1705	20	um	Spot	Position	3	1000007578	63480		51.8845	-128.086	42.2519	um	Spot	Position	3	1000012976	75484		-90.939	-13.0263	43.4249	um	Spot	Position	5	1000001703	127084		-88.1628	156.737	48.5066	um	Spot	Position	2	1000019950	49756		79.2208	195.65	41.59	um	Spot	Position	1	1000016224	16224
	48.0856	102.513	20	um	Spot	Position	3	1000007597	63499		70.3805	-173.458	44.8463	um	Spot	Position	3	1000013061	75575		-87.5779	-12.4844	45.2841	um	Spot	Position	5	1000001777	127148		-51.4418	123.168	49.7413	um	Spot	Position	2	1000019998	49777		47.3208	137.299	43.1081	um	Spot	Position	1	1000016233	16233
	79.0356	27.6816	22.5773	um	Spot	Position	3	1000035635	63588		10.3658	-149.215	44.3948	um	Spot	Position	3	1000013071	75548		-45.2228	-14.6569	45.0167	um	Spot	Position	5	1000001779	127147		-39.1573	124.684	50.0779	um	Spot	Position	2	1000020000	49779		7.21428	147.163	42.9251	um	Spot	Position	1	1000016236	16236
	79.1348	17.4953	24.4933	um	Spot	Position	3	1000007723	63641		64.0804	-111.605	46.1768	um	Spot	Position	3	1000013139	75628		-3.28506	-7.12322	46.402	um	Spot	Position	5	1000001819	127169		-9.10751	180.209	49.9902	um	Spot	Position	2	1000020023	49799		61.4236	189.931	43.1268	um	Spot	Position	1	1000016245	16245
	99.2136	102.413	24.0705	um	Spot	Position	3	1000007760	63688		25.7938	-194.144	47.7597	um	Spot	Position	3	1000013192	75681		-36.5101	-80.0774	47.0363	um	Spot	Position	5	1000001829	127174		-50.3296	184.44	50.8974	um	Spot	Position	2	1000020054	49833		59.8305	160.669	44.2086	um	Spot	Position	1	1000016264	16264
	58.6365	103.03	23.6635	um	Spot	Position	3	1000007761	63689		17.149	-180.656	48.0971	um	Spot	Position	3	1000013198	75690		-6.26334	-77.9112	46.9805	um	Spot	Position	5	1000001830	127175		79.318	116.627	37.0218	um	Spot	Position	2	1000020102	49872		39.2349	167.224	43.7252	um	Spot	Position	1	1000016265	16265
	13.8282	84.1616	24.5865	um	Spot	Position	3	1000007789	63728		47.8539	-149.66	47.9527	um	Spot	Position	3	1000013210	75703		-32.9195	-70.3487	47.2527	um	Spot	Position	5	1000001832	127178		11.2912	136.602	37.937	um	Spot	Position	2	1000020143	49909		38.4022	112.293	45.0118	um	Spot	Position	1	1000016274	16274
	42.6522	84.265	24.5829	um	Spot	Position	3	1000007753	63729		51.7895	-127.367	47.7767	um	Spot	Position	3	1000013223	75713		-92.5054	-65.9958	46.7985	um	Spot	Position	5	1000001834	127181		40.0557	109.58	39.3367	um	Spot	Position	2	1000020167	49939		69.0069	125.794	44.5983	um	Spot	Position	1	1000016276	16276
	60.8927	55.1732	26.3426	um	Spot	Position	3	1000007823	63755		67.5276	-111.182	47.7675	um	Spot	Position	3	1000013232	75721		-69.3058	-45.9877	46.6466	um	Spot	Position	5	1000001838	127188		36.7715	130.73	39.3894	um	Spot	Position	2	1000020172	49942		50.6068	166.411	45.4297	um	Spot	Position	1	1000016281	16281
	9.19029	83.6509	28.7727	um	Spot	Position	3	1000007936	63872		190.706	-162.258	35.5649	um	Spot	Position	3	1000013384	75900		-61.0114	-96.3571	47.9971	um	Spot	Position	5	1000001855	127196		71.9649	111.583	41.4414	um	Spot	Position	2	1000020259	50006		55.7558	178.854	44.6322	um	Spot	Position	1	1000016283	16283
	5.79939	54.8345	29.9964	um	Spot	Position	3	1000007962	63885		152.484	-141.224	36.0908	um	Spot	Position	3	1000013391	75909		-46.0178	-84.2634	48.5732	um	Spot	Position	5	1000001861	127252		90.0005	111.968	41.9772	um	Spot	Position	2	1000020260	50042		86.7045	184.757	44.6013	um	Spot	Position	1	1000016284	16284
	65.9537	97.5627	30.839	um	Spot	Position	3	1000008000	63927		156.643	-195.714	36.8204	um	Spot	Position	3	1000013400	75922		-36.8931	-51.5783	47.9541	um	Spot	Position	5	1000001874	127219		26.4487	188.836	41.684	um	Spot	Position	2	1000020295	50081		64.7743	134.432	46.0803	um	Spot	Position	1	1000016292	16292
	102.105	8.89622	31.912	um	Spot	Position	3	1000008007	63929		130.941	-127.376	38.1084	um	Spot	Position	3	1000013444	75981		-85.4684	-47.3266	48.0115	um	Spot	Position	5	1000001875	127221		23.0899	189.364	42.2304	um	Spot	Position	2	1000020296	50083		60.4523	157.588	46.0003	um	Spot	Position	1	1000016298	16298
	53.5083	105.077	35.4308	um	Spot	Position	3	1000015674	64062		166.352	-198.993	40.7118	um	Spot	Position	3	1000013481	76048		3.8248	-13.3583	48.5748	um	Spot	Position	5	1000001891	127279		14.1319	198.993	42.6392	um	Spot	Position	2	1000020300	50109		64.7896	173.491	45.6599	um	Spot	Position	1	1000016304	16304
	172.483	25.517	20	um	Spot	Position	3	1000008169	64096		177.635	-187.261	40.4077	um	Spot	Position	3	1000013487	76018		-28.5298	-9.2896	47.9599	um	Spot	Position	5	1000001892	127237		74.1734	182.107	46.1607	um	Spot	Position	2	1000020394	50169		66.6662	196.573	46.417	um	Spot	Position	1	1000016308	16308
	191.602	83.1275	20	um	Spot	Position	3	1000008352	64183		129.619	-174.827	40.0293	um	Spot	Position	3	1000013493	76019		-50.6141	2.97412	48.744	um	Spot	Position	5	1000001935	127285		61.4059	184.671	46.1332	um	Spot	Position	2	1000050171	50171		80.059	113.326	47.2095	um	Spot	Position	1	1000016311	16311
	130.972	62.8476	28.5509	um	Spot	Position	3	1000036625	64584		175.59	-155.928	41.7693	um	Spot	Position	3	1000013534	76084		54.5269	-85.9969	38.6355	um	Spot	Position	5	1000002028	127466		104.406	110.378	47.8143	um	Spot	Position	2	1000020869	50189		81.5309	137.348	47.4409	um	Spot	Position	1	1000016320	16320
	173.091	63.9771	28.6856	um	Spot	Position	3	1000008642	64585		192.411	-156.343	41.9286	um	Spot	Position	3	1000013556	76083		6.36708	-31.9412	37.4093	um	Spot	Position	5	1000002040	127405		10.5822	115.115	48.8409	um	Spot	Position	2	1000020434	50201		100.907	170.063	47.0254	um	Spot	Position	1	1000016323	16323
	155.53	54.9748	29.6719	um	Spot	Position	3	1000008681	64609		109	-115.252	42.0077	um	Spot	Position	3	1000013564	76093		79.7614	-38.6127	38.6643	um	Spot	Position	5	1000002131	127487		63.4895	134.19	48.6855	um	Spot	Position	2	1000020439	50206		67.1215	138.039	47.7215	um	Spot	Position	1	1000016332	16332
	132.107	88.0868	33.4518	um	Spot	Position	3	1000008764	64693		194.419	-183.887	45.4739	um	Spot	Position	3	1000013598	76169		57.7598	-34.2343	44.1455	um	Spot	Position	5	1000002344	127719		48.8677	151.869	49.302	um	Spot	Position	2	1000020445	50210		67.1368	153.921	48.1731	um	Spot	Position	1	1000016336	16336
	167.357	92.4428	32.67	um	Spot	Position	3	1000008765	64694		-169.356	-187.847	20	um	Spot	Position	4	1000000020	93930		20.6325	-23.0161	44.1478	um	Spot	Position	5	1000002345	127727		50.4584	186.259	48.9163	um	Spot	Position	2	1000020453	50216		9.91945	183.771	47.5528	um	Spot	Position	1	1000016346	16346
	118.15	103.441	33.0495	um	Spot	Position	3	1000008767	64697		-180.059	-114.721	20	um	Spot	Position	4	1000000181	94057		79.0072	0.330838	44.0724	um	Spot	Position	5	1000002386	127730		38.7058	145.478	50.1535	um	Spot	Position	2	1000020471	50228		76.2867	184.316	47.7209	um	Spot	Position	1	1000016349	16349
	108.189	94.4311	34.1093	um	Spot	Position	3	1000008794	64721		-178.376	-198.993	20.7304	um	Spot	Position	4	1000000201	94088		35.7548	10.6868	44.7222	um	Spot	Position	5	1000002388	129957		29.1435	159.662	50.4127	um	Spot	Position	2	1000020514	50237		92.6628	114.785	48.946	um	Spot	Position	1	1000016353	16353
	179.519	11.8851	35.0545	um	Spot	Position	3	1000008802	64728		-191.499	-129.661	22.1378	um	Spot	Position	4	1000000233	94139		79.0068	-13.1977	45.8757	um	Spot	Position	5	1000002425	127783		21.5012	165.169	50.0664	um	Spot	Position	2	1000020484	50240		19.9317	164.966	49.3965	um	Spot	Position	1	1000016365	16365
	-135.945	126.154	20	um	Spot	Position	3	1000036858	64793		-111.082	-130.808	22.5288	um	Spot	Position	4	1000000277	94212		37.944	-25.0334	47.138	um	Spot	Position	5	1000002458	127810		29.0174	171.802	49.785	um	Spot	Position	2	1000020490	50245		7.54138	110.273	50.0092	um	Spot	Position	1	1000016370	16370
	-186.098	133.769	28.7947	um	Spot	Position	3	1000009325	65254		-189.567	-140.822	24.6808	um	Spot	Position	4	1000000400	94337		30.7165	-17.404	46.9457	um	Spot	Position	5	1000002461	127812		44.7461	183.85	49.6715	um	Spot	Position	2	1000020452	50250		59.5524	115.121	50.0489	um	Spot	Position	1	1000016371	16371
	-164.659	142.746	31.2523	um	Spot	Position	3	1000009396	65313		-95.6412	-106.077	25.4606	um	Spot	Position	4	1000000424	94360		89.2457	-15.8024	47.1534	um	Spot	Position	5	1000002462	127813		58.5339	110.933	51.4562	um	Spot	Position	2	1000020506	50256		81.0946	142.99	49.9657	um	Spot	Position	1	1000016372	16372
	-180.392	117.954	31.9184	um	Spot	Position	3	1000009424	65329		-147.482	-162.878	26.8761	um	Spot	Position	4	1000000513	94430		24.0491	-88.5069	48.3688	um	Spot	Position	5	1000002470	127829		23.8127	168.14	50.5539	um	Spot	Position	2	1000020487	50271		82.8824	181.954	50.4797	um	Spot	Position	1	1000016378	16378
	-19.6386	163.683	20.7369	um	Spot	Position	3	1000009757	65675		-113.434	-157.414	27.7908	um	Spot	Position	4	1000000567	94463		57.4865	-81.9953	48.2291	um	Spot	Position	5	1000002472	127832		29.9846	180.799	50.5826	um	Spot	Position	2	1000020493	50272		23.85	192.457	50.0507	um	Spot	Position	1	1000016381	16381
	-5.16747	178.381	27.4943	um	Spot	Position	3	1000010006	65902		-124.04	-172.782	29.1978	um	Spot	Position	4	1000000602	94499		56.7894	-77.8024	48.2287	um	Spot	Position	5	1000002475	127838		177.425	175.291	40.3237	um	Spot	Position	2	1000020674	50445		83.6102	137.908	51.3953	um	Spot	Position	1	1000016387	16387
	-60.4849	183.98	29.2081	um	Spot	Position	3	1000010035	65966		-145.264	-194.255	29.2718	um	Spot	Position	4	1000000638	94492		89.1525	-62.8138	47.9081	um	Spot	Position	5	1000002482	127846		173.593	154.151	40.7316	um	Spot	Position	2	1000020703	50481		22.7886	143.051	50.5507	um	Spot	Position	1	1000016388	16388
	-4.92406	150.847	29.5773	um	Spot	Position	3	1000010054	65990		-170.307	-192.92	30.3128	um	Spot	Position	4	1000000640	94531		24.4499	-20.2343	48.3531	um	Spot	Position	5	1000002498	127860		180.741	125.106	43.3284	um	Spot	Position	2	1000020802	50549		95.2601	155.712	51.0268	um	Spot	Position	1	1000016390	16390
	-93.7016	192.256	30.4391	um	Spot	Position	3	1000010093	65997		-160.296	-195.742	31.5033	um	Spot	Position	4	1000000676	94589		31.0237	-13.6213	48.3248	um	Spot	Position	5	1000002501	127862		104.668	194.441	43.2656	um	Spot	Position	2	1000020799	50576		154.287	122.233	35.5817	um	Spot	Position	1	1000016398	16398
	-55.6037	130.709	33.6641	um	Spot	Position	3	1000010150	66084		-183.87	-157.91	31.8296	um	Spot	Position	4	1000000718	94596		65.9677	0.59364	48.2812	um	Spot	Position	5	1000002506	127864		175.353	144.988	44.9645	um	Spot	Position	2	1000020834	50619		179.855	134.117	38.1453	um	Spot	Position	1	1000016444	16444
	-16.94	149.773	33.8287	um	Spot	Position	3	1000010154	66090		-165.236	-103.461	31.0353	um	Spot	Position	4	1000000745	94586		111.005	-8.40653	35.5495	um	Spot	Position	5	1000002650	127999		127.076	193.363	44.993	um	Spot	Position	2	1000020848	50643		170.161	153.847	38.1539	um	Spot	Position	1	1000016452	16452
	-40.6534	189.29	33.6238	um	Spot	Position	3	1000010168	66102		-121.487	-105.073	32.9721	um	Spot	Position	4	1000000746	94655		120.322	-79.4783	36.9482	um	Spot	Position	5	1000002661	128010		107.073	122.049	47.1671	um	Spot	Position	2	1000020874	50672		158.385	145.549	39.4299	um	Spot	Position	1	1000016471	16471
	-58.3965	155.074	35.0744	um	Spot	Position	3	1000010185	66117		-190.981	-117.317	33.9473	um	Spot	Position	4	1000000772	94693		177.902	-36.4079	37.4943	um	Spot	Position	5	1000002695	128021		174.128	150.352	49.4827	um	Spot	Position	2	1000020922	50705		161.689	178.744	40.0673	um	Spot	Position	1	1000016499	16499
	-64.2026	190.004	34.7647	um	Spot	Position	3	1000010140	66127		-120.775	-102.343	33.5168	um	Spot	Position	4	1000000820	94701		178.999	-75.5621	38.1686	um	Spot	Position	5	1000002716	128036		157.813	177.812	49.7887	um	Spot	Position	2	1000020957	50742		140.666	186.958	39.6594	um	Spot	Position	1	1000016501	16501
	89.2687	118.117	20	um	Spot	Position	3	1000066139	66139		0.71315	-175.359	20.8217	um	Spot	Position	4	1000000852	94898		129.537	-19.658	39.6266	um	Spot	Position	5	1000002740	128142		-118.017	-190.384	51.9557	um	Spot	Position	2	1000021014	50775		115.718	108.415	40.9528	um	Spot	Position	1	1000016506	16506
	98.2474	114.369	21.5435	um	Spot	Position	3	1000010480	66361		-73.9102	-156.312	20	um	Spot	Position	4	1000000888	94789		170.783	-7.83538	38.8191	um	Spot	Position	5	1000002745	128091		-69.4543	-151.526	51.8851	um	Spot	Position	2	1000021692	51424		128.034	116.261	41.0947	um	Spot	Position	1	1000016510	16510
	62.8192	149.026	27.1216	um	Spot	Position	3	1000010593	66548		-41.3778	-138.839	20	um	Spot	Position	4	1000000925	94825		119.649	-68.9628	41.4436	um	Spot	Position	5	1000002839	128163		-71.4076	-137.721	52.2357	um	Spot	Position	2	1000021695	51430		143.3	120.389	40.6358	um	Spot	Position	1	1000016511	16511
	71.6648	150.474	26.9605	um	Spot	Position	3	1000010651	66549		-31.3	-159.579	21.0948	um	Spot	Position	4	1000001013	94902		135.41	-99.6163	44.9084	um	Spot	Position	5	1000002891	126049		-0.993225	-110.892	52.0644	um	Spot	Position	2	1000021701	51441		122.571	126.984	40.6196	um	Spot	Position	1	1000016512	16512
	23.8992	183.236	27.5413	um	Spot	Position	3	1000010690	66602		-26.2945	-124.874	21.5332	um	Spot	Position	4	1000001019	94951		164.174	0.785657	43.7669	um	Spot	Position	5	1000002915	128280		66.5461	-164.603	51.9884	um	Spot	Position	2	1000022319	52077		113.098	140.152	40.9315	um	Spot	Position	1	1000016513	16513
	59.8688	126.63	28.5943	um	Spot	Position	3	1000010704	66625		-40.7847	-178.316	23.4816	um	Spot	Position	4	1000001060	94981		117.205	-63.6008	45.5018	um	Spot	Position	5	1000002924	128306		56.1426	-144.19	51.7505	um	Spot	Position	2	1000022323	52084		147.029	195.53	41.068	um	Spot	Position	1	1000016523	16523
	62.971	178.933	31.4015	um	Spot	Position	3	1000010779	66701		-57.1566	-162.501	22.6424	um	Spot	Position	4	1000001066	94984		178.106	-54.7441	45.1665	um	Spot	Position	5	1000002928	128288		116.84	-159.698	52.0322	um	Spot	Position	2	1000022948	52710		154.883	109.406	41.9983	um	Spot	Position	1	1000016528	16528
	29.7291	132.583	32.4775	um	Spot	Position	3	1000010797	66712		-49.9064	-160.773	25.1661	um	Spot	Position	4	1000001183	95098		120.428	-93.2505	48.1982	um	Spot	Position	5	1000003003	128348		-167.181	-48.8086	51.8588	um	Spot	Position	2	1000023539	53301		152.52	151.601	41.6623	um	Spot	Position	1	1000016537	16537
	56.3311	121.241	35.4838	um	Spot	Position	3	1000010868	66777		-19.2156	-176.324	26.7606	um	Spot	Position	4	1000001235	95179		130.261	-91.6861	47.9668	um	Spot	Position	5	1000003006	128350		-184.83	-46.8384	51.9346	um	Spot	Position	2	1000023540	53302		149.291	126.324	42.6895	um	Spot	Position	1	1000016548	16548
	126.636	157.809	20.5211	um	Spot	Position	3	1000011088	67022		-16.8156	-135.645	27.6986	um	Spot	Position	4	1000001358	95244		133.627	-83.3708	47.594	um	Spot	Position	5	1000003008	128352		-149.966	-46.1769	52.11	um	Spot	Position	2	1000023541	53303		123.574	152.467	43.4822	um	Spot	Position	1	1000016552	16552
	163.099	157.778	20.8604	um	Spot	Position	3	1000011089	67023		-78.1462	-161.021	28.7989	um	Spot	Position	4	1000001383	95274		136.515	-50.031	47.7868	um	Spot	Position	5	1000003018	128367		-68.3551	-89.4298	51.9786	um	Spot	Position	2	1000024141	53929		175.522	183.748	43.0921	um	Spot	Position	1	1000016555	16555
	165.497	124.478	24.6082	um	Spot	Position	3	1000011212	67123		-62.1933	-106.881	32.1502	um	Spot	Position	4	1000001488	95394		178.013	-26.4722	48.3692	um	Spot	Position	5	1000003029	128378		-79.2857	-30.068	51.8293	um	Spot	Position	2	1000024148	53939		133.856	173.958	43.9042	um	Spot	Position	1	1000016570	16570
	188.996	164.766	27.3545	um	Spot	Position	3	1000067220	67220		24.8518	-155.07	20	um	Spot	Position	4	1000001689	95575		118.662	-18.3948	48.2374	um	Spot	Position	5	1000003032	128382		38.7085	-9.97463	51.5517	um	Spot	Position	2	1000024777	54540		150.908	118.974	45.3993	um	Spot	Position	1	1000016577	16577
	127.966	198.993	28.9674	um	Spot	Position	3	1000011387	67291		85.5437	-101.882	20	um	Spot	Position	4	1000001792	95665		167.678	-15.2577	48.1813	um	Spot	Position	5	1000003034	128384		55.0175	-8.97577	51.7155	um	Spot	Position	2	1000016425	54541		149.213	171.472	44.9394	um	Spot	Position	1	1000016590	16590
	191.179	150.057	29.6469	um	Spot	Position	3	1000011365	67312		41.0616	-101.023	20.942	um	Spot	Position	4	1000001824	95705		161.687	-69.3149	48.5814	um	Spot	Position	5	1000003047	128399		185.541	-53.8842	51.8463	um	Spot	Position	2	1000025350	55137		164.174	118.909	46.2331	um	Spot	Position	1	1000016598	16598
	110.107	118.263	31.0005	um	Spot	Position	3	1000011388	67321		38.0416	-184.249	21.8583	um	Spot	Position	4	1000001826	95709		171.586	-14.7439	48.9196	um	Spot	Position	5	1000003060	128417		-69.9066	44.3779	52.0072	um	Spot	Position	2	1000026464	56293		183.573	122.674	46.0131	um	Spot	Position	1	1000016599	16599
	137.179	166.843	30.9841	um	Spot	Position	3	1000011425	67334		90.7407	-140.014	22.4405	um	Spot	Position	4	1000001843	95730		-123.727	37.6048	36.7243	um	Spot	Position	5	1000003162	128505		177.092	7.29805	52.3897	um	Spot	Position	2	1000027615	57502		155.247	166.218	46.185	um	Spot	Position	1	1000016607	16607
	144.917	174.098	30.5854	um	Spot	Position	3	1000011404	67335		54.1058	-179.846	22.1342	um	Spot	Position	4	1000001923	95711		-109.761	70.5816	37.7876	um	Spot	Position	5	1000003191	128560		184.544	103.055	52.1117	um	Spot	Position	2	1000027628	57519		155.036	182.095	45.7647	um	Spot	Position	1	1000016610	16610
	150.937	158.255	35.4815	um	Spot	Position	3	1000017758	67423		6.41187	-184.138	29.8227	um	Spot	Position	4	1000002195	96072		-178.759	86.1263	37.8689	um	Spot	Position	5	1000003192	128562		-125.963	112.757	51.7284	um	Spot	Position	2	1000028168	58078		145.033	191.772	45.7981	um	Spot	Position	1	1000016613	16613
	-141.197	-193.323	35.911	um	Spot	Position	3	1000011505	67431		77.1006	-131.286	29.8648	um	Spot	Position	4	1000002213	96085		-112.506	12.2212	39.9515	um	Spot	Position	5	1000003234	128601		-102.957	151.869	52.1116	um	Spot	Position	2	1000028173	58084		184.162	115.998	46.8044	um	Spot	Position	1	1000016615	16615
	-187.011	-126.973	39.2024	um	Spot	Position	3	1000011610	67533		24.1857	-116.164	30.1483	um	Spot	Position	4	1000002219	96091		-123.397	93.9052	40.648	um	Spot	Position	5	1000003267	128672		-158.545	167.316	51.9193	um	Spot	Position	2	1000028178	58086		119.06	153.948	46.7873	um	Spot	Position	1	1000016628	16628
	-104.912	-192.692	40.6519	um	Spot	Position	3	1000011624	67567		100.297	-179.601	31.4266	um	Spot	Position	4	1000002238	96108		-121.133	8.3285	40.7529	um	Spot	Position	5	1000003276	128636		-10.1701	142.241	51.6097	um	Spot	Position	2	1000028740	58676		115.592	195.875	46.9612	um	Spot	Position	1	1000016634	16634
	-117.231	-121.077	41.8232	um	Spot	Position	3	1000011706	67603		94.4882	-151.521	30.8685	um	Spot	Position	4	1000002247	96117		-147.607	34.1717	41.5443	um	Spot	Position	5	1000003285	128687		8.79922	110.277	51.602	um	Spot	Position	2	1000029308	59287		185.975	148.462	48.0884	um	Spot	Position	1	1000016640	16640
	-169.421	-152.541	42.7608	um	Spot	Position	3	1000011721	67626		104.5	-166.407	31.3222	um	Spot	Position	4	1000002266	96790		-121.255	37.7955	42.8119	um	Spot	Position	5	1000003353	128736		30.4775	163.846	51.9713	um	Spot	Position	2	1000029313	59292		168.206	189.166	48.0275	um	Spot	Position	1	1000016651	16651
	-187.338	-137.369	44.8355	um	Spot	Position	3	1000011788	67691		5.94676	-189.794	33.1036	um	Spot	Position	4	1000002287	96161		-112.621	72.7372	42.824	um	Spot	Position	5	1000003361	128756		-181.75	-157.495	20	um	Spot	Position	3	1000000053	60358		137.804	122.709	48.5753	um	Spot	Position	1	1000016657	16657
	-190.078	-170.518	45.9565	um	Spot	Position	3	1000011806	67707		33.4282	-141.595	35.1635	um	Spot	Position	4	1000002363	96256		-185.148	79.3004	42.7961	um	Spot	Position	5	1000003364	128758		-111.336	-144.992	20	um	Spot	Position	3	1000000073	60380		191.199	124.3	49.2698	um	Spot	Position	1	1000016658	16658
	-115.734	-112.871	46.2622	um	Spot	Position	3	1000011822	67726		104.276	-102.892	34.2381	um	Spot	Position	4	1000002376	96228		-105.967	97.248	44.226	um	Spot	Position	5	1000003397	128803		-183.158	-195.941	21.3891	um	Spot	Position	3	1000000188	60468		121.331	150.377	49.4559	um	Spot	Position	1	1000016662	16662
	-180.295	-183.118	47.178	um	Spot	Position	3	1000011833	67731		27.8384	-103.966	34.3871	um	Spot	Position	4	1000002377	96226		-165.129	106.475	44.9213	um	Spot	Position	5	1000003456	128845		-172.272	-169.346	21.3379	um	Spot	Position	3	1000000171	60473		194.419	174.87	49.1728	um	Spot	Position	1	1000016668	16668
	-135.64	-120.498	46.7508	um	Spot	Position	3	1000011849	67741		149.012	-122.951	20	um	Spot	Position	4	1000002505	96388		-139.815	55.9797	47.0825	um	Spot	Position	5	1000003530	128897		-174.611	-141.063	21.8128	um	Spot	Position	3	1000000217	60502		168.707	196.824	48.5578	um	Spot	Position	1	1000016676	16676
	-143.748	-179.256	47.6338	um	Spot	Position	3	1000011860	67756		153.973	-127.702	20.9579	um	Spot	Position	4	1000002562	96433		-116.996	97.1814	47.5549	um	Spot	Position	5	1000003545	128948		-177.254	-168.496	23.0663	um	Spot	Position	3	1000000253	60532		186.651	136.373	49.6073	um	Spot	Position	1	1000016682	16682
	-163.164	-188.546	49.3198	um	Spot	Position	3	1000011889	67778		179.573	-190.462	22.0587	um	Spot	Position	4	1000002578	96443		-189.006	32.5807	48.6271	um	Spot	Position	5	1000003565	128966		-157.3	-98.4509	23.2173	um	Spot	Position	3	1000000285	60572		-157.872	-104.957	51.5919	um	Spot	Position	1	1000016709	16709
	-171.106	-106.796	50.1768	um	Spot	Position	3	1000011954	67820		135.063	-128.085	22.0821	um	Spot	Position	4	1000002591	96471		-149.17	58.5796	48.3849	um	Spot	Position	5	1000003579	128930		-111.296	-197.757	24.3268	um	Spot	Position	3	1000000288	60575		-171.897	-188.632	53.1982	um	Spot	Position	1	1000016716	16716
	-20.9083	-183.016	38.3961	um	Spot	Position	3	1000012010	67886		180.365	-128.327	23.1022	um	Spot	Position	4	1000002644	96538		-115.075	61.2577	48.3648	um	Spot	Position	5	1000003581	128931		-101.341	-126.127	24.0817	um	Spot	Position	3	1000000316	60604		-175.78	-189.455	54.1971	um	Spot	Position	1	1000016733	16733
	-72.5776	-120.089	38.89	um	Spot	Position	3	1000012051	67925		165.361	-152.591	25.3147	um	Spot	Position	4	1000002727	96620		-12.2398	24.7881	36.0228	um	Spot	Position	5	1000003723	129088		-128.991	-110.093	24.1934	um	Spot	Position	3	1000000326	60611		-157.039	-186.658	54.2421	um	Spot	Position	1	1000016734	16734
	-63.2193	-145.809	40.313	um	Spot	Position	3	1000012070	67939		167.703	-197.184	25.7685	um	Spot	Position	4	1000002754	96638		-60.7441	50.89	35.4948	um	Spot	Position	5	1000003729	119780		-180.114	-134.718	27.2267	um	Spot	Position	3	1000000505	60751		-170.245	-183.495	53.5748	um	Spot	Position	1	1000016736	16736
	-31.0378	-196.865	40.535	um	Spot	Position	3	1000012088	67955		164.07	-191.765	25.8209	um	Spot	Position	4	1000002757	96639		-27.7027	94.1921	36.5112	um	Spot	Position	5	1000003759	129133		-143.281	-116.657	27.5987	um	Spot	Position	3	1000000512	60813		-184.369	-146.044	53.8449	um	Spot	Position	1	1000016742	16742
	-78.5762	-196.023	40.6416	um	Spot	Position	3	1000012089	67956		137.664	-176.29	28.3335	um	Spot	Position	4	1000002858	96696		-36.9872	105.009	37.051	um	Spot	Position	5	1000003761	129140		-103.331	-188.45	29.3222	um	Spot	Position	3	1000000566	60839		-157.527	-141.084	53.8935	um	Spot	Position	1	1000016743	16743
	-37.7947	-189.563	40.6534	um	Spot	Position	3	1000012091	67958		142.623	-174.333	28.8133	um	Spot	Position	4	1000002859	96730		-72.7553	14.0246	38.1834	um	Spot	Position	5	1000003763	129141		-121.249	-153.185	28.7056	um	Spot	Position	3	1000000543	60858		-100.878	-136.231	53.862	um	Spot	Position	1	1000016745	16745
	-10.4885	-133.744	41.0093	um	Spot	Position	3	1000012104	67971		149.394	-137.091	28.8779	um	Spot	Position	4	1000002867	96739		-62.7862	67.1663	38.0533	um	Spot	Position	5	1000003787	129160		-119.996	-116.948	29.9169	um	Spot	Position	3	1000000597	60921		-165.388	-131.23	53.9676	um	Spot	Position	1	1000016746	16746
	-58.7979	-180.31	42.3865	um	Spot	Position	3	1000012117	67984		108.041	-134.676	29.9377	um	Spot	Position	4	1000002901	96766		-73.2981	56.4383	39.3208	um	Spot	Position	5	1000003814	129187		-110.177	-99.3302	34.4061	um	Spot	Position	3	1000000762	61053		-188.184	-116.602	53.9356	um	Spot	Position	1	1000016749	16749
	-42.88	-134.143	42.1082	um	Spot	Position	3	1000012130	67994		105.928	-108.509	28.7415	um	Spot	Position	4	1000002910	96753		-22.0052	69.4424	39.2999	um	Spot	Position	5	1000003818	129192		-146.653	-193.951	34.8599	um	Spot	Position	3	1000000719	61058		-139.231	-153.518	54.92	um	Spot	Position	1	1000016770	16770
	-2.41219	-178.415	44.8842	um	Spot	Position	3	1000012210	68064		191.079	-166.456	30.7683	um	Spot	Position	4	1000002929	96791		-54.9551	87.1549	38.5573	um	Spot	Position	5	1000003824	129200		-136.924	-158.464	34.6029	um	Spot	Position	3	1000000734	61074		-171.09	-139.075	55.1789	um	Spot	Position	1	1000016773	16773
	-46.1043	-137.945	45.3253	um	Spot	Position	3	1000012219	68078		130.544	-146.133	30.9156	um	Spot	Position	4	1000002935	96801		-41.7348	95.7718	41.6816	um	Spot	Position	5	1000003954	129331		-153.296	-141.415	34.728	um	Spot	Position	3	1000012512	61080		-97.238	-164.604	55.8141	um	Spot	Position	1	1000016793	16793
	-65.2433	-155.504	48.4212	um	Spot	Position	3	1000012333	68173		175.637	-133.586	29.6543	um	Spot	Position	4	1000002937	96767		-14.1586	77.0906	44.9754	um	Spot	Position	5	1000004081	129417		-85.6687	-192.774	20	um	Spot	Position	3	1000000772	61106		-171.516	-116.457	56.2762	um	Spot	Position	1	1000016805	16805
	-63.3306	-145.427	48.084	um	Spot	Position	3	1000012309	68177		164.697	-151.824	33.6999	um	Spot	Position	4	1000003001	96876		-43.1726	70.8761	47.5667	um	Spot	Position	5	1000004107	129507		-91.4146	-173.627	20	um	Spot	Position	3	1000000800	61138		-168.798	-114.344	55.8851	um	Spot	Position	1	1000016807	16807
	-77.8589	-153.853	49.1219	um	Spot	Position	3	1000012334	68207		184.857	-127.34	33.7746	um	Spot	Position	4	1000003004	96879		-82.8727	18.0505	47.9998	um	Spot	Position	5	1000004130	129485		-84.0598	-107.451	20	um	Spot	Position	3	1000000916	61251		-179.844	-198.993	56.5442	um	Spot	Position	1	1000016812	16812
	-65.5805	-127.647	49.3649	um	Spot	Position	3	1000012347	68216		-106.983	-92.5965	20	um	Spot	Position	4	1000003037	96917		-85.766	24.1299	48.3579	um	Spot	Position	5	1000004132	129487		-68.9272	-103.893	20	um	Spot	Position	3	1000000926	61257		-193.965	-189.984	56.7712	um	Spot	Position	1	1000016817	16817
	-52.5879	-99.3989	49.4777	um	Spot	Position	3	1000012357	68221		-118.129	-59.1547	20	um	Spot	Position	4	1000003096	96972		-71.8827	42.8819	48.1727	um	Spot	Position	5	1000004139	129492		-34.5975	-176.398	25.0213	um	Spot	Position	3	1000001140	61463		-103.217	-187.514	57.0262	um	Spot	Position	1	1000016819	16819
	-0.957977	-183.978	50.0236	um	Spot	Position	3	1000012364	68227		-108.597	-29.5081	20	um	Spot	Position	4	1000003152	97020		-67.9501	69.4285	47.8326	um	Spot	Position	5	1000004153	129504		-82.387	-174.397	26.1342	um	Spot	Position	3	1000001203	61510		-150.925	-150.82	56.7423	um	Spot	Position	1	1000016826	16826
	-77.6776	-111.668	49.6809	um	Spot	Position	3	1000012353	68254		-125.137	-29.021	20	um	Spot	Position	4	1000003154	97019		4.3033	21.934	48.792	um	Spot	Position	5	1000004168	129523		-13.7802	-120.759	26.0104	um	Spot	Position	3	1000001232	61533		-147.887	-116.31	56.8127	um	Spot	Position	1	1000016833	16833
	14.2949	-180.196	36.4601	um	Spot	Position	3	1000012426	68296		-161.997	-13.1806	20	um	Spot	Position	4	1000003178	97041		77.9546	6.84868	35.6163	um	Spot	Position	5	1000004279	129637		-52.0573	-168.822	28.1304	um	Spot	Position	3	1000001316	61608		-105.145	-104.66	57.0206	um	Spot	Position	1	1000016836	16836
	32.9369	-165.193	37.0719	um	Spot	Position	3	1000012447	68321		-162.671	-79.36	20	um	Spot	Position	4	1000003215	96937		65.0977	70.294	36.1068	um	Spot	Position	5	1000004308	129670		-59.9637	-135.114	29.3022	um	Spot	Position	3	1000001376	61660		-64.3916	-165.219	52.3719	um	Spot	Position	1	1000017186	17186
	57.3625	-159.895	38.0686	um	Spot	Position	3	1000012475	68339		-180.326	-42.7314	21.2655	um	Spot	Position	4	1000003224	97082		77.6841	88.2482	36.3718	um	Spot	Position	5	1000004311	129674		-64.2561	-118.835	29.958	um	Spot	Position	3	1000001415	61713		-73.7259	-103.162	51.7744	um	Spot	Position	1	1000017194	17194
	53.9361	-185.749	39.1578	um	Spot	Position	3	1000012492	68353		-136.817	-78.2416	20.7471	um	Spot	Position	4	1000003240	97075		44.7829	34.5736	37.5141	um	Spot	Position	5	1000004320	129725		-58.5102	-123.21	30.5575	um	Spot	Position	3	1000001446	61747		-39.8007	-188.89	52.7313	um	Spot	Position	1	1000017197	17197
	89.1747	-183.271	40.355	um	Spot	Position	3	1000068375	68375		-180.396	-2.06371	20	um	Spot	Position	4	1000003260	97057		41.8172	6.259	42.2565	um	Spot	Position	5	1000004477	129849		-45.7154	-190.918	33.0591	um	Spot	Position	3	1000001494	61777		-16.5336	-193.807	54.3277	um	Spot	Position	1	1000017202	17202
	88.6459	-109.222	40.2983	um	Spot	Position	3	1000012523	68387		-170.241	-31.7145	22.6937	um	Spot	Position	4	1000003288	97169		92.5373	8.61332	41.8699	um	Spot	Position	5	1000004478	129850		-0.745392	-175.037	33.0454	um	Spot	Position	3	1000001497	61783		-14.8614	-174.665	54.3651	um	Spot	Position	1	1000017208	17208
	48.0371	-191.11	40.8622	um	Spot	Position	3	1000012528	68392		-166.938	-36.1431	24.4743	um	Spot	Position	4	1000003336	97227		17.3272	31.8987	41.5573	um	Spot	Position	5	1000004487	129862		-45.8035	-117.605	33.2456	um	Spot	Position	3	1000001539	61799		-27.071	-198.993	54.8029	um	Spot	Position	1	1000017226	17226
	74.0284	-135.188	40.5654	um	Spot	Position	3	1000012514	68406		-135.741	3.68762	24.1817	um	Spot	Position	4	1000003353	97244		19.0575	48.0903	41.9977	um	Spot	Position	5	1000004500	129870		-31.4399	-181.55	34.2632	um	Spot	Position	3	1000001557	61819		-77.114	-196.499	55.0279	um	Spot	Position	1	1000017229	17229
	101.969	-189.014	42.2073	um	Spot	Position	3	1000012554	68415		-128.797	-67.7124	26.5612	um	Spot	Position	4	1000003475	97351		79.3238	70.6645	44.069	um	Spot	Position	5	1000004533	129944		-43.929	-149.436	33.5575	um	Spot	Position	3	1000001506	61832		-90.9993	-192.354	55.451	um	Spot	Position	1	1000017231	17231
	16.6576	-146.758	44.3482	um	Spot	Position	3	1000012623	68480		-186.946	-49.6004	26.7786	um	Spot	Position	4	1000003484	97356		95.526	74.0444	43.2389	um	Spot	Position	5	1000004534	129916		13.4593	-164.111	20	um	Spot	Position	3	1000001637	61947		-61.9696	-191.118	54.7044	um	Spot	Position	1	1000017232	17232
	61.0125	-143.443	44.2177	um	Spot	Position	3	1000012625	68481		-134.249	-60.9398	27.9595	um	Spot	Position	4	1000003538	97398		15.0646	99.8101	44.0163	um	Spot	Position	5	1000004541	129953		12.7479	-106.054	20	um	Spot	Position	3	1000001737	62036		-17.3044	-181.746	55.1968	um	Spot	Position	1	1000017234	17234
	89.6653	-168.966	45.3972	um	Spot	Position	3	1000012637	68498		-146.2	-53.326	30.191	um	Spot	Position	4	1000003633	97488		6.87567	46.1642	44.4827	um	Spot	Position	5	1000004552	129941		19.0581	-98.6545	20	um	Spot	Position	3	1000001748	62046		-20.5617	-156.25	54.5488	um	Spot	Position	1	1000017241	17241
	10.0456	-146.217	45.4605	um	Spot	Position	3	1000012666	68505		-126.011	-15.4437	31.665	um	Spot	Position	4	1000003696	97556		26.2952	85.1385	44.9789	um	Spot	Position	5	1000004599	129973		70.4568	-136.653	21.1374	um	Spot	Position	3	1000001762	62059		-89.0883	-151.634	55.0349	um	Spot	Position	1	1000017243	17243
	24.3832	-198.993	48.4092	um	Spot	Position	3	1000012698	68567		-179.642	-90.6841	32.6838	um	Spot	Position	4	1000003701	97564		46.5042	98.7702	45.6508	um	Spot	Position	5	1000004605	129999		71.4557	-131.925	21.3887	um	Spot	Position	3	1000001790	62060		-39.6827	-111.994	55.0263	um	Spot	Position	1	1000017252	17252
	42.2658	-137.974	47.5807	um	Spot	Position	3	1000012710	68581		-119.881	-48.1185	33.7231	um	Spot	Position	4	1000003713	97609		26.6342	107.193	44.6511	um	Spot	Position	5	1000004606	129976		44.5152	-184.313	21.7072	um	Spot	Position	3	1000001753	62073		-88.7314	-154.21	55.8301	um	Spot	Position	1	1000017266	17266
	55.5061	-118.589	49.2278	um	Spot	Position	3	1000012737	68608		-158.37	-13.7863	32.8445	um	Spot	Position	4	1000003723	97590		59.7328	65.7108	45.692	um	Spot	Position	5	1000004627	129990		50.4225	-134.93	21.9436	um	Spot	Position	3	1000001789	62094		-72.4238	-133.098	55.6081	um	Spot	Position	1	1000017271	17271
	28.3232	-197.114	50.8076	um	Spot	Position	3	1000012771	68641		-145.608	-46.1607	34.13	um	Spot	Position	4	1000003737	97610		62.6322	75.8799	46.2079	um	Spot	Position	5	1000004660	129993		61.817	-195.299	24.3291	um	Spot	Position	3	1000001856	62141		-5.42926	-133.485	55.8332	um	Spot	Position	1	1000017272	17272
	101.262	-186.401	51.3971	um	Spot	Position	3	1000012775	68643		-99.0918	-42.4717	32.4409	um	Spot	Position	4	1000003738	97549		96.3935	7.878	48.1924	um	Spot	Position	5	1000004667	130020		21.8767	-146.879	24.0301	um	Spot	Position	3	1000001877	62172		-47.5578	-131.805	55.5929	um	Spot	Position	1	1000017273	17273
	67.1706	-175.853	51.2211	um	Spot	Position	3	1000012777	68646		-155.951	-80.9287	35.8169	um	Spot	Position	4	1000003752	107887		62.6835	24.5981	48.0177	um	Spot	Position	5	1000004673	130029		46.8682	-189.783	24.9549	um	Spot	Position	3	1000001904	62205		-15.0571	-120.613	55.5539	um	Spot	Position	1	1000017278	17278
	75.7635	-128.577	51.0323	um	Spot	Position	3	1000012792	68661		-119.797	-11.0054	34.6782	um	Spot	Position	4	1000003767	97649		29.0105	27.9715	48.0093	um	Spot	Position	5	1000004675	130031		16.6599	-163.307	25.302	um	Spot	Position	3	1000001978	62219		4.39037	-116.871	56.4067	um	Spot	Position	1	1000017280	17280
	123.175	-185.172	36.7134	um	Spot	Position	3	1000012847	68691		-129.517	-2.0607	34.3344	um	Spot	Position	4	1000003769	97622		99.9868	48.5048	48.1075	um	Spot	Position	5	1000004685	130042		33.6413	-121.888	24.6437	um	Spot	Position	3	1000001945	62240		-63.4092	-101.538	55.547	um	Spot	Position	1	1000017282	17282
	183.534	-146.524	37.1992	um	Spot	Position	3	1000012829	68699		-108.685	-1.34124	34.8853	um	Spot	Position	4	1000003770	97650		67.3475	49.307	48.303	um	Spot	Position	5	1000004687	130043		45.0833	-158.37	26.9572	um	Spot	Position	3	1000002036	62323		-84.8546	-198.993	56.5659	um	Spot	Position	1	1000017284	17284
	172.622	-115.347	37.3766	um	Spot	Position	3	1000012838	68707		-57.4685	-78.2642	20	um	Spot	Position	4	1000003795	97682		39.9016	53.6955	48.3802	um	Spot	Position	5	1000004689	130045		87.4404	-123.722	26.8547	um	Spot	Position	3	1000002060	62344		-81.9955	-152.741	56.9116	um	Spot	Position	1	1000017289	17289
	179.58	-102.856	37.1302	um	Spot	Position	3	1000012841	68711		-80.7486	-85.5049	21.9247	um	Spot	Position	4	1000003946	97829		60.0413	60.2151	47.8765	um	Spot	Position	5	1000004694	130047		49.2797	-112.451	27.5946	um	Spot	Position	3	1000002064	62399		-0.267654	-152.523	56.9539	um	Spot	Position	1	1000017290	17290
	171.48	-142.904	39.367	um	Spot	Position	3	1000012885	68747		-22.3736	1.91403	22.4801	um	Spot	Position	4	1000003971	97859		85.0061	76.6882	48.1129	um	Spot	Position	5	1000004702	130052		6.66051	-147.617	31.5247	um	Spot	Position	3	1000002240	62547		-87.6666	-122.616	56.7282	um	Spot	Position	1	1000017297	17297
	161.016	-126.063	39.2897	um	Spot	Position	3	1000012892	68753		-47.9119	-75.2398	23.7858	um	Spot	Position	4	1000004023	97927		26.2518	97.9736	48.4399	um	Spot	Position	5	1000004709	130060		65.4999	-120.323	33.6715	um	Spot	Position	3	1000002318	62629		-93.8406	-102.935	56.7322	um	Spot	Position	1	1000017299	17299
	182.572	-193.244	41.3942	um	Spot	Position	3	1000012929	68798		-37.2197	-65.6729	25.7688	um	Spot	Position	4	1000004084	98033		142.507	30.4239	35.2961	um	Spot	Position	5	1000004814	121203		78.4423	-97.514	33.5911	um	Spot	Position	3	1000002328	62639		-45.8536	-100.551	56.7493	um	Spot	Position	1	1000017300	17300
	114.988	-183.435	40.6808	um	Spot	Position	3	1000012931	68800		-80.812	-48.0869	24.9781	um	Spot	Position	4	1000004094	97991		165.744	86.5765	38.7781	um	Spot	Position	5	1000004857	130317		8.75133	-121.461	35.0862	um	Spot	Position	3	1000002361	62674		7.38306	-145.766	51.6057	um	Spot	Position	1	1000017630	17630
	130.044	-113.472	41.4865	um	Spot	Position	3	1000012961	68813		-62.7448	-60.0629	26.0078	um	Spot	Position	4	1000004138	98036		186.594	81.7592	38.8875	um	Spot	Position	5	1000004920	130315		118.228	-176.511	20	um	Spot	Position	3	1000002410	62719		38.0751	-146.083	52.4819	um	Spot	Position	1	1000017631	17631
	134.515	-164.86	42.7773	um	Spot	Position	3	1000013071	68834		-93.6144	4.15673	27.0611	um	Spot	Position	4	1000004219	98103		125.667	66.1043	39.7794	um	Spot	Position	5	1000004954	130349		130.974	-170.323	20	um	Spot	Position	3	1000002422	62728		90.2973	-106.253	52.1096	um	Spot	Position	1	1000017636	17636
	117.139	-169.958	44.225	um	Spot	Position	3	1000012999	68858		-44.3938	-27.2262	28.8311	um	Spot	Position	4	1000004297	98174		189.222	60.5311	41.2864	um	Spot	Position	5	1000005000	130391		125.332	-152.216	20	um	Spot	Position	3	1000002451	62751		59.4141	-163.74	52.5539	um	Spot	Position	1	1000017644	17644
	175.78	-168.579	43.723	um	Spot	Position	3	1000012998	68860		-23.0048	-10.5744	29.9693	um	Spot	Position	4	1000004337	98212		194.419	36.0823	46.1043	um	Spot	Position	5	1000005165	130540		159.564	-141.099	20	um	Spot	Position	3	1000002468	62764		50.7297	-151.171	53.1793	um	Spot	Position	1	1000017645	17645
	144.131	-150.04	43.7121	um	Spot	Position	3	1000013002	68863		-45.351	-34.5111	30.9613	um	Spot	Position	4	1000004366	98258		158.654	16.7515	47.8949	um	Spot	Position	5	1000005227	130576		141.724	-121.928	20	um	Spot	Position	3	1000002503	62792		20.9009	-145.171	53.4569	um	Spot	Position	1	1000017648	17648
	194.419	-148.04	44.5783	um	Spot	Position	3	1000013042	68905		-17.2801	-88.0119	31.5399	um	Spot	Position	4	1000004385	98269		117.465	21.344	47.9297	um	Spot	Position	5	1000005228	130578		181.468	-187.272	20.8272	um	Spot	Position	3	1000002538	62835		87.3204	-125.585	52.7656	um	Spot	Position	1	1000017655	17655
	189.775	-162.471	46.7123	um	Spot	Position	3	1000041094	68968		-40.0705	-11.5966	33.1012	um	Spot	Position	4	1000004438	98329		122.649	22.0208	47.8885	um	Spot	Position	5	1000005229	130579		123.85	-179.525	20.9851	um	Spot	Position	3	1000002539	62840		86.4012	-112.848	52.6667	um	Spot	Position	1	1000017656	17656
	185.354	-180.584	49.4025	um	Spot	Position	3	1000013156	69009		-9.64871	-72.8965	32.9751	um	Spot	Position	4	1000004447	98300		153.801	93.927	48.4523	um	Spot	Position	5	1000005258	130605		163.649	-176.546	20.6368	um	Spot	Position	3	1000002540	62841		95.1385	-184.981	54.3109	um	Spot	Position	1	1000017659	17659
	153.806	-153.534	49.468	um	Spot	Position	3	1000013164	69014		-34.8017	-40.1567	34.2401	um	Spot	Position	4	1000004458	98356		122.609	106.458	48.0905	um	Spot	Position	5	1000005262	130609		184.94	-152.297	21.0313	um	Spot	Position	3	1000002452	62847		11.1284	-113.738	54.1786	um	Spot	Position	1	1000017666	17666
	156.539	-131.705	49.6809	um	Spot	Position	3	1000013195	69046		-18.5454	-11.3859	34.0842	um	Spot	Position	4	1000004462	98364		135.207	61.1496	46.1145	um	Spot	Position	5	1000005278	130553		140.81	-192.809	21.8304	um	Spot	Position	3	1000002556	62862		87.7534	-181.357	55.1978	um	Spot	Position	1	1000017675	17675
	149.379	-126.426	51.2027	um	Spot	Position	3	1000013218	69083		-68.3422	-81.4677	34.819	um	Spot	Position	4	1000004474	98372		118.537	62.6761	48.6831	um	Spot	Position	5	1000005279	130624		133.31	-124.348	25.4265	um	Spot	Position	3	1000002748	63001		70.5199	-171.77	55.1868	um	Spot	Position	1	1000017677	17677
	158.796	-113.285	50.5731	um	Spot	Position	3	1000013222	69087		-15.6397	-52.9779	34.7583	um	Spot	Position	4	1000004485	98385		129.1	67.425	48.7522	um	Spot	Position	5	1000005281	130626		183.247	-175.727	26.4935	um	Spot	Position	3	1000002724	63036		56.4865	-157.583	55.3975	um	Spot	Position	1	1000017683	17683
	-189.74	-93.7543	37.436	um	Spot	Position	3	1000013266	69106		36.8389	-93.8302	20	um	Spot	Position	4	1000004496	98406		166.432	89.8475	48.6639	um	Spot	Position	5	1000005290	130642		181.223	-105.081	25.9284	um	Spot	Position	3	1000002755	63071		20.6164	-110.285	54.5197	um	Spot	Position	1	1000017694	17694
	-186.695	-85.9888	37.0476	um	Spot	Position	3	1000013249	69109		74.56	-86.7383	20	um	Spot	Position	4	1000004506	98421		-114.496	150.934	37.6854	um	Spot	Position	5	1000005433	130763		188.431	-191.707	27.9113	um	Spot	Position	3	1000002801	63120		71.1419	-106.057	55.275	um	Spot	Position	1	1000017695	17695
	-147.98	-40.9584	36.5948	um	Spot	Position	3	1000013257	69124		6.24194	-59.5784	20	um	Spot	Position	4	1000004556	98465		-185.332	163.828	38.2951	um	Spot	Position	5	1000005441	130769		149.928	-127.496	28.2469	um	Spot	Position	3	1000002826	63149		95.5378	-102.582	55.3105	um	Spot	Position	1	1000017697	17697
	-102.059	-85.8121	37.7968	um	Spot	Position	3	1000013271	69135		49.8791	-56.851	20	um	Spot	Position	4	1000004561	98470		-178.401	139.928	38.6362	um	Spot	Position	5	1000005464	130791		165.383	-150.656	29.2245	um	Spot	Position	3	1000002879	63174		102.476	-198.993	55.687	um	Spot	Position	1	1000017701	17701
	-97.779	-3.66112	37.8631	um	Spot	Position	3	1000013289	69153		12.6264	-52.5505	20	um	Spot	Position	4	1000004569	98477		-112.701	174.306	39.3773	um	Spot	Position	5	1000005475	130800		135.135	-161.442	29.8821	um	Spot	Position	3	1000002874	63207		23.0457	-177.209	56.1912	um	Spot	Position	1	1000017706	17706
	-172.863	-2.03714	37.9628	um	Spot	Position	3	1000013290	69154		37.4163	-27.6227	20	um	Spot	Position	4	1000004604	98510		-178.381	179.273	39.4327	um	Spot	Position	5	1000005507	130801		143.9	-99.7133	30.8851	um	Spot	Position	3	1000002934	63250		9.06396	-164.604	56.2389	um	Spot	Position	1	1000017707	17707
	-113.826	-14.533	39.4982	um	Spot	Position	3	1000013306	69166		102.134	-7.60945	20	um	Spot	Position	4	1000004639	98549		-131.658	143.203	43.7944	um	Spot	Position	5	1000005564	130980		192.735	-151.814	33.2333	um	Spot	Position	3	1000002976	63286		95.5837	-163.761	56.2174	um	Spot	Position	1	1000017709	17709
	-111.151	-0.590473	39.4553	um	Spot	Position	3	1000013308	69169		56.6211	2.91917	20.6601	um	Spot	Position	4	1000004657	98579		-186.675	182.089	42.3237	um	Spot	Position	5	1000005574	130928		126.452	-127.92	32.9705	um	Spot	Position	3	1000002986	63291		80.4428	-180.828	56.8804	um	Spot	Position	1	1000017724	17724
	-97.4169	-62.2084	39.7219	um	Spot	Position	3	1000013311	69176		20.5824	-10.2003	22.7983	um	Spot	Position	4	1000004756	98679		-111.091	174.243	44.6964	um	Spot	Position	5	1000005695	131016		117.478	-112.34	33.1898	um	Spot	Position	3	1000002991	63295		30.7031	-146.38	56.7103	um	Spot	Position	1	1000017730	17730
	-126.592	-43.8763	40.0984	um	Spot	Position	3	1000013300	69182		70.1875	-0.588306	24.9435	um	Spot	Position	4	1000004818	98791		-180.088	138.969	45.5118	um	Spot	Position	5	1000005715	131041		169.343	-149.876	34.4667	um	Spot	Position	3	1000003034	63312		13.736	-138.841	56.659	um	Spot	Position	1	1000017731	17731
	-97.6578	-14.1353	39.6184	um	Spot	Position	3	1000013320	69189		18.5218	-57.7608	24.6377	um	Spot	Position	4	1000004849	98764		-179.557	131.126	47.3647	um	Spot	Position	5	1000005741	131057		106.071	-106.057	33.7106	um	Spot	Position	3	1000003018	63332		30.4389	-137.239	57.0313	um	Spot	Position	1	1000017732	17732
	-113.56	0.918469	39.7801	um	Spot	Position	3	1000013323	69192		60.8344	-64.9011	26.9617	um	Spot	Position	4	1000004942	98840		-109.764	165.186	47.2608	um	Spot	Position	5	1000005760	131064		-157.08	-93.2035	20	um	Spot	Position	3	1000003233	63384		42.8353	-132.706	56.5168	um	Spot	Position	1	1000017733	17733
	-169.573	-84.2484	40.9794	um	Spot	Position	3	1000013325	69193		74.4361	-43.3866	27.2783	um	Spot	Position	4	1000004953	98852		-147.424	189.328	48.2207	um	Spot	Position	5	1000005798	131104		-150.561	-93.0109	20	um	Spot	Position	3	1000003047	63385		75.1974	-118.183	56.8338	um	Spot	Position	1	1000017735	17735
	-185.591	-73.1001	41.6065	um	Spot	Position	3	1000013344	69211		14.9968	-85.3622	28.6766	um	Spot	Position	4	1000004982	98912		-121.529	131.37	47.3987	um	Spot	Position	5	1000005811	131058		-186.044	-74.319	20	um	Spot	Position	3	1000003076	63423		159.699	-174.783	51.7231	um	Spot	Position	1	1000018081	18081
	-97.5934	-88.4784	42.9863	um	Spot	Position	3	1000013358	69229		79.7491	-13.8164	28.3905	um	Spot	Position	4	1000005004	98905		-112.565	133.215	48.9871	um	Spot	Position	5	1000005816	131118		-143.222	-0.993976	20	um	Spot	Position	3	1000003218	63554		193.792	-158.568	51.8227	um	Spot	Position	1	1000018082	18082
	-153.198	-84.0028	43.0582	um	Spot	Position	3	1000013359	69231		25.3919	5.07078	29.783	um	Spot	Position	4	1000005080	98978		-170.842	166.6	48.7644	um	Spot	Position	5	1000005830	131138		-169.67	-32.9324	22.0665	um	Spot	Position	3	1000003334	63601		183.351	-131.16	52.1281	um	Spot	Position	1	1000018088	18088
	-131.984	-24.0465	45.0735	um	Spot	Position	3	1000013440	69286		7.3456	-16.1747	30.7835	um	Spot	Position	4	1000005107	99002		-164.308	170.437	49.1213	um	Spot	Position	5	1000005831	131141		-172.337	-74.0331	24.8006	um	Spot	Position	3	1000003422	63717		177.2	-122.277	52.3247	um	Spot	Position	1	1000018090	18090
	-124.776	-92.0823	45.5253	um	Spot	Position	3	1000013417	69299		13.4835	-30.6469	32.0503	um	Spot	Position	4	1000005140	99023		-111.07	171.598	49.0467	um	Spot	Position	5	1000005833	131142		-159.948	-52.3773	26.3474	um	Spot	Position	3	1000003553	63781		188.119	-124.988	53.1033	um	Spot	Position	1	1000018099	18099
	-102.118	-94.2709	47.4861	um	Spot	Position	3	1000013470	69325		21.0993	-10.3929	31.6265	um	Spot	Position	4	1000005145	99029		-42.2205	154.585	35.8227	um	Spot	Position	5	1000005941	131230		-143.894	-50.2671	27.9633	um	Spot	Position	3	1000063899	63899		134.243	-110.978	53.1123	um	Spot	Position	1	1000018101	18101
	-142.087	-75.5177	47.278	um	Spot	Position	3	1000013473	69330		71.9831	-89.3291	33.4874	um	Spot	Position	4	1000005151	99042		-56.268	170.985	36.1332	um	Spot	Position	5	1000005943	131235		-134.744	-74.9441	34.072	um	Spot	Position	3	1000003841	64136		186.149	-101.239	53.3575	um	Spot	Position	1	1000018102	18102
	-180.945	-51.2608	46.6489	um	Spot	Position	3	1000013456	69336		87.3423	-1.26712	33.179	um	Spot	Position	4	1000005180	99071		-25.1617	131.355	35.0516	um	Spot	Position	5	1000005955	122550		-189.139	-0.588977	33.9876	um	Spot	Position	3	1000003862	64165		116.741	-196.892	53.7942	um	Spot	Position	1	1000018103	18103
	-163.49	-73.3037	49.1416	um	Spot	Position	3	1000013489	69376		170.049	-42.7874	20	um	Spot	Position	4	1000005334	99225		-63.8822	152.1	37.1362	um	Spot	Position	5	1000005967	131265		-119.266	-38.6826	35.0341	um	Spot	Position	3	1000003884	64193		116.684	-155.125	53.507	um	Spot	Position	1	1000018106	18106
	-193.114	-47.2528	50.2646	um	Spot	Position	3	1000013510	69420		111.314	-53.1437	20	um	Spot	Position	4	1000005426	99213		-87.3865	170.02	36.977	um	Spot	Position	5	1000005970	131268		-23.777	-94.2786	20	um	Spot	Position	3	1000003912	64212		148.504	-146.648	54.0254	um	Spot	Position	1	1000018108	18108
	-41.7327	-53.0331	36.2974	um	Spot	Position	3	1000013555	69474		165.685	-94.1761	22.8521	um	Spot	Position	4	1000005467	99356		-6.50677	187.227	38.3177	um	Spot	Position	5	1000005998	131301		-75.1841	-82.4865	20	um	Spot	Position	3	1000003928	64224		149.317	-137.174	54.3528	um	Spot	Position	1	1000018111	18111
	-80.4565	-5.53434	38.2561	um	Spot	Position	3	1000013658	69537		127.196	-70.8005	23.9647	um	Spot	Position	4	1000005521	99430		-57.3298	189.943	38.3899	um	Spot	Position	5	1000005999	131303		-72.1893	-73.1999	20	um	Spot	Position	3	1000003949	64247		152.115	-130.809	53.9504	um	Spot	Position	1	1000018114	18114
	-10.6192	0.618039	37.6336	um	Spot	Position	3	1000013636	69539		110.11	-46.7875	24.3198	um	Spot	Position	4	1000005529	99441		-59.7818	134.385	39.1042	um	Spot	Position	5	1000006012	131319		-75.4877	-62.222	20	um	Spot	Position	3	1000003966	64262		160.701	-108.332	54.3665	um	Spot	Position	1	1000018116	18116
	-8.67635	-33.8463	41.1908	um	Spot	Position	3	1000013711	69608		192.044	-38.4452	24.1547	um	Spot	Position	4	1000005533	99448		-39.7856	163.856	39.0881	um	Spot	Position	5	1000006021	131327		-70.6712	-31.7367	20	um	Spot	Position	3	1000004011	64319		123.432	-152.681	55.376	um	Spot	Position	1	1000018134	18134
	-35.2838	-66.0833	41.7281	um	Spot	Position	3	1000013723	69624		147.264	-61.0755	24.9425	um	Spot	Position	4	1000005576	99485		-29.3054	184.273	39.1393	um	Spot	Position	5	1000006028	131337		-84.7073	-3.75278	20	um	Spot	Position	3	1000004068	64369		145.711	-152.692	54.9304	um	Spot	Position	1	1000018135	18135
	-64.4558	-95.9383	43.3661	um	Spot	Position	3	1000013739	69634		168.953	-27.1248	24.5372	um	Spot	Position	4	1000005588	99496		-82.6406	159.801	39.9415	um	Spot	Position	5	1000006055	131353		-76.8571	-76.9606	20.8432	um	Spot	Position	3	1000003941	64397		181.111	-147.755	55.0232	um	Spot	Position	1	1000018136	18136
	-53.5154	-13.7999	44.065	um	Spot	Position	3	1000013779	69682		131.233	-80.7541	26.1628	um	Spot	Position	4	1000005619	99516		-18.4225	182.173	39.8297	um	Spot	Position	5	1000006060	131355		-16.2089	-34.237	21.5528	um	Spot	Position	3	1000004003	64430		186.849	-146.252	55.071	um	Spot	Position	1	1000018137	18137
	-15.4597	-72.6742	46.0385	um	Spot	Position	3	1000013821	69730		189.695	-57.7151	25.4889	um	Spot	Position	4	1000005627	99488		-79.3675	177.099	40.6542	um	Spot	Position	5	1000006082	131396		-90.6054	-78.2567	22.688	um	Spot	Position	3	1000004124	64455		180.968	-141.86	55.2602	um	Spot	Position	1	1000018138	18138
	-32.1763	-58.9167	46.2037	um	Spot	Position	3	1000013847	69735		123.029	-82.0178	29.3939	um	Spot	Position	4	1000005721	99613		-1.56667	167.053	39.1851	um	Spot	Position	5	1000006108	131330		-64.8237	-58.9558	22.8437	um	Spot	Position	3	1000004175	64464		133.551	-134.798	54.992	um	Spot	Position	1	1000018139	18139
	-90.027	-60.872	47.0186	um	Spot	Position	3	1000013845	69764		121.674	-78.0102	29.6715	um	Spot	Position	4	1000005749	99652		-10.3151	170.091	42.7372	um	Spot	Position	5	1000006136	131453		-90.8464	-42.2666	24.5622	um	Spot	Position	3	1000004262	64566		119.796	-124.512	55.0502	um	Spot	Position	1	1000018144	18144
	-85.3591	-47.3675	47.0717	um	Spot	Position	3	1000013894	69769		128.636	-45.2317	29.5665	um	Spot	Position	4	1000005761	99663		-65.5038	183.621	43.2004	um	Spot	Position	5	1000006139	131458		-17.5563	-19.109	26.7188	um	Spot	Position	3	1000004380	64708		164.618	-114.228	55.4616	um	Spot	Position	1	1000018146	18146
	-50.9078	-73.9316	48.4231	um	Spot	Position	3	1000013884	69792		176.227	-12.0886	30.188	um	Spot	Position	4	1000005782	99675		-54.4049	113.874	44.4214	um	Spot	Position	5	1000006145	131475		-48.8655	-58.2445	29.3521	um	Spot	Position	3	1000004488	64770		189.737	-104.51	55.3293	um	Spot	Position	1	1000018148	18148
	-52.8227	-15.964	49.0576	um	Spot	Position	3	1000013942	69839		116.294	-56.7675	30.064	um	Spot	Position	4	1000005800	99660		-84.6213	144.181	43.1293	um	Spot	Position	5	1000006157	131441		-11.1638	-16.3178	30.496	um	Spot	Position	3	1000004541	64829		133.602	-162.939	56.1329	um	Spot	Position	1	1000018161	18161
	-32.2128	-76.4978	50.1094	um	Spot	Position	3	1000013952	69857		193.151	-1.71724	31.2722	um	Spot	Position	4	1000005809	99709		-89.8154	141.115	45.158	um	Spot	Position	5	1000006180	131504		-19.991	0.283459	29.757	um	Spot	Position	3	1000004507	64835		159.815	-153.404	55.9148	um	Spot	Position	1	1000018165	18165
	-17.8442	-88.8097	50.6548	um	Spot	Position	3	1000013949	69883		176.741	-64.7737	33.4406	um	Spot	Position	4	1000005877	99744		-34.3326	160.619	45.4375	um	Spot	Position	5	1000006187	131508		-19.3549	-8.97985	32.1938	um	Spot	Position	3	1000004569	64898		136.354	-141.952	55.9297	um	Spot	Position	1	1000018166	18166
	66.702	-73.3118	36.5166	um	Spot	Position	3	1000014034	69955		162.818	-31.4069	33.648	um	Spot	Position	4	1000005883	99783		-32.2102	103.614	47.1875	um	Spot	Position	5	1000006199	129479		-86.9709	-94.8098	32.7357	um	Spot	Position	3	1000004581	64902		129.172	-149.152	56.698	um	Spot	Position	1	1000018188	18188
	9.67815	-50.9061	36.6444	um	Spot	Position	3	1000014041	69964		122.567	-69.358	34.7017	um	Spot	Position	4	1000005896	99804		-75.3817	123.869	46.6398	um	Spot	Position	5	1000006221	131534		-28.0339	-94.957	32.912	um	Spot	Position	3	1000004580	64903		150.382	-122.054	57.1104	um	Spot	Position	1	1000018196	18196
	55.6022	-66.5709	39.2276	um	Spot	Position	3	1000014094	70012		138.714	-52.4768	35.2734	um	Spot	Position	4	1000005903	99812		-14.724	193.433	47.3446	um	Spot	Position	5	1000006235	131554		-79.0348	-39.8681	34.2189	um	Spot	Position	3	1000004639	64963		150.871	-100.653	56.7522	um	Spot	Position	1	1000018200	18200
	56.688	-23.1188	39.5841	um	Spot	Position	3	1000014127	70053		-166.378	33.9163	20	um	Spot	Position	4	1000005963	99883		3.45537	115.732	48.0461	um	Spot	Position	5	1000006239	131560		96.2425	-53.2174	20	um	Spot	Position	3	1000004779	65110		-127.633	-65.2527	52.1121	um	Spot	Position	1	1000018490	18490
	23.0285	3.44908	40.1185	um	Spot	Position	3	1000014133	70058		-175.268	79.6859	20	um	Spot	Position	4	1000006042	99965		-26.4626	134.842	48.2853	um	Spot	Position	5	1000006244	131572		89.2643	-46.4221	20	um	Spot	Position	3	1000004790	65126		-151.866	-71.9112	53.0707	um	Spot	Position	1	1000018501	18501
	87.8055	-89.4749	41.9905	um	Spot	Position	3	1000014149	70073		-105.511	104.307	20.8139	um	Spot	Position	4	1000006122	100040		-17.4088	167.22	48.9121	um	Spot	Position	5	1000006288	131601		55.766	-36.0463	20	um	Spot	Position	3	1000004804	65141		-171.08	-59.3686	52.8086	um	Spot	Position	1	1000018502	18502
	79.5092	-29.5466	41.5769	um	Spot	Position	3	1000014164	70084		-114.961	16.6395	22.9057	um	Spot	Position	4	1000006156	100084		-62.0022	198.993	48.1824	um	Spot	Position	5	1000006296	131581		89.3435	-5.62155	20	um	Spot	Position	3	1000004861	65205		-135.07	-13.8709	52.7655	um	Spot	Position	1	1000018513	18513
	90.5392	-10.5446	42.1105	um	Spot	Position	3	1000014192	70088		-185.377	89.157	23.5688	um	Spot	Position	4	1000006245	100189		9.77058	115.459	36.4301	um	Spot	Position	5	1000006352	131667		38.533	-75.4591	21.1405	um	Spot	Position	3	1000004727	65231		-181.004	-95.1959	54.2457	um	Spot	Position	1	1000018517	18517
	5.56158	-89.6052	42.8542	um	Spot	Position	3	1000014171	70090		-155.502	77.5435	25.0993	um	Spot	Position	4	1000006292	100222		100.426	155.961	35.6826	um	Spot	Position	5	1000006360	131683		81.1269	-75.3405	21.0304	um	Spot	Position	3	1000004888	65232		-140.662	-86.5678	53.7398	um	Spot	Position	1	1000018520	18520
	70.6573	-14.9548	44.4246	um	Spot	Position	3	1000014219	70130		-179.221	30.3035	28.4851	um	Spot	Position	4	1000006404	100330		13.9109	131.199	37.2426	um	Spot	Position	5	1000006376	131699		89.3061	-84.5148	23.5666	um	Spot	Position	3	1000004983	65315		-119.71	-66.1894	54.3005	um	Spot	Position	1	1000018524	18524
	40.0997	-0.291889	43.7702	um	Spot	Position	3	1000014221	70131		-156.515	32.4491	27.8513	um	Spot	Position	4	1000006405	100331		70.6096	134.58	37.4137	um	Spot	Position	5	1000006377	131700		81.7862	-85.0151	25.1804	um	Spot	Position	3	1000005023	65379		-190.14	-64.3185	53.783	um	Spot	Position	1	1000018525	18525
	91.4584	-88.8776	45.0759	um	Spot	Position	3	1000070134	70134		-123.426	75.1201	28.2868	um	Spot	Position	4	1000006419	100348		61.8318	158.761	36.8149	um	Spot	Position	5	1000006382	131709		42.5337	-84.5482	24.8371	um	Spot	Position	3	1000004982	65380		-164.834	-64.7655	54.0405	um	Spot	Position	1	1000018526	18526
	69.3265	-72.713	44.747	um	Spot	Position	3	1000014231	70139		-129.071	49.7055	27.8404	um	Spot	Position	4	1000006458	100340		17.4938	166.05	37.9446	um	Spot	Position	5	1000006385	131735		81.2128	-27.3948	26.223	um	Spot	Position	3	1000005104	65464		-105.307	-27.5601	53.588	um	Spot	Position	1	1000018533	18533
	59.3574	-35.4267	44.8502	um	Spot	Position	3	1000014238	70152		-137.128	74.4741	28.7141	um	Spot	Position	4	1000006504	100391		28.7372	158.428	40.165	um	Spot	Position	5	1000006473	131804		77.512	-70.1732	27.8254	um	Spot	Position	3	1000005180	65541		-169.324	-90.3435	54.5799	um	Spot	Position	1	1000018539	18539
	25.7623	-50.2535	45.7341	um	Spot	Position	3	1000014261	70176		-145.723	24.9905	30.7321	um	Spot	Position	4	1000006514	100449		73.9539	121.012	41.1965	um	Spot	Position	5	1000006499	131837		50.6404	-14.71	28.6495	um	Spot	Position	3	1000005238	65612		-95.1729	-86.3942	54.9708	um	Spot	Position	1	1000018541	18541
	18.0479	-39.739	46.3278	um	Spot	Position	3	1000014263	70178		-138.318	57.6562	30.7864	um	Spot	Position	4	1000006522	100456		8.83232	126.569	43.6806	um	Spot	Position	5	1000006581	131954		60.6304	-75.7209	30.3171	um	Spot	Position	3	1000005255	65630		-150.574	-84.5335	55.1793	um	Spot	Position	1	1000018543	18543
	98.5624	-50.8606	47.9831	um	Spot	Position	3	1000014308	70219		-176.939	81.7026	31.2587	um	Spot	Position	4	1000006528	100464		29.7532	190.717	43.826	um	Spot	Position	5	1000006613	131981		42.7108	-72.4555	34.4204	um	Spot	Position	3	1000005458	65769		-132.076	-54.8322	55.4059	um	Spot	Position	1	1000018547	18547
	76.6356	-81.4404	49.4205	um	Spot	Position	3	1000014327	70232		-155.666	30.0331	31.9227	um	Spot	Position	4	1000006544	100478		32.8929	128.53	43.7828	um	Spot	Position	5	1000006623	131955		38.7272	-71.8305	33.7284	um	Spot	Position	3	1000005412	65770		-134.57	-50.3232	55.2882	um	Spot	Position	1	1000018549	18549
	92.3952	-8.3839	48.9954	um	Spot	Position	3	1000014290	70257		-144.233	69.3212	34.8764	um	Spot	Position	4	1000006580	100590		49.2469	147.378	47.6119	um	Spot	Position	5	1000006687	132069		26.5935	-68.48	33.9869	um	Spot	Position	3	1000005415	65772		-157.991	-33.1548	55.4286	um	Spot	Position	1	1000018556	18556
	193.394	-66.529	36.6436	um	Spot	Position	3	1000014437	70370		-121.402	93.0903	33.2827	um	Spot	Position	4	1000006587	100538		97.0785	120.097	48.1438	um	Spot	Position	5	1000006709	132060		61.335	-89.1383	34.7773	um	Spot	Position	3	1000005454	65809		-167.174	-5.25942	54.6049	um	Spot	Position	1	1000018566	18566
	133.717	-44.3565	38.6069	um	Spot	Position	3	1000014477	70435		-138.358	39.2054	34.2615	um	Spot	Position	4	1000006608	100555		68.0914	124.658	48.4557	um	Spot	Position	5	1000006712	132061		192.152	-91.5503	20	um	Spot	Position	3	1000005491	65846		-133.876	-85.8793	56.0305	um	Spot	Position	1	1000018572	18572
	145.034	-6.09972	39.4371	um	Spot	Position	3	1000014530	70445		-118.341	29.3275	34.5309	um	Spot	Position	4	1000006629	100578		16.0268	132.588	47.2853	um	Spot	Position	5	1000006714	132042		160.401	-74.616	20	um	Spot	Position	3	1000005520	65875		-133.614	-70.9502	55.9783	um	Spot	Position	1	1000018576	18576
	182.912	-93.7994	39.9041	um	Spot	Position	3	1000014498	70452		-174.202	76.3192	34.9658	um	Spot	Position	4	1000006637	100591		42.3374	170.999	49.0158	um	Spot	Position	5	1000006758	132110		134.236	-64.6158	20	um	Spot	Position	3	1000005541	65882		-175.972	-66.5662	56.1358	um	Spot	Position	1	1000018577	18577
	149.359	-80.4548	40.0198	um	Spot	Position	3	1000014537	70454		-109.11	83.8438	35.1059	um	Spot	Position	4	1000006639	100596		84.0477	188.004	48.84	um	Spot	Position	5	1000006765	132119		158.965	-44.2828	20	um	Spot	Position	3	1000005568	65904		-167.373	-53.2031	56.0544	um	Spot	Position	1	1000018579	18579
	146.435	-25.0189	40.4318	um	Spot	Position	3	1000014573	70469		-67.4973	37.8005	20	um	Spot	Position	4	1000006716	100659		169.849	118.828	38.1316	um	Spot	Position	5	1000006832	132235		171.262	1.0124	20	um	Spot	Position	3	1000005635	65977		-138.479	-41.0943	56.1636	um	Spot	Position	1	1000018583	18583
	160.25	-67.4865	40.6375	um	Spot	Position	3	1000014567	70483		-97.2363	70.9188	20	um	Spot	Position	4	1000006778	99954		158.81	148.26	35.8217	um	Spot	Position	5	1000006840	132191		184.52	-6.62778	22.5486	um	Spot	Position	3	1000005734	66074		-187.235	-21.3429	56.3612	um	Spot	Position	1	1000018587	18587
	190.061	-70.3478	42.9307	um	Spot	Position	3	1000014605	70527		-2.78854	89.2889	20	um	Spot	Position	4	1000006822	100770		152.334	172.632	35.5872	um	Spot	Position	5	1000006847	132197		173.488	-27.6072	25.9963	um	Spot	Position	3	1000005851	66221		-159.476	-68.7522	56.7517	um	Spot	Position	1	1000018592	18592
	117.501	-48.9733	42.541	um	Spot	Position	3	1000014611	70531		-87.2104	42.1807	23.8217	um	Spot	Position	4	1000006958	100923		186.773	174.138	37.3361	um	Spot	Position	5	1000006848	132219		139.918	-26.539	27.0221	um	Spot	Position	3	1000005903	66284		-108.954	-27.0912	57.0539	um	Spot	Position	1	1000018601	18601
	146.176	-51.4046	43.7178	um	Spot	Position	3	1000014644	70558		-30.7067	15.276	26.4741	um	Spot	Position	4	1000007059	101024		152.412	189.507	36.0585	um	Spot	Position	5	1000006852	132200		136.773	-79.5604	28.8066	um	Spot	Position	3	1000005974	66339		-48.8959	-20.726	52.1323	um	Spot	Position	1	1000018958	18958
	138.811	-76.6488	46.3619	um	Spot	Position	3	1000014694	70613		-77.9465	35.3568	26.8787	um	Spot	Position	4	1000007117	101072		129.691	198.993	36.8992	um	Spot	Position	5	1000006873	132227		154.779	-79.5315	30.0049	um	Spot	Position	3	1000006016	66369		2.66026	-13.2298	51.9939	um	Spot	Position	1	1000018960	18960
	116.915	-36.5567	45.5723	um	Spot	Position	3	1000014702	70623		-86.9024	85.9019	28.2961	um	Spot	Position	4	1000007185	101118		169.189	179.93	38.7574	um	Spot	Position	5	1000006908	132277		183.338	-33.2886	31.3168	um	Spot	Position	3	1000006096	66410		-0.942474	-2.06685	52.2072	um	Spot	Position	1	1000018962	18962
	186.677	-93.7629	50.828	um	Spot	Position	3	1000014806	70737		-47.4603	88.2154	28.654	um	Spot	Position	4	1000007187	101148		125.091	139.157	40.2134	um	Spot	Position	5	1000006923	132291		128.833	-44.7138	31.7946	um	Spot	Position	3	1000006092	66426		-84.7977	-82.683	52.5599	um	Spot	Position	1	1000018965	18965
	136.607	-48.5727	50.5757	um	Spot	Position	3	1000014793	70755		-8.46155	58.5974	28.4461	um	Spot	Position	4	1000007210	101108		113.827	176.343	42.4189	um	Spot	Position	5	1000006999	132365		140.326	-46.5765	33.0848	um	Spot	Position	3	1000006121	66448		-74.7085	-95.6166	53.5045	um	Spot	Position	1	1000018980	18980
	106.944	-33.2255	51.2874	um	Spot	Position	3	1000014822	70761		-40.3981	12.134	30.0537	um	Spot	Position	4	1000007231	101154		113.612	158.665	42.5598	um	Spot	Position	5	1000007023	132390		173.024	-60.4732	34.3684	um	Spot	Position	3	1000006144	66480		-20.9302	-39.6967	53.9487	um	Spot	Position	1	1000018992	18992
	150.465	-26.355	50.7696	um	Spot	Position	3	1000014826	70763		-15.3701	37.6212	30.1622	um	Spot	Position	4	1000007238	101165		181.78	134.311	44.5078	um	Spot	Position	5	1000007051	132434		127.004	-37.7276	33.8035	um	Spot	Position	3	1000006154	66483		-10.4279	-65.4639	54.9567	um	Spot	Position	1	1000019012	19012
	-106.499	29.2396	35.5762	um	Spot	Position	3	1000014843	70779		-62.9366	83.364	32.3205	um	Spot	Position	4	1000007305	101234		186.743	151.017	43.1586	um	Spot	Position	5	1000007084	132388		131.137	-17.309	34.099	um	Spot	Position	3	1000006158	66489		-27.7353	-34.125	54.7812	um	Spot	Position	1	1000019020	19020
	-119.715	83.8202	37.0974	um	Spot	Position	3	1000014885	70827		-37.8719	31.6628	33.2527	um	Spot	Position	4	1000007316	101244		151.695	111.536	48.6465	um	Spot	Position	5	1000007154	132514		158.28	-79.5404	34.6314	um	Spot	Position	3	1000006171	66504		-57.9218	-2.83919	55.1261	um	Spot	Position	1	1000019026	19026
	-182.687	98.3549	36.9176	um	Spot	Position	3	1000014887	70829		-68.4549	7.48289	34.1851	um	Spot	Position	4	1000007341	101267		116.061	165.71	48.1937	um	Spot	Position	5	1000007170	132506		183.522	-8.98078	34.9727	um	Spot	Position	3	1000006201	66519		-72.6497	-81.2487	56.4801	um	Spot	Position	1	1000019035	19035
	-102.242	100.814	36.9674	um	Spot	Position	3	1000014889	70831		-6.51698	32.0982	33.724	um	Spot	Position	4	1000007344	101274		173.883	195.069	48.5259	um	Spot	Position	5	1000007183	132556		-137.725	53.3477	20	um	Spot	Position	3	1000006299	66628		-8.67993	-74.2285	56.3958	um	Spot	Position	1	1000019037	19037
	-124.887	83.6059	37.7648	um	Spot	Position	3	1000014910	70852		-27.8947	77.3984	33.7639	um	Spot	Position	4	1000007352	101290		137.476	149.484	48.8357	um	Spot	Position	5	1000007201	132529		-153.754	41.8112	20.8054	um	Spot	Position	3	1000006276	66755		-16.9916	-65.5876	55.6265	um	Spot	Position	1	1000019040	19040
	-160.471	97.9047	39.0287	um	Spot	Position	3	1000014937	70875		-55.8897	81.4807	33.7652	um	Spot	Position	4	1000007353	101291		142.068	160.418	48.7087	um	Spot	Position	5	1000007205	132532		-177.326	75.5808	22.8395	um	Spot	Position	3	1000006500	66828		-49.0233	-30.2654	55.8848	um	Spot	Position	1	1000019053	19053
	-100.021	11.2665	42.2354	um	Spot	Position	3	1000015038	70919		83.8106	20.2653	20	um	Spot	Position	4	1000007409	101349		136.555	188.223	48.9491	um	Spot	Position	5	1000007215	132552		-99.2459	15.7555	26.0183	um	Spot	Position	3	1000006635	66972		-12.2394	-25.1789	55.5632	um	Spot	Position	1	1000019055	19055
	-164.009	17.4615	42.2528	um	Spot	Position	3	1000015006	70920		102.312	84.5145	20.5183	um	Spot	Position	4	1000007575	101505		-114.224	141.789	20	um	Spot	Position	5	1000027221	121298		-170.979	84.9235	30.2901	um	Spot	Position	3	1000006899	67198		-39.3099	-19.5783	56.1146	um	Spot	Position	1	1000019056	19056
	-143.146	53.8956	42.5327	um	Spot	Position	3	1000015015	70949		19.6272	66.9966	24.7539	um	Spot	Position	4	1000007718	101678		-160.142	-168.451	33.5506	um	Spot	Position	5	1000050296	113190		-176.678	92.2617	29.8868	um	Spot	Position	3	1000006860	67203		-8.75909	-1.7672	55.6906	um	Spot	Position	1	1000019060	19060
	-168.587	11.1555	43.5297	um	Spot	Position	3	1000015037	70964		13.0768	99.1086	24.6474	um	Spot	Position	4	1000007732	101687		114.577	155.491	20	um	Spot	Position	5	1000091859	123376		-140.402	79.5761	33.9878	um	Spot	Position	3	1000006991	67327		-0.358322	-73.3046	56.8284	um	Spot	Position	1	1000019065	19065
	-122.708	31.0393	44.4875	um	Spot	Position	3	1000015071	70972		70.5058	101.986	24.5756	um	Spot	Position	4	1000007734	101688		70.5024	197.373	48.9648	um	Spot	Position	5	1000100930	132122		-146.955	105.059	33.8165	um	Spot	Position	3	1000006998	67338		-88.9406	-56.595	56.7728	um	Spot	Position	1	1000019067	19067
	-139.656	48.3676	44.1298	um	Spot	Position	3	1000015046	70976		67.7047	18.1394	25.4639	um	Spot	Position	4	1000007741	101656		-77.0575	-108.43	20	um	Spot	Position	5	1000113394	113394		-3.41945	31.7948	20	um	Spot	Position	3	1000007088	67445		-0.114136	3.19934	56.797	um	Spot	Position	1	1000019075	19075
	-181.879	14.2325	45.6171	um	Spot	Position	3	1000015096	71033		82.8339	38.4188	26.3518	um	Spot	Position	4	1000007752	101699		102.244	58.6463	26.5283	um	Spot	Position	5	1000120212	120212		-33.4834	62.5087	20	um	Spot	Position	3	1000007156	67502		52.5083	-71.652	51.8213	um	Spot	Position	1	1000019422	19422
	-107.883	42.789	46.0237	um	Spot	Position	3	1000015102	71036		74.0439	93.2866	27.3866	um	Spot	Position	4	1000007806	101750		163.07	102.931	20	um	Spot	Position	5	1000120667	120667		-25.3941	68.8473	20	um	Spot	Position	3	1000007167	67513		70.5728	-55.3011	51.599	um	Spot	Position	1	1000019425	19425
	-119.696	57.0349	46.6146	um	Spot	Position	3	1000071075	71075		50.2233	35.1288	27.6047	um	Spot	Position	4	1000007820	101769		20.7297	-198.993	43.4936	um	Spot	Position	5	1000125392	125392		-2.76872	39.9805	22.0816	um	Spot	Position	3	1000007275	67610		32.7842	-29.424	52.2908	um	Spot	Position	1	1000019427	19427
	-182.658	79.4605	46.5029	um	Spot	Position	3	1000015112	71083		101.164	58.778	27.8721	um	Spot	Position	4	1000007830	101776		16.6388	102.838	44.2498	um	Spot	Position	5	1000129955	129955		4.35846	53.5334	26.5882	um	Spot	Position	3	1000007479	67882		52.6754	-83.0744	52.5971	um	Spot	Position	1	1000019434	19434
	-182.06	43.0746	47.7103	um	Spot	Position	3	1000015155	71107		24.9716	14.2847	28.8248	um	Spot	Position	4	1000007853	101800		145.063	-155.587	44.4988	um	Spot	Position	6	1000000608	157861		-42.999	108.078	29.1832	um	Spot	Position	3	1000010791	68018		11.21	-56.4202	52.537	um	Spot	Position	1	1000019437	19437
	-138.917	26.2916	51.0569	um	Spot	Position	3	1000015219	71182		21.271	24.4493	29.3266	um	Spot	Position	4	1000007854	101804		164.702	-127.636	43.7561	um	Spot	Position	6	1000000620	157873		64.7205	21.8066	20	um	Spot	Position	3	1000007923	68266		64.0821	-37.4415	53.3183	um	Spot	Position	1	1000019440	19440
	-160.858	28.3662	50.7115	um	Spot	Position	3	1000015220	71184		43.0109	25.0267	29.7879	um	Spot	Position	4	1000007890	101833		128.406	-102.132	43.1451	um	Spot	Position	6	1000000627	157849		36.2755	12.9695	21.9104	um	Spot	Position	3	1000008094	68471		26.0221	-34.1213	53.3475	um	Spot	Position	1	1000019441	19441
	2.5434	28.4984	35.6828	um	Spot	Position	3	1000015242	71212		15.6573	35.63	29.8445	um	Spot	Position	4	1000007891	101834		154.669	-184.828	44.6467	um	Spot	Position	6	1000000632	157889		51.3779	64.7558	23.406	um	Spot	Position	3	1000008177	68523		41.0065	-93.8584	54.3766	um	Spot	Position	1	1000019445	19445
	-6.49464	73.7664	35.9475	um	Spot	Position	3	1000015251	71226		87.913	38.0806	30.0547	um	Spot	Position	4	1000007893	101835		146.856	-102.737	45.7833	um	Spot	Position	6	1000000692	157931		90.9985	30.8268	23.6173	um	Spot	Position	3	1000008250	68553		65.9792	-90.1865	54.4649	um	Spot	Position	1	1000019447	19447
	-32.0834	59.9527	37.2196	um	Spot	Position	3	1000015273	71253		79.6899	46.5318	29.8753	um	Spot	Position	4	1000007896	101838		122.049	-193.23	46.9014	um	Spot	Position	6	1000000696	157933		16.7707	6.24328	25.4352	um	Spot	Position	3	1000008291	68589		46.3718	-46.3289	53.8382	um	Spot	Position	1	1000019451	19451
	-78.141	48.6851	37.9938	um	Spot	Position	3	1000015294	71278		64.8741	54.9342	32.7921	um	Spot	Position	4	1000007960	101927		158.656	-165.035	46.9523	um	Spot	Position	6	1000000704	157942		69.7606	11.8762	26.3339	um	Spot	Position	3	1000008294	68646		69.4064	-6.46274	53.5443	um	Spot	Position	1	1000019456	19456
	-94.5118	64.7643	39.4028	um	Spot	Position	3	1000015322	71304		66.0538	9.04988	33.2575	um	Spot	Position	4	1000007978	101914		166.295	-102.022	48.0313	um	Spot	Position	6	1000000718	158001		81.565	35.3131	25.8822	um	Spot	Position	3	1000008304	68654		78.391	-75.1276	54.5529	um	Spot	Position	1	1000019460	19460
	-33.7434	14.0652	39.6175	um	Spot	Position	3	1000015339	71314		29.427	37.8485	33.1635	um	Spot	Position	4	1000007983	101920		181.165	-180.583	48.1759	um	Spot	Position	6	1000000728	157972		20.2372	31.9114	26.6434	um	Spot	Position	3	1000008350	68709		10.1318	-74.1483	54.8842	um	Spot	Position	1	1000019461	19461
	-38.0153	96.8323	40.9413	um	Spot	Position	3	1000015383	71360		59.2269	7.59283	33.7136	um	Spot	Position	4	1000008004	101947		140.26	-176.003	48.3841	um	Spot	Position	6	1000000730	157975		22.6175	16.8741	30.8567	um	Spot	Position	3	1000008502	68870		29.5513	-62.6796	54.9981	um	Spot	Position	1	1000019463	19463
	-56.4387	50.315	41.5075	um	Spot	Position	3	1000015395	71370		78.9991	41.4129	35.32	um	Spot	Position	4	1000008037	101990		153.158	-110.949	47.6809	um	Spot	Position	6	1000000756	157997		69.9558	79.8009	30.5808	um	Spot	Position	3	1000008533	68889		11.4835	-29.1443	55.2404	um	Spot	Position	1	1000019469	19469
	-61.3643	11.6398	43.4496	um	Spot	Position	3	1000015439	71383		90.7899	83.1474	34.4459	um	Spot	Position	4	1000008045	101971		-184.86	-96.2418	37.0549	um	Spot	Position	6	1000000889	158144		63.7475	45.4425	31.5926	um	Spot	Position	3	1000008551	68913		51.8664	-18.2189	55.173	um	Spot	Position	1	1000019474	19474
	-85.1462	44.5479	44.0458	um	Spot	Position	3	1000015455	71413		183.353	10.691	20	um	Spot	Position	4	1000008060	102018		-189.741	-51.2307	36.9143	um	Spot	Position	6	1000000901	158155		86.9023	18.0187	32.6952	um	Spot	Position	3	1000008580	68940		12.0749	-0.71593	54.8141	um	Spot	Position	1	1000019478	19478
	-88.6466	60.3708	44.0287	um	Spot	Position	3	1000015458	71419		132.397	45.8161	20	um	Spot	Position	4	1000008118	102073		-184.57	-27.0823	38.265	um	Spot	Position	6	1000000912	158193		94.7385	20.4802	34.3502	um	Spot	Position	3	1000008652	68970		94.311	-65.4807	56.2262	um	Spot	Position	1	1000019486	19486
	-31.4548	76.3639	43.9351	um	Spot	Position	3	1000015464	71427		139.197	71.1929	20	um	Spot	Position	4	1000008160	102106		-148.435	-21.9292	39.4898	um	Spot	Position	6	1000000995	158225		43.5898	106.444	35.3944	um	Spot	Position	3	1000018051	69046		96.2788	-54.8552	55.587	um	Spot	Position	1	1000019490	19490
	-2.95274	11.1951	44.6445	um	Spot	Position	3	1000015411	71445		164.453	95.9275	20.9414	um	Spot	Position	4	1000008260	102197		-140.202	-60.3541	40.829	um	Spot	Position	6	1000001071	158297		159.271	47.7524	20	um	Spot	Position	3	1000008756	69131		70.7103	-33.5757	56.4626	um	Spot	Position	1	1000019493	19493
	-56.9368	89.322	45.0293	um	Spot	Position	3	1000015493	71462		132.105	90.114	21.7448	um	Spot	Position	4	1000008280	102224		-100.2	-61.4105	42.0989	um	Spot	Position	6	1000001106	158326		115.019	15.2636	21.6607	um	Spot	Position	3	1000008889	69263		63.8661	-27.3003	55.7334	um	Spot	Position	1	1000019494	19494
	-46.3905	28.5874	46.3309	um	Spot	Position	3	1000015519	71470		145.342	26.8062	25.2738	um	Spot	Position	4	1000008393	102335		-134.554	-81.6353	45.3967	um	Spot	Position	6	1000001139	158412		181.492	19.4585	23.8472	um	Spot	Position	3	1000008971	69362		71.1744	-12.8548	55.8935	um	Spot	Position	1	1000019496	19496
[truncated: 96,848 more rows]

## Sheet: 20170630
Date (Biological Replicate):	20170630
Condition:	DMSO																				25uM KNX-002
Replicate:	1										2										1										2
	Position										Position										Position										Position
[truncated: 4,721 more rows]

## Sheet: 20170703
Date (Biological Replicate):	20170703
[truncated: 22,963 more rows]

## Sheet: 20170806
Date (Biological Replicate):	20170806
[truncated: 19,744 more rows]

[truncated: 2 more sheets: 20180420, 20180426]
