# Supplementary material for: MyosinA is a druggable target in the widespread protozoan parasite Toxoplasma gondii
Source: PLoS Biol. 2023 May 8;21(5):e3002110. doi: 10.1371/journal.pbio.3002110 (PMC10185354; doi:10.1371/journal.pbio.3002110)
Supplement: S10 Data — (XLSX) [file pbio.3002110.s026.xlsx]

## Sheet: 20170628
Date (Biological Replicate):	20170628
Condition:	DMSO
Replicate:	1																				2																				3
	Track Displacement Length					Track Length					Track Speed Max					Track Speed Mean					Track Displacement Length					Track Length					Track Speed Max					Track Speed Mean					Track Displacement Length					Track Length
	====================					====================					====================					====================					====================					====================					====================					====================					====================					====================
	Track Displacement Length	Unit	Category	ID		Track Length	Unit	Category	ID		Track Speed Max	Unit	Category	ID		Track Speed Mean	Unit	Category	ID		Track Displacement Length	Unit	Category	ID		Track Length	Unit	Category	ID		Track Speed Max	Unit	Category	ID		Track Speed Mean	Unit	Category	ID		Track Displacement Length	Unit	Category	ID		Track Length	Unit	Category	ID
	4.56805	um	Track	1000000218		32.5328	um	Track	1000000218		1.29935	um/s	Track	1000000218		0.623402	um/s	Track	1000000218		15.4262	um	Track	1000000020		29.5218	um	Track	1000000020		2.69325	um/s	Track	1000000020		0.763153	um/s	Track	1000000020		3.95945	um	Track	1000000608		8.86113	um	Track	1000000608
	10.3901	um	Track	1000000449		16.1137	um	Track	1000000449		1.87785	um/s	Track	1000000449		0.724341	um/s	Track	1000000449		18.1165	um	Track	1000000181		41.0603	um	Track	1000000181		3.87386	um/s	Track	1000000181		0.695572	um/s	Track	1000000181		12.6065	um	Track	1000000620		20.542	um	Track	1000000620
	9.28201	um	Track	1000000471		20.0712	um	Track	1000000471		1.12372	um/s	Track	1000000471		0.340294	um/s	Track	1000000471		4.98795	um	Track	1000000201		41.5674	um	Track	1000000201		2.8109	um/s	Track	1000000201		0.704163	um/s	Track	1000000201		22.6127	um	Track	1000000627		44.5998	um	Track	1000000627
	7.73221	um	Track	1000000491		21.6689	um	Track	1000000491		2.48384	um/s	Track	1000000491		0.367382	um/s	Track	1000000491		20.3077	um	Track	1000000233		29.0887	um	Track	1000000233		2.02206	um/s	Track	1000000233		0.71566	um/s	Track	1000000233		15.8069	um	Track	1000000632		27.6384	um	Track	1000000632
	18.4588	um	Track	1000000558		44.869	um	Track	1000000558		2.68496	um/s	Track	1000000558		0.760723	um/s	Track	1000000558		5.94953	um	Track	1000000277		18.6723	um	Track	1000000277		2.00557	um/s	Track	1000000277		0.344622	um/s	Track	1000000277		20.4105	um	Track	1000000692		30.4556	um	Track	1000000692
	18.7972	um	Track	1000000598		32.5821	um	Track	1000000598		2.63249	um/s	Track	1000000598		0.552408	um/s	Track	1000000598		5.13448	um	Track	1000000400		9.60873	um	Track	1000000400		2.40201	um/s	Track	1000000400		0.712602	um/s	Track	1000000400		5.3146	um	Track	1000000696		8.01288	um	Track	1000000696
	26.2156	um	Track	1000000924		49.4273	um	Track	1000000924		2.22759	um/s	Track	1000000924		0.838007	um/s	Track	1000000924		26.254	um	Track	1000000424		37.623	um	Track	1000000424		2.31196	um/s	Track	1000000424		0.637342	um/s	Track	1000000424		14.3412	um	Track	1000000704		29.9284	um	Track	1000000704
	16.1041	um	Track	1000000945		41.574	um	Track	1000000945		2.17237	um/s	Track	1000000945		0.70486	um/s	Track	1000000945		12.2672	um	Track	1000000513		21.5888	um	Track	1000000513		2.04235	um/s	Track	1000000513		0.36572	um/s	Track	1000000513		7.52253	um	Track	1000000718		24.7115	um	Track	1000000718
	9.85732	um	Track	1000001066		27.838	um	Track	1000001066		2.79526	um/s	Track	1000001066		0.471975	um/s	Track	1000001066		2.86836	um	Track	1000000567		17.0733	um	Track	1000000567		1.06834	um/s	Track	1000000567		0.289227	um/s	Track	1000000567		6.78841	um	Track	1000000728		17.0588	um	Track	1000000728
	18.9698	um	Track	1000001097		34.7057	um	Track	1000001097		2.2745	um/s	Track	1000001097		0.588411	um/s	Track	1000001097		9.65683	um	Track	1000000602		28.9144	um	Track	1000000602		1.68145	um/s	Track	1000000602		0.489816	um/s	Track	1000000602		21.8434	um	Track	1000000730		33.4378	um	Track	1000000730
	6.50732	um	Track	1000001135		16.1208	um	Track	1000001135		1.66506	um/s	Track	1000001135		0.277892	um/s	Track	1000001135		8.98135	um	Track	1000000638		23.7816	um	Track	1000000638		1.82902	um/s	Track	1000000638		0.4916	um/s	Track	1000000638		13.0114	um	Track	1000000756		22.5265	um	Track	1000000756
	43.8382	um	Track	1000001279		60.9284	um	Track	1000001279		2.62952	um/s	Track	1000001279		1.033	um/s	Track	1000001279		20.145	um	Track	1000000640		28.2303	um	Track	1000000640		2.44173	um/s	Track	1000000640		0.69454	um/s	Track	1000000640		10.003	um	Track	1000000889		17.1269	um	Track	1000000889
	25.267	um	Track	1000001311		39.1769	um	Track	1000001311		2.14818	um/s	Track	1000001311		0.664218	um/s	Track	1000001311		10.2513	um	Track	1000000676		22.8277	um	Track	1000000676		2.13302	um/s	Track	1000000676		0.386707	um/s	Track	1000000676		14.6711	um	Track	1000000901		26.2203	um	Track	1000000901
	3.5793	um	Track	1000001358		9.35659	um	Track	1000001358		1.49566	um/s	Track	1000001358		0.569968	um/s	Track	1000001358		19.3328	um	Track	1000000718		31.4256	um	Track	1000000718		2.06707	um/s	Track	1000000718		0.532358	um/s	Track	1000000718		26.5593	um	Track	1000000912		42.3414	um	Track	1000000912
	14.1338	um	Track	1000001359		24.9767	um	Track	1000001359		2.14557	um/s	Track	1000001359		0.423464	um/s	Track	1000001359		13.8569	um	Track	1000000745		26.5464	um	Track	1000000745		2.18406	um/s	Track	1000000745		0.449703	um/s	Track	1000000745		2.2206	um	Track	1000000995		23.4924	um	Track	1000000995
	15.2305	um	Track	1000001401		30.265	um	Track	1000001401		1.65964	um/s	Track	1000001401		0.513122	um/s	Track	1000001401		36.1239	um	Track	1000000746		48.0144	um	Track	1000000746		2.08694	um/s	Track	1000000746		0.813377	um/s	Track	1000000746		14.0445	um	Track	1000001071		27.5245	um	Track	1000001071
	10.3399	um	Track	1000001411		22.5531	um	Track	1000001411		1.28149	um/s	Track	1000001411		0.382372	um/s	Track	1000001411		4.98842	um	Track	1000000772		11.2853	um	Track	1000000772		1.88606	um/s	Track	1000000772		0.417015	um/s	Track	1000000772		2.6489	um	Track	1000001106		10.6303	um	Track	1000001106
	22.4909	um	Track	1000001448		41.5299	um	Track	1000001448		2.35139	um/s	Track	1000001448		0.704112	um/s	Track	1000001448		46.7846	um	Track	1000000820		57.8025	um	Track	1000000820		2.89507	um/s	Track	1000000820		0.979189	um/s	Track	1000000820		24.7934	um	Track	1000001139		39.826	um	Track	1000001139
	21.6472	um	Track	1000001463		43.4216	um	Track	1000001463		2.73082	um/s	Track	1000001463		0.736184	um/s	Track	1000001463		42.257	um	Track	1000000852		54.5625	um	Track	1000000852		3.24477	um/s	Track	1000000852		1.88056	um/s	Track	1000000852		7.58375	um	Track	1000001147		17.5691	um	Track	1000001147
	13.5775	um	Track	1000001468		21.5004	um	Track	1000001468		2.14064	um/s	Track	1000001468		0.364525	um/s	Track	1000001468		4.59865	um	Track	1000000888		22.9744	um	Track	1000000888		1.58265	um/s	Track	1000000888		0.389192	um/s	Track	1000000888		17.3516	um	Track	1000001155		26.0595	um	Track	1000001155
	6.12757	um	Track	1000001487		18.6414	um	Track	1000001487		1.7127	um/s	Track	1000001487		0.316052	um/s	Track	1000001487		35.282	um	Track	1000000925		50.5768	um	Track	1000000925		2.58612	um/s	Track	1000000925		0.856784	um/s	Track	1000000925		23.6666	um	Track	1000001164		36.208	um	Track	1000001164
	29.0994	um	Track	1000001493		41.8166	um	Track	1000001493		2.40566	um/s	Track	1000001493		0.708973	um/s	Track	1000001493		31.978	um	Track	1000001013		56.8184	um	Track	1000001013		2.72538	um/s	Track	1000001013		0.962517	um/s	Track	1000001013		34.4136	um	Track	1000001183		46.0007	um	Track	1000001183
	3.49691	um	Track	1000001499		16.4146	um	Track	1000001499		3.13158	um/s	Track	1000001499		0.278299	um/s	Track	1000001499		15.8285	um	Track	1000001019		50.3664	um	Track	1000001019		2.56577	um/s	Track	1000001019		0.853218	um/s	Track	1000001019		9.68751	um	Track	1000001192		20.9184	um	Track	1000001192
	5.64411	um	Track	1000001510		14.0022	um	Track	1000001510		2.12282	um/s	Track	1000001510		0.362508	um/s	Track	1000001510		13.7529	um	Track	1000001060		28.7855	um	Track	1000001060		2.33616	um/s	Track	1000001060		0.512946	um/s	Track	1000001060		18.827	um	Track	1000001236		38.3158	um	Track	1000001236
	9.58294	um	Track	1000001566		16.7472	um	Track	1000001566		1.39776	um/s	Track	1000001566		0.824334	um/s	Track	1000001566		37.5325	um	Track	1000001066		58.7551	um	Track	1000001066		3.05427	um/s	Track	1000001066		0.995326	um/s	Track	1000001066		22.4833	um	Track	1000001275		36.4148	um	Track	1000001275
	32.9271	um	Track	1000001598		67.3173	um	Track	1000001598		2.66985	um/s	Track	1000001598		1.14132	um/s	Track	1000001598		3.45259	um	Track	1000001183		11.3069	um	Track	1000001183		0.469269	um/s	Track	1000001183		0.191541	um/s	Track	1000001183		9.70102	um	Track	1000001277		19.7155	um	Track	1000001277
	14.425	um	Track	1000001755		29.9104	um	Track	1000001755		2.14863	um/s	Track	1000001755		0.50711	um/s	Track	1000001755		31.6454	um	Track	1000001235		53.4358	um	Track	1000001235		2.56166	um/s	Track	1000001235		0.905216	um/s	Track	1000001235		16.8832	um	Track	1000001298		29.6959	um	Track	1000001298
	2.05299	um	Track	1000001759		25.4813	um	Track	1000001759		1.34496	um/s	Track	1000001759		0.432018	um/s	Track	1000001759		22.5041	um	Track	1000001358		27.8842	um	Track	1000001358		1.94682	um/s	Track	1000001358		0.472366	um/s	Track	1000001358		54.7028	um	Track	1000001300		66.8661	um	Track	1000001300
	3.13177	um	Track	1000001776		21.3559	um	Track	1000001776		1.24255	um/s	Track	1000001776		0.362075	um/s	Track	1000001776		4.62465	um	Track	1000001383		12.4593	um	Track	1000001383		1.29479	um/s	Track	1000001383		0.211063	um/s	Track	1000001383		7.42204	um	Track	1000001304		17.1695	um	Track	1000001304
	30.6201	um	Track	1000001825		51.7333	um	Track	1000001825		2.13736	um/s	Track	1000001825		0.877103	um/s	Track	1000001825		17.1222	um	Track	1000001488		26.082	um	Track	1000001488		2.38709	um/s	Track	1000001488		0.441836	um/s	Track	1000001488		36.1954	um	Track	1000001306		45.3295	um	Track	1000001306
	25.522	um	Track	1000001859		49.8369	um	Track	1000001859		2.72497	um/s	Track	1000001859		0.844952	um/s	Track	1000001859		4.33175	um	Track	1000001689		6.69036	um	Track	1000001689		1.58565	um/s	Track	1000001689		0.385367	um/s	Track	1000001689		7.3393	um	Track	1000001307		14.2509	um	Track	1000001307
	6.65596	um	Track	1000001927		21.6655	um	Track	1000001927		1.61246	um/s	Track	1000001927		0.367324	um/s	Track	1000001927		11.37	um	Track	1000001792		76.703	um	Track	1000001792		3.05966	um/s	Track	1000001792		1.29937	um/s	Track	1000001792		10.7372	um	Track	1000001315		23.7039	um	Track	1000001315
	18.4105	um	Track	1000002016		34.8456	um	Track	1000002016		2.05431	um/s	Track	1000002016		0.590783	um/s	Track	1000002016		4.41247	um	Track	1000001824		16.844	um	Track	1000001824		1.62262	um/s	Track	1000001824		0.697964	um/s	Track	1000001824		42.8283	um	Track	1000001337		53.449	um	Track	1000001337
	2.20049	um	Track	1000002045		18.6107	um	Track	1000002045		0.80111	um/s	Track	1000002045		0.315532	um/s	Track	1000002045		5.32073	um	Track	1000001826		33.8635	um	Track	1000001826		2.35394	um/s	Track	1000001826		0.573656	um/s	Track	1000001826		21.9239	um	Track	1000001466		30.9161	um	Track	1000001466
	12.5673	um	Track	1000002150		22.6117	um	Track	1000002150		1.99973	um/s	Track	1000002150		0.383366	um/s	Track	1000002150		11.4434	um	Track	1000001843		29.4014	um	Track	1000001843		2.86923	um/s	Track	1000001843		0.741186	um/s	Track	1000001843		13.4913	um	Track	1000001481		21.5515	um	Track	1000001481
	5.45452	um	Track	1000002163		14.7881	um	Track	1000002163		1.58728	um/s	Track	1000002163		0.373427	um/s	Track	1000002163		14.5082	um	Track	1000001923		33.1643	um	Track	1000001923		2.51955	um/s	Track	1000001923		0.561812	um/s	Track	1000001923		26.9483	um	Track	1000001494		37.9457	um	Track	1000001494
	25.2229	um	Track	1000002177		41.3095	um	Track	1000002177		2.89173	um/s	Track	1000002177		0.700374	um/s	Track	1000002177		24.9801	um	Track	1000002195		37.9137	um	Track	1000002195		2.72021	um/s	Track	1000002195		0.642268	um/s	Track	1000002195		13.1881	um	Track	1000001508		26.8523	um	Track	1000001508
	13.8486	um	Track	1000002179		29.4865	um	Track	1000002179		1.51107	um/s	Track	1000002179		0.499924	um/s	Track	1000002179		24.901	um	Track	1000002213		33.9506	um	Track	1000002213		2.13131	um/s	Track	1000002213		0.575132	um/s	Track	1000002213		8.695	um	Track	1000001565		18.5349	um	Track	1000001565
	15.5381	um	Track	1000002183		31.8564	um	Track	1000002183		3.12335	um/s	Track	1000002183		0.540104	um/s	Track	1000002183		7.21598	um	Track	1000002219		17.4175	um	Track	1000002219		1.94072	um/s	Track	1000002219		0.295058	um/s	Track	1000002219		28.4049	um	Track	1000001573		49.1833	um	Track	1000001573
	21.3557	um	Track	1000002189		35.6312	um	Track	1000002189		2.62436	um/s	Track	1000002189		0.604103	um/s	Track	1000002189		5.53797	um	Track	1000002238		17.1828	um	Track	1000002238		1.903	um/s	Track	1000002238		0.291081	um/s	Track	1000002238		13.3587	um	Track	1000001584		32.4861	um	Track	1000001584
	7.23573	um	Track	1000002211		15.8542	um	Track	1000002211		1.76677	um/s	Track	1000002211		0.282732	um/s	Track	1000002211		17.658	um	Track	1000002247		33.1382	um	Track	1000002247		2.69692	um/s	Track	1000002247		0.56137	um/s	Track	1000002247		7.81705	um	Track	1000001591		17.5558	um	Track	1000001591
	23.9848	um	Track	1000002215		38.0137	um	Track	1000002215		2.20917	um/s	Track	1000002215		0.655284	um/s	Track	1000002215		35.1708	um	Track	1000002266		51.8978	um	Track	1000002266		2.77999	um/s	Track	1000002266		0.879163	um/s	Track	1000002266		42.865	um	Track	1000001703		57.4275	um	Track	1000001703
	2.10593	um	Track	1000002223		12.6037	um	Track	1000002223		1.22919	um/s	Track	1000002223		0.289999	um/s	Track	1000002223		8.5198	um	Track	1000002287		20.6123	um	Track	1000002287		1.95116	um/s	Track	1000002287		0.349178	um/s	Track	1000002287		20.3853	um	Track	1000001777		28.9548	um	Track	1000001777
	5.19771	um	Track	1000002237		7.57244	um	Track	1000002237		1.50266	um/s	Track	1000002237		0.71492	um/s	Track	1000002237		7.25741	um	Track	1000002363		13.6452	um	Track	1000002363		1.47614	um/s	Track	1000002363		0.589095	um/s	Track	1000002363		25.1466	um	Track	1000001779		36.4013	um	Track	1000001779
	4.78277	um	Track	1000002238		17.6596	um	Track	1000002238		2.37861	um/s	Track	1000002238		0.299407	um/s	Track	1000002238		13.1172	um	Track	1000002376		27.1749	um	Track	1000002376		1.78526	um/s	Track	1000002376		0.460349	um/s	Track	1000002376		13.4772	um	Track	1000001819		24.7247	um	Track	1000001819
	5.9928	um	Track	1000002511		29.4436	um	Track	1000002511		1.52538	um/s	Track	1000002511		0.499195	um/s	Track	1000002511		33.0908	um	Track	1000002377		44.9566	um	Track	1000002377		2.62576	um/s	Track	1000002377		0.761577	um/s	Track	1000002377		14.5117	um	Track	1000001829		24.5498	um	Track	1000001829
	15.8777	um	Track	1000002571		25.3017	um	Track	1000002571		3.11323	um/s	Track	1000002571		0.747884	um/s	Track	1000002571		30.0243	um	Track	1000002505		45.4014	um	Track	1000002505		2.63786	um/s	Track	1000002505		0.769111	um/s	Track	1000002505		23.4548	um	Track	1000001830		30.3539	um	Track	1000001830
	4.48773	um	Track	1000002601		21.115	um	Track	1000002601		2.24414	um/s	Track	1000002601		0.35799	um/s	Track	1000002601		11.6933	um	Track	1000002562		41.3495	um	Track	1000002562		2.37109	um/s	Track	1000002562		0.700471	um/s	Track	1000002562		23.6718	um	Track	1000001832		42.5301	um	Track	1000001832
	10.1033	um	Track	1000002623		20.7272	um	Track	1000002623		1.14042	um/s	Track	1000002623		0.351415	um/s	Track	1000002623		11.2877	um	Track	1000002578		29.3389	um	Track	1000002578		2.25161	um/s	Track	1000002578		0.497008	um/s	Track	1000002578		18.8442	um	Track	1000001834		25.5066	um	Track	1000001834
	7.1468	um	Track	1000002674		21.5855	um	Track	1000002674		2.42841	um/s	Track	1000002674		0.455909	um/s	Track	1000002674		11.7679	um	Track	1000002591		26.7492	um	Track	1000002591		1.9008	um/s	Track	1000002591		0.453138	um/s	Track	1000002591		7.69965	um	Track	1000001838		15.0739	um	Track	1000001838
	8.42893	um	Track	1000002741		20.8142	um	Track	1000002741		1.69857	um/s	Track	1000002741		0.352891	um/s	Track	1000002741		17.1304	um	Track	1000002644		36.4176	um	Track	1000002644		2.29125	um/s	Track	1000002644		0.616924	um/s	Track	1000002644		2.4748	um	Track	1000001855		12.9102	um	Track	1000001855
	10.3498	um	Track	1000002751		31.8264	um	Track	1000002751		1.85069	um/s	Track	1000002751		0.539595	um/s	Track	1000002751		13.3176	um	Track	1000002727		22.4825	um	Track	1000002727		2.57877	um/s	Track	1000002727		0.380859	um/s	Track	1000002727		7.39836	um	Track	1000001861		12.6354	um	Track	1000001861
	17.5241	um	Track	1000002818		25.4781	um	Track	1000002818		2.84862	um/s	Track	1000002818		0.64337	um/s	Track	1000002818		9.87594	um	Track	1000002754		24.8891	um	Track	1000002754		1.59488	um/s	Track	1000002754		0.421628	um/s	Track	1000002754		12.7817	um	Track	1000001874		22.3422	um	Track	1000001874
	7.91654	um	Track	1000002839		18.9916	um	Track	1000002839		2.01383	um/s	Track	1000002839		0.321989	um/s	Track	1000002839		13.7638	um	Track	1000002757		29.6781	um	Track	1000002757		2.98747	um/s	Track	1000002757		0.502754	um/s	Track	1000002757		6.34204	um	Track	1000001875		25.0027	um	Track	1000001875
	4.99821	um	Track	1000003114		31.1926	um	Track	1000003114		1.66082	um/s	Track	1000003114		0.52885	um/s	Track	1000003114		8.93441	um	Track	1000002858		25.4852	um	Track	1000002858		2.47281	um/s	Track	1000002858		0.431726	um/s	Track	1000002858		19.761	um	Track	1000001891		28.1115	um	Track	1000001891
	30.0263	um	Track	1000003200		48.1389	um	Track	1000003200		2.91501	um/s	Track	1000003200		0.816163	um/s	Track	1000003200		7.49257	um	Track	1000002859		18.1092	um	Track	1000002859		2.1275	um/s	Track	1000002859		0.306774	um/s	Track	1000002859		30.0753	um	Track	1000001892		45.2829	um	Track	1000001892
	5.80986	um	Track	1000003308		17.2952	um	Track	1000003308		1.02379	um/s	Track	1000003308		0.293228	um/s	Track	1000003308		21.8823	um	Track	1000002867		32.1559	um	Track	1000002867		2.24764	um/s	Track	1000002867		0.544728	um/s	Track	1000002867		37.504	um	Track	1000001935		49.3811	um	Track	1000001935
	7.16763	um	Track	1000003410		22.5447	um	Track	1000003410		1.07971	um/s	Track	1000003410		0.38223	um/s	Track	1000003410		3.47567	um	Track	1000002901		24.8876	um	Track	1000002901		1.92345	um/s	Track	1000002901		1.07446	um/s	Track	1000002901		35.3631	um	Track	1000002028		50.2894	um	Track	1000002028
	17.7381	um	Track	1000003495		26.4561	um	Track	1000003495		1.85912	um/s	Track	1000003495		0.448544	um/s	Track	1000003495		19.0389	um	Track	1000002910		21.6559	um	Track	1000002910		2.99549	um/s	Track	1000002910		1.73067	um/s	Track	1000002910		7.2659	um	Track	1000002040		13.5775	um	Track	1000002040
	11.0366	um	Track	1000003533		20.0286	um	Track	1000003533		2.16583	um/s	Track	1000003533		0.339572	um/s	Track	1000003533		4.58891	um	Track	1000002929		10.9994	um	Track	1000002929		1.79569	um/s	Track	1000002929		0.277287	um/s	Track	1000002929		19.0292	um	Track	1000002131		29.3294	um	Track	1000002131
	17.232	um	Track	1000003614		35.0023	um	Track	1000003614		2.71992	um/s	Track	1000003614		0.59344	um/s	Track	1000003614		25.931	um	Track	1000002935		42.2453	um	Track	1000002935		3.30697	um/s	Track	1000002935		0.715646	um/s	Track	1000002935		6.47149	um	Track	1000002344		18.2986	um	Track	1000002344
	10.7513	um	Track	1000003634		38.0507	um	Track	1000003634		2.58275	um/s	Track	1000003634		0.645124	um/s	Track	1000003634		23.692	um	Track	1000002937		61.3538	um	Track	1000002937		2.48641	um/s	Track	1000002937		1.03935	um/s	Track	1000002937		30.5249	um	Track	1000002345		41.7453	um	Track	1000002345
	6.96984	um	Track	1000003717		20.1586	um	Track	1000003717		1.27987	um/s	Track	1000003717		0.341775	um/s	Track	1000003717		29.9743	um	Track	1000003001		45.1957	um	Track	1000003001		3.68981	um/s	Track	1000003001		0.765627	um/s	Track	1000003001		21.4519	um	Track	1000002386		33.2157	um	Track	1000002386
	5.50807	um	Track	1000003864		36.2638	um	Track	1000003864		1.38558	um/s	Track	1000003864		0.614829	um/s	Track	1000003864		10.3997	um	Track	1000003004		23.9697	um	Track	1000003004		1.93513	um/s	Track	1000003004		0.406053	um/s	Track	1000003004		13.0853	um	Track	1000002388		24.3739	um	Track	1000002388
	9.63515	um	Track	1000003872		43.9638	um	Track	1000003872		1.67894	um/s	Track	1000003872		0.745377	um/s	Track	1000003872		7.75703	um	Track	1000003037		21.1314	um	Track	1000003037		2.47258	um/s	Track	1000003037		0.841417	um/s	Track	1000003037		4.08837	um	Track	1000002425		15.1482	um	Track	1000002425
	6.42786	um	Track	1000003930		25.8499	um	Track	1000003930		1.03687	um/s	Track	1000003930		0.438268	um/s	Track	1000003930		4.36148	um	Track	1000003096		11.371	um	Track	1000003096		1.89929	um/s	Track	1000003096		1.07619	um/s	Track	1000003096		16.5288	um	Track	1000002458		26.3263	um	Track	1000002458
	9.75647	um	Track	1000004005		27.3433	um	Track	1000004005		2.15021	um/s	Track	1000004005		0.463587	um/s	Track	1000004005		10.6363	um	Track	1000003152		30.6388	um	Track	1000003152		2.51133	um/s	Track	1000003152		0.51903	um/s	Track	1000003152		8.5206	um	Track	1000002461		17.7035	um	Track	1000002461
	24.0455	um	Track	1000004048		34.3023	um	Track	1000004048		2.88712	um/s	Track	1000004048		0.581571	um/s	Track	1000004048		18.7788	um	Track	1000003154		22.4958	um	Track	1000003154		2.62987	um/s	Track	1000003154		1.1097	um/s	Track	1000003154		4.34704	um	Track	1000002462		9.47242	um	Track	1000002462
	20.7352	um	Track	1000004081		51.0219	um	Track	1000004081		2.16307	um/s	Track	1000004081		0.865042	um/s	Track	1000004081		35.2247	um	Track	1000003178		47.4497	um	Track	1000003178		2.41093	um/s	Track	1000003178		0.961455	um/s	Track	1000003178		21.9332	um	Track	1000002470		29.6158	um	Track	1000002470
	4.15585	um	Track	1000004165		21.2912	um	Track	1000004165		1.53058	um/s	Track	1000004165		0.360977	um/s	Track	1000004165		30.9182	um	Track	1000003215		45.8782	um	Track	1000003215		2.48459	um/s	Track	1000003215		0.777189	um/s	Track	1000003215		6.46862	um	Track	1000002472		16.5661	um	Track	1000002472
	10.7121	um	Track	1000004188		28.8382	um	Track	1000004188		1.95384	um/s	Track	1000004188		0.497115	um/s	Track	1000004188		18.5509	um	Track	1000003224		33.7185	um	Track	1000003224		1.79743	um/s	Track	1000003224		0.5712	um/s	Track	1000003224		5.1897	um	Track	1000002475		18.742	um	Track	1000002475
	2.02069	um	Track	1000004240		13.1281	um	Track	1000004240		0.630138	um/s	Track	1000004240		0.222579	um/s	Track	1000004240		19.6044	um	Track	1000003240		36.3714	um	Track	1000003240		1.79832	um/s	Track	1000003240		0.61614	um/s	Track	1000003240		19.9559	um	Track	1000002482		29.7095	um	Track	1000002482
	23.3219	um	Track	1000004402		33.8731	um	Track	1000004402		2.29051	um/s	Track	1000004402		0.574295	um/s	Track	1000004402		4.59852	um	Track	1000003260		17.6221	um	Track	1000003260		2.31146	um/s	Track	1000003260		0.298522	um/s	Track	1000003260		23.2406	um	Track	1000002498		32.3851	um	Track	1000002498
	29.9282	um	Track	1000004439		54.4878	um	Track	1000004439		2.44603	um/s	Track	1000004439		0.923803	um/s	Track	1000004439		11.0038	um	Track	1000003288		32.8375	um	Track	1000003288		1.64937	um/s	Track	1000003288		0.556275	um/s	Track	1000003288		11.4375	um	Track	1000002501		21.1156	um	Track	1000002501
	14.6037	um	Track	1000004476		34.511	um	Track	1000004476		1.96427	um/s	Track	1000004476		0.585111	um/s	Track	1000004476		8.21584	um	Track	1000003336		12.8429	um	Track	1000003336		1.39929	um/s	Track	1000003336		0.390563	um/s	Track	1000003336		20.7334	um	Track	1000002506		32.4471	um	Track	1000002506
	5.8393	um	Track	1000004683		27.9177	um	Track	1000004683		1.52735	um/s	Track	1000004683		0.473327	um/s	Track	1000004683		18.8242	um	Track	1000003353		24.1207	um	Track	1000003353		2.54948	um/s	Track	1000003353		1.3157	um/s	Track	1000003353		18.228	um	Track	1000002650		28.6686	um	Track	1000002650
	9.1078	um	Track	1000004729		26.7177	um	Track	1000004729		1.47463	um/s	Track	1000004729		0.452981	um/s	Track	1000004729		10.7904	um	Track	1000003475		22.2014	um	Track	1000003475		1.68404	um/s	Track	1000003475		0.376097	um/s	Track	1000003475		21.836	um	Track	1000002661		32.4278	um	Track	1000002661
	9.16965	um	Track	1000004770		20.5192	um	Track	1000004770		1.81446	um/s	Track	1000004770		0.451815	um/s	Track	1000004770		8.35632	um	Track	1000003484		23.566	um	Track	1000003484		1.47369	um/s	Track	1000003484		0.399214	um/s	Track	1000003484		20.7621	um	Track	1000002695		29.8663	um	Track	1000002695
	12.1979	um	Track	1000004843		23.8508	um	Track	1000004843		1.42306	um/s	Track	1000004843		0.493601	um/s	Track	1000004843		34.255	um	Track	1000003538		44.1741	um	Track	1000003538		2.73165	um/s	Track	1000003538		0.74832	um/s	Track	1000003538		6.27721	um	Track	1000002716		16.3243	um	Track	1000002716
	24.1652	um	Track	1000004945		37.9122	um	Track	1000004945		2.97261	um/s	Track	1000004945		0.642775	um/s	Track	1000004945		5.04154	um	Track	1000003633		15.0289	um	Track	1000003633		1.37725	um/s	Track	1000003633		0.254594	um/s	Track	1000003633		4.47904	um	Track	1000002740		18.2663	um	Track	1000002740
	15.2969	um	Track	1000004990		27.1189	um	Track	1000004990		3.18754	um/s	Track	1000004990		0.597135	um/s	Track	1000004990		8.77525	um	Track	1000003696		15.7623	um	Track	1000003696		2.20395	um/s	Track	1000003696		0.267018	um/s	Track	1000003696		21.7897	um	Track	1000002745		28.029	um	Track	1000002745
	10.1201	um	Track	1000005003		20.177	um	Track	1000005003		2.02906	um/s	Track	1000005003		0.342087	um/s	Track	1000005003		16.7424	um	Track	1000003701		28.9485	um	Track	1000003701		1.8071	um/s	Track	1000003701		0.490395	um/s	Track	1000003701		45.0186	um	Track	1000002839		54.9462	um	Track	1000002839
	19.3462	um	Track	1000005005		30.4297	um	Track	1000005005		1.68651	um/s	Track	1000005005		0.515914	um/s	Track	1000005005		7.47248	um	Track	1000003713		19.5633	um	Track	1000003713		1.79663	um/s	Track	1000003713		0.331407	um/s	Track	1000003713		8.93083	um	Track	1000002891		17.29	um	Track	1000002891
	25.3416	um	Track	1000005021		45.5755	um	Track	1000005021		2.24953	um/s	Track	1000005021		0.772701	um/s	Track	1000005021		6.02602	um	Track	1000003723		13.7996	um	Track	1000003723		1.67559	um/s	Track	1000003723		0.233769	um/s	Track	1000003723		23.5565	um	Track	1000002915		35.3746	um	Track	1000002915
	8.26201	um	Track	1000005034		20.5823	um	Track	1000005034		1.73683	um/s	Track	1000005034		0.34896	um/s	Track	1000005034		19.7895	um	Track	1000003737		33.0115	um	Track	1000003737		2.09931	um/s	Track	1000003737		0.559222	um/s	Track	1000003737		25.3347	um	Track	1000002924		33.3734	um	Track	1000002924
	12.6015	um	Track	1000005116		28.4602	um	Track	1000005116		1.84512	um/s	Track	1000005116		0.482524	um/s	Track	1000005116		10.6495	um	Track	1000003738		20.3507	um	Track	1000003738		2.41693	um/s	Track	1000003738		0.344746	um/s	Track	1000003738		5.44033	um	Track	1000002928		16.5388	um	Track	1000002928
	7.91531	um	Track	1000005159		20.5662	um	Track	1000005159		2.05682	um/s	Track	1000005159		0.348686	um/s	Track	1000005159		5.54969	um	Track	1000003752		19.1786	um	Track	1000003752		1.91539	um/s	Track	1000003752		0.324891	um/s	Track	1000003752		5.49016	um	Track	1000003003		17.0777	um	Track	1000003003
	24.408	um	Track	1000005278		50.4418	um	Track	1000005278		2.94161	um/s	Track	1000005278		0.855206	um/s	Track	1000005278		2.03477	um	Track	1000003767		12.2737	um	Track	1000003767		0.826831	um/s	Track	1000003767		0.20792	um/s	Track	1000003767		6.30319	um	Track	1000003006		16.2258	um	Track	1000003006
	15.6896	um	Track	1000005328		33.1142	um	Track	1000005328		2.07558	um/s	Track	1000005328		0.561429	um/s	Track	1000005328		10.3697	um	Track	1000003769		20.8906	um	Track	1000003769		1.70724	um/s	Track	1000003769		0.353892	um/s	Track	1000003769		11.3371	um	Track	1000003008		19.3721	um	Track	1000003008
	11.9294	um	Track	1000005612		28.0953	um	Track	1000005612		2.46961	um/s	Track	1000005612		0.476336	um/s	Track	1000005612		11.1655	um	Track	1000003770		17.314	um	Track	1000003770		2.356	um/s	Track	1000003770		0.406948	um/s	Track	1000003770		28.3081	um	Track	1000003018		41.8547	um	Track	1000003018
	8.16649	um	Track	1000005714		11.7435	um	Track	1000005714		1.78984	um/s	Track	1000005714		0.869762	um/s	Track	1000005714		4.81426	um	Track	1000003795		9.15419	um	Track	1000003795		1.54001	um/s	Track	1000003795		0.305313	um/s	Track	1000003795		28.367	um	Track	1000003029		37.8606	um	Track	1000003029
	7.94967	um	Track	1000005746		30.0624	um	Track	1000005746		1.68814	um/s	Track	1000005746		0.509687	um/s	Track	1000005746		17.7358	um	Track	1000003946		27.2626	um	Track	1000003946		2.08221	um/s	Track	1000003946		1.12968	um/s	Track	1000003946		15.8379	um	Track	1000003032		24.2878	um	Track	1000003032
	7.64288	um	Track	1000005752		24.1226	um	Track	1000005752		2.20587	um/s	Track	1000005752		0.408982	um/s	Track	1000005752		12.8041	um	Track	1000003971		30.5203	um	Track	1000003971		3.26315	um/s	Track	1000003971		0.517021	um/s	Track	1000003971		6.92793	um	Track	1000003034		16.7657	um	Track	1000003034
	5.09802	um	Track	1000005852		15.5549	um	Track	1000005852		2.08705	um/s	Track	1000005852		0.263723	um/s	Track	1000005852		9.56106	um	Track	1000004023		26.9269	um	Track	1000004023		2.70848	um/s	Track	1000004023		0.456148	um/s	Track	1000004023		12.8889	um	Track	1000003047		24.0047	um	Track	1000003047
	6.31578	um	Track	1000005909		19.1928	um	Track	1000005909		1.99383	um/s	Track	1000005909		0.3254	um/s	Track	1000005909		38.8673	um	Track	1000004084		52.7025	um	Track	1000004084		2.79877	um/s	Track	1000004084		0.892793	um/s	Track	1000004084		2.97703	um	Track	1000003060		12.8364	um	Track	1000003060
	11.3702	um	Track	1000005921		28.9833	um	Track	1000005921		2.28691	um/s	Track	1000005921		0.491392	um/s	Track	1000005921		4.68046	um	Track	1000004094		27.9789	um	Track	1000004094		1.56982	um/s	Track	1000004094		0.473969	um/s	Track	1000004094		25.157	um	Track	1000003162		33.725	um	Track	1000003162
	17.2187	um	Track	1000006301		35.2606	um	Track	1000006301		2.16973	um/s	Track	1000006301		0.597819	um/s	Track	1000006301		27.6213	um	Track	1000004138		39.59	um	Track	1000004138		2.61534	um/s	Track	1000004138		0.670664	um/s	Track	1000004138		13.4339	um	Track	1000003191		23.9979	um	Track	1000003191
	4.86253	um	Track	1000006483		22.8753	um	Track	1000006483		1.52194	um/s	Track	1000006483		0.387836	um/s	Track	1000006483		12.9486	um	Track	1000004219		25.3555	um	Track	1000004219		2.88025	um/s	Track	1000004219		0.429529	um/s	Track	1000004219		16.0544	um	Track	1000003192		23.6576	um	Track	1000003192
	13.268	um	Track	1000006508		28.7866	um	Track	1000006508		2.21604	um/s	Track	1000006508		0.488058	um/s	Track	1000006508		12.0558	um	Track	1000004297		22.9863	um	Track	1000004297		2.09045	um/s	Track	1000004297		0.389394	um/s	Track	1000004297		7.73009	um	Track	1000003234		26.4895	um	Track	1000003234
	7.90135	um	Track	1000006640		21.753	um	Track	1000006640		2.91595	um/s	Track	1000006640		0.368808	um/s	Track	1000006640		6.18264	um	Track	1000004337		15.6928	um	Track	1000004337		1.46868	um/s	Track	1000004337		0.26584	um/s	Track	1000004337		12.2333	um	Track	1000003267		20.8729	um	Track	1000003267
	9.27619	um	Track	1000006653		37.3796	um	Track	1000006653		2.31983	um/s	Track	1000006653		0.633746	um/s	Track	1000006653		17.287	um	Track	1000004366		37.4305	um	Track	1000004366		2.29795	um/s	Track	1000004366		0.634083	um/s	Track	1000004366		7.65758	um	Track	1000003276		21.8984	um	Track	1000003276
	5.21535	um	Track	1000007099		16.0586	um	Track	1000007099		1.15857	um/s	Track	1000007099		0.272262	um/s	Track	1000007099		34.4142	um	Track	1000004385		58.742	um	Track	1000004385		2.77988	um/s	Track	1000004385		0.995105	um/s	Track	1000004385		5.30139	um	Track	1000003285		24.5953	um	Track	1000003285
	8.16407	um	Track	1000007219		21.8671	um	Track	1000007219		1.76451	um/s	Track	1000007219		0.370742	um/s	Track	1000007219		9.37715	um	Track	1000004438		16.2753	um	Track	1000004438		1.29267	um/s	Track	1000004438		0.275707	um/s	Track	1000004438		28.8187	um	Track	1000003353		38.8032	um	Track	1000003353
	6.79361	um	Track	1000007220		18.7005	um	Track	1000007220		1.72983	um/s	Track	1000007220		0.317054	um/s	Track	1000007220		17.2006	um	Track	1000004447		29.1791	um	Track	1000004447		1.8896	um/s	Track	1000004447		0.494301	um/s	Track	1000004447		5.92383	um	Track	1000003361		20.6798	um	Track	1000003361
	8.77398	um	Track	1000007268		31.8254	um	Track	1000007268		1.84131	um/s	Track	1000007268		0.539577	um/s	Track	1000007268		54.2373	um	Track	1000004458		63.5826	um	Track	1000004458		2.54467	um/s	Track	1000004458		1.0771	um/s	Track	1000004458		24.9184	um	Track	1000003364		46.162	um	Track	1000003364
	3.08956	um	Track	1000007276		22.9878	um	Track	1000007276		1.91043	um/s	Track	1000007276		0.389743	um/s	Track	1000007276		16.2406	um	Track	1000004462		22.5207	um	Track	1000004462		1.45244	um/s	Track	1000004462		0.381506	um/s	Track	1000004462		3.37507	um	Track	1000003397		14.7779	um	Track	1000003397
	13.9803	um	Track	1000007311		17.3702	um	Track	1000007311		2.05109	um/s	Track	1000007311		1.12494	um/s	Track	1000007311		12.4053	um	Track	1000004474		27.3023	um	Track	1000004474		2.27474	um/s	Track	1000004474		0.462508	um/s	Track	1000004474		14.1316	um	Track	1000003456		22.92	um	Track	1000003456
	11.3633	um	Track	1000007321		28.1681	um	Track	1000007321		1.75773	um/s	Track	1000007321		0.477572	um/s	Track	1000007321		15.1088	um	Track	1000004485		23.36	um	Track	1000004485		1.98001	um/s	Track	1000004485		0.395724	um/s	Track	1000004485		13.9141	um	Track	1000003530		26.6634	um	Track	1000003530
	3.31053	um	Track	1000007341		17.7342	um	Track	1000007341		1.59872	um/s	Track	1000007341		0.390493	um/s	Track	1000007341		6.58016	um	Track	1000004496		29.1881	um	Track	1000004496		2.55532	um/s	Track	1000004496		0.815948	um/s	Track	1000004496		19.341	um	Track	1000003545		31.8252	um	Track	1000003545
	5.7091	um	Track	1000007342		18.7747	um	Track	1000007342		1.68471	um/s	Track	1000007342		0.318313	um/s	Track	1000007342		2.33908	um	Track	1000004506		14.2872	um	Track	1000004506		0.73753	um/s	Track	1000004506		0.399396	um/s	Track	1000004506		8.59731	um	Track	1000003565		21.9796	um	Track	1000003565
	21.2213	um	Track	1000007578		38.9776	um	Track	1000007578		2.60744	um/s	Track	1000007578		0.660839	um/s	Track	1000007578		8.93596	um	Track	1000004556		13.7384	um	Track	1000004556		2.31381	um/s	Track	1000004556		0.526637	um/s	Track	1000004556		20.2415	um	Track	1000003579		28.1576	um	Track	1000003579
	8.1788	um	Track	1000007597		21.5678	um	Track	1000007597		1.40305	um/s	Track	1000007597		0.365668	um/s	Track	1000007597		2.22266	um	Track	1000004561		10.282	um	Track	1000004561		1.01673	um/s	Track	1000004561		0.426054	um/s	Track	1000004561		5.6538	um	Track	1000003581		11.8168	um	Track	1000003581
	19.5339	um	Track	1000007723		38.0831	um	Track	1000007723		2.67387	um/s	Track	1000007723		0.645674	um/s	Track	1000007723		12.8092	um	Track	1000004569		27.9574	um	Track	1000004569		3.40799	um/s	Track	1000004569		0.473605	um/s	Track	1000004569		6.90272	um	Track	1000003723		15.5434	um	Track	1000003723
	9.40349	um	Track	1000007753		23.628	um	Track	1000007753		2.17648	um/s	Track	1000007753		0.400598	um/s	Track	1000007753		4.10077	um	Track	1000004604		8.3077	um	Track	1000004604		1.93641	um/s	Track	1000004604		0.538691	um/s	Track	1000004604		50.94	um	Track	1000003729		64.1512	um	Track	1000003729
	29.5246	um	Track	1000007760		56.97	um	Track	1000007760		2.75086	um/s	Track	1000007760		0.965888	um/s	Track	1000007760		11.8831	um	Track	1000004639		36.4696	um	Track	1000004639		1.60096	um/s	Track	1000004639		0.617805	um/s	Track	1000004639		8.59773	um	Track	1000003759		11.0685	um	Track	1000003759
	23.2843	um	Track	1000007761		43.9629	um	Track	1000007761		2.02722	um/s	Track	1000007761		0.757837	um/s	Track	1000007761		36.704	um	Track	1000004657		54.5869	um	Track	1000004657		3.04755	um/s	Track	1000004657		0.924715	um/s	Track	1000004657		5.35939	um	Track	1000003761		13.4292	um	Track	1000003761
	4.55673	um	Track	1000007789		19.634	um	Track	1000007789		1.8364	um/s	Track	1000007789		0.332882	um/s	Track	1000007789		16.1487	um	Track	1000004756		30.347	um	Track	1000004756		1.74606	um/s	Track	1000004756		0.514085	um/s	Track	1000004756		13.801	um	Track	1000003763		27.7503	um	Track	1000003763
	8.41661	um	Track	1000007823		18.2531	um	Track	1000007823		1.7239	um/s	Track	1000007823		0.309469	um/s	Track	1000007823		6.82626	um	Track	1000004818		30.6896	um	Track	1000004818		1.76493	um/s	Track	1000004818		0.51989	um/s	Track	1000004818		12.3266	um	Track	1000003787		21.8871	um	Track	1000003787
	3.81098	um	Track	1000007936		28.6377	um	Track	1000007936		1.3762	um/s	Track	1000007936		0.485532	um/s	Track	1000007936		4.25685	um	Track	1000004849		7.83506	um	Track	1000004849		2.20555	um/s	Track	1000004849		0.353185	um/s	Track	1000004849		32.0149	um	Track	1000003814		39.5088	um	Track	1000003814
	45.9305	um	Track	1000007962		60.6172	um	Track	1000007962		2.94655	um/s	Track	1000007962		1.79177	um/s	Track	1000007962		41.6462	um	Track	1000004942		61.6847	um	Track	1000004942		3.26148	um/s	Track	1000004942		1.04495	um/s	Track	1000004942		3.06525	um	Track	1000003818		14.5959	um	Track	1000003818
	4.24876	um	Track	1000008000		16.1651	um	Track	1000008000		1.05116	um/s	Track	1000008000		0.274069	um/s	Track	1000008000		18.3188	um	Track	1000004953		29.5079	um	Track	1000004953		2.21037	um/s	Track	1000004953		0.499871	um/s	Track	1000004953		2.6806	um	Track	1000003824		7.36203	um	Track	1000003824
	14.547	um	Track	1000008007		31.4742	um	Track	1000008007		2.54702	um/s	Track	1000008007		0.533624	um/s	Track	1000008007		21.8701	um	Track	1000004982		26.7999	um	Track	1000004982		2.13322	um/s	Track	1000004982		0.453998	um/s	Track	1000004982		21.7568	um	Track	1000003954		31.2352	um	Track	1000003954
	26.9073	um	Track	1000008169		40.0836	um	Track	1000008169		2.68374	um/s	Track	1000008169		0.679591	um/s	Track	1000008169		4.32736	um	Track	1000005004		12.7332	um	Track	1000005004		1.88906	um/s	Track	1000005004		0.215703	um/s	Track	1000005004		18.1203	um	Track	1000004081		29.4402	um	Track	1000004081
	17.1378	um	Track	1000008352		30.6437	um	Track	1000008352		3.21565	um/s	Track	1000008352		0.519544	um/s	Track	1000008352		17.664	um	Track	1000005080		29.8785	um	Track	1000005080		2.41808	um/s	Track	1000005080		0.506149	um/s	Track	1000005080		16.7473	um	Track	1000004107		26.8042	um	Track	1000004107
	22.7623	um	Track	1000008642		41.2586	um	Track	1000008642		3.63978	um/s	Track	1000008642		0.699512	um/s	Track	1000008642		6.43734	um	Track	1000005107		18.8965	um	Track	1000005107		1.10379	um/s	Track	1000005107		0.320112	um/s	Track	1000005107		5.8461	um	Track	1000004130		22.9691	um	Track	1000004130
	13.2923	um	Track	1000008681		27.7339	um	Track	1000008681		1.83562	um/s	Track	1000008681		0.47021	um/s	Track	1000008681		20.1709	um	Track	1000005140		26.0357	um	Track	1000005140		2.00681	um/s	Track	1000005140		0.708685	um/s	Track	1000005140		12.2452	um	Track	1000004132		26.6172	um	Track	1000004132
	15.8663	um	Track	1000008764		26.1069	um	Track	1000008764		2.79217	um/s	Track	1000008764		0.600697	um/s	Track	1000008764		8.29505	um	Track	1000005145		20.89	um	Track	1000005145		1.23585	um/s	Track	1000005145		0.353882	um/s	Track	1000005145		13.7753	um	Track	1000004139		23.0607	um	Track	1000004139
	18.8183	um	Track	1000008765		30.8891	um	Track	1000008765		2.46246	um/s	Track	1000008765		0.523704	um/s	Track	1000008765		4.96078	um	Track	1000005151		18.068	um	Track	1000005151		1.45137	um/s	Track	1000005151		0.306077	um/s	Track	1000005151		14.807	um	Track	1000004153		25.5659	um	Track	1000004153
	3.2827	um	Track	1000008767		18.1324	um	Track	1000008767		1.33086	um/s	Track	1000008767		0.307422	um/s	Track	1000008767		6.61374	um	Track	1000005180		13.3217	um	Track	1000005180		1.91197	um/s	Track	1000005180		0.225673	um/s	Track	1000005180		9.29695	um	Track	1000004168		18.965	um	Track	1000004168
	17.7804	um	Track	1000008794		34.0042	um	Track	1000008794		2.50722	um/s	Track	1000008794		0.576518	um/s	Track	1000008794		28.1776	um	Track	1000005334		41.6651	um	Track	1000005334		2.61845	um/s	Track	1000005334		0.812582	um/s	Track	1000005334		10.2561	um	Track	1000004279		25.2511	um	Track	1000004279
	10.4497	um	Track	1000008802		16.378	um	Track	1000008802		2.61678	um/s	Track	1000008802		0.60489	um/s	Track	1000008802		3.29974	um	Track	1000005426		29.9094	um	Track	1000005426		2.81609	um/s	Track	1000005426		0.90957	um/s	Track	1000005426		15.7448	um	Track	1000004308		29.6486	um	Track	1000004308
	8.80789	um	Track	1000009325		17.4569	um	Track	1000009325		1.77878	um/s	Track	1000009325		0.622438	um/s	Track	1000009325		12.3497	um	Track	1000005467		19.8959	um	Track	1000005467		2.14591	um/s	Track	1000005467		1.03072	um/s	Track	1000005467		17.7985	um	Track	1000004311		27.2188	um	Track	1000004311
	19.5053	um	Track	1000009396		31.2924	um	Track	1000009396		2.28634	um/s	Track	1000009396		0.530541	um/s	Track	1000009396		4.86921	um	Track	1000005521		16.8411	um	Track	1000005521		1.26038	um/s	Track	1000005521		0.285293	um/s	Track	1000005521		10.1633	um	Track	1000004320		23.6989	um	Track	1000004320
	5.13354	um	Track	1000009424		14.4715	um	Track	1000009424		1.22961	um/s	Track	1000009424		0.312114	um/s	Track	1000009424		13.1185	um	Track	1000005529		32.8987	um	Track	1000005529		2.79955	um/s	Track	1000005529		0.557312	um/s	Track	1000005529		33.7035	um	Track	1000004477		42.4512	um	Track	1000004477
	8.48041	um	Track	1000009757		44.1794	um	Track	1000009757		1.77642	um/s	Track	1000009757		0.774493	um/s	Track	1000009757		9.5161	um	Track	1000005533		20.6299	um	Track	1000005533		1.87155	um/s	Track	1000005533		0.349476	um/s	Track	1000005533		11.5061	um	Track	1000004478		27.6906	um	Track	1000004478
	4.7803	um	Track	1000010006		20.7817	um	Track	1000010006		1.16132	um/s	Track	1000010006		0.35234	um/s	Track	1000010006		24.9517	um	Track	1000005576		39.4707	um	Track	1000005576		2.57026	um/s	Track	1000005576		0.668644	um/s	Track	1000005576		8.69472	um	Track	1000004487		11.4008	um	Track	1000004487
	18.0042	um	Track	1000010035		31.0643	um	Track	1000010035		3.07069	um/s	Track	1000010035		0.526674	um/s	Track	1000010035		15.8028	um	Track	1000005588		42.0838	um	Track	1000005588		2.38595	um/s	Track	1000005588		0.712911	um/s	Track	1000005588		13.1142	um	Track	1000004500		21.4741	um	Track	1000004500
	6.37224	um	Track	1000010054		20.5578	um	Track	1000010054		1.89859	um/s	Track	1000010054		0.348543	um/s	Track	1000010054		32.7141	um	Track	1000005619		45.9686	um	Track	1000005619		2.65915	um/s	Track	1000005619		0.77872	um/s	Track	1000005619		15.6182	um	Track	1000004533		28.8075	um	Track	1000004533
	11.4484	um	Track	1000010093		23.7821	um	Track	1000010093		1.53614	um/s	Track	1000010093		0.409959	um/s	Track	1000010093		10.7572	um	Track	1000005627		22.8886	um	Track	1000005627		1.85706	um/s	Track	1000005627		0.387739	um/s	Track	1000005627		15.8851	um	Track	1000004534		26.3032	um	Track	1000004534
	11.1266	um	Track	1000010140		24.2176	um	Track	1000010140		1.85749	um/s	Track	1000010140		0.410592	um/s	Track	1000010140		7.80827	um	Track	1000005721		14.9614	um	Track	1000005721		1.64802	um/s	Track	1000005721		0.377166	um/s	Track	1000005721		4.65479	um	Track	1000004541		16.1617	um	Track	1000004541
	3.91802	um	Track	1000010150		6.62827	um	Track	1000010150		2.89889	um/s	Track	1000010150		0.529161	um/s	Track	1000010150		10.9766	um	Track	1000005749		20.6666	um	Track	1000005749		2.14025	um/s	Track	1000005749		0.350098	um/s	Track	1000005749		34.5432	um	Track	1000004552		49.9694	um	Track	1000004552
	3.80254	um	Track	1000010154		8.19394	um	Track	1000010154		2.26051	um/s	Track	1000010154		0.384764	um/s	Track	1000010154		14.5726	um	Track	1000005761		25.8122	um	Track	1000005761		3.54525	um/s	Track	1000005761		0.437266	um/s	Track	1000005761		12.0831	um	Track	1000004599		24.1325	um	Track	1000004599
	11.1974	um	Track	1000010168		26.9745	um	Track	1000010168		2.48448	um/s	Track	1000010168		0.457334	um/s	Track	1000010168		26.8618	um	Track	1000005782		39.7228	um	Track	1000005782		3.18425	um/s	Track	1000005782		0.672915	um/s	Track	1000005782		4.92802	um	Track	1000004605		17.326	um	Track	1000004605
	16.0447	um	Track	1000010185		34.2714	um	Track	1000010185		2.90222	um/s	Track	1000010185		0.581049	um/s	Track	1000010185		19.4221	um	Track	1000005800		35.2208	um	Track	1000005800		3.25145	um/s	Track	1000005800		0.596648	um/s	Track	1000005800		16.0671	um	Track	1000004606		27.7069	um	Track	1000004606
	8.67539	um	Track	1000010480		14.2403	um	Track	1000010480		2.42178	um/s	Track	1000010480		1.34444	um/s	Track	1000010480		17.39	um	Track	1000005809		36.3206	um	Track	1000005809		2.32721	um/s	Track	1000005809		0.615279	um/s	Track	1000005809		12.4146	um	Track	1000004627		25.1459	um	Track	1000004627
	7.88688	um	Track	1000010593		22.4503	um	Track	1000010593		6.2481	um/s	Track	1000010593		0.380629	um/s	Track	1000010593		12.2705	um	Track	1000005877		27.3626	um	Track	1000005877		1.60987	um/s	Track	1000005877		0.463529	um/s	Track	1000005877		28.3093	um	Track	1000004660		44.8074	um	Track	1000004660
	3.13346	um	Track	1000010650		6.11248	um	Track	1000010650		2.9613	um/s	Track	1000010650		0.30087	um/s	Track	1000010650		18.8721	um	Track	1000005883		30.4118	um	Track	1000005883		2.3715	um/s	Track	1000005883		0.515184	um/s	Track	1000005883		6.95244	um	Track	1000004667		18.4415	um	Track	1000004667
	2.32741	um	Track	1000010651		15.4521	um	Track	1000010651		0.915445	um/s	Track	1000010651		0.261979	um/s	Track	1000010651		17.3518	um	Track	1000005896		25.4095	um	Track	1000005896		1.59417	um/s	Track	1000005896		0.430444	um/s	Track	1000005896		2.08737	um	Track	1000004673		12.2467	um	Track	1000004673
	8.16419	um	Track	1000010690		32.3941	um	Track	1000010690		1.87016	um/s	Track	1000010690		0.549221	um/s	Track	1000010690		4.77547	um	Track	1000005903		12.9984	um	Track	1000005903		1.23858	um/s	Track	1000005903		0.220196	um/s	Track	1000005903		5.56455	um	Track	1000004675		14.965	um	Track	1000004675
	2.37888	um	Track	1000010704		21.6369	um	Track	1000010704		2.53653	um/s	Track	1000010704		0.476426	um/s	Track	1000010704		4.42209	um	Track	1000005963		32.5711	um	Track	1000005963		1.97093	um/s	Track	1000005963		0.551762	um/s	Track	1000005963		3.38913	um	Track	1000004685		18.6906	um	Track	1000004685
	15.2475	um	Track	1000010779		33.238	um	Track	1000010779		2.61681	um/s	Track	1000010779		0.563527	um/s	Track	1000010779		12.6372	um	Track	1000006042		20.5251	um	Track	1000006042		2.16455	um/s	Track	1000006042		0.471614	um/s	Track	1000006042		6.84323	um	Track	1000004687		12.8552	um	Track	1000004687
	23.5152	um	Track	1000010797		41.5415	um	Track	1000010797		3.36173	um/s	Track	1000010797		0.704309	um/s	Track	1000010797		3.50041	um	Track	1000006122		19.6933	um	Track	1000006122		2.34807	um/s	Track	1000006122		0.754907	um/s	Track	1000006122		11.513	um	Track	1000004689		19.6158	um	Track	1000004689
	25.7049	um	Track	1000010868		46.8095	um	Track	1000010868		2.76508	um/s	Track	1000010868		0.793623	um/s	Track	1000010868		4.21568	um	Track	1000006156		16.9963	um	Track	1000006156		1.89	um/s	Track	1000006156		0.54919	um/s	Track	1000006156		20.7433	um	Track	1000004694		34.1629	um	Track	1000004694
	2.35172	um	Track	1000011088		18.9527	um	Track	1000011088		1.36689	um/s	Track	1000011088		0.417322	um/s	Track	1000011088		11.3422	um	Track	1000006245		25.8207	um	Track	1000006245		1.89935	um/s	Track	1000006245		0.437409	um/s	Track	1000006245		5.94066	um	Track	1000004702		17.3325	um	Track	1000004702
	17.8485	um	Track	1000011089		53.6122	um	Track	1000011089		1.99888	um/s	Track	1000011089		0.908958	um/s	Track	1000011089		15.0519	um	Track	1000006292		26.187	um	Track	1000006292		2.15601	um/s	Track	1000006292		0.443615	um/s	Track	1000006292		5.23607	um	Track	1000004709		17.4633	um	Track	1000004709
	15.4302	um	Track	1000011212		28.4485	um	Track	1000011212		1.49067	um/s	Track	1000011212		0.482325	um/s	Track	1000011212		12.7621	um	Track	1000006404		26.5263	um	Track	1000006404		2.09336	um/s	Track	1000006404		0.449363	um/s	Track	1000006404		19.8713	um	Track	1000004814		30.4322	um	Track	1000004814
	5.10496	um	Track	1000011365		10.3066	um	Track	1000011365		3.85848	um/s	Track	1000011365		0.463301	um/s	Track	1000011365		13.5046	um	Track	1000006405		26.4291	um	Track	1000006405		1.90967	um/s	Track	1000006405		0.447715	um/s	Track	1000006405		24.0321	um	Track	1000004857		37.811	um	Track	1000004857
	9.15286	um	Track	1000011387		24.7806	um	Track	1000011387		2.17171	um/s	Track	1000011387		0.420139	um/s	Track	1000011387		14.0825	um	Track	1000006419		26.5201	um	Track	1000006419		1.91403	um/s	Track	1000006419		0.449257	um/s	Track	1000006419		8.80964	um	Track	1000004920		16.3017	um	Track	1000004920
	3.79022	um	Track	1000011388		17.4082	um	Track	1000011388		1.15212	um/s	Track	1000011388		0.295144	um/s	Track	1000011388		4.74317	um	Track	1000006444		9.56174	um	Track	1000006444		1.60227	um/s	Track	1000006444		0.583424	um/s	Track	1000006444		23.9249	um	Track	1000004954		34.6456	um	Track	1000004954
	8.51928	um	Track	1000011404		25.0535	um	Track	1000011404		2.83295	um/s	Track	1000011404		0.424765	um/s	Track	1000011404		23.664	um	Track	1000006458		32.9516	um	Track	1000006458		2.90599	um/s	Track	1000006458		0.558208	um/s	Track	1000006458		12.5107	um	Track	1000005000		31.9688	um	Track	1000005000
	15.3807	um	Track	1000011425		24.6277	um	Track	1000011425		1.13779	um/s	Track	1000011425		0.417546	um/s	Track	1000011425		14.431	um	Track	1000006504		27.6405	um	Track	1000006504		1.72315	um/s	Track	1000006504		0.468237	um/s	Track	1000006504		2.13656	um	Track	1000005165		12.9611	um	Track	1000005165
	14.1657	um	Track	1000011505		23.977	um	Track	1000011505		2.41181	um/s	Track	1000011505		0.406514	um/s	Track	1000011505		21.6288	um	Track	1000006514		35.281	um	Track	1000006514		1.90981	um/s	Track	1000006514		0.597669	um/s	Track	1000006514		17.2004	um	Track	1000005227		28.7778	um	Track	1000005227
	7.66476	um	Track	1000011610		15.3879	um	Track	1000011610		2.50215	um/s	Track	1000011610		0.325009	um/s	Track	1000011610		21.0363	um	Track	1000006522		31.0599	um	Track	1000006522		2.38114	um/s	Track	1000006522		0.526163	um/s	Track	1000006522		34.3032	um	Track	1000005228		43.54	um	Track	1000005228
	6.32903	um	Track	1000011624		25.2966	um	Track	1000011624		2.99172	um/s	Track	1000011624		0.428887	um/s	Track	1000011624		10.0891	um	Track	1000006528		22.4584	um	Track	1000006528		2.33026	um/s	Track	1000006528		0.380451	um/s	Track	1000006528		27.7883	um	Track	1000005229		40.9375	um	Track	1000005229
	5.80951	um	Track	1000011706		17.6236	um	Track	1000011706		1.3089	um/s	Track	1000011706		0.298797	um/s	Track	1000011706		17.5657	um	Track	1000006544		26.6539	um	Track	1000006544		1.93369	um/s	Track	1000006544		0.451523	um/s	Track	1000006544		5.97175	um	Track	1000005258		16.073	um	Track	1000005258
	10.5452	um	Track	1000011721		21.6433	um	Track	1000011721		2.71921	um/s	Track	1000011721		0.366947	um/s	Track	1000011721		17.9145	um	Track	1000006580		31.4274	um	Track	1000006580		1.83306	um/s	Track	1000006580		0.532388	um/s	Track	1000006580		22.8863	um	Track	1000005262		29.6895	um	Track	1000005262
	4.12878	um	Track	1000011788		13.5598	um	Track	1000011788		1.0176	um/s	Track	1000011788		0.229898	um/s	Track	1000011788		18.948	um	Track	1000006587		27.2729	um	Track	1000006587		2.63877	um/s	Track	1000006587		0.46201	um/s	Track	1000006587		8.48807	um	Track	1000005278		19.8365	um	Track	1000005278
	4.96925	um	Track	1000011806		26.3833	um	Track	1000011806		1.46026	um/s	Track	1000011806		0.447311	um/s	Track	1000011806		9.45937	um	Track	1000006608		18.5079	um	Track	1000006608		1.26452	um/s	Track	1000006608		0.313528	um/s	Track	1000006608		16.8726	um	Track	1000005279		30.4465	um	Track	1000005279
	16.9913	um	Track	1000011822		24.7465	um	Track	1000011822		2.05539	um/s	Track	1000011822		0.41956	um/s	Track	1000011822		12.8437	um	Track	1000006629		23.2542	um	Track	1000006629		2.08107	um/s	Track	1000006629		0.393932	um/s	Track	1000006629		3.57502	um	Track	1000005281		14.677	um	Track	1000005281
	3.24478	um	Track	1000011833		17.3562	um	Track	1000011833		1.27453	um/s	Track	1000011833		0.294262	um/s	Track	1000011833		10.8756	um	Track	1000006637		20.4055	um	Track	1000006637		1.54693	um/s	Track	1000006637		0.345674	um/s	Track	1000006637		17.7911	um	Track	1000005290		32.2885	um	Track	1000005290
	3.43845	um	Track	1000011849		15.6858	um	Track	1000011849		1.38094	um/s	Track	1000011849		0.265942	um/s	Track	1000011849		14.1813	um	Track	1000006639		20.978	um	Track	1000006639		1.42564	um/s	Track	1000006639		0.355373	um/s	Track	1000006639		19.2888	um	Track	1000005410		30.3967	um	Track	1000005410
	19.565	um	Track	1000011860		31.5983	um	Track	1000011860		2.50152	um/s	Track	1000011860		0.535727	um/s	Track	1000011860		7.45281	um	Track	1000006716		15.9857	um	Track	1000006716		1.89957	um/s	Track	1000006716		0.270802	um/s	Track	1000006716		14.0861	um	Track	1000005433		30.0543	um	Track	1000005433
	19.4412	um	Track	1000011889		28.9613	um	Track	1000011889		2.25602	um/s	Track	1000011889		0.491019	um/s	Track	1000011889		23.1719	um	Track	1000006778		34.484	um	Track	1000006778		3.13039	um/s	Track	1000006778		0.758491	um/s	Track	1000006778		4.9135	um	Track	1000005441		14.4262	um	Track	1000005441
	2.51196	um	Track	1000011929		13.0195	um	Track	1000011929		1.16169	um/s	Track	1000011929		0.220738	um/s	Track	1000011929		11.2492	um	Track	1000006822		18.197	um	Track	1000006822		2.51244	um/s	Track	1000006822		0.553385	um/s	Track	1000006822		39.7687	um	Track	1000005464		62.5032	um	Track	1000005464
	2.54475	um	Track	1000011954		4.20659	um	Track	1000011954		1.32012	um/s	Track	1000011954		0.363295	um/s	Track	1000011954		15.2281	um	Track	1000006958		29.3808	um	Track	1000006958		2.22879	um/s	Track	1000006958		0.740669	um/s	Track	1000006958		19.5174	um	Track	1000005475		22.1529	um	Track	1000005475
	13.0708	um	Track	1000012010		23.5809	um	Track	1000012010		2.08984	um/s	Track	1000012010		0.399798	um/s	Track	1000012010		17.322	um	Track	1000007059		22.2648	um	Track	1000007059		3.55962	um/s	Track	1000007059		0.767383	um/s	Track	1000007059		4.29182	um	Track	1000005507		15.5044	um	Track	1000005507
	5.47106	um	Track	1000012051		14.9487	um	Track	1000012051		1.04135	um/s	Track	1000012051		0.253444	um/s	Track	1000012051		13.9218	um	Track	1000007117		29.5853	um	Track	1000007117		1.85499	um/s	Track	1000007117		0.501183	um/s	Track	1000007117		39.8949	um	Track	1000005564		55.449	um	Track	1000005564
	7.55004	um	Track	1000012070		28.7321	um	Track	1000012070		3.4824	um/s	Track	1000012070		0.487133	um/s	Track	1000012070		13.4019	um	Track	1000007185		24.5954	um	Track	1000007185		2.23097	um/s	Track	1000007185		0.416652	um/s	Track	1000007185		5.18935	um	Track	1000005574		13.1079	um	Track	1000005574
	10.3668	um	Track	1000012088		19.9069	um	Track	1000012088		2.39094	um/s	Track	1000012088		0.337507	um/s	Track	1000012088		21.1479	um	Track	1000007187		33.0489	um	Track	1000007187		1.77649	um/s	Track	1000007187		0.559856	um/s	Track	1000007187		18.1034	um	Track	1000005695		30.9102	um	Track	1000005695
	17.8651	um	Track	1000012089		33.0544	um	Track	1000012089		2.43043	um/s	Track	1000012089		0.560415	um/s	Track	1000012089		3.90619	um	Track	1000007210		16.1547	um	Track	1000007210		1.05668	um/s	Track	1000007210		0.273665	um/s	Track	1000007210		7.08346	um	Track	1000005715		17.6683	um	Track	1000005715
	18.4128	um	Track	1000012091		24.4731	um	Track	1000012091		2.29771	um/s	Track	1000012091		0.723391	um/s	Track	1000012091		6.9576	um	Track	1000007231		14.6618	um	Track	1000007231		2.50055	um/s	Track	1000007231		0.248374	um/s	Track	1000007231		4.63305	um	Track	1000005741		18.5354	um	Track	1000005741
	7.82802	um	Track	1000012104		15.7683	um	Track	1000012104		1.96284	um/s	Track	1000012104		0.267342	um/s	Track	1000012104		4.95499	um	Track	1000007238		13.5017	um	Track	1000007238		1.78959	um/s	Track	1000007238		0.228722	um/s	Track	1000007238		9.0602	um	Track	1000005760		24.5945	um	Track	1000005760
	17.8373	um	Track	1000012117		31.9833	um	Track	1000012117		2.31823	um/s	Track	1000012117		0.542256	um/s	Track	1000012117		46.1055	um	Track	1000007305		55.2563	um	Track	1000007305		2.41738	um/s	Track	1000007305		0.936056	um/s	Track	1000007305		3.93175	um	Track	1000005798		18.6193	um	Track	1000005798
	12.5458	um	Track	1000012130		26.6597	um	Track	1000012130		1.9077	um/s	Track	1000012130		0.451996	um/s	Track	1000012130		17.1892	um	Track	1000007316		38.6684	um	Track	1000007316		2.83725	um/s	Track	1000007316		0.655053	um/s	Track	1000007316		7.81646	um	Track	1000005811		19.0371	um	Track	1000005811
	3.33783	um	Track	1000012210		11.823	um	Track	1000012210		1.18772	um/s	Track	1000012210		0.291595	um/s	Track	1000012210		49.5832	um	Track	1000007341		68.9282	um	Track	1000007341		2.81909	um/s	Track	1000007341		1.16766	um/s	Track	1000007341		23.2104	um	Track	1000005816		32.7133	um	Track	1000005816
	10.7619	um	Track	1000012219		21.3595	um	Track	1000012219		1.80656	um/s	Track	1000012219		0.362136	um/s	Track	1000012219		6.78045	um	Track	1000007344		12.6171	um	Track	1000007344		0.591245	um/s	Track	1000007344		0.213737	um/s	Track	1000007344		18.1662	um	Track	1000005830		35.0526	um	Track	1000005830
	33.8005	um	Track	1000012309		42.2065	um	Track	1000012309		2.2354	um/s	Track	1000012309		0.715582	um/s	Track	1000012309		5.82268	um	Track	1000007352		10.7002	um	Track	1000007352		1.85603	um/s	Track	1000007352		0.410172	um/s	Track	1000007352		11.4792	um	Track	1000005831		28.685	um	Track	1000005831
	15.2271	um	Track	1000012333		27.1008	um	Track	1000012333		2.7517	um/s	Track	1000012333		0.459475	um/s	Track	1000012333		24.6158	um	Track	1000007353		40.8411	um	Track	1000007353		2.93046	um/s	Track	1000007353		0.691859	um/s	Track	1000007353		5.68548	um	Track	1000005833		11.6362	um	Track	1000005833
	11.3505	um	Track	1000012334		18.8083	um	Track	1000012334		1.46327	um/s	Track	1000012334		0.318882	um/s	Track	1000012334		6.72862	um	Track	1000007409		24.7996	um	Track	1000007409		2.28429	um/s	Track	1000007409		0.62518	um/s	Track	1000007409		12.5297	um	Track	1000005941		27.6114	um	Track	1000005941
	8.03221	um	Track	1000012347		19.8213	um	Track	1000012347		1.85096	um/s	Track	1000012347		0.336056	um/s	Track	1000012347		18.0015	um	Track	1000007575		43.4404	um	Track	1000007575		1.82549	um/s	Track	1000007575		0.74816	um/s	Track	1000007575		6.94704	um	Track	1000005943		17.391	um	Track	1000005943
	8.50909	um	Track	1000012353		20.1528	um	Track	1000012353		1.26807	um/s	Track	1000012353		0.341677	um/s	Track	1000012353		40.3746	um	Track	1000007718		61.9047	um	Track	1000007718		2.8024	um/s	Track	1000007718		1.04868	um/s	Track	1000007718		8.91236	um	Track	1000005955		37.4096	um	Track	1000005955
	10.4278	um	Track	1000012357		31.7589	um	Track	1000012357		1.53502	um/s	Track	1000012357		0.538451	um/s	Track	1000012357		11.384	um	Track	1000007732		25.6377	um	Track	1000007732		2.23856	um/s	Track	1000007732		0.434309	um/s	Track	1000007732		32.8002	um	Track	1000005967		44.9299	um	Track	1000005967
	7.12645	um	Track	1000012364		21.9202	um	Track	1000012364		1.63139	um/s	Track	1000012364		0.527994	um/s	Track	1000012364		8.25839	um	Track	1000007734		20.5484	um	Track	1000007734		1.60925	um/s	Track	1000007734		0.348095	um/s	Track	1000007734		20.1151	um	Track	1000005970		31.8024	um	Track	1000005970
	2.11044	um	Track	1000012418		15.1314	um	Track	1000012418		1.16299	um/s	Track	1000012418		0.256543	um/s	Track	1000012418		9.16327	um	Track	1000007741		27.1354	um	Track	1000007741		2.00486	um/s	Track	1000007741		0.459681	um/s	Track	1000007741		7.56975	um	Track	1000005998		20.2304	um	Track	1000005998
	6.3659	um	Track	1000012426		15.5814	um	Track	1000012426		0.909133	um/s	Track	1000012426		0.264172	um/s	Track	1000012426		30.5099	um	Track	1000007752		43.1077	um	Track	1000007752		2.05936	um/s	Track	1000007752		0.730256	um/s	Track	1000007752		12.9299	um	Track	1000005999		18.075	um	Track	1000005999
	31.0021	um	Track	1000012447		47.0509	um	Track	1000012447		2.40322	um/s	Track	1000012447		0.797717	um/s	Track	1000012447		33.3411	um	Track	1000007806		48.4389	um	Track	1000007806		2.11773	um/s	Track	1000007806		0.820566	um/s	Track	1000007806		9.47635	um	Track	1000006012		18.8476	um	Track	1000006012
	28.8332	um	Track	1000012475		45.6847	um	Track	1000012475		2.48836	um/s	Track	1000012475		0.774553	um/s	Track	1000012475		31.0874	um	Track	1000007820		47.4891	um	Track	1000007820		2.64721	um/s	Track	1000007820		0.804478	um/s	Track	1000007820		8.73865	um	Track	1000006021		14.0335	um	Track	1000006021
	6.11817	um	Track	1000012492		9.67828	um	Track	1000012492		1.26525	um/s	Track	1000012492		0.716803	um/s	Track	1000012492		2.60316	um	Track	1000007830		15.7411	um	Track	1000007830		1.31522	um/s	Track	1000007830		0.266659	um/s	Track	1000007830		20.2386	um	Track	1000006028		29.9325	um	Track	1000006028
	14.455	um	Track	1000012514		33.0665	um	Track	1000012514		2.56148	um/s	Track	1000012514		0.560621	um/s	Track	1000012514		22.8303	um	Track	1000007853		35.2636	um	Track	1000007853		2.08951	um/s	Track	1000007853		0.597374	um/s	Track	1000007853		9.41357	um	Track	1000006055		20.8926	um	Track	1000006055
	4.86086	um	Track	1000012523		8.88839	um	Track	1000012523		2.46334	um/s	Track	1000012523		0.541447	um/s	Track	1000012523		4.87798	um	Track	1000007854		18.7295	um	Track	1000007854		1.47686	um/s	Track	1000007854		0.317282	um/s	Track	1000007854		22.1473	um	Track	1000006060		32.427	um	Track	1000006060
	11.2011	um	Track	1000012528		32.3804	um	Track	1000012528		1.85235	um/s	Track	1000012528		0.548987	um/s	Track	1000012528		13.7882	um	Track	1000007890		24.4635	um	Track	1000007890		1.88923	um/s	Track	1000007890		0.414417	um/s	Track	1000007890		13.2223	um	Track	1000006082		20.6377	um	Track	1000006082
	7.55014	um	Track	1000012554		18.0511	um	Track	1000012554		2.41177	um/s	Track	1000012554		0.933648	um/s	Track	1000012554		24.8855	um	Track	1000007891		38.7728	um	Track	1000007891		2.62975	um/s	Track	1000007891		0.656821	um/s	Track	1000007891		16.4874	um	Track	1000006108		32.9077	um	Track	1000006108
	4.50101	um	Track	1000012623		15.7173	um	Track	1000012623		2.12361	um/s	Track	1000012623		0.266476	um/s	Track	1000012623		3.11744	um	Track	1000007893		4.93026	um	Track	1000007893		3.2227	um/s	Track	1000007893		0.268928	um/s	Track	1000007893		23.2452	um	Track	1000006136		30.2472	um	Track	1000006136
	23.376	um	Track	1000012625		41.7695	um	Track	1000012625		2.14311	um/s	Track	1000012625		0.708174	um/s	Track	1000012625		5.48289	um	Track	1000007896		17.081	um	Track	1000007896		1.28372	um/s	Track	1000007896		0.289357	um/s	Track	1000007896		7.52511	um	Track	1000006139		28.3692	um	Track	1000006139
	7.76773	um	Track	1000012637		19.3423	um	Track	1000012637		2.07826	um/s	Track	1000012637		0.327936	um/s	Track	1000012637		2.25235	um	Track	1000007960		9.37625	um	Track	1000007960		2.18697	um/s	Track	1000007960		0.28514	um/s	Track	1000007960		21.8406	um	Track	1000006145		33.2974	um	Track	1000006145
	10.7821	um	Track	1000012666		28.715	um	Track	1000012666		1.97221	um/s	Track	1000012666		0.486844	um/s	Track	1000012666		10.5109	um	Track	1000007978		18.4804	um	Track	1000007978		1.90706	um/s	Track	1000007978		0.659238	um/s	Track	1000007978		44.3239	um	Track	1000006157		65.254	um	Track	1000006157
	4.84766	um	Track	1000012698		21.9555	um	Track	1000012698		1.51223	um/s	Track	1000012698		0.37224	um/s	Track	1000012698		8.94896	um	Track	1000007983		17.5193	um	Track	1000007983		2.36381	um/s	Track	1000007983		0.296781	um/s	Track	1000007983		6.06072	um	Track	1000006180		15.6785	um	Track	1000006180
	11.727	um	Track	1000012710		26.5588	um	Track	1000012710		1.57586	um/s	Track	1000012710		0.450286	um/s	Track	1000012710		2.90452	um	Track	1000008004		5.49863	um	Track	1000008004		1.82751	um/s	Track	1000008004		0.335507	um/s	Track	1000008004		31.8314	um	Track	1000006187		44.1313	um	Track	1000006187
	9.79495	um	Track	1000012737		17.5776	um	Track	1000012737		0.80913	um/s	Track	1000012737		0.298016	um/s	Track	1000012737		20.8293	um	Track	1000008037		33.5371	um	Track	1000008037		1.91563	um/s	Track	1000008037		0.568127	um/s	Track	1000008037		29.2905	um	Track	1000006199		45.0807	um	Track	1000006199
	2.09887	um	Track	1000012771		10.013	um	Track	1000012771		1.14913	um/s	Track	1000012771		0.470184	um/s	Track	1000012771		12.1563	um	Track	1000008045		21.27	um	Track	1000008045		2.05462	um/s	Track	1000008045		0.360319	um/s	Track	1000008045		30.1286	um	Track	1000006221		39.9519	um	Track	1000006221
	35.0667	um	Track	1000012775		53.0342	um	Track	1000012775		2.27846	um/s	Track	1000012775		0.899159	um/s	Track	1000012775		12.5367	um	Track	1000008060		18.7802	um	Track	1000008060		2.63898	um/s	Track	1000008060		0.7478	um/s	Track	1000008060		6.26028	um	Track	1000006235		17.2413	um	Track	1000006235
	4.29344	um	Track	1000012777		11.3352	um	Track	1000012777		1.36392	um/s	Track	1000012777		0.192181	um/s	Track	1000012777		5.4362	um	Track	1000008118		24.2587	um	Track	1000008118		2.01015	um/s	Track	1000008118		0.6271	um/s	Track	1000008118		5.24454	um	Track	1000006239		16.0075	um	Track	1000006239
	13.4353	um	Track	1000012792		20.6592	um	Track	1000012792		2.18829	um/s	Track	1000012792		0.689422	um/s	Track	1000012792		2.41589	um	Track	1000008160		9.88443	um	Track	1000008160		1.01951	um/s	Track	1000008160		0.569346	um/s	Track	1000008160		6.06985	um	Track	1000006244		13.9236	um	Track	1000006244
	12.2018	um	Track	1000012829		26.2947	um	Track	1000012829		1.79469	um/s	Track	1000012829		0.445809	um/s	Track	1000012829		8.02329	um	Track	1000008260		31.2032	um	Track	1000008260		1.74701	um/s	Track	1000008260		0.716968	um/s	Track	1000008260		8.45823	um	Track	1000006288		15.1034	um	Track	1000006288
	18.6153	um	Track	1000012838		25.6235	um	Track	1000012838		3.60663	um/s	Track	1000012838		1.10342	um/s	Track	1000012838		28.4309	um	Track	1000008280		49.2535	um	Track	1000008280		2.37056	um/s	Track	1000008280		0.834367	um/s	Track	1000008280		27.7398	um	Track	1000006296		34.3325	um	Track	1000006296
	10.4218	um	Track	1000012841		31.3776	um	Track	1000012841		3.77158	um/s	Track	1000012841		0.531987	um/s	Track	1000012841		6.44256	um	Track	1000008393		17.2313	um	Track	1000008393		1.6562	um/s	Track	1000008393		0.291903	um/s	Track	1000008393		23.9107	um	Track	1000006352		38.0516	um	Track	1000006352
	15.1632	um	Track	1000012847		19.4494	um	Track	1000012847		3.03249	um/s	Track	1000012847		1.34449	um/s	Track	1000012847		5.85094	um	Track	1000008623		21.8846	um	Track	1000008623		1.79844	um/s	Track	1000008623		0.370731	um/s	Track	1000008623		9.49729	um	Track	1000006360		12.8416	um	Track	1000006360
	2.74267	um	Track	1000012885		7.85674	um	Track	1000012885		0.936939	um/s	Track	1000012885		0.232235	um/s	Track	1000012885		10.7184	um	Track	1000008720		27.5542	um	Track	1000008720		2.27219	um/s	Track	1000008720		0.466775	um/s	Track	1000008720		16.8997	um	Track	1000006376		23.2641	um	Track	1000006376
	7.76273	um	Track	1000012892		19.9673	um	Track	1000012892		1.94062	um/s	Track	1000012892		0.338533	um/s	Track	1000012892		29.2752	um	Track	1000008722		40.8411	um	Track	1000008722		2.67409	um/s	Track	1000008722		0.691859	um/s	Track	1000008722		15.961	um	Track	1000006377		26.1433	um	Track	1000006377
	16.685	um	Track	1000012929		30.7856	um	Track	1000012929		2.82788	um/s	Track	1000012929		0.521949	um/s	Track	1000012929		20.2711	um	Track	1000008745		47.8699	um	Track	1000008745		2.87511	um/s	Track	1000008745		1.0307	um/s	Track	1000008745		4.40673	um	Track	1000006382		12.9641	um	Track	1000006382
	2.15015	um	Track	1000012931		16.2277	um	Track	1000012931		0.703217	um/s	Track	1000012931		0.275129	um/s	Track	1000012931		3.34841	um	Track	1000008760		13.8138	um	Track	1000008760		0.655164	um/s	Track	1000008760		0.234009	um/s	Track	1000008760		23.7983	um	Track	1000006385		42.4893	um	Track	1000006385
	21.9116	um	Track	1000012961		39.0441	um	Track	1000012961		2.56631	um/s	Track	1000012961		0.661967	um/s	Track	1000012961		18.7193	um	Track	1000008803		25.7696	um	Track	1000008803		2.05099	um/s	Track	1000008803		0.436543	um/s	Track	1000008803		45.188	um	Track	1000006473		73.7625	um	Track	1000006473
	4.15453	um	Track	1000012998		16.2222	um	Track	1000012998		1.08443	um/s	Track	1000012998		0.289295	um/s	Track	1000012998		5.88167	um	Track	1000009021		20.9681	um	Track	1000009021		2.22974	um/s	Track	1000009021		0.677527	um/s	Track	1000009021		15.798	um	Track	1000006499		34.9894	um	Track	1000006499
	18.2227	um	Track	1000012999		31.2144	um	Track	1000012999		1.796	um/s	Track	1000012999		0.529219	um/s	Track	1000012999		20.7914	um	Track	1000009032		39.5146	um	Track	1000009032		2.91363	um/s	Track	1000009032		0.669387	um/s	Track	1000009032		46.3538	um	Track	1000006581		69.9983	um	Track	1000006581
	5.62577	um	Track	1000013002		12.685	um	Track	1000013002		1.76703	um/s	Track	1000013002		0.230197	um/s	Track	1000013002		20.7696	um	Track	1000009087		39.3019	um	Track	1000009087		2.49787	um/s	Track	1000009087		0.665784	um/s	Track	1000009087		20.2664	um	Track	1000006613		32.2655	um	Track	1000006613
	28.1269	um	Track	1000013042		65.3204	um	Track	1000013042		3.15009	um/s	Track	1000013042		1.10746	um/s	Track	1000013042		6.69227	um	Track	1000009130		13.2796	um	Track	1000009130		1.29293	um/s	Track	1000009130		0.224959	um/s	Track	1000009130		13.9984	um	Track	1000006623		26.9213	um	Track	1000006623
	5.79454	um	Track	1000013071		25.6414	um	Track	1000013071		2.96895	um/s	Track	1000013071		0.434733	um/s	Track	1000013071		21.7044	um	Track	1000009192		39.0633	um	Track	1000009192		3.20874	um/s	Track	1000009192		0.661742	um/s	Track	1000009192		23.7245	um	Track	1000006687		40.1708	um	Track	1000006687
	2.39171	um	Track	1000013156		15.0892	um	Track	1000013156		0.994157	um/s	Track	1000013156		0.255827	um/s	Track	1000013156		8.76687	um	Track	1000009216		24.6057	um	Track	1000009216		2.0307	um/s	Track	1000009216		0.416826	um/s	Track	1000009216		7.53341	um	Track	1000006709		17.4666	um	Track	1000006709
	5.1007	um	Track	1000013164		20.545	um	Track	1000013164		2.50712	um/s	Track	1000013164		0.348327	um/s	Track	1000013164		22.4482	um	Track	1000009219		33.4751	um	Track	1000009219		2.32754	um/s	Track	1000009219		0.567076	um/s	Track	1000009219		4.06361	um	Track	1000006712		10.7971	um	Track	1000006712
	31.2913	um	Track	1000013195		39.7114	um	Track	1000013195		2.02756	um/s	Track	1000013195		0.673279	um/s	Track	1000013195		14.0761	um	Track	1000009259		29.8935	um	Track	1000009259		2.37259	um/s	Track	1000009259		0.506404	um/s	Track	1000009259		34.3999	um	Track	1000006714		70.3004	um	Track	1000006714
	17.5233	um	Track	1000013218		27.7655	um	Track	1000013218		2.03851	um/s	Track	1000013218		0.470745	um/s	Track	1000013218		18.5004	um	Track	1000009302		33.0183	um	Track	1000009302		1.78103	um/s	Track	1000009302		0.559339	um/s	Track	1000009302		33.0816	um	Track	1000006736		41.8738	um	Track	1000006736
	11.241	um	Track	1000013222		15.8738	um	Track	1000013222		1.96515	um/s	Track	1000013222		0.529727	um/s	Track	1000013222		8.09614	um	Track	1000009341		20.3473	um	Track	1000009341		2.01919	um/s	Track	1000009341		0.344688	um/s	Track	1000009341		7.73708	um	Track	1000006758		18.1385	um	Track	1000006758
	2.22663	um	Track	1000013249		65.6007	um	Track	1000013249		2.35988	um/s	Track	1000013249		1.11222	um/s	Track	1000013249		9.87596	um	Track	1000009357		19.5051	um	Track	1000009357		1.75182	um/s	Track	1000009357		0.330421	um/s	Track	1000009357		12.6286	um	Track	1000006765		22.9834	um	Track	1000006765
	8.95128	um	Track	1000013257		21.425	um	Track	1000013257		2.02473	um/s	Track	1000013257		0.363247	um/s	Track	1000013257		35.7595	um	Track	1000009358		45.5471	um	Track	1000009358		2.50108	um/s	Track	1000009358		0.77158	um/s	Track	1000009358		30.7299	um	Track	1000006832		52.9833	um	Track	1000006832
	27.2958	um	Track	1000013266		38.06	um	Track	1000013266		2.77779	um/s	Track	1000013266		0.645282	um/s	Track	1000013266		15.3882	um	Track	1000009374		24.9079	um	Track	1000009374		2.06017	um/s	Track	1000009374		0.421946	um/s	Track	1000009374		16.1236	um	Track	1000006840		25.8624	um	Track	1000006840
	21.3538	um	Track	1000013271		39.219	um	Track	1000013271		2.66191	um/s	Track	1000013271		0.664931	um/s	Track	1000013271		20.2784	um	Track	1000009390		34.7974	um	Track	1000009390		2.06045	um/s	Track	1000009390		0.589477	um/s	Track	1000009390		4.58633	um	Track	1000006847		14.376	um	Track	1000006847
	11.8164	um	Track	1000013289		24.4673	um	Track	1000013289		1.98831	um/s	Track	1000013289		0.744502	um/s	Track	1000013289		30.814	um	Track	1000009430		51.7631	um	Track	1000009430		3.114	um/s	Track	1000009430		0.876881	um/s	Track	1000009430		7.3976	um	Track	1000006848		17.4554	um	Track	1000006848
	15.0068	um	Track	1000013290		23.7493	um	Track	1000013290		2.15033	um/s	Track	1000013290		0.744677	um/s	Track	1000013290		8.87219	um	Track	1000009449		16.4506	um	Track	1000009449		1.97061	um/s	Track	1000009449		0.278677	um/s	Track	1000009449		2.38001	um	Track	1000006852		12.1661	um	Track	1000006852
	2.48527	um	Track	1000013300		4.98587	um	Track	1000013300		0.798916	um/s	Track	1000013300		0.47072	um/s	Track	1000013300		5.38313	um	Track	1000009465		22.147	um	Track	1000009465		1.89651	um/s	Track	1000009465		0.375176	um/s	Track	1000009465		6.03017	um	Track	1000006873		24.9779	um	Track	1000006873
	4.76834	um	Track	1000013306		19.2622	um	Track	1000013306		1.61417	um/s	Track	1000013306		0.326578	um/s	Track	1000013306		15.3758	um	Track	1000009648		18.1695	um	Track	1000009648		2.62557	um/s	Track	1000009648		1.57448	um/s	Track	1000009648		40.4752	um	Track	1000006908		52.1165	um	Track	1000006908
	3.00738	um	Track	1000013308		13.0264	um	Track	1000013308		1.73592	um/s	Track	1000013308		0.22836	um/s	Track	1000013308		6.39721	um	Track	1000009689		43.8224	um	Track	1000009689		2.37201	um/s	Track	1000009689		0.742363	um/s	Track	1000009689		17.381	um	Track	1000006923		28.9978	um	Track	1000006923
	17.2842	um	Track	1000013311		28.3071	um	Track	1000013311		2.44408	um/s	Track	1000013311		0.479927	um/s	Track	1000013311		5.00421	um	Track	1000009757		26.1505	um	Track	1000009757		1.57709	um/s	Track	1000009757		0.442996	um/s	Track	1000009757		26.2841	um	Track	1000006999		34.8333	um	Track	1000006999
	3.43806	um	Track	1000013320		9.97382	um	Track	1000013320		0.510661	um/s	Track	1000013320		0.169099	um/s	Track	1000013320		7.15113	um	Track	1000009761		24.3014	um	Track	1000009761		1.81793	um/s	Track	1000009761		0.411673	um/s	Track	1000009761		36.9684	um	Track	1000007023		48.3418	um	Track	1000007023
	4.3051	um	Track	1000013323		7.01388	um	Track	1000013323		4.30975	um/s	Track	1000013323		0.454238	um/s	Track	1000013323		14.3719	um	Track	1000009783		26.1989	um	Track	1000009783		2.30685	um/s	Track	1000009783		1.00429	um/s	Track	1000009783		15.9533	um	Track	1000007051		25.841	um	Track	1000007051
	17.1324	um	Track	1000013325		29.0042	um	Track	1000013325		2.91639	um/s	Track	1000013325		0.491746	um/s	Track	1000013325		6.3104	um	Track	1000009793		24.5849	um	Track	1000009793		1.89737	um/s	Track	1000009793		0.416474	um/s	Track	1000009793		5.96777	um	Track	1000007084		18.1723	um	Track	1000007084
	16.107	um	Track	1000013344		33.5322	um	Track	1000013344		2.29387	um/s	Track	1000013344		0.568515	um/s	Track	1000013344		16.4427	um	Track	1000009808		33.059	um	Track	1000009808		2.49134	um/s	Track	1000009808		0.560027	um/s	Track	1000009808		26.7649	um	Track	1000007154		46.3037	um	Track	1000007154
	28.4456	um	Track	1000013358		43.255	um	Track	1000013358		2.35308	um/s	Track	1000013358		0.733359	um/s	Track	1000013358		4.43091	um	Track	1000009822		16.5449	um	Track	1000009822		1.52938	um/s	Track	1000009822		0.280275	um/s	Track	1000009822		40.1143	um	Track	1000007170		57.5952	um	Track	1000007170
	7.49946	um	Track	1000013359		11.4607	um	Track	1000013359		1.82919	um/s	Track	1000013359		0.592773	um/s	Track	1000013359		47.5514	um	Track	1000009829		64.8548	um	Track	1000009829		2.79343	um/s	Track	1000009829		1.09866	um/s	Track	1000009829		23.0785	um	Track	1000007183		29.9547	um	Track	1000007183
	16.1015	um	Track	1000013417		28.5693	um	Track	1000013417		2.88857	um/s	Track	1000013417		0.484373	um/s	Track	1000013417		8.54678	um	Track	1000009833		16.0488	um	Track	1000009833		2.28966	um/s	Track	1000009833		0.831413	um/s	Track	1000009833		11.315	um	Track	1000007201		17.8367	um	Track	1000007201
	11.4033	um	Track	1000013440		27.9409	um	Track	1000013440		1.99099	um/s	Track	1000013440		0.473719	um/s	Track	1000013440		16.2737	um	Track	1000009838		26.1188	um	Track	1000009838		2.1935	um/s	Track	1000009838		0.442459	um/s	Track	1000009838		3.93613	um	Track	1000007205		11.1212	um	Track	1000007205
	13.7634	um	Track	1000013456		19.01	um	Track	1000013456		2.93593	um/s	Track	1000013456		0.786641	um/s	Track	1000013456		14.9211	um	Track	1000009862		26.7697	um	Track	1000009862		1.84153	um/s	Track	1000009862		0.453485	um/s	Track	1000009862		25.6323	um	Track	1000007215		40.0471	um	Track	1000007215
	8.01724	um	Track	1000013470		24.0002	um	Track	1000013470		2.28061	um/s	Track	1000013470		0.406908	um/s	Track	1000013470		6.05702	um	Track	1000009879		14.2526	um	Track	1000009879		3.00525	um/s	Track	1000009879		0.567518	um/s	Track	1000009879		16.942	um	Track	1000027221		38.7898	um	Track	1000027221
	3.02453	um	Track	1000013473		6.66578	um	Track	1000013473		1.15308	um/s	Track	1000013473		0.532155	um/s	Track	1000013473		14.8865	um	Track	1000009906		23.2258	um	Track	1000009906		1.83941	um/s	Track	1000009906		0.393452	um/s	Track	1000009906		13.0429	um	Track	1000029776		26.213	um	Track	1000029776
	7.68367	um	Track	1000013489		17.1557	um	Track	1000013489		1.07762	um/s	Track	1000013489		0.290863	um/s	Track	1000013489		13.715	um	Track	1000009929		24.1935	um	Track	1000009929		1.97429	um/s	Track	1000009929		0.409844	um/s	Track	1000009929		15.0973	um	Track	1000050296		24.201	um	Track	1000050296
	9.54228	um	Track	1000013510		25.3004	um	Track	1000013510		1.87477	um/s	Track	1000013510		0.428951	um/s	Track	1000013510		23.9289	um	Track	1000009966		37.5221	um	Track	1000009966		2.4848	um/s	Track	1000009966		0.635634	um/s	Track	1000009966		22.252	um	Track	1000091859		38.6635	um	Track	1000091859
	17.7278	um	Track	1000013555		40.5663	um	Track	1000013555		2.9437	um/s	Track	1000013555		0.687775	um/s	Track	1000013555		19.4085	um	Track	1000009968		34.5759	um	Track	1000009968		2.71574	um/s	Track	1000009968		0.585724	um/s	Track	1000009968		53.6379	um	Track	1000100930		79.4488	um	Track	1000100930
	21.5642	um	Track	1000013636		34.5341	um	Track	1000013636		2.13034	um/s	Track	1000013636		0.585503	um/s	Track	1000013636		2.94572	um	Track	1000010008		7.72583	um	Track	1000010008		0.782296	um/s	Track	1000010008		0.249639	um/s	Track	1000010008		2.80034	um	Track	1000113394		29.2289	um	Track	1000113394
	16.2747	um	Track	1000013658		30.9535	um	Track	1000013658		3.06423	um/s	Track	1000013658		0.524796	um/s	Track	1000013658		9.24224	um	Track	1000010010		26.3469	um	Track	1000010010		2.14082	um/s	Track	1000010010		0.446322	um/s	Track	1000010010		22.5987	um	Track	1000120212		33.3681	um	Track	1000120212
	5.35891	um	Track	1000013711		21.7359	um	Track	1000013711		1.93249	um/s	Track	1000013711		0.368518	um/s	Track	1000013711		17.7789	um	Track	1000010015		26.5036	um	Track	1000010015		1.8972	um/s	Track	1000010015		0.448977	um/s	Track	1000010015		25.2614	um	Track	1000120667		35.081	um	Track	1000120667
	5.42622	um	Track	1000013723		15.8414	um	Track	1000013723		2.71535	um/s	Track	1000013723		0.268581	um/s	Track	1000013723		15.7127	um	Track	1000010050		27.9058	um	Track	1000010050		2.39732	um/s	Track	1000010050		0.472731	um/s	Track	1000010050		5.8728	um	Track	1000125392		11.2031	um	Track	1000125392
	7.04773	um	Track	1000013739		12.4901	um	Track	1000013739		2.26063	um/s	Track	1000013739		0.496764	um/s	Track	1000013739		19.9527	um	Track	1000010072		33.1659	um	Track	1000010072		2.49599	um/s	Track	1000010072		0.561838	um/s	Track	1000010072		3.65384	um	Track	1000129955		18.7806	um	Track	1000129955
	3.23114	um	Track	1000013779		16.8417	um	Track	1000013779		1.77943	um/s	Track	1000013779		0.285539	um/s	Track	1000013779		11.7742	um	Track	1000010090		23.046	um	Track	1000010090		2.29564	um/s	Track	1000010090		0.390404	um/s	Track	1000010090		23.4504	um	Track	1000162744		34.8393	um	Track	1000162744
	13.397	um	Track	1000013821		25.2135	um	Track	1000013821		1.6048	um/s	Track	1000013821		0.427478	um/s	Track	1000013821		6.87232	um	Track	1000010122		14.8393	um	Track	1000010122		1.04435	um/s	Track	1000010122		0.251381	um/s	Track	1000010122		6.14272	um	Track	1000162797		20.9785	um	Track	1000162797
	17.02	um	Track	1000013845		27.5565	um	Track	1000013845		2.39475	um/s	Track	1000013845		0.467202	um/s	Track	1000013845		33.6083	um	Track	1000010407		53.01	um	Track	1000010407		2.26696	um/s	Track	1000010407		0.898002	um/s	Track	1000010407		28.0268	um	Track	1000185628		40.6913	um	Track	1000185628
	8.20649	um	Track	1000013847		30.9447	um	Track	1000013847		2.21671	um/s	Track	1000013847		0.524647	um/s	Track	1000013847		28.151	um	Track	1000010576		38.2671	um	Track	1000010576		2.06489	um/s	Track	1000010576		0.648254	um/s	Track	1000010576		25.336	um	Track	1000189398		36.5923	um	Track	1000189398
	31.2302	um	Track	1000013884		41.1805	um	Track	1000013884		3.09939	um/s	Track	1000013884		0.698188	um/s	Track	1000013884		8.34498	um	Track	1000010579		24.6503	um	Track	1000010579		1.80481	um/s	Track	1000010579		1.11117	um/s	Track	1000010579		3.34901	um	Track	1000190096		6.52524	um	Track	1000190096
	5.15437	um	Track	1000013894		20.8623	um	Track	1000013894		1.43971	um/s	Track	1000013894		0.353707	um/s	Track	1000013894		19.0389	um	Track	1000010590		30.56	um	Track	1000010590		1.99487	um/s	Track	1000010590		0.517695	um/s	Track	1000010590		7.01207	um	Track	1000190110		17.2913	um	Track	1000190110
	22.7109	um	Track	1000013942		33.3384	um	Track	1000013942		2.36495	um/s	Track	1000013942		0.56523	um/s	Track	1000013942		8.83928	um	Track	1000010602		21.2098	um	Track	1000010602		1.43255	um/s	Track	1000010602		0.359299	um/s	Track	1000010602		6.90209	um	Track	1000193263		14.5927	um	Track	1000193263
	3.95684	um	Track	1000013949		13.3077	um	Track	1000013949		1.20684	um/s	Track	1000013949		0.225624	um/s	Track	1000013949		6.69962	um	Track	1000010605		21.9772	um	Track	1000010605		1.8841	um/s	Track	1000010605		0.372299	um/s	Track	1000010605		7.76287	um	Track	1000194120		22.8728	um	Track	1000194120
	24.8718	um	Track	1000013952		42.6368	um	Track	1000013952		2.22292	um/s	Track	1000013952		0.722878	um/s	Track	1000013952		19.5646	um	Track	1000010649		31.709	um	Track	1000010649		2.40983	um/s	Track	1000010649		0.537158	um/s	Track	1000010649		8.90856	um	Track	1000224489		15.0549	um	Track	1000224489
	11.5804	um	Track	1000014034		27.828	um	Track	1000014034		2.70498	um/s	Track	1000014034		0.471805	um/s	Track	1000014034		18.9757	um	Track	1000010668		28.2097	um	Track	1000010668		1.81356	um/s	Track	1000010668		0.477879	um/s	Track	1000010668		6.08547	um	Track	1000250238		36.4575	um	Track	1000250238
	33.6396	um	Track	1000014041		50.9008	um	Track	1000014041		2.62479	um/s	Track	1000014041		0.862988	um/s	Track	1000014041		13.6424	um	Track	1000010696		26.2246	um	Track	1000010696		1.92303	um/s	Track	1000010696		0.444251	um/s	Track	1000010696		12.5494	um	Track	1000254604		24.5961	um	Track	1000254604
	15.8156	um	Track	1000014094		30.6535	um	Track	1000014094		2.73715	um/s	Track	1000014094		0.519709	um/s	Track	1000014094		3.58539	um	Track	1000010749		13.8123	um	Track	1000010749		0.852587	um/s	Track	1000010749		0.233984	um/s	Track	1000010749		17.097	um	Track	1000290682		25.1586	um	Track	1000290682
	10.2168	um	Track	1000014127		19.3983	um	Track	1000014127		1.11206	um/s	Track	1000014127		0.328885	um/s	Track	1000014127		33.2518	um	Track	1000010778		49.7065	um	Track	1000010778		2.43765	um/s	Track	1000010778		0.842041	um/s	Track	1000010778		18.258	um	Track	1000304798		31.798	um	Track	1000304798
	3.26106	um	Track	1000014133		12.921	um	Track	1000014133		1.79985	um/s	Track	1000014133		0.477213	um/s	Track	1000014133		25.6664	um	Track	1000010794		42.8476	um	Track	1000010794		2.37735	um/s	Track	1000010794		0.737951	um/s	Track	1000010794		19.2367	um	Track	1000304813		32.9009	um	Track	1000304813
	2.65429	um	Track	1000014149		8.82772	um	Track	1000014149		1.33773	um/s	Track	1000014149		0.207779	um/s	Track	1000014149		13.2724	um	Track	1000010817		28.4283	um	Track	1000010817		2.10455	um/s	Track	1000010817		0.489611	um/s	Track	1000010817		7.59522	um	Track	1000309741		22.8374	um	Track	1000309741
	17.9078	um	Track	1000014164		34.3001	um	Track	1000014164		2.9646	um/s	Track	1000014164		0.771655	um/s	Track	1000014164		14.1763	um	Track	1000010818		25.0934	um	Track	1000010818		3.17882	um/s	Track	1000010818		0.425088	um/s	Track	1000010818		5.12524	um	Track	1000309992		17.0332	um	Track	1000309992
	3.28639	um	Track	1000014171		4.97185	um	Track	1000014171		1.60302	um/s	Track	1000014171		0.469397	um/s	Track	1000014171		4.23212	um	Track	1000010839		57.7199	um	Track	1000010839		3.34731	um/s	Track	1000010839		0.97779	um/s	Track	1000010839		6.33179	um	Track	1000315533		16.5693	um	Track	1000315533
	18.3854	um	Track	1000014192		51.9008	um	Track	1000014192		3.17466	um/s	Track	1000014192		0.879943	um/s	Track	1000014192		9.40929	um	Track	1000011064		28.0671	um	Track	1000011064		1.83022	um/s	Track	1000011064		0.475465	um/s	Track	1000011064		14.0165	um	Track	1000334450		24.8297	um	Track	1000334450
	7.4188	um	Track	1000014219		18.2209	um	Track	1000014219		2.00777	um/s	Track	1000014219		0.308923	um/s	Track	1000014219		11.7162	um	Track	1000011084		18.0876	um	Track	1000011084		1.99845	um/s	Track	1000011084		0.693356	um/s	Track	1000011084		25.4688	um	Track	1000341862		29.612	um	Track	1000341862
	7.37326	um	Track	1000014221		20.8339	um	Track	1000014221		3.30969	um/s	Track	1000014221		0.353224	um/s	Track	1000014221		3.23683	um	Track	1000011099		15.8016	um	Track	1000011099		1.2917	um/s	Track	1000011099		0.267682	um/s	Track	1000011099		11.0477	um	Track	1000383648		21.2746	um	Track	1000383648
	3.22276	um	Track	1000014231		15.4581	um	Track	1000014231		1.04554	um/s	Track	1000014231		0.262082	um/s	Track	1000014231		18.4791	um	Track	1000011136		33.6601	um	Track	1000011136		2.41849	um/s	Track	1000011136		0.682042	um/s	Track	1000011136		9.11905	um	Track	1000383894		15.1467	um	Track	1000383894
	34.4775	um	Track	1000014238		64.0954	um	Track	1000014238		3.10483	um/s	Track	1000014238		1.0867	um/s	Track	1000014238		6.24956	um	Track	1000011163		18.2685	um	Track	1000011163		2.15866	um/s	Track	1000011163		0.309472	um/s	Track	1000011163		11.9438	um	Track	1000401985		47.262	um	Track	1000401985
	16.4763	um	Track	1000014261		28.7038	um	Track	1000014261		1.93265	um/s	Track	1000014261		0.486654	um/s	Track	1000014261		19.4114	um	Track	1000011164		32.8179	um	Track	1000011164		3.15066	um/s	Track	1000011164		0.706613	um/s	Track	1000011164		12.0649	um	Track	1000403666		15.0417	um	Track	1000403666
	6.55512	um	Track	1000014263		21.5258	um	Track	1000014263		1.71295	um/s	Track	1000014263		0.364956	um/s	Track	1000014263		4.22954	um	Track	1000011196		10.9824	um	Track	1000011196		1.82578	um/s	Track	1000011196		0.246839	um/s	Track	1000011196		7.60744	um	Track	1000406530		17.8248	um	Track	1000406530
	10.5932	um	Track	1000014290		24.8114	um	Track	1000014290		2.48673	um/s	Track	1000014290		0.42066	um/s	Track	1000014290		32.7795	um	Track	1000011241		47.7787	um	Track	1000011241		3.11289	um/s	Track	1000011241		0.809384	um/s	Track	1000011241		15.2097	um	Track	1000439631		26.6908	um	Track	1000439631
	14.5111	um	Track	1000014308		28.0144	um	Track	1000014308		1.90943	um/s	Track	1000014308		0.474965	um/s	Track	1000014308		3.04058	um	Track	1000011243		13.673	um	Track	1000011243		0.593443	um/s	Track	1000011243		0.231623	um/s	Track	1000011243		7.30718	um	Track	1000460672		20.9113	um	Track	1000460672
	7.02987	um	Track	1000014327		23.4719	um	Track	1000014327		1.3351	um/s	Track	1000014327		0.39795	um/s	Track	1000014327		6.70023	um	Track	1000011281		15.8714	um	Track	1000011281		1.07398	um/s	Track	1000011281		0.268865	um/s	Track	1000011281		6.99233	um	Track	1000501419		15.7917	um	Track	1000501419
	21.792	um	Track	1000014437		33.7505	um	Track	1000014437		3.49796	um/s	Track	1000014437		0.572217	um/s	Track	1000014437		16.0863	um	Track	1000011299		28.4708	um	Track	1000011299		2.58113	um/s	Track	1000011299		0.482303	um/s	Track	1000011299		3.25646	um	Track	1000505782		11.6662	um	Track	1000505782
	22.6791	um	Track	1000014477		32.3095	um	Track	1000014477		2.50703	um/s	Track	1000014477		0.547786	um/s	Track	1000014477		12.9739	um	Track	1000011300		22.3844	um	Track	1000011300		2.46447	um/s	Track	1000011300		0.966388	um/s	Track	1000011300		13.5768	um	Track	1000508982		22.0888	um	Track	1000508982
	3.30604	um	Track	1000014498		10.5874	um	Track	1000014498		1.164	um/s	Track	1000014498		0.322159	um/s	Track	1000014498		17.6079	um	Track	1000011318		32.9332	um	Track	1000011318		1.74734	um/s	Track	1000011318		0.557897	um/s	Track	1000011318		12.9816	um	Track	1000524497		21.3961	um	Track	1000524497
	11.8456	um	Track	1000014530		22.9664	um	Track	1000014530		2.65959	um/s	Track	1000014530		0.495327	um/s	Track	1000014530		10.0165	um	Track	1000011333		25.7523	um	Track	1000011333		2.72588	um/s	Track	1000011333		0.43625	um/s	Track	1000011333		4.56628	um	Track	1000555434		10.8126	um	Track	1000555434
	6.20399	um	Track	1000014537		21.4727	um	Track	1000014537		2.86402	um/s	Track	1000014537		0.364055	um/s	Track	1000014537		30.3055	um	Track	1000011360		46.0578	um	Track	1000011360		2.19245	um/s	Track	1000011360		0.78023	um/s	Track	1000011360		7.48774	um	Track	1000555537		23.8185	um	Track	1000555537
	7.89045	um	Track	1000014567		9.91799	um	Track	1000014567		2.59702	um/s	Track	1000014567		0.85655	um/s	Track	1000014567		5.60611	um	Track	1000011402		14.534	um	Track	1000011402		1.28001	um/s	Track	1000011402		0.24621	um/s	Track	1000011402		3.19486	um	Track	1000558267		28.9804	um	Track	1000558267
	20.7843	um	Track	1000014573		33.2106	um	Track	1000014573		1.91451	um/s	Track	1000014573		0.563063	um/s	Track	1000014573		4.56684	um	Track	1000011432		14.8804	um	Track	1000011432		1.21085	um/s	Track	1000011432		0.252078	um/s	Track	1000011432		9.7249	um	Track	1000560685		18.0397	um	Track	1000560685
	13.5351	um	Track	1000014605		26.5361	um	Track	1000014605		2.04524	um/s	Track	1000014605		0.449902	um/s	Track	1000014605		12.1251	um	Track	1000011436		28.318	um	Track	1000011436		2.46953	um/s	Track	1000011436		0.479715	um/s	Track	1000011436		2.59772	um	Track	1000569603		9.50673	um	Track	1000569603
	19.7735	um	Track	1000014611		40.919	um	Track	1000014611		2.25955	um/s	Track	1000014611		0.693754	um/s	Track	1000014611		36.8	um	Track	1000011456		50.9033	um	Track	1000011456		3.43402	um/s	Track	1000011456		0.862315	um/s	Track	1000011456		38.7139	um	Track	1000575034		46.4435	um	Track	1000575034
	16.9503	um	Track	1000014644		30.5836	um	Track	1000014644		2.9324	um/s	Track	1000014644		0.518524	um/s	Track	1000014644		17.7353	um	Track	1000011552		29.0921	um	Track	1000011552		2.49221	um/s	Track	1000011552		0.492827	um/s	Track	1000011552		9.73647	um	Track	1000596555		45.9579	um	Track	1000596555
	2.55851	um	Track	1000014694		13.8164	um	Track	1000014694		0.687692	um/s	Track	1000014694		0.234247	um/s	Track	1000014694		28.9005	um	Track	1000011593		37.1062	um	Track	1000011593		2.11697	um/s	Track	1000011593		0.628588	um/s	Track	1000011593		12.2315	um	Track	1000597533		22.005	um	Track	1000597533
	3.26282	um	Track	1000014702		13.3643	um	Track	1000014702		0.771664	um/s	Track	1000014702		0.226583	um/s	Track	1000014702		13.8962	um	Track	1000011627		29.0611	um	Track	1000011627		2.30739	um/s	Track	1000011627		0.492302	um/s	Track	1000011627		5.52394	um	Track	1000625266		18.814	um	Track	1000625266
	6.12771	um	Track	1000014793		21.2039	um	Track	1000014793		1.44831	um/s	Track	1000014793		0.359497	um/s	Track	1000014793		13.2321	um	Track	1000011629		24.9335	um	Track	1000011629		2.60292	um/s	Track	1000011629		0.42238	um/s	Track	1000011629		21.8596	um	Track	1000625890		32.149	um	Track	1000625890
	10.7136	um	Track	1000014806		15.2194	um	Track	1000014806		2.61665	um/s	Track	1000014806		0.562101	um/s	Track	1000014806		39.9129	um	Track	1000011659		53.5165	um	Track	1000011659		3.03344	um/s	Track	1000011659		0.906583	um/s	Track	1000011659		21.486	um	Track	1000654773		27.935	um	Track	1000654773
	27.9442	um	Track	1000014822		39.5806	um	Track	1000014822		2.90697	um/s	Track	1000014822		0.671063	um/s	Track	1000014822		22.7904	um	Track	1000011689		37.6802	um	Track	1000011689		2.38559	um/s	Track	1000011689		0.638312	um/s	Track	1000011689		14.9115	um	Track	1000655603		22.7808	um	Track	1000655603
	11.5331	um	Track	1000014826		23.8368	um	Track	1000014826		2.01999	um/s	Track	1000014826		0.404137	um/s	Track	1000014826		17.2309	um	Track	1000011770		29.1635	um	Track	1000011770		2.62006	um/s	Track	1000011770		0.494037	um/s	Track	1000011770		18.5281	um	Track	1000656130		24.2306	um	Track	1000656130
	7.38907	um	Track	1000014843		18.967	um	Track	1000014843		2.51577	um/s	Track	1000014843		0.370145	um/s	Track	1000014843		5.10756	um	Track	1000011785		18.2629	um	Track	1000011785		2.33571	um/s	Track	1000011785		0.309378	um/s	Track	1000011785		25.2152	um	Track	1000719985		29.4504	um	Track	1000719985
	5.6099	um	Track	1000014885		7.21663	um	Track	1000014885		1.07506	um/s	Track	1000014885		0.467368	um/s	Track	1000014885		15.6576	um	Track	1000011807		24.5934	um	Track	1000011807		2.64303	um/s	Track	1000011807		0.416618	um/s	Track	1000011807		2.47324	um	Track	1000723185		10.6201	um	Track	1000723185
	23.8308	um	Track	1000014887		36.931	um	Track	1000014887		2.39701	um/s	Track	1000014887		0.62614	um/s	Track	1000014887		19.3514	um	Track	1000011843		28.231	um	Track	1000011843		2.19813	um/s	Track	1000011843		0.47824	um/s	Track	1000011843		9.38979	um	Track	1000731387		18.8548	um	Track	1000731387
	15.7307	um	Track	1000014889		27.882	um	Track	1000014889		2.02006	um/s	Track	1000014889		0.47272	um/s	Track	1000014889		16.2998	um	Track	1000011859		33.1313	um	Track	1000011859		3.1187	um/s	Track	1000011859		0.561253	um/s	Track	1000011859		6.07737	um	Track	1000732292		13.6621	um	Track	1000732292
	12.5883	um	Track	1000014910		18.0965	um	Track	1000014910		1.12933	um/s	Track	1000014910		0.506267	um/s	Track	1000014910		15.5822	um	Track	1000011879		21.3836	um	Track	1000011879		2.21208	um/s	Track	1000011879		0.582057	um/s	Track	1000011879		23.2862	um	Track	1000751729		58.1139	um	Track	1000751729
	10.6577	um	Track	1000014937		24.6131	um	Track	1000014937		1.97237	um/s	Track	1000014937		0.417298	um/s	Track	1000014937		11.7604	um	Track	1000011894		21.2787	um	Track	1000011894		2.2849	um/s	Track	1000011894		0.360466	um/s	Track	1000011894		5.25415	um	Track	1000752106		15.3548	um	Track	1000752106
	23.426	um	Track	1000015006		38.7975	um	Track	1000015006		2.5471	um/s	Track	1000015006		0.657786	um/s	Track	1000015006		12.6717	um	Track	1000011905		20.2709	um	Track	1000011905		1.68803	um/s	Track	1000011905		0.487329	um/s	Track	1000011905		2.45932	um	Track	1000756442		7.52447	um	Track	1000756442
	25.0296	um	Track	1000015015		39.0771	um	Track	1000015015		2.31308	um/s	Track	1000015015		0.662526	um/s	Track	1000015015		5.39242	um	Track	1000011915		12.314	um	Track	1000011915		0.606025	um/s	Track	1000011915		0.208603	um/s	Track	1000011915		8.50004	um	Track	1000756679		23.3662	um	Track	1000756679
	20.2338	um	Track	1000015037		37.2805	um	Track	1000015037		2.52923	um/s	Track	1000015037		0.632066	um/s	Track	1000015037		15.6305	um	Track	1000012147		28.6183	um	Track	1000012147		2.34481	um/s	Track	1000012147		0.484802	um/s	Track	1000012147		5.1945	um	Track	1000756711		19.5056	um	Track	1000756711
	18.0571	um	Track	1000015038		37.0173	um	Track	1000015038		3.52131	um/s	Track	1000015038		0.627604	um/s	Track	1000015038		4.85923	um	Track	1000012149		24.1692	um	Track	1000012149		1.28866	um/s	Track	1000012149		0.555346	um/s	Track	1000012149		8.25508	um	Track	1000780935		15.3357	um	Track	1000780935
	4.66515	um	Track	1000015046		18.0223	um	Track	1000015046		1.47881	um/s	Track	1000015046		0.305556	um/s	Track	1000015046		3.13564	um	Track	1000012160		12.7521	um	Track	1000012160		1.23572	um/s	Track	1000012160		0.216023	um/s	Track	1000012160		11.2005	um	Track	1000785121		30.4081	um	Track	1000785121
	5.32	um	Track	1000015071		18.7585	um	Track	1000015071		1.31003	um/s	Track	1000015071		0.318037	um/s	Track	1000015071		20.9823	um	Track	1000012312		34.6174	um	Track	1000012312		2.24945	um/s	Track	1000012312		0.586427	um/s	Track	1000012312		18.1255	um	Track	1000787140		27.2454	um	Track	1000787140
	9.31077	um	Track	1000015096		19.2912	um	Track	1000015096		2.56386	um/s	Track	1000015096		0.32707	um/s	Track	1000015096		5.51015	um	Track	1000012333		14.5354	um	Track	1000012333		1.08034	um/s	Track	1000012333		0.246234	um/s	Track	1000012333		31.6336	um	Track	1000790796		41.4615	um	Track	1000790796
	10.2357	um	Track	1000015102		18.8337	um	Track	1000015102		1.62817	um/s	Track	1000015102		0.319312	um/s	Track	1000015102		5.28568	um	Track	1000012343		15.0741	um	Track	1000012343		1.53844	um/s	Track	1000012343		0.255359	um/s	Track	1000012343		13.1579	um	Track	1000790997		22.2197	um	Track	1000790997
	17.7842	um	Track	1000015112		31.6376	um	Track	1000015112		2.49273	um/s	Track	1000015112		0.536394	um/s	Track	1000015112		4.90124	um	Track	1000012366		12.3878	um	Track	1000012366		1.41152	um/s	Track	1000012366		0.278427	um/s	Track	1000012366		27.8125	um	Track	1000793250		38.1438	um	Track	1000793250
	12.254	um	Track	1000015155		22.6868	um	Track	1000015155		1.83646	um/s	Track	1000015155		0.391078	um/s	Track	1000015155		24.3622	um	Track	1000012372		40.5014	um	Track	1000012372		3.39185	um/s	Track	1000012372		0.686103	um/s	Track	1000012372		20.8958	um	Track	1000811401		26.5097	um	Track	1000811401
	13.2597	um	Track	1000015219		25.0559	um	Track	1000015219		1.83042	um/s	Track	1000015219		0.424805	um/s	Track	1000015219		23.4283	um	Track	1000012383		38.1034	um	Track	1000012383		2.74763	um/s	Track	1000012383		0.645481	um/s	Track	1000012383		10.9014	um	Track	1000816230		21.9673	um	Track	1000816230
	13.1203	um	Track	1000015220		18.6693	um	Track	1000015220		2.15382	um/s	Track	1000015220		0.585393	um/s	Track	1000015220		5.9575	um	Track	1000012403		12.8384	um	Track	1000012403		0.96538	um/s	Track	1000012403		0.217486	um/s	Track	1000012403		32.9612	um	Track	1000817811		47.2859	um	Track	1000817811
	18.0523	um	Track	1000015242		30.2925	um	Track	1000015242		2.56592	um/s	Track	1000015242		0.591165	um/s	Track	1000015242		8.30628	um	Track	1000012432		19.5865	um	Track	1000012432		1.79076	um/s	Track	1000012432		0.3318	um/s	Track	1000012432		14.2533	um	Track	1000818796		22.7396	um	Track	1000818796
	10.0752	um	Track	1000015251		14.9075	um	Track	1000015251		3.75846	um/s	Track	1000015251		0.965451	um/s	Track	1000015251		10.9214	um	Track	1000012466		20.6641	um	Track	1000012466		1.86129	um/s	Track	1000012466		0.350056	um/s	Track	1000012466		5.17529	um	Track	1000823363		10.8352	um	Track	1000823363
	10.3865	um	Track	1000015273		18.3677	um	Track	1000015273		2.64055	um/s	Track	1000015273		0.61295	um/s	Track	1000015273		36.3783	um	Track	1000012469		46.1819	um	Track	1000012469		2.4204	um/s	Track	1000012469		0.782332	um/s	Track	1000012469		2.94373	um	Track	1000825326		8.97561	um	Track	1000825326
	13.98	um	Track	1000015294		20.9131	um	Track	1000015294		2.20701	um/s	Track	1000015294		0.655746	um/s	Track	1000015294		7.9341	um	Track	1000012558		21.6615	um	Track	1000012558		2.30859	um/s	Track	1000012558		0.366952	um/s	Track	1000012558		32.7184	um	Track	1000827244		38.0445	um	Track	1000827244
	14.7024	um	Track	1000015322		29.6545	um	Track	1000015322		2.28818	um/s	Track	1000015322		0.502772	um/s	Track	1000015322		22.9153	um	Track	1000012559		29.8871	um	Track	1000012559		1.66918	um/s	Track	1000012559		0.506294	um/s	Track	1000012559		13.904	um	Track	1000851889		27.6709	um	Track	1000851889
	20.2582	um	Track	1000015339		26.1083	um	Track	1000015339		2.84793	um/s	Track	1000015339		0.794436	um/s	Track	1000015339		9.7784	um	Track	1000012565		21.1103	um	Track	1000012565		1.63403	um/s	Track	1000012565		0.357613	um/s	Track	1000012565		16.7496	um	Track	1000859314		25.1707	um	Track	1000859314
	15.0414	um	Track	1000015383		29.2603	um	Track	1000015383		2.04993	um/s	Track	1000015383		0.496089	um/s	Track	1000015383		16.5692	um	Track	1000012579		29.5188	um	Track	1000012579		2.77848	um/s	Track	1000012579		0.500056	um/s	Track	1000012579		12.3218	um	Track	1000859646		15.5198	um	Track	1000859646
	8.49747	um	Track	1000015395		19.6216	um	Track	1000015395		1.7425	um/s	Track	1000015395		0.332672	um/s	Track	1000015395		3.60565	um	Track	1000012580		17.7743	um	Track	1000012580		1.19716	um/s	Track	1000012580		0.301101	um/s	Track	1000012580		11.9629	um	Track	1000859700		18.4711	um	Track	1000859700
	7.50563	um	Track	1000015411		16.2104	um	Track	1000015411		3.90803	um/s	Track	1000015411		0.274836	um/s	Track	1000015411		15.5336	um	Track	1000012772		26.2744	um	Track	1000012772		2.14812	um/s	Track	1000012772		0.445095	um/s	Track	1000012772		26.1283	um	Track	1000874102		35.0019	um	Track	1000874102
	10.9438	um	Track	1000015439		19.9159	um	Track	1000015439		3.0403	um/s	Track	1000015439		0.502915	um/s	Track	1000015439		38.3014	um	Track	1000012787		49.7439	um	Track	1000012787		3.1171	um/s	Track	1000012787		0.842675	um/s	Track	1000012787		4.1086	um	Track	1000874808		10.9614	um	Track	1000874808
	22.5294	um	Track	1000015440		29.162	um	Track	1000015440		2.26347	um/s	Track	1000015440		1.67762	um/s	Track	1000015440		12.4953	um	Track	1000012823		31.2981	um	Track	1000012823		1.70193	um/s	Track	1000012823		0.530197	um/s	Track	1000012823		13.5984	um	Track	1000878629		25.2273	um	Track	1000878629
	5.87651	um	Track	1000015455		18.064	um	Track	1000015455		2.48934	um/s	Track	1000015455		0.306263	um/s	Track	1000015455		10.5769	um	Track	1000012838		23.2925	um	Track	1000012838		1.53822	um/s	Track	1000012838		0.39458	um/s	Track	1000012838		19.4459	um	Track	1000884506		25.3785	um	Track	1000884506
	4.5709	um	Track	1000015458		12.6134	um	Track	1000015458		1.35304	um/s	Track	1000015458		0.318513	um/s	Track	1000015458		15.9096	um	Track	1000012862		28.2752	um	Track	1000012862		2.19075	um/s	Track	1000012862		0.478988	um/s	Track	1000012862		3.90905	um	Track	1000885991		9.64969	um	Track	1000885991
	5.19366	um	Track	1000015464		18.7986	um	Track	1000015464		1.50068	um/s	Track	1000015464		0.318717	um/s	Track	1000015464		17.0759	um	Track	1000012865		28.7556	um	Track	1000012865		2.11719	um/s	Track	1000012865		0.487126	um/s	Track	1000012865		8.82327	um	Track	1000888675		13.5935	um	Track	1000888675
	19.3891	um	Track	1000015493		31.2994	um	Track	1000015493		1.81715	um/s	Track	1000015493		0.53066	um/s	Track	1000015493		2.65158	um	Track	1000012956		10.143	um	Track	1000012956		0.550357	um/s	Track	1000012956		0.171825	um/s	Track	1000012956		9.84533	um	Track	1000905594		21.6586	um	Track	1000905594
	7.56926	um	Track	1000015506		16.2366	um	Track	1000015506		2.06614	um/s	Track	1000015506		0.430955	um/s	Track	1000015506		6.11116	um	Track	1000012967		20.1009	um	Track	1000012967		2.09538	um/s	Track	1000012967		0.340514	um/s	Track	1000012967		26.6084	um	Track	1000906020		35.1164	um	Track	1000906020
	2.39006	um	Track	1000015515		12.3797	um	Track	1000015515		1.57132	um/s	Track	1000015515		0.20989	um/s	Track	1000015515		10.3677	um	Track	1000012976		19.3254	um	Track	1000012976		2.98668	um/s	Track	1000012976		0.327376	um/s	Track	1000012976		8.47687	um	Track	1000911044		12.5483	um	Track	1000911044
	11.8748	um	Track	1000015519		23.8969	um	Track	1000015519		1.372	um/s	Track	1000015519		0.405156	um/s	Track	1000015519		23.3299	um	Track	1000013061		32.3802	um	Track	1000013061		2.25519	um/s	Track	1000013061		0.548528	um/s	Track	1000013061		3.02465	um	Track	1000921139		7.08201	um	Track	1000921139
	3.76901	um	Track	1000015530		16.5939	um	Track	1000015530		1.01481	um/s	Track	1000015530		0.281338	um/s	Track	1000015530		6.03019	um	Track	1000013071		14.2179	um	Track	1000013071		1.68626	um/s	Track	1000013071		1.13625	um/s	Track	1000013071		10.3988	um	Track	1000924210		19.8503	um	Track	1000924210
	5.06689	um	Track	1000015544		17.9998	um	Track	1000015544		1.14108	um/s	Track	1000015544		0.305175	um/s	Track	1000015544		38.6665	um	Track	1000013139		49.8876	um	Track	1000013139		3.10503	um/s	Track	1000013139		0.845108	um/s	Track	1000013139		16.3627	um	Track	1000924596		23.7	um	Track	1000924596
	5.60072	um	Track	1000015550		10.0355	um	Track	1000015550		1.30959	um/s	Track	1000015550		0.415274	um/s	Track	1000015550		12.505	um	Track	1000013192		20.8854	um	Track	1000013192		2.13653	um/s	Track	1000013192		0.353804	um/s	Track	1000013192		23.4846	um	Track	1000943893		33.7825	um	Track	1000943893
	6.40365	um	Track	1000015640		18.6413	um	Track	1000015640		1.52641	um/s	Track	1000015640		0.316051	um/s	Track	1000015640		5.0952	um	Track	1000013198		12.8831	um	Track	1000013198		1.08087	um/s	Track	1000013198		0.218243	um/s	Track	1000013198		11.148	um	Track	1000950372		18.7208	um	Track	1000950372
	17.5737	um	Track	1000015674		32.4946	um	Track	1000015674		1.91628	um/s	Track	1000015674		0.550924	um/s	Track	1000015674		26.7031	um	Track	1000013210		36.8955	um	Track	1000013210		3.35486	um/s	Track	1000013210		0.62502	um/s	Track	1000013210		20.9924	um	Track	1000950833		29.7722	um	Track	1000950833
	6.46416	um	Track	1000015708		20.7251	um	Track	1000015708		2.72647	um/s	Track	1000015708		0.351381	um/s	Track	1000015708		8.94119	um	Track	1000013223		21.4127	um	Track	1000013223		1.98271	um/s	Track	1000013223		0.362737	um/s	Track	1000013223		14.2601	um	Track	1000954898		19.9196	um	Track	1000954898
	16.1836	um	Track	1000015770		36.8592	um	Track	1000015770		2.01191	um/s	Track	1000015770		0.624923	um/s	Track	1000015770		7.18734	um	Track	1000013232		16.9848	um	Track	1000013232		1.40552	um/s	Track	1000013232		0.287726	um/s	Track	1000013232		6.77347	um	Track	1000956151		14.186	um	Track	1000956151
	25.4696	um	Track	1000015813		31.6204	um	Track	1000015813		2.42188	um/s	Track	1000015813		0.962159	um/s	Track	1000015813		6.27391	um	Track	1000013384		29.0684	um	Track	1000013384		2.65301	um/s	Track	1000013384		0.500636	um/s	Track	1000013384		16.3267	um	Track	1000971185		23.7083	um	Track	1000971185
	14.7278	um	Track	1000015824		25.976	um	Track	1000015824		2.21222	um/s	Track	1000015824		0.440406	um/s	Track	1000015824		20.0421	um	Track	1000013391		38.0726	um	Track	1000013391		2.91647	um/s	Track	1000013391		0.64496	um/s	Track	1000013391		9.86785	um	Track	1000975171		16.5136	um	Track	1000975171
	11.3366	um	Track	1000015828		17.4537	um	Track	1000015828		2.17638	um/s	Track	1000015828		0.694179	um/s	Track	1000015828		4.70871	um	Track	1000013400		12.0174	um	Track	1000013400		1.04248	um/s	Track	1000013400		0.203578	um/s	Track	1000013400		16.1661	um	Track	1001004352		24.7795	um	Track	1001004352
	12.1893	um	Track	1000015830		35.0693	um	Track	1000015830		2.6889	um/s	Track	1000015830		0.594575	um/s	Track	1000015830		4.0444	um	Track	1000013444		13.2813	um	Track	1000013444		1.47841	um/s	Track	1000013444		0.224989	um/s	Track	1000013444		2.95876	um	Track	1001016268		7.77268	um	Track	1001016268
	8.68905	um	Track	1000015979		19.9566	um	Track	1000015979		1.90437	um/s	Track	1000015979		0.33835	um/s	Track	1000015979		33.6081	um	Track	1000013481		44.8433	um	Track	1000013481		2.59219	um/s	Track	1000013481		0.759656	um/s	Track	1000013481		32.4447	um	Track	1001019608		39.5441	um	Track	1001019608
	5.39088	um	Track	1000015991		25.5608	um	Track	1000015991		2.11056	um/s	Track	1000015991		0.433366	um/s	Track	1000015991		6.274	um	Track	1000013487		13.4043	um	Track	1000013487		0.741532	um/s	Track	1000013487		0.227072	um/s	Track	1000013487		2.98392	um	Track	1001037925		8.97965	um	Track	1001037925
	6.42027	um	Track	1000015999		19.7282	um	Track	1000015999		1.48843	um/s	Track	1000015999		0.334478	um/s	Track	1000015999		28.814	um	Track	1000013493		45.2004	um	Track	1000013493		2.53325	um/s	Track	1000013493		0.765706	um/s	Track	1000013493		13.1367	um	Track	1001045186		23.1473	um	Track	1001045186
	19.8824	um	Track	1000016085		27.6647	um	Track	1000016085		2.01171	um/s	Track	1000016085		0.682305	um/s	Track	1000016085		7.50985	um	Track	1000013534		16.8579	um	Track	1000013534		1.76418	um/s	Track	1000013534		0.285577	um/s	Track	1000013534		14.6533	um	Track	1001105150		18.8725	um	Track	1001105150
	14.416	um	Track	1000016088		16.8996	um	Track	1000016088		4.30698	um/s	Track	1000016088		1.4595	um/s	Track	1000016088		11.2622	um	Track	1000013556		22.3959	um	Track	1000013556		2.75081	um/s	Track	1000013556		0.379392	um/s	Track	1000013556		15.4756	um	Track	1001107791		17.9465	um	Track	1001107791
	12.9346	um	Track	1000016107		24.2879	um	Track	1000016107		2.12383	um/s	Track	1000016107		0.411785	um/s	Track	1000016107		12.4994	um	Track	1000013564		21.7928	um	Track	1000013564		2.94465	um/s	Track	1000013564		0.369175	um/s	Track	1000013564		16.1688	um	Track	1001113630		22.2202	um	Track	1001113630
	44.7317	um	Track	1000016218		62.8314	um	Track	1000016218		3.97906	um/s	Track	1000016218		1.06526	um/s	Track	1000016218		2.05558	um	Track	1000013598		16.5516	um	Track	1000013598		2.1174	um/s	Track	1000013598		0.475811	um/s	Track	1000013598		2.45466	um	Track	1001129101		11.8735	um	Track	1001129101
	9.22964	um	Track	1000016221		18.6497	um	Track	1000016221		2.00496	um/s	Track	1000016221		0.316193	um/s	Track	1000016221																						11.716	um	Track	1001142333		17.046	um	Track	1001142333
	9.44828	um	Track	1000016297		18.9592	um	Track	1000016297		1.21952	um/s	Track	1000016297		0.369994	um/s	Track	1000016297																						2.2609	um	Track	1001163706		8.27259	um	Track	1001163706
	2.0906	um	Track	1000016303		17.9705	um	Track	1000016303		1.04523	um/s	Track	1000016303		0.304678	um/s	Track	1000016303																						23.9988	um	Track	1001192086		26.5267	um	Track	1001192086
	2.42686	um	Track	1000016325		23.1387	um	Track	1000016325		2.66347	um/s	Track	1000016325		0.3923	um/s	Track	1000016325																						2.70505	um	Track	1001192780		4.98098	um	Track	1001192780
	13.5283	um	Track	1000016337		24.9208	um	Track	1000016337		2.51426	um/s	Track	1000016337		0.422515	um/s	Track	1000016337																						24.7474	um	Track	1001195931		29.7926	um	Track	1001195931
	8.72377	um	Track	1000016346		19.086	um	Track	1000016346		2.40671	um/s	Track	1000016346		0.32359	um/s	Track	1000016346																						9.37854	um	Track	1001235614		13.3086	um	Track	1001235614
	4.2296	um	Track	1000016373		14.2147	um	Track	1000016373		1.47275	um/s	Track	1000016373		0.241	um/s	Track	1000016373																						12.8989	um	Track	1001235639		18.5174	um	Track	1001235639
	10.4814	um	Track	1000016424		22.0542	um	Track	1000016424		1.88286	um/s	Track	1000016424		0.373914	um/s	Track	1000016424																						17.6191	um	Track	1001236218		22.8072	um	Track	1001236218
	9.30198	um	Track	1000016447		19.2782	um	Track	1000016447		1.08062	um/s	Track	1000016447		0.326849	um/s	Track	1000016447																						17.242	um	Track	1001272946		20.2731	um	Track	1001272946
	11.0814	um	Track	1000016507		26.4536	um	Track	1000016507		2.25709	um/s	Track	1000016507		0.448503	um/s	Track	1000016507																						2.4737	um	Track	1001288861		6.65701	um	Track	1001288861
	9.61527	um	Track	1000016533		19.1785	um	Track	1000016533		1.88987	um/s	Track	1000016533		0.509037	um/s	Track	1000016533																						8.25951	um	Track	1001290255		13.5087	um	Track	1001290255
	6.40815	um	Track	1000016568		20.1727	um	Track	1000016568		2.09093	um/s	Track	1000016568		0.342015	um/s	Track	1000016568																						5.48932	um	Track	1001290640		18.3827	um	Track	1001290640
	22.6261	um	Track	1000016592		37.127	um	Track	1000016592		2.65599	um/s	Track	1000016592		0.629464	um/s	Track	1000016592																						8.14936	um	Track	1001293624		18.8349	um	Track	1001293624
	6.91036	um	Track	1000016677		19.7686	um	Track	1000016677		1.74245	um/s	Track	1000016677		0.454858	um/s	Track	1000016677																						3.16138	um	Track	1001297682		7.52371	um	Track	1001297682
	2.8203	um	Track	1000016678		35.6349	um	Track	1000016678		2.55877	um/s	Track	1000016678		0.604166	um/s	Track	1000016678																						3.07281	um	Track	1001353593		7.36747	um	Track	1001353593
	3.3739	um	Track	1000016721		20.6005	um	Track	1000016721		1.34312	um/s	Track	1000016721		0.349268	um/s	Track	1000016721																						15.2222	um	Track	1001354047		18.9148	um	Track	1001354047
	41.5961	um	Track	1000016765		51.289	um	Track	1000016765		2.9442	um/s	Track	1000016765		0.86957	um/s	Track	1000016765																						2.48274	um	Track	1001360680		5.54191	um	Track	1001360680
	3.55572	um	Track	1000016802		15.0085	um	Track	1000016802		1.16789	um/s	Track	1000016802		0.254458	um/s	Track	1000016802																						9.93976	um	Track	1001361304		16.2558	um	Track	1001361304
	2.09698	um	Track	1000016835		4.96561	um	Track	1000016835		1.51572	um/s	Track	1000016835		0.285659	um/s	Track	1000016835																						6.18757	um	Track	1001364888		10.2492	um	Track	1001364888
	33.5857	um	Track	1000016838		47.2009	um	Track	1000016838		2.59614	um/s	Track	1000016838		0.80026	um/s	Track	1000016838																						7.68965	um	Track	1001367929		12.2627	um	Track	1001367929
	2.39475	um	Track	1000016889		16.5311	um	Track	1000016889		0.928596	um/s	Track	1000016889		0.280273	um/s	Track	1000016889																						10.9649	um	Track	1001390784		15.0069	um	Track	1001390784
	5.52871	um	Track	1000016893		18.1961	um	Track	1000016893		1.62535	um/s	Track	1000016893		0.308503	um/s	Track	1000016893																						8.90161	um	Track	1001397492		12.8931	um	Track	1001397492
	17.9532	um	Track	1000017038		20.764	um	Track	1000017038		2.00871	um/s	Track	1000017038		1.34473	um/s	Track	1000017038																						6.95764	um	Track	1001414577		8.45286	um	Track	1001414577
	2.48538	um	Track	1000017096		13.8715	um	Track	1000017096		0.62669	um/s	Track	1000017096		0.342118	um/s	Track	1000017096																						7.02606	um	Track	1001429819		10.9466	um	Track	1001429819
	22.4417	um	Track	1000017114		39.9115	um	Track	1000017114		1.84595	um/s	Track	1000017114		0.676672	um/s	Track	1000017114																						2.79408	um	Track	1001447209		5.25473	um	Track	1001447209
	2.27844	um	Track	1000017116		24.1216	um	Track	1000017116		1.3909	um/s	Track	1000017116		0.408966	um/s	Track	1000017116																						2.64684	um	Track	1001461286		4.40858	um	Track	1001461286
	13.5107	um	Track	1000017122		25.5522	um	Track	1000017122		2.21303	um/s	Track	1000017122		0.433221	um/s	Track	1000017122																						7.1975	um	Track	1001479962		12.697	um	Track	1001479962
	20.8116	um	Track	1000017141		37.683	um	Track	1000017141		3.10203	um/s	Track	1000017141		0.63889	um/s	Track	1000017141																						2.13273	um	Track	1001481472		9.67954	um	Track	1001481472
	7.96975	um	Track	1000017150		17.0811	um	Track	1000017150		2.09281	um/s	Track	1000017150		0.289598	um/s	Track	1000017150																						15.4946	um	Track	1001511484		17.9876	um	Track	1001511484
	6.27927	um	Track	1000017155		11.6414	um	Track	1000017155		1.65589	um/s	Track	1000017155		0.415083	um/s	Track	1000017155																						4.51809	um	Track	1001512350		9.20336	um	Track	1001512350
	26.0441	um	Track	1000017181		37.2976	um	Track	1000017181		2.72429	um/s	Track	1000017181		0.632356	um/s	Track	1000017181																						3.44798	um	Track	1001519555		16.5403	um	Track	1001519555
	4.80487	um	Track	1000017221		15.98	um	Track	1000017221		1.96228	um/s	Track	1000017221		0.27093	um/s	Track	1000017221																						6.9846	um	Track	1001540676		12.1467	um	Track	1001540676
	9.79068	um	Track	1000017241		24.223	um	Track	1000017241		1.85707	um/s	Track	1000017241		0.410684	um/s	Track	1000017241																						5.5925	um	Track	1001541456		9.03233	um	Track	1001541456
	6.27902	um	Track	1000017255		14.7175	um	Track	1000017255		1.9122	um/s	Track	1000017255		0.724427	um/s	Track	1000017255																						7.41363	um	Track	1001547646		8.8929	um	Track	1001547646
	9.81427	um	Track	1000017256		23.6922	um	Track	1000017256		2.14881	um/s	Track	1000017256		0.401685	um/s	Track	1000017256																						6.63049	um	Track	1001560825		9.16807	um	Track	1001560825
	3.00276	um	Track	1000017300		13.1579	um	Track	1000017300		0.759526	um/s	Track	1000017300		0.223083	um/s	Track	1000017300																						8.18327	um	Track	1001584943		9.06343	um	Track	1001584943
	14.4319	um	Track	1000017326		23.9637	um	Track	1000017326		1.94275	um/s	Track	1000017326		0.406289	um/s	Track	1000017326																						14.4656	um	Track	1001587257		17.609	um	Track	1001587257
	8.71439	um	Track	1000017361		17.4689	um	Track	1000017361		1.01336	um/s	Track	1000017361		0.296173	um/s	Track	1000017361																						2.6957	um	Track	1001590667		3.7667	um	Track	1001590667
	10.913	um	Track	1000017427		29.1825	um	Track	1000017427		2.21022	um/s	Track	1000017427		0.49477	um/s	Track	1000017427
	2.57577	um	Track	1000017438		7.00274	um	Track	1000017438		2.47397	um/s	Track	1000017438		0.301556	um/s	Track	1000017438
	13.6583	um	Track	1000017480		25.5282	um	Track	1000017480		1.49913	um/s	Track	1000017480		0.432813	um/s	Track	1000017480
	21.7126	um	Track	1000017485		36.5297	um	Track	1000017485		2.5806	um/s	Track	1000017485		0.619337	um/s	Track	1000017485
	2.36891	um	Track	1000017489		11.5882	um	Track	1000017489		0.959168	um/s	Track	1000017489		0.19647	um/s	Track	1000017489
	9.59625	um	Track	1000017560		22.0047	um	Track	1000017560		1.78324	um/s	Track	1000017560		0.373075	um/s	Track	1000017560
	15.0244	um	Track	1000017563		32.5266	um	Track	1000017563		2.51169	um/s	Track	1000017563		0.551466	um/s	Track	1000017563
	11.8076	um	Track	1000017564		21.1193	um	Track	1000017564		1.82358	um/s	Track	1000017564		0.358063	um/s	Track	1000017564
	8.52776	um	Track	1000017583		23.9864	um	Track	1000017583		2.3584	um/s	Track	1000017583		0.406673	um/s	Track	1000017583
	17.5455	um	Track	1000017622		27.214	um	Track	1000017622		2.95997	um/s	Track	1000017622		0.741305	um/s	Track	1000017622
	6.74837	um	Track	1000017674		15.2671	um	Track	1000017674		1.77191	um/s	Track	1000017674		0.509482	um/s	Track	1000017674
	9.70483	um	Track	1000017721		18.9276	um	Track	1000017721		1.43556	um/s	Track	1000017721		0.320905	um/s	Track	1000017721
	9.33378	um	Track	1000017758		28.0006	um	Track	1000017758		1.66177	um/s	Track	1000017758		0.474732	um/s	Track	1000017758
	17.7163	um	Track	1000017761		24.1719	um	Track	1000017761		2.61622	um/s	Track	1000017761		0.892742	um/s	Track	1000017761
	18.4237	um	Track	1000017834		34.9666	um	Track	1000017834		2.28266	um/s	Track	1000017834		0.592834	um/s	Track	1000017834
	7.52091	um	Track	1000017841		23.6107	um	Track	1000017841		2.35796	um/s	Track	1000017841		0.400303	um/s	Track	1000017841
	2.75415	um	Track	1000017920		29.4536	um	Track	1000017920		2.60532	um/s	Track	1000017920		0.597532	um/s	Track	1000017920
	6.21761	um	Track	1000017935		10.8012	um	Track	1000017935		1.80093	um/s	Track	1000017935		0.558662	um/s	Track	1000017935
	33.2992	um	Track	1000017945		42.9453	um	Track	1000017945		2.31396	um/s	Track	1000017945		0.822927	um/s	Track	1000017945
	15.7591	um	Track	1000018049		35.461	um	Track	1000018049		2.61655	um/s	Track	1000018049		0.601217	um/s	Track	1000018049
	22.7276	um	Track	1000018097		33.546	um	Track	1000018097		2.30947	um/s	Track	1000018097		0.738655	um/s	Track	1000018097
	8.42926	um	Track	1000018104		19.5572	um	Track	1000018104		1.57447	um/s	Track	1000018104		0.331578	um/s	Track	1000018104
	3.5056	um	Track	1000018757		21.5543	um	Track	1000018757		1.69581	um/s	Track	1000018757		0.365438	um/s	Track	1000018757
	7.9421	um	Track	1000018782		17.737	um	Track	1000018782		1.92307	um/s	Track	1000018782		0.496208	um/s	Track	1000018782
	23.0551	um	Track	1000018825		35.8526	um	Track	1000018825		2.68325	um/s	Track	1000018825		0.607856	um/s	Track	1000018825
	14.429	um	Track	1000018831		26.577	um	Track	1000018831		2.40615	um/s	Track	1000018831		0.450595	um/s	Track	1000018831
	16.7225	um	Track	1000019399		43.8796	um	Track	1000019399		2.60262	um/s	Track	1000019399		0.743949	um/s	Track	1000019399
	16.1089	um	Track	1000019408		21.6217	um	Track	1000019408		1.5204	um/s	Track	1000019408		0.366581	um/s	Track	1000019408
	5.88228	um	Track	1000019421		18.3652	um	Track	1000019421		2.04939	um/s	Track	1000019421		0.311369	um/s	Track	1000019421
	3.22076	um	Track	1000019433		19.7325	um	Track	1000019433		1.96568	um/s	Track	1000019433		0.334552	um/s	Track	1000019433
	6.36223	um	Track	1000019453		17.9172	um	Track	1000019453		1.3688	um/s	Track	1000019453		0.303775	um/s	Track	1000019453
	9.51523	um	Track	1000019455		20.0593	um	Track	1000019455		2.62768	um/s	Track	1000019455		0.340092	um/s	Track	1000019455
	14.0642	um	Track	1000019467		30.9159	um	Track	1000019467		2.14983	um/s	Track	1000019467		0.524158	um/s	Track	1000019467
	12.3723	um	Track	1000019469		19.9316	um	Track	1000019469		1.51031	um/s	Track	1000019469		0.337927	um/s	Track	1000019469
	4.79908	um	Track	1000019484		17.4151	um	Track	1000019484		1.2053	um/s	Track	1000019484		0.310569	um/s	Track	1000019484
	4.39742	um	Track	1000019487		16.4603	um	Track	1000019487		2.26065	um/s	Track	1000019487		0.279074	um/s	Track	1000019487
	2.96558	um	Track	1000019528		61.6576	um	Track	1000019528		4.06891	um/s	Track	1000019528		1.04536	um/s	Track	1000019528
	21.1873	um	Track	1000020013		32.2612	um	Track	1000020013		2.5061	um/s	Track	1000020013		0.546968	um/s	Track	1000020013
	6.31748	um	Track	1000020037		16.79	um	Track	1000020037		1.53974	um/s	Track	1000020037		0.284663	um/s	Track	1000020037
	6.88146	um	Track	1000020046		18.454	um	Track	1000020046		2.00874	um/s	Track	1000020046		0.323511	um/s	Track	1000020046
	9.21253	um	Track	1000020049		14.9575	um	Track	1000020049		2.27524	um/s	Track	1000020049		1.19411	um/s	Track	1000020049
	18.1597	um	Track	1000020098		35.5164	um	Track	1000020098		3.04059	um/s	Track	1000020098		0.602156	um/s	Track	1000020098
	6.20572	um	Track	1000020686		20.9749	um	Track	1000020686		1.72118	um/s	Track	1000020686		0.355616	um/s	Track	1000020686
	12.4034	um	Track	1000020694		23.9843	um	Track	1000020694		2.48173	um/s	Track	1000020694		0.406638	um/s	Track	1000020694
	15.3921	um	Track	1000020696		29.5513	um	Track	1000020696		1.51469	um/s	Track	1000020696		0.501023	um/s	Track	1000020696
	7.24295	um	Track	1000021980		23.243	um	Track	1000021980		1.32558	um/s	Track	1000021980		0.394069	um/s	Track	1000021980
	9.69655	um	Track	1000022006		20.9167	um	Track	1000022006		1.89718	um/s	Track	1000022006		0.354628	um/s	Track	1000022006
	7.17394	um	Track	1000022663		19.6704	um	Track	1000022663		2.13471	um/s	Track	1000022663		0.333498	um/s	Track	1000022663
	6.00929	um	Track	1000022665		14.954	um	Track	1000022665		1.64417	um/s	Track	1000022665		0.253535	um/s	Track	1000022665
	9.03862	um	Track	1000022716		18.0811	um	Track	1000022716		1.9071	um/s	Track	1000022716		0.306552	um/s	Track	1000022716
	13.6809	um	Track	1000023258		27.8578	um	Track	1000023258		2.02427	um/s	Track	1000023258		0.47231	um/s	Track	1000023258
	13.8519	um	Track	1000023262		23.2025	um	Track	1000023262		1.84298	um/s	Track	1000023262		0.393383	um/s	Track	1000023262
	9.40993	um	Track	1000023270		18.4165	um	Track	1000023270		0.97569	um/s	Track	1000023270		0.312239	um/s	Track	1000023270
	29.8637	um	Track	1000023273		40.2178	um	Track	1000023273		2.16738	um/s	Track	1000023273		0.681865	um/s	Track	1000023273
	14.5546	um	Track	1000023288		28.1795	um	Track	1000023288		2.51136	um/s	Track	1000023288		0.477764	um/s	Track	1000023288
	13.5079	um	Track	1000023296		23.0403	um	Track	1000023296		2.30285	um/s	Track	1000023296		0.568251	um/s	Track	1000023296
	14.6317	um	Track	1000023320		30.4368	um	Track	1000023320		1.61712	um/s	Track	1000023320		0.516035	um/s	Track	1000023320
	15.4247	um	Track	1000023953		29.0342	um	Track	1000023953		2.64686	um/s	Track	1000023953		0.492255	um/s	Track	1000023953
	22.8804	um	Track	1000023980		35.7481	um	Track	1000023980		2.58305	um/s	Track	1000023980		0.606085	um/s	Track	1000023980
	27.4862	um	Track	1000024036		45.7992	um	Track	1000024036		3.368	um/s	Track	1000024036		0.846158	um/s	Track	1000024036
	2.34402	um	Track	1000024612		13.6021	um	Track	1000024612		0.710927	um/s	Track	1000024612		0.230614	um/s	Track	1000024612
	20.8606	um	Track	1000025240		33.3719	um	Track	1000025240		2.12201	um/s	Track	1000025240		0.565797	um/s	Track	1000025240
	17.9265	um	Track	1000025825		30.2928	um	Track	1000025825		2.46874	um/s	Track	1000025825		0.513595	um/s	Track	1000025825
	24.6284	um	Track	1000025834		34.6313	um	Track	1000025834		2.40911	um/s	Track	1000025834		0.587151	um/s	Track	1000025834
	14.8009	um	Track	1000025859		26.2186	um	Track	1000025859		2.87918	um/s	Track	1000025859		0.444519	um/s	Track	1000025859
	5.04394	um	Track	1000026441		14.8432	um	Track	1000026441		1.37641	um/s	Track	1000026441		0.251656	um/s	Track	1000026441
	19.0742	um	Track	1000026454		33.9412	um	Track	1000026454		2.25372	um/s	Track	1000026454		0.57545	um/s	Track	1000026454
	10.8199	um	Track	1000027004		22.2072	um	Track	1000027004		2.02226	um/s	Track	1000027004		0.376508	um/s	Track	1000027004
	3.42243	um	Track	1000027005		12.2945	um	Track	1000027005		1.55326	um/s	Track	1000027005		0.208445	um/s	Track	1000027005
	9.89648	um	Track	1000027006		21.6208	um	Track	1000027006		1.91191	um/s	Track	1000027006		0.366565	um/s	Track	1000027006
	12.644	um	Track	1000027030		23.5508	um	Track	1000027030		2.21614	um/s	Track	1000027030		0.399289	um/s	Track	1000027030
	5.38358	um	Track	1000027065		16.1829	um	Track	1000027065		1.14988	um/s	Track	1000027065		0.274371	um/s	Track	1000027065
	17.3786	um	Track	1000027619		28.4581	um	Track	1000027619		2.2448	um/s	Track	1000027619		0.482488	um/s	Track	1000027619
	16.8636	um	Track	1000027650		30.3625	um	Track	1000027650		1.80345	um/s	Track	1000027650		0.514776	um/s	Track	1000027650
	10.0301	um	Track	1000031295		27.9647	um	Track	1000031295		2.48317	um/s	Track	1000031295		0.481851	um/s	Track	1000031295
	2.64754	um	Track	1000035287		13.191	um	Track	1000035287		2.61297	um/s	Track	1000035287		0.22729	um/s	Track	1000035287
	11.665	um	Track	1000035635		24.9062	um	Track	1000035635		2.98709	um/s	Track	1000035635		0.42915	um/s	Track	1000035635
	2.81701	um	Track	1000036625		17.087	um	Track	1000036625		1.96078	um/s	Track	1000036625		0.294421	um/s	Track	1000036625
	13.3359	um	Track	1000036858		17.7929	um	Track	1000036858		2.3303	um/s	Track	1000036858		1.15016	um/s	Track	1000036858
	5.45791	um	Track	1000041094		16.0205	um	Track	1000041094		1.40625	um/s	Track	1000041094		0.613106	um/s	Track	1000041094
	8.17802	um	Track	1000045281		26.8223	um	Track	1000045281		2.61467	um/s	Track	1000045281		0.462166	um/s	Track	1000045281
	4.75569	um	Track	1000056805		13.2213	um	Track	1000056805		1.20575	um/s	Track	1000056805		0.441168	um/s	Track	1000056805
	7.24288	um	Track	1000066139		12.8356	um	Track	1000066139		1.45329	um/s	Track	1000066139		0.442729	um/s	Track	1000066139
	4.49896	um	Track	1000067220		16.1528	um	Track	1000067220		4.46048	um/s	Track	1000067220		1.11452	um/s	Track	1000067220
	3.11082	um	Track	1000068375		24.633	um	Track	1000068375		1.52878	um/s	Track	1000068375		0.43171	um/s	Track	1000068375
	12.8825	um	Track	1000070134		19.1588	um	Track	1000070134		2.57896	um/s	Track	1000070134		0.707698	um/s	Track	1000070134
	4.23592	um	Track	1000071075		17.9419	um	Track	1000071075		0.957671	um/s	Track	1000071075		0.314445	um/s	Track	1000071075
	3.9411	um	Track	1000071909		6.03563	um	Track	1000071909		1.11912	um/s	Track	1000071909		0.446488	um/s	Track	1000071909
	16.4063	um	Track	1000072047		29.1176	um	Track	1000072047		1.98878	um/s	Track	1000072047		0.510307	um/s	Track	1000072047
	7.03981	um	Track	1000073868		19.6763	um	Track	1000073868		1.46951	um/s	Track	1000073868		0.344842	um/s	Track	1000073868
	9.12749	um	Track	1000074074		26.6359	um	Track	1000074074		1.22732	um/s	Track	1000074074		0.466813	um/s	Track	1000074074
	25.5213	um	Track	1000096199		33.6976	um	Track	1000096199		3.04268	um/s	Track	1000096199		1.05585	um/s	Track	1000096199
	20.088	um	Track	1000100169		32.8543	um	Track	1000100169		2.11833	um/s	Track	1000100169		0.585681	um/s	Track	1000100169
	5.46211	um	Track	1000148539		9.3981	um	Track	1000148539		1.42365	um/s	Track	1000148539		0.511044	um/s	Track	1000148539
	10.4431	um	Track	1000173269		22.1003	um	Track	1000173269		1.95195	um/s	Track	1000173269		0.415373	um/s	Track	1000173269
	7.5499	um	Track	1000179789		21.5628	um	Track	1000179789		2.81809	um/s	Track	1000179789		0.40527	um/s	Track	1000179789
	5.74625	um	Track	1000180558		19.7557	um	Track	1000180558		3.30455	um/s	Track	1000180558		0.371306	um/s	Track	1000180558
	3.35667	um	Track	1000184988		13.7546	um	Track	1000184988		3.38747	um/s	Track	1000184988		0.617631	um/s	Track	1000184988
	19.3125	um	Track	1000205889		33.7717	um	Track	1000205889		1.9045	um/s	Track	1000205889		0.646596	um/s	Track	1000205889
	13.0174	um	Track	1000206221		26.6634	um	Track	1000206221		3.07154	um/s	Track	1000206221		0.510499	um/s	Track	1000206221
	2.09829	um	Track	1000207971		31.3662	um	Track	1000207971		2.46084	um/s	Track	1000207971		0.60054	um/s	Track	1000207971
	12.6785	um	Track	1000235466		21.6225	um	Track	1000235466		3.38331	um/s	Track	1000235466		0.421606	um/s	Track	1000235466
	25.1079	um	Track	1000235744		33.0333	um	Track	1000235744		2.13122	um/s	Track	1000235744		0.644101	um/s	Track	1000235744
	2.43294	um	Track	1000237431		14.4448	um	Track	1000237431		1.75385	um/s	Track	1000237431		0.59699	um/s	Track	1000237431
	5.92652	um	Track	1000274981		19.1975	um	Track	1000274981		3.79512	um/s	Track	1000274981		0.381539	um/s	Track	1000274981
	9.20758	um	Track	1000324435		22.5529	um	Track	1000324435		2.15031	um/s	Track	1000324435		0.466066	um/s	Track	1000324435
	17.4406	um	Track	1000339504		33.2097	um	Track	1000339504		2.36223	um/s	Track	1000339504		0.700581	um/s	Track	1000339504
	3.48621	um	Track	1000346813		17.1341	um	Track	1000346813		1.5124	um/s	Track	1000346813		0.361456	um/s	Track	1000346813
	11.3992	um	Track	1000365596		20.6268	um	Track	1000365596		1.93953	um/s	Track	1000365596		0.444007	um/s	Track	1000365596
	15.7469	um	Track	1000378332		25.5955	um	Track	1000378332		2.21371	um/s	Track	1000378332		0.550963	um/s	Track	1000378332
	3.54442	um	Track	1000402537		15.8102	um	Track	1000402537		2.37427	um/s	Track	1000402537		0.347631	um/s	Track	1000402537
	18.8237	um	Track	1000421524		29.991	um	Track	1000421524		2.67686	um/s	Track	1000421524		0.673712	um/s	Track	1000421524
	9.57514	um	Track	1000426641		19.3255	um	Track	1000426641		2.0463	um/s	Track	1000426641		0.434125	um/s	Track	1000426641
	38.0469	um	Track	1000430835		49.0836	um	Track	1000430835		3.0089	um/s	Track	1000430835		1.1026	um/s	Track	1000430835
	6.48321	um	Track	1000459243		11.6691	um	Track	1000459243		1.38313	um/s	Track	1000459243		0.268003	um/s	Track	1000459243
	4.33871	um	Track	1000475939		11.7577	um	Track	1000475939		1.08555	um/s	Track	1000475939		0.328704	um/s	Track	1000475939
	5.22461	um	Track	1000484930		21.5865	um	Track	1000484930		1.67977	um/s	Track	1000484930		0.507131	um/s	Track	1000484930
	9.5849	um	Track	1000489976		13.6668	um	Track	1000489976		3.08111	um/s	Track	1000489976		0.942601	um/s	Track	1000489976
	8.76497	um	Track	1000490222		27.2225	um	Track	1000490222		2.83725	um/s	Track	1000490222		0.639536	um/s	Track	1000490222
	7.94608	um	Track	1000497028		14.513	um	Track	1000497028		1.73433	um/s	Track	1000497028		0.340954	um/s	Track	1000497028
	5.59819	um	Track	1000498933		12.5798	um	Track	1000498933		2.22758	um/s	Track	1000498933		0.295537	um/s	Track	1000498933
	6.5618	um	Track	1000508157		15.8993	um	Track	1000508157		2.40643	um/s	Track	1000508157		0.382203	um/s	Track	1000508157
	14.9555	um	Track	1000515189		26.1237	um	Track	1000515189		3.14516	um/s	Track	1000515189		0.627988	um/s	Track	1000515189
	12.1825	um	Track	1000516368		21.8205	um	Track	1000516368		2.38103	um/s	Track	1000516368		0.524545	um/s	Track	1000516368
	2.32927	um	Track	1000539440		12.3982	um	Track	1000539440		2.03377	um/s	Track	1000539440		0.305225	um/s	Track	1000539440
	6.35928	um	Track	1000541032		19.096	um	Track	1000541032		2.63098	um/s	Track	1000541032		0.470113	um/s	Track	1000541032
	4.00274	um	Track	1000541866		12.9355	um	Track	1000541866		1.71871	um/s	Track	1000541866		0.318452	um/s	Track	1000541866
	16.4376	um	Track	1000543269		27.2177	um	Track	1000543269		3.24458	um/s	Track	1000543269		0.670057	um/s	Track	1000543269
	8.14898	um	Track	1000545290		11.9523	um	Track	1000545290		1.94955	um/s	Track	1000545290		0.687583	um/s	Track	1000545290
	30.8349	um	Track	1000545497		37.6573	um	Track	1000545497		1.94952	um/s	Track	1000545497		0.927063	um/s	Track	1000545497
	6.33735	um	Track	1000545555		15.8744	um	Track	1000545555		1.98857	um/s	Track	1000545555		0.390801	um/s	Track	1000545555
	4.01523	um	Track	1000546279		6.28127	um	Track	1000546279		0.993409	um/s	Track	1000546279		0.541302	um/s	Track	1000546279
	4.4531	um	Track	1000547192		13.4555	um	Track	1000547192		2.27369	um/s	Track	1000547192		0.331252	um/s	Track	1000547192
	11.6586	um	Track	1000549840		17.5669	um	Track	1000549840		1.71673	um/s	Track	1000549840		0.43247	um/s	Track	1000549840
	23.5207	um	Track	1000558379		35.5271	um	Track	1000558379		2.58798	um/s	Track	1000558379		0.896063	um/s	Track	1000558379
	11.2319	um	Track	1000564627		20.076	um	Track	1000564627		1.55631	um/s	Track	1000564627		0.506357	um/s	Track	1000564627
	2.11085	um	Track	1000570174		4.68925	um	Track	1000570174		1.14557	um/s	Track	1000570174		0.269854	um/s	Track	1000570174
	19.6142	um	Track	1000593500		39.8628	um	Track	1000593500		3.36306	um/s	Track	1000593500		1.03095	um/s	Track	1000593500
	23.6569	um	Track	1000595241		31.0856	um	Track	1000595241		2.19065	um/s	Track	1000595241		0.803951	um/s	Track	1000595241
	12.1712	um	Track	1000599985		24.4112	um	Track	1000599985		1.93167	um/s	Track	1000599985		0.631335	um/s	Track	1000599985
	18.8952	um	Track	1000601732		31.4632	um	Track	1000601732		3.04003	um/s	Track	1000601732		0.813717	um/s	Track	1000601732
	9.56341	um	Track	1000608140		18.286	um	Track	1000608140		2.52042	um/s	Track	1000608140		0.472922	um/s	Track	1000608140
	10.7106	um	Track	1000643592		19.762	um	Track	1000643592		2.27296	um/s	Track	1000643592		0.537947	um/s	Track	1000643592
	3.37655	um	Track	1000653449		7.79037	um	Track	1000653449		0.828826	um/s	Track	1000653449		0.212064	um/s	Track	1000653449
	18.9145	um	Track	1000656195		25.2603	um	Track	1000656195		2.16179	um/s	Track	1000656195		0.687618	um/s	Track	1000656195
	10.3205	um	Track	1000671007		20.4149	um	Track	1000671007		1.66039	um/s	Track	1000671007		0.570886	um/s	Track	1000671007
	2.34452	um	Track	1000677538		12.2313	um	Track	1000677538		1.98723	um/s	Track	1000677538		0.34204	um/s	Track	1000677538
	2.96347	um	Track	1000682194		11.9576	um	Track	1000682194		1.57639	um/s	Track	1000682194		0.334385	um/s	Track	1000682194
	2.26163	um	Track	1000683081		10.999	um	Track	1000683081		1.23066	um/s	Track	1000683081		0.307579	um/s	Track	1000683081
	7.60122	um	Track	1000689074		14.9535	um	Track	1000689074		2.82143	um/s	Track	1000689074		0.418163	um/s	Track	1000689074
	6.35499	um	Track	1000706258		14.3362	um	Track	1000706258		1.07471	um/s	Track	1000706258		0.411772	um/s	Track	1000706258
	8.80374	um	Track	1000725496		11.5449	um	Track	1000725496		1.77788	um/s	Track	1000725496		0.998002	um/s	Track	1000725496
	3.15282	um	Track	1000737308		13.6626	um	Track	1000737308		0.923631	um/s	Track	1000737308		0.403753	um/s	Track	1000737308
	7.94131	um	Track	1000745002		11.4918	um	Track	1000745002		3.3333	um/s	Track	1000745002		0.993417	um/s	Track	1000745002
	10.8051	um	Track	1000757128		18.5101	um	Track	1000757128		1.53447	um/s	Track	1000757128		0.56337	um/s	Track	1000757128
	5.70088	um	Track	1000763265		17.0862	um	Track	1000763265		2.34634	um/s	Track	1000763265		0.520032	um/s	Track	1000763265
	21.8576	um	Track	1000770220		28.8072	um	Track	1000770220		2.51746	um/s	Track	1000770220		0.876771	um/s	Track	1000770220
	20.8662	um	Track	1000770772		25.0715	um	Track	1000770772		4.74502	um/s	Track	1000770772		1.8606	um/s	Track	1000770772
	11.8012	um	Track	1000791992		23.4187	um	Track	1000791992		2.94097	um/s	Track	1000791992		1.21403	um/s	Track	1000791992
	7.28466	um	Track	1000795342		12.7347	um	Track	1000795342		2.04981	um/s	Track	1000795342		0.399133	um/s	Track	1000795342
	9.18344	um	Track	1000795390		12.5422	um	Track	1000795390		3.57211	um/s	Track	1000795390		1.00137	um/s	Track	1000795390
	14.381	um	Track	1000821441		22.6557	um	Track	1000821441		2.19867	um/s	Track	1000821441		0.732341	um/s	Track	1000821441
	5.45781	um	Track	1000822642		11.9546	um	Track	1000822642		1.72703	um/s	Track	1000822642		0.386429	um/s	Track	1000822642
	32.4635	um	Track	1000824211		38.7543	um	Track	1000824211		2.97668	um/s	Track	1000824211		1.25272	um/s	Track	1000824211
	5.02101	um	Track	1000825370		9.95562	um	Track	1000825370		2.10702	um/s	Track	1000825370		0.321814	um/s	Track	1000825370
	9.65179	um	Track	1000843089		14.0821	um	Track	1000843089		1.13468	um/s	Track	1000843089		0.469605	um/s	Track	1000843089
	2.40657	um	Track	1000846640		9.00155	um	Track	1000846640		2.03029	um/s	Track	1000846640		0.300182	um/s	Track	1000846640
	8.56146	um	Track	1000847304		17.4994	um	Track	1000847304		2.47428	um/s	Track	1000847304		0.583565	um/s	Track	1000847304
	3.61707	um	Track	1000849947		9.08149	um	Track	1000849947		1.77362	um/s	Track	1000849947		0.302848	um/s	Track	1000849947
	6.92665	um	Track	1000850338		13.9556	um	Track	1000850338		1.64119	um/s	Track	1000850338		0.46539	um/s	Track	1000850338
	12.742	um	Track	1000853505		17.651	um	Track	1000853505		1.20871	um/s	Track	1000853505		0.588623	um/s	Track	1000853505
	10.3647	um	Track	1000853618		11.6682	um	Track	1000853618		1.66499	um/s	Track	1000853618		1.10015	um/s	Track	1000853618
	28.2314	um	Track	1000881014		39.5531	um	Track	1000881014		2.62526	um/s	Track	1000881014		1.36315	um/s	Track	1000881014
	4.92439	um	Track	1000883869		9.90831	um	Track	1000883869		2.29359	um/s	Track	1000883869		0.341478	um/s	Track	1000883869
	24.0741	um	Track	1000936450		28.3353	um	Track	1000936450		4.3514	um/s	Track	1000936450		1.04597	um/s	Track	1000936450
	6.71016	um	Track	1000937138		8.08605	um	Track	1000937138		1.41194	um/s	Track	1000937138		0.763267	um/s	Track	1000937138
	13.5762	um	Track	1000982438		24.0743	um	Track	1000982438		1.92802	um/s	Track	1000982438		0.95719	um/s	Track	1000982438
	12.2762	um	Track	1000985853		24.9221	um	Track	1000985853		2.385	um/s	Track	1000985853		0.990898	um/s	Track	1000985853
	3.28099	um	Track	1001005017		8.84747	um	Track	1001005017		1.57442	um/s	Track	1001005017		0.457825	um/s	Track	1001005017
	10.8346	um	Track	1001006028		16.6304	um	Track	1001006028		2.22923	um/s	Track	1001006028		0.687746	um/s	Track	1001006028
	7.46475	um	Track	1001015278		12.9837	um	Track	1001015278		2.84659	um/s	Track	1001015278		0.536937	um/s	Track	1001015278
	8.68596	um	Track	1001018626		13.3413	um	Track	1001018626		1.88583	um/s	Track	1001018626		0.551727	um/s	Track	1001018626
	3.34125	um	Track	1001024686		11.6709	um	Track	1001024686		1.92831	um/s	Track	1001024686		0.482647	um/s	Track	1001024686
	8.27258	um	Track	1001043061		15.5902	um	Track	1001043061		1.12498	um/s	Track	1001043061		0.700181	um/s	Track	1001043061
	12.303	um	Track	1001045171		20.3244	um	Track	1001045171		2.27368	um/s	Track	1001045171		0.874658	um/s	Track	1001045171
	4.05197	um	Track	1001047311		7.79682	um	Track	1001047311		2.66035	um/s	Track	1001047311		0.335535	um/s	Track	1001047311
	3.00034	um	Track	1001048245		9.88756	um	Track	1001048245		1.08377	um/s	Track	1001048245		0.425509	um/s	Track	1001048245
	5.1736	um	Track	1001049941		10.2624	um	Track	1001049941		1.39273	um/s	Track	1001049941		0.441638	um/s	Track	1001049941
	4.38082	um	Track	1001062755		10.4788	um	Track	1001062755		1.84372	um/s	Track	1001062755		0.470514	um/s	Track	1001062755
	19.9925	um	Track	1001066406		24.6544	um	Track	1001066406		2.45583	um/s	Track	1001066406		1.10702	um/s	Track	1001066406
	3.81061	um	Track	1001074103		8.72317	um	Track	1001074103		2.45456	um/s	Track	1001074103		0.751414	um/s	Track	1001074103
	2.35237	um	Track	1001074672		12.5677	um	Track	1001074672		1.9989	um/s	Track	1001074672		0.564309	um/s	Track	1001074672
	5.53092	um	Track	1001076263		9.64256	um	Track	1001076263		1.9861	um/s	Track	1001076263		0.432965	um/s	Track	1001076263
	9.88075	um	Track	1001079951		13.1654	um	Track	1001079951		2.27119	um/s	Track	1001079951		0.591145	um/s	Track	1001079951
	3.62016	um	Track	1001103491		8.27808	um	Track	1001103491		1.07576	um/s	Track	1001103491		0.388533	um/s	Track	1001103491
	5.65418	um	Track	1001103962		12.3289	um	Track	1001103962		1.33044	um/s	Track	1001103962		0.578659	um/s	Track	1001103962
	12.7974	um	Track	1001128260		17.5676	um	Track	1001128260		1.73965	um/s	Track	1001128260		0.86302	um/s	Track	1001128260
	5.77057	um	Track	1001150838		10.275	um	Track	1001150838		1.8793	um/s	Track	1001150838		0.530157	um/s	Track	1001150838
	8.64497	um	Track	1001151557		13.208	um	Track	1001151557		2.16969	um/s	Track	1001151557		0.68149	um/s	Track	1001151557
	3.58069	um	Track	1001153955		23.726	um	Track	1001153955		4.10716	um/s	Track	1001153955		1.22419	um/s	Track	1001153955
	11.1973	um	Track	1001154968		18.0915	um	Track	1001154968		3.01363	um/s	Track	1001154968		0.933465	um/s	Track	1001154968
	5.62106	um	Track	1001183558		9.6146	um	Track	1001183558		1.65268	um/s	Track	1001183558		0.521512	um/s	Track	1001183558
	4.08257	um	Track	1001184611		7.40281	um	Track	1001184611		1.19128	um/s	Track	1001184611		0.401541	um/s	Track	1001184611
	7.04272	um	Track	1001185566		11.8933	um	Track	1001185566		2.76155	um/s	Track	1001185566		0.645111	um/s	Track	1001185566
	4.96801	um	Track	1001188960		7.51024	um	Track	1001188960		1.41757	um/s	Track	1001188960		0.407368	um/s	Track	1001188960
	9.7417	um	Track	1001205811		12.7964	um	Track	1001205811		1.68546	um/s	Track	1001205811		0.732648	um/s	Track	1001205811
	5.62395	um	Track	1001209959		10.2833	um	Track	1001209959		2.93266	um/s	Track	1001209959		0.588759	um/s	Track	1001209959
	19.073	um	Track	1001238936		26.725	um	Track	1001238936		2.78442	um/s	Track	1001238936		1.62009	um/s	Track	1001238936
	2.28173	um	Track	1001239233		6.21458	um	Track	1001239233		1.15794	um/s	Track	1001239233		0.376732	um/s	Track	1001239233
	6.90514	um	Track	1001246024		9.2231	um	Track	1001246024		1.05273	um/s	Track	1001246024		0.559111	um/s	Track	1001246024
	6.05506	um	Track	1001268359		9.30689	um	Track	1001268359		3.61043	um/s	Track	1001268359		0.799286	um/s	Track	1001268359
	10.3351	um	Track	1001271879		14.2213	um	Track	1001271879		2.605	um/s	Track	1001271879		0.916265	um/s	Track	1001271879
	10.0465	um	Track	1001290175		17.9885	um	Track	1001290175		2.39413	um/s	Track	1001290175		1.23786	um/s	Track	1001290175
	5.98761	um	Track	1001298489		10.5686	um	Track	1001298489		1.87593	um/s	Track	1001298489		0.727266	um/s	Track	1001298489
	4.07935	um	Track	1001298623		5.98664	um	Track	1001298623		1.22779	um/s	Track	1001298623		0.411963	um/s	Track	1001298623
	3.478	um	Track	1001300893		12.6217	um	Track	1001300893		2.87029	um/s	Track	1001300893		0.868546	um/s	Track	1001300893
	7.95093	um	Track	1001308191		10.4774	um	Track	1001308191		1.93968	um/s	Track	1001308191		0.72099	um/s	Track	1001308191
	3.92707	um	Track	1001313052		8.67027	um	Track	1001313052		1.75956	um/s	Track	1001313052		0.63907	um/s	Track	1001313052
	10.4667	um	Track	1001321112		12.3802	um	Track	1001321112		3.59515	um/s	Track	1001321112		1.16137	um/s	Track	1001321112
	3.26588	um	Track	1001323881		5.59636	um	Track	1001323881		1.16312	um/s	Track	1001323881		0.412498	um/s	Track	1001323881
	4.99678	um	Track	1001324426		9.10821	um	Track	1001324426		1.5968	um/s	Track	1001324426		0.67135	um/s	Track	1001324426
	3.46209	um	Track	1001356844		8.60811	um	Track	1001356844		1.22789	um/s	Track	1001356844		0.682317	um/s	Track	1001356844
	6.54067	um	Track	1001381573		7.13572	um	Track	1001381573		1.923	um/s	Track	1001381573		0.613245	um/s	Track	1001381573
	4.23597	um	Track	1001383286		5.51742	um	Track	1001383286		1.83767	um/s	Track	1001383286		0.474168	um/s	Track	1001383286
	6.01802	um	Track	1001383891		9.2022	um	Track	1001383891		1.42179	um/s	Track	1001383891		0.790839	um/s	Track	1001383891
	2.48962	um	Track	1001404986		3.57658	um	Track	1001404986		0.917767	um/s	Track	1001404986		0.335451	um/s	Track	1001404986
	8.47431	um	Track	1001408295		10.4517	um	Track	1001408295		1.53095	um/s	Track	1001408295		0.980278	um/s	Track	1001408295

## Sheet: 20170630
Date (Biological Replicate):	20170630
Condition:	DMSO																																												25uM KN-002
Replicate:	1																				2																								1
	Track Displacement Length					Track Length					Track Speed Max					Track Speed Mean					Track Displacement Length					Track Displacement Length					Track Speed Max					Track Speed Mean					For the biological replicate				Track Displacement Length
	====================					====================					====================					====================					====================					====================					====================					====================									====================
	Track Displacement Length	Unit	Category	ID		Track Length	Unit	Category	ID		Track Speed Max	Unit	Category	ID		Track Speed Mean	Unit	Category	ID		Track Displacement Length	Unit	Category	ID		Track Displacement Length	Unit	Category	ID		Track Speed Max	Unit	Category	ID		Track Speed Mean	Unit	Category	ID		Percent Moving	Moving Parasites	Total Parasites		Track Displacement Length	Unit	Category	ID
	11.938	um	Track	1000000814		24.8404	um	Track	1000000814		1.22187	um/s	Track	1000000814		0.421095	um/s	Track	1000000814		10.0877	um	Track	1000000049		19.3769	um	Track	1000000049		1.11439	um/s	Track	1000000049		0.328478	um/s	Track	1000000049		41.9786	157	374		4.11735	um	Track	1002053704
	12.7878	um	Track	1000001232		25.9815	um	Track	1000001232		1.57132	um/s	Track	1000001232		0.440438	um/s	Track	1000001232		2.34593	um	Track	1000000112		10.1353	um	Track	1000000112		0.573675	um/s	Track	1000000112		0.171814	um/s	Track	1000000112						2.66683	um	Track	1002054130
	4.22549	um	Track	1000001295		17.9513	um	Track	1000001295		1.75959	um/s	Track	1000001295		0.304311	um/s	Track	1000001295		18.3915	um	Track	1000000124		34.5046	um	Track	1000000124		2.06188	um/s	Track	1000000124		0.584923	um/s	Track	1000000124						2.01753	um	Track	1002059370
	17.6578	um	Track	1000001637		33.262	um	Track	1000001637		2.39977	um/s	Track	1000001637		0.563859	um/s	Track	1000001637		16.378	um	Track	1000000187		35.9696	um	Track	1000000187		2.01144	um/s	Track	1000000187		0.609757	um/s	Track	1000000187						2.17497	um	Track	1002060107
	10.9916	um	Track	1000002468		25.4639	um	Track	1000002468		2.10104	um/s	Track	1000002468		0.431665	um/s	Track	1000002468		15.0459	um	Track	1000000581		28.378	um	Track	1000000581		2.01283	um/s	Track	1000000581		0.481065	um/s	Track	1000000581						4.05786	um	Track	1002061080
	3.95093	um	Track	1000002687		19.0033	um	Track	1000002687		1.13277	um/s	Track	1000002687		0.322145	um/s	Track	1000002687		4.41594	um	Track	1000000718		14.2816	um	Track	1000000718		1.75476	um/s	Track	1000000718		0.242102	um/s	Track	1000000718						3.53544	um	Track	1002063561
	3.35967	um	Track	1000003265		23.1655	um	Track	1000003265		1.8527	um/s	Track	1000003265		0.478964	um/s	Track	1000003265		4.60744	um	Track	1000001173		13.7085	um	Track	1000001173		0.72578	um/s	Track	1000001173		0.232387	um/s	Track	1000001173						3.02962	um	Track	1002064062
	10.4723	um	Track	1000003287		22.3687	um	Track	1000003287		1.68111	um/s	Track	1000003287		0.379194	um/s	Track	1000003287		10.6717	um	Track	1000001183		16.2099	um	Track	1000001183		2.06982	um/s	Track	1000001183		0.479397	um/s	Track	1000001183						2.68106	um	Track	1002065618
	6.87458	um	Track	1000003294		18.8106	um	Track	1000003294		1.24789	um/s	Track	1000003294		0.318878	um/s	Track	1000003294		11.3572	um	Track	1000001328		25.0362	um	Track	1000001328		1.85001	um/s	Track	1000001328		0.424414	um/s	Track	1000001328						2.71221	um	Track	1002068190
	12.2017	um	Track	1000003490		25.6927	um	Track	1000003490		1.5435	um/s	Track	1000003490		0.435543	um/s	Track	1000003490		20.593	um	Track	1000001372		34.3631	um	Track	1000001372		1.96936	um/s	Track	1000001372		0.582525	um/s	Track	1000001372						2.38086	um	Track	1002068263
	4.65263	um	Track	1000003832		21.2121	um	Track	1000003832		1.6662	um/s	Track	1000003832		0.359589	um/s	Track	1000003832		17.4683	um	Track	1000001528		26.3931	um	Track	1000001528		1.84238	um/s	Track	1000001528		0.447416	um/s	Track	1000001528						2.21927	um	Track	1002070242
	30.4829	um	Track	1000004032		49.9955	um	Track	1000004032		2.46868	um/s	Track	1000004032		0.847525	um/s	Track	1000004032		7.06048	um	Track	1000001672		20.2898	um	Track	1000001672		1.76295	um/s	Track	1000001672		0.343953	um/s	Track	1000001672						2.02092	um	Track	1002070863
	16.964	um	Track	1000004267		30.4041	um	Track	1000004267		2.72146	um/s	Track	1000004267		0.515411	um/s	Track	1000004267		4.75674	um	Track	1000002222		12.9041	um	Track	1000002222		0.905114	um/s	Track	1000002222		0.21875	um/s	Track	1000002222						2.47783	um	Track	1002072521
	20.0807	um	Track	1000004334		36.4385	um	Track	1000004334		2.88032	um/s	Track	1000004334		0.617706	um/s	Track	1000004334		9.50863	um	Track	1000002304		21.4586	um	Track	1000002304		1.92978	um/s	Track	1000002304		0.363767	um/s	Track	1000002304						2.22418	um	Track	1002072797
	26.3351	um	Track	1000004386		40.9653	um	Track	1000004386		2.21242	um/s	Track	1000004386		0.694445	um/s	Track	1000004386		2.40736	um	Track	1000002380		19.5679	um	Track	1000002380		0.851947	um/s	Track	1000002380		0.331716	um/s	Track	1000002380						2.16548	um	Track	1002074098
	10.6444	um	Track	1000004440		26.6603	um	Track	1000004440		1.47545	um/s	Track	1000004440		0.451947	um/s	Track	1000004440		6.23718	um	Track	1000002611		20.9549	um	Track	1000002611		1.9339	um/s	Track	1000002611		0.355228	um/s	Track	1000002611						2.75893	um	Track	1002077491
	23.6105	um	Track	1000004914		36.0805	um	Track	1000004914		2.20182	um/s	Track	1000004914		0.611638	um/s	Track	1000004914		15.2969	um	Track	1000002674		35.1936	um	Track	1000002674		1.70827	um/s	Track	1000002674		0.596602	um/s	Track	1000002674						2.33334	um	Track	1002078177
	5.2797	um	Track	1000004993		22.6408	um	Track	1000004993		2.38735	um/s	Track	1000004993		0.383808	um/s	Track	1000004993		8.23447	um	Track	1000003010		16.0957	um	Track	1000003010		1.02937	um/s	Track	1000003010		0.272854	um/s	Track	1000003010						2.26038	um	Track	1002078792
	4.64687	um	Track	1000005149		12.1993	um	Track	1000005149		2.32517	um/s	Track	1000005149		0.743227	um/s	Track	1000005149		7.10667	um	Track	1000003043		17.6963	um	Track	1000003043		0.969519	um/s	Track	1000003043		0.299988	um/s	Track	1000003043						3.87312	um	Track	1002078823
	2.03246	um	Track	1000005377		41.2845	um	Track	1000005377		2.6958	um/s	Track	1000005377		0.992775	um/s	Track	1000005377		16.0587	um	Track	1000003129		27.7467	um	Track	1000003129		1.31134	um/s	Track	1000003129		0.470362	um/s	Track	1000003129						4.4997	um	Track	1002079459
	4.228	um	Track	1000005788		19.7063	um	Track	1000005788		1.32802	um/s	Track	1000005788		0.334062	um/s	Track	1000005788		7.77264	um	Track	1000003453		22.7104	um	Track	1000003453		2.22467	um/s	Track	1000003453		0.488995	um/s	Track	1000003453						2.27353	um	Track	1002079477
	2.30275	um	Track	1000006821		10.7833	um	Track	1000006821		0.463367	um/s	Track	1000006821		0.182798	um/s	Track	1000006821		6.43908	um	Track	1000003658		18.1036	um	Track	1000003658		1.51556	um/s	Track	1000003658		0.306892	um/s	Track	1000003658						2.7533	um	Track	1002082497
	4.95626	um	Track	1000006907		20.6016	um	Track	1000006907		3.49138	um/s	Track	1000006907		1.93333	um/s	Track	1000006907		5.0496	um	Track	1000003775		17.5259	um	Track	1000003775		1.60475	um/s	Track	1000003775		0.297099	um/s	Track	1000003775						2.96574	um	Track	1002084796
	17.9214	um	Track	1000007129		57.8105	um	Track	1000007129		2.63972	um/s	Track	1000007129		0.980006	um/s	Track	1000007129		4.26849	um	Track	1000003831		18.7082	um	Track	1000003831		4.08264	um/s	Track	1000003831		1.2112	um/s	Track	1000003831						5.66542	um	Track	1002084798
	19.4576	um	Track	1000007186		28.9707	um	Track	1000007186		1.4999	um/s	Track	1000007186		0.491112	um/s	Track	1000007186		7.38329	um	Track	1000003994		22.0232	um	Track	1000003994		1.99421	um/s	Track	1000003994		0.373337	um/s	Track	1000003994						2.78146	um	Track	1002106845
	4.09595	um	Track	1000007649		18.1711	um	Track	1000007649		1.37019	um/s	Track	1000007649		0.308036	um/s	Track	1000007649		7.15777	um	Track	1000004095		9.83504	um	Track	1000004095		1.11379	um/s	Track	1000004095		0.599186	um/s	Track	1000004095						3.6908	um	Track	1002141187
	10.1951	um	Track	1000007738		27.4056	um	Track	1000007738		1.68107	um/s	Track	1000007738		0.464581	um/s	Track	1000007738		13.6772	um	Track	1000004321		24.3178	um	Track	1000004321		2.20986	um/s	Track	1000004321		0.412236	um/s	Track	1000004321						3.66196	um	Track	1002146164
	9.68237	um	Track	1000007948		31.7717	um	Track	1000007948		2.53083	um/s	Track	1000007948		0.538594	um/s	Track	1000007948		3.03747	um	Track	1000004341		16.7272	um	Track	1000004341		0.847601	um/s	Track	1000004341		0.28356	um/s	Track	1000004341						2.54352	um	Track	1002418716
	3.4653	um	Track	1000007975		20.8656	um	Track	1000007975		0.902001	um/s	Track	1000007975		0.353715	um/s	Track	1000007975		6.09212	um	Track	1000004357		18.0581	um	Track	1000004357		1.52324	um/s	Track	1000004357		0.444386	um/s	Track	1000004357						2.38361	um	Track	1002568144
	5.95507	um	Track	1000008409		20.3793	um	Track	1000008409		1.97518	um/s	Track	1000008409		0.34547	um/s	Track	1000008409		5.17871	um	Track	1000004411		16.9306	um	Track	1000004411		1.6678	um/s	Track	1000004411		0.287009	um/s	Track	1000004411						5.50427	um	Track	1002716896
	9.20804	um	Track	1000008478		25.3382	um	Track	1000008478		1.61353	um/s	Track	1000008478		0.429534	um/s	Track	1000008478		4.12202	um	Track	1000004445		39.7685	um	Track	1000004445		2.47025	um/s	Track	1000004445		0.674157	um/s	Track	1000004445						3.27844	um	Track	1002823024
	3.22839	um	Track	1000008946		53.2793	um	Track	1000008946		2.55934	um/s	Track	1000008946		0.903192	um/s	Track	1000008946		5.54463	um	Track	1000004597		21.3807	um	Track	1000004597		0.968009	um/s	Track	1000004597		0.362447	um/s	Track	1000004597						6.85322	um	Track	1002830786
	8.89415	um	Track	1000009367		27.1567	um	Track	1000009367		1.37965	um/s	Track	1000009367		0.46036	um/s	Track	1000009367		21.8062	um	Track	1000004757		40.2988	um	Track	1000004757		2.71387	um/s	Track	1000004757		0.683146	um/s	Track	1000004757						2.33553	um	Track	1002841491
	6.29121	um	Track	1000009424		17.9514	um	Track	1000009424		1.57059	um/s	Track	1000009424		0.304312	um/s	Track	1000009424		2.67087	um	Track	1000004781		16.9449	um	Track	1000004781		1.30172	um/s	Track	1000004781		0.28725	um/s	Track	1000004781						3.75149	um	Track	1002998711
	48.849	um	Track	1000009586		59.4588	um	Track	1000009586		3.00249	um/s	Track	1000009586		1.06014	um/s	Track	1000009586		2.12379	um	Track	1000004870		14.4057	um	Track	1000004870		0.562702	um/s	Track	1000004870		0.244207	um/s	Track	1000004870						2.16048	um	Track	1003105945
	29.8806	um	Track	1000009734		41.9704	um	Track	1000009734		2.13166	um/s	Track	1000009734		0.711483	um/s	Track	1000009734		2.56544	um	Track	1000004910		16.8288	um	Track	1000004910		0.915427	um/s	Track	1000004910		0.285282	um/s	Track	1000004910						3.04247	um	Track	1003111988
	2.42176	um	Track	1000010156		21.1908	um	Track	1000010156		1.27569	um/s	Track	1000010156		0.359227	um/s	Track	1000010156		5.8887	um	Track	1000005050		24.7596	um	Track	1000005050		1.29583	um/s	Track	1000005050		0.419726	um/s	Track	1000005050						3.42653	um	Track	1003204595
	31.6887	um	Track	1000010277		40.9951	um	Track	1000010277		2.25739	um/s	Track	1000010277		0.69495	um/s	Track	1000010277		8.66689	um	Track	1000005181		17.7733	um	Track	1000005181		1.2517	um/s	Track	1000005181		0.301293	um/s	Track	1000005181						2.98326	um	Track	1003373216
	2.04163	um	Track	1000011034		24.9738	um	Track	1000011034		1.20335	um/s	Track	1000011034		0.423356	um/s	Track	1000011034		9.52203	um	Track	1000005182		21.2573	um	Track	1000005182		2.63922	um/s	Track	1000005182		0.360355	um/s	Track	1000005182						2.19607	um	Track	1003460591
	2.87055	um	Track	1000011341		18.3469	um	Track	1000011341		0.871432	um/s	Track	1000011341		0.311017	um/s	Track	1000011341		4.06104	um	Track	1000005214		13.4415	um	Track	1000005214		1.00699	um/s	Track	1000005214		0.22786	um/s	Track	1000005214						3.64205	um	Track	1003568208
	6.24297	um	Track	1000011342		17.6209	um	Track	1000011342		0.859824	um/s	Track	1000011342		0.29871	um/s	Track	1000011342		5.71764	um	Track	1000005243		14.9108	um	Track	1000005243		0.516274	um/s	Track	1000005243		0.252768	um/s	Track	1000005243						7.55099	um	Track	1003637855
	10.5442	um	Track	1000011647		39.9082	um	Track	1000011647		2.09695	um/s	Track	1000011647		0.676525	um/s	Track	1000011647		3.81871	um	Track	1000005264		19.3598	um	Track	1000005264		0.734002	um/s	Track	1000005264		0.328188	um/s	Track	1000005264						7.32007	um	Track	1003706297
	5.24396	um	Track	1000012018		20.3268	um	Track	1000012018		2.37757	um/s	Track	1000012018		0.344581	um/s	Track	1000012018		11.7947	um	Track	1000005268		26.8842	um	Track	1000005268		2.32067	um/s	Track	1000005268		0.455742	um/s	Track	1000005268
	5.51051	um	Track	1000012444		17.8242	um	Track	1000012444		1.35593	um/s	Track	1000012444		0.302157	um/s	Track	1000012444		3.873	um	Track	1000005528		15.7614	um	Track	1000005528		1.3933	um/s	Track	1000005528		0.267188	um/s	Track	1000005528
	20.8388	um	Track	1000012660		30.8016	um	Track	1000012660		1.31806	um/s	Track	1000012660		0.522149	um/s	Track	1000012660		3.85559	um	Track	1000005586		17.4317	um	Track	1000005586		1.51568	um/s	Track	1000005586		0.295503	um/s	Track	1000005586
	2.7989	um	Track	1000012848		14.4943	um	Track	1000012848		0.515475	um/s	Track	1000012848		0.245707	um/s	Track	1000012848		8.28326	um	Track	1000005921		18.3015	um	Track	1000005921		1.54168	um/s	Track	1000005921		0.310248	um/s	Track	1000005921
	5.9519	um	Track	1000012896		15.1586	um	Track	1000012896		0.779422	um/s	Track	1000012896		0.256968	um/s	Track	1000012896		27.8317	um	Track	1000005938		37.1758	um	Track	1000005938		2.11011	um/s	Track	1000005938		0.630205	um/s	Track	1000005938
	4.85007	um	Track	1000013504		17.2357	um	Track	1000013504		0.777151	um/s	Track	1000013504		0.29218	um/s	Track	1000013504		4.91936	um	Track	1000005983		16.7227	um	Track	1000005983		1.30716	um/s	Track	1000005983		0.283483	um/s	Track	1000005983
	8.15686	um	Track	1000013678		18.1715	um	Track	1000013678		1.49923	um/s	Track	1000013678		0.308044	um/s	Track	1000013678		16.0142	um	Track	1000006033		26.2276	um	Track	1000006033		1.48696	um/s	Track	1000006033		0.44461	um/s	Track	1000006033
	10.335	um	Track	1000013880		22.5168	um	Track	1000013880		1.73602	um/s	Track	1000013880		0.381706	um/s	Track	1000013880		3.54135	um	Track	1000006213		12.6058	um	Track	1000006213		0.484755	um/s	Track	1000006213		0.213693	um/s	Track	1000006213
	4.27351	um	Track	1000013916		15.6813	um	Track	1000013916		0.707523	um/s	Track	1000013916		0.26583	um/s	Track	1000013916		5.65531	um	Track	1000006534		20.7609	um	Track	1000006534		0.811391	um/s	Track	1000006534		0.351939	um/s	Track	1000006534
	2.57232	um	Track	1000014144		11.6344	um	Track	1000014144		0.604003	um/s	Track	1000014144		0.197227	um/s	Track	1000014144		5.67354	um	Track	1000006883		22.7587	um	Track	1000006883		1.3648	um/s	Track	1000006883		0.385806	um/s	Track	1000006883
	11.9184	um	Track	1000014428		18.8281	um	Track	1000014428		1.43723	um/s	Track	1000014428		0.319175	um/s	Track	1000014428		8.99276	um	Track	1000007016		27.0394	um	Track	1000007016		1.89565	um/s	Track	1000007016		0.458372	um/s	Track	1000007016
	26.2066	um	Track	1000014461		42.9739	um	Track	1000014461		2.69989	um/s	Track	1000014461		0.728495	um/s	Track	1000014461		7.56929	um	Track	1000007117		27.5184	um	Track	1000007117		1.78659	um/s	Track	1000007117		0.466492	um/s	Track	1000007117
	4.77526	um	Track	1000014475		20.9378	um	Track	1000014475		1.87254	um/s	Track	1000014475		0.354938	um/s	Track	1000014475		8.27751	um	Track	1000007259		22.7844	um	Track	1000007259		1.6108	um/s	Track	1000007259		0.386242	um/s	Track	1000007259
	16.8321	um	Track	1000014483		28.1513	um	Track	1000014483		1.61794	um/s	Track	1000014483		0.477221	um/s	Track	1000014483		2.30118	um	Track	1000007385		18.5418	um	Track	1000007385		1.12264	um/s	Track	1000007385		0.314322	um/s	Track	1000007385
	7.43019	um	Track	1000014620		19.0473	um	Track	1000014620		2.52618	um/s	Track	1000014620		0.458034	um/s	Track	1000014620		9.13394	um	Track	1000007840		23.8517	um	Track	1000007840		1.13096	um/s	Track	1000007840		0.404335	um/s	Track	1000007840
	35.7005	um	Track	1000014688		57.1919	um	Track	1000014688		2.81062	um/s	Track	1000014688		0.969518	um/s	Track	1000014688		25.8766	um	Track	1000007841		37.3897	um	Track	1000007841		2.45623	um/s	Track	1000007841		0.633831	um/s	Track	1000007841
	7.31184	um	Track	1000014875		20.9833	um	Track	1000014875		1.39415	um/s	Track	1000014875		0.35571	um/s	Track	1000014875		10.3847	um	Track	1000007971		24.4992	um	Track	1000007971		1.6255	um/s	Track	1000007971		0.41531	um/s	Track	1000007971
	3.2875	um	Track	1000014882		12.2102	um	Track	1000014882		0.738807	um/s	Track	1000014882		0.206988	um/s	Track	1000014882		2.33456	um	Track	1000007993		17.5725	um	Track	1000007993		0.766771	um/s	Track	1000007993		0.297889	um/s	Track	1000007993
	24.1763	um	Track	1000015009		43.9719	um	Track	1000015009		2.27057	um/s	Track	1000015009		0.745413	um/s	Track	1000015009		12.3488	um	Track	1000008093		22.0209	um	Track	1000008093		2.22082	um/s	Track	1000008093		0.373299	um/s	Track	1000008093
	5.65708	um	Track	1000015112		14.6902	um	Track	1000015112		0.700909	um/s	Track	1000015112		0.249029	um/s	Track	1000015112		8.7311	um	Track	1000008245		24.5517	um	Track	1000008245		2.12484	um/s	Track	1000008245		0.416201	um/s	Track	1000008245
	7.19566	um	Track	1000015123		17.1792	um	Track	1000015123		0.593106	um/s	Track	1000015123		0.291223	um/s	Track	1000015123		2.3077	um	Track	1000008336		16.8644	um	Track	1000008336		1.16621	um/s	Track	1000008336		0.285886	um/s	Track	1000008336
	5.30783	um	Track	1000015250		13.682	um	Track	1000015250		0.788161	um/s	Track	1000015250		0.231938	um/s	Track	1000015250		10.1636	um	Track	1000008478		24.8889	um	Track	1000008478		1.69953	um/s	Track	1000008478		0.421918	um/s	Track	1000008478
	2.3773	um	Track	1000015654		16.7014	um	Track	1000015654		0.874252	um/s	Track	1000015654		0.283123	um/s	Track	1000015654		7.59744	um	Track	1000008555		19.8431	um	Track	1000008555		1.74345	um/s	Track	1000008555		0.336381	um/s	Track	1000008555
	24.0543	um	Track	1000015727		34.2795	um	Track	1000015727		1.44431	um/s	Track	1000015727		0.581107	um/s	Track	1000015727		5.48841	um	Track	1000008559		18.0191	um	Track	1000008559		1.00185	um/s	Track	1000008559		0.30546	um/s	Track	1000008559
																					10.5175	um	Track	1000008736		22.055	um	Track	1000008736		1.71857	um/s	Track	1000008736		0.495696	um/s	Track	1000008736
																					7.01166	um	Track	1000008797		15.9947	um	Track	1000008797		0.594327	um/s	Track	1000008797		0.271142	um/s	Track	1000008797
																					38.1425	um	Track	1000009027		51.2665	um	Track	1000009027		2.03686	um/s	Track	1000009027		0.869071	um/s	Track	1000009027
																					19.608	um	Track	1000009058		28.9795	um	Track	1000009058		1.86904	um/s	Track	1000009058		0.491261	um/s	Track	1000009058
																					33.7812	um	Track	1000009269		46.3031	um	Track	1000009269		1.90367	um/s	Track	1000009269		0.784932	um/s	Track	1000009269
																					2.28101	um	Track	1000009318		17.3439	um	Track	1000009318		0.904898	um/s	Track	1000009318		0.294014	um/s	Track	1000009318
																					5.23965	um	Track	1000048369		15.9366	um	Track	1000048369		4.98807	um/s	Track	1000048369		1.17769	um/s	Track	1000048369
																					4.60493	um	Track	1000064415		70.844	um	Track	1000064415		4.03792	um/s	Track	1000064415		1.70351	um/s	Track	1000064415
																					3.48718	um	Track	1000353139		16.3165	um	Track	1000353139		3.0287	um/s	Track	1000353139		1.3047	um/s	Track	1000353139
																					35.8356	um	Track	1000383917		42.5889	um	Track	1000383917		6.21772	um/s	Track	1000383917		2.60101	um/s	Track	1000383917
																					2.90628	um	Track	1000454327		15.6081	um	Track	1000454327		4.16977	um/s	Track	1000454327		1.24775	um/s	Track	1000454327
																					3.49899	um	Track	1000479765		71.9559	um	Track	1000479765		3.58795	um/s	Track	1000479765		1.58329	um/s	Track	1000479765
																					20.913	um	Track	1000496354		21.8469	um	Track	1000496354		4.70416	um/s	Track	1000496354		1.88954	um/s	Track	1000496354
																					6.70006	um	Track	1000603600		21.2588	um	Track	1000603600		4.27791	um/s	Track	1000603600		1.99913	um/s	Track	1000603600
																					6.83273	um	Track	1000756579		16.5801	um	Track	1000756579		1.17969	um/s	Track	1000756579		0.428228	um/s	Track	1000756579
																					2.46	um	Track	1000759134		32.9465	um	Track	1000759134		4.11453	um/s	Track	1000759134		1.09774	um/s	Track	1000759134
																					4.96387	um	Track	1000805559		9.46328	um	Track	1000805559		0.593457	um/s	Track	1000805559		0.250703	um/s	Track	1000805559
																					9.73602	um	Track	1001122801		16.7223	um	Track	1001122801		1.4253	um/s	Track	1001122801		0.575144	um/s	Track	1001122801
																					6.54276	um	Track	1001311217		13.036	um	Track	1001311217		1.60458	um/s	Track	1001311217		0.538722	um/s	Track	1001311217
																					14.0283	um	Track	1001325829		20.9889	um	Track	1001325829		2.20524	um/s	Track	1001325829		0.867383	um/s	Track	1001325829
																					3.0484	um	Track	1001413666		17.7713	um	Track	1001413666		3.98234	um/s	Track	1001413666		1.53082	um/s	Track	1001413666
																					3.1072	um	Track	1001496918		7.88429	um	Track	1001496918		1.95036	um/s	Track	1001496918		0.62783	um/s	Track	1001496918
																					6.20976	um	Track	1001580601		9.54493	um	Track	1001580601		1.0961	um/s	Track	1001580601		0.548402	um/s	Track	1001580601
																					6.73984	um	Track	1001591520		9.43008	um	Track	1001591520		2.2433	um/s	Track	1001591520		0.81112	um/s	Track	1001591520
																					6.18377	um	Track	1001752518		11.8744	um	Track	1001752518		1.64813	um/s	Track	1001752518		1.0264	um/s	Track	1001752518
[truncated: 31 more columns]

## Sheet: 20170703
Date (Biological Replicate):	20170703
Condition:	DMSO
Replicate:	1																				2																				3
	Track Displacement Length					Track Length					Track Speed Max					Track Speed Mean					Track Displacement Length					Track Length					Track Speed Max					Track Speed Mean					Track Displacement Length					Track Length
	====================					====================					====================					====================					====================					====================					====================					====================					====================					====================
	Track Displacement Length	Unit	Category	ID		Track Length	Unit	Category	ID		Track Speed Max	Unit	Category	ID		Track Speed Mean	Unit	Category	ID		Track Displacement Length	Unit	Category	ID		Track Length	Unit	Category	ID		Track Speed Max	Unit	Category	ID		Track Speed Mean	Unit	Category	ID		Track Displacement Length	Unit	Category	ID		Track Length	Unit	Category	ID
	19.8115	um	Track	1001832207		37.2315	um	Track	1001832207		1.81854	um/s	Track	1001832207		0.632361	um/s	Track	1001832207		24.0522	um	Track	1000000175		40.9169	um	Track	1000000175		2.14599	um/s	Track	1000000175		0.692815	um/s	Track	1000000175		11.9377	um	Track	1000000104		24.5084	um	Track	1000000104
	12.5756	um	Track	1001833672		26.0968	um	Track	1001833672		1.80623	um/s	Track	1001833672		0.443243	um/s	Track	1001833672		8.64565	um	Track	1000000278		16.4768	um	Track	1000000278		1.95384	um/s	Track	1000000278		0.710971	um/s	Track	1000000278		5.46602	um	Track	1000001490		12.924	um	Track	1000001490
	14.8179	um	Track	1001834408		32.6886	um	Track	1001834408		1.64256	um/s	Track	1001834408		0.564327	um/s	Track	1001834408		3.01999	um	Track	1000000416		42.0768	um	Track	1000000416		2.27303	um/s	Track	1000000416		0.712453	um/s	Track	1000000416		25.4012	um	Track	1000001569		39.3323	um	Track	1000001569
	4.83303	um	Track	1001834625		18.6721	um	Track	1001834625		0.88857	um/s	Track	1001834625		0.317138	um/s	Track	1001834625		4.42258	um	Track	1000000553		17.3987	um	Track	1000000553		0.649724	um/s	Track	1000000553		0.294599	um/s	Track	1000000553		2.47417	um	Track	1000001645		3.78694	um	Track	1000001645
	16.6873	um	Track	1001835146		41.4919	um	Track	1001835146		2.40228	um/s	Track	1001835146		0.704722	um/s	Track	1001835146		16.2431	um	Track	1000000628		28.9342	um	Track	1000000628		1.90811	um/s	Track	1000000628		0.48992	um/s	Track	1000000628		19.7579	um	Track	1000002260		35.5531	um	Track	1000002260
	15.0787	um	Track	1001835203		30.3771	um	Track	1001835203		1.95111	um/s	Track	1001835203		0.524422	um/s	Track	1001835203		16.9322	um	Track	1000000662		36.4087	um	Track	1000000662		2.37776	um/s	Track	1000000662		0.61648	um/s	Track	1000000662		6.72605	um	Track	1000002467		8.76574	um	Track	1000002467
	31.5103	um	Track	1001835301		48.9042	um	Track	1001835301		2.76062	um/s	Track	1001835301		0.830616	um/s	Track	1001835301		28.1136	um	Track	1000000681		44.3161	um	Track	1000000681		2.59708	um/s	Track	1000000681		0.75037	um/s	Track	1000000681		9.06924	um	Track	1000002479		16.0404	um	Track	1000002479
	12.9164	um	Track	1001836036		22.1004	um	Track	1001836036		2.18598	um/s	Track	1001836036		0.88004	um/s	Track	1001836036		8.03693	um	Track	1000000742		19.0618	um	Track	1000000742		1.22945	um/s	Track	1000000742		0.322758	um/s	Track	1000000742		6.64731	um	Track	1000003044		17.4888	um	Track	1000003044
	31.6267	um	Track	1001836762		50.417	um	Track	1001836762		2.74525	um/s	Track	1001836762		0.85631	um/s	Track	1001836762		2.86974	um	Track	1000000744		16.9975	um	Track	1000000744		1.18014	um/s	Track	1000000744		0.287806	um/s	Track	1000000744		5.82339	um	Track	1000003069		20.3605	um	Track	1000003069
	2.39455	um	Track	1001836805		11.8952	um	Track	1001836805		1.07393	um/s	Track	1001836805		0.373557	um/s	Track	1001836805		48.6789	um	Track	1000000804		61.0315	um	Track	1000000804		3.3979	um/s	Track	1000000804		1.0334	um/s	Track	1000000804		14.7728	um	Track	1000003926		29.6808	um	Track	1000003926
	15.0584	um	Track	1001836820		40.6231	um	Track	1001836820		2.34395	um/s	Track	1001836820		0.689966	um/s	Track	1001836820		12.7581	um	Track	1000000824		25.1618	um	Track	1000000824		1.94485	um/s	Track	1000000824		0.426046	um/s	Track	1000000824		10.9393	um	Track	1000004035		17.8838	um	Track	1000004035
	30.3457	um	Track	1001836965		47.0166	um	Track	1001836965		2.65297	um/s	Track	1001836965		0.798557	um/s	Track	1001836965		32.6667	um	Track	1000001481		48.1789	um	Track	1000001481		2.24268	um/s	Track	1000001481		0.815776	um/s	Track	1000001481		15.4385	um	Track	1000007166		40.6145	um	Track	1000007166
	13.0682	um	Track	1001836979		34.6455	um	Track	1001836979		2.50846	um/s	Track	1001836979		0.588439	um/s	Track	1001836979		9.40156	um	Track	1000001488		26.1747	um	Track	1000001488		1.68836	um/s	Track	1000001488		0.443195	um/s	Track	1000001488		14.7695	um	Track	1000007370		20.9827	um	Track	1000007370
	10.3751	um	Track	1001837054		34.4368	um	Track	1001837054		2.68488	um/s	Track	1001837054		0.584893	um/s	Track	1001837054		14.3694	um	Track	1000001571		28.0872	um	Track	1000001571		1.95616	um/s	Track	1000001571		0.475578	um/s	Track	1000001571		10.6919	um	Track	1000008146		14.9418	um	Track	1000008146
	9.27116	um	Track	1001837800		28.0536	um	Track	1001837800		1.72425	um/s	Track	1001837800		0.476477	um/s	Track	1001837800		4.53164	um	Track	1000001604		20.9949	um	Track	1000001604		1.05999	um/s	Track	1000001604		0.355491	um/s	Track	1000001604		4.99398	um	Track	1000008897		16.4744	um	Track	1000008897
	8.47936	um	Track	1001838299		25.3554	um	Track	1001838299		1.73897	um/s	Track	1001838299		0.43065	um/s	Track	1001838299		27.5721	um	Track	1000001778		40.9594	um	Track	1000001778		2.29185	um/s	Track	1000001778		0.693533	um/s	Track	1000001778		5.80342	um	Track	1000009020		10.4201	um	Track	1000009020
	15.7711	um	Track	1001838349		34.7582	um	Track	1001838349		2.54751	um/s	Track	1001838349		0.590352	um/s	Track	1001838349		4.06406	um	Track	1000001905		12.9394	um	Track	1000001905		1.66237	um/s	Track	1000001905		0.342839	um/s	Track	1000001905		5.34802	um	Track	1000009119		13.4581	um	Track	1000009119
	10.1269	um	Track	1001838383		40.7521	um	Track	1001838383		2.17161	um/s	Track	1001838383		0.692156	um/s	Track	1001838383		3.68042	um	Track	1000002037		12.2684	um	Track	1000002037		0.877067	um/s	Track	1000002037		0.342778	um/s	Track	1000002037		5.22517	um	Track	1000009872		18.2435	um	Track	1000009872
	21.4755	um	Track	1001839272		36.192	um	Track	1001839272		2.60225	um/s	Track	1001839272		0.614704	um/s	Track	1001839272		9.92567	um	Track	1000002255		20.6757	um	Track	1000002255		2.19422	um/s	Track	1000002255		0.350085	um/s	Track	1000002255		5.48386	um	Track	1000011869		19.606	um	Track	1000011869
	10.0029	um	Track	1001839278		36.8859	um	Track	1001839278		2.33004	um/s	Track	1001839278		0.62649	um/s	Track	1001839278		24.2879	um	Track	1000002266		44.5009	um	Track	1000002266		2.6473	um/s	Track	1000002266		0.7535	um/s	Track	1000002266		9.57211	um	Track	1000012163		23.8742	um	Track	1000012163
	23.3045	um	Track	1001839357		40.2458	um	Track	1001839357		2.55813	um/s	Track	1001839357		0.694791	um/s	Track	1001839357		7.80393	um	Track	1000002322		25.6676	um	Track	1000002322		1.57541	um/s	Track	1000002322		0.434609	um/s	Track	1000002322		5.00212	um	Track	1000012847		12.795	um	Track	1000012847
	10.5071	um	Track	1001839862		29.6492	um	Track	1001839862		1.4503	um/s	Track	1001839862		0.503579	um/s	Track	1001839862		13.2074	um	Track	1000002325		20.7305	um	Track	1000002325		1.47786	um/s	Track	1000002325		0.351013	um/s	Track	1000002325		18.7132	um	Track	1000013022		33.9142	um	Track	1000013022
	26.6795	um	Track	1001839985		44.4164	um	Track	1001839985		2.76956	um/s	Track	1001839985		0.754394	um/s	Track	1001839985		21.0764	um	Track	1000002526		46.6632	um	Track	1000002526		2.40652	um/s	Track	1000002526		0.790111	um/s	Track	1000002526		4.86563	um	Track	1000013070		15.0438	um	Track	1000013070
	19.3719	um	Track	1001840017		45.8944	um	Track	1001840017		2.60282	um/s	Track	1001840017		0.779496	um/s	Track	1001840017		11.7349	um	Track	1000002543		27.7391	um	Track	1000002543		1.9211	um/s	Track	1000002543		0.469685	um/s	Track	1000002543		5.49633	um	Track	1000013095		9.59888	um	Track	1000013095
	37.6454	um	Track	1001840021		57.4114	um	Track	1001840021		2.91105	um/s	Track	1001840021		0.975107	um/s	Track	1001840021		17.7033	um	Track	1000002561		27.5978	um	Track	1000002561		2.16419	um/s	Track	1000002561		0.467292	um/s	Track	1000002561		6.03386	um	Track	1000013166		16.074	um	Track	1000013166
	36.639	um	Track	1001840030		60.6672	um	Track	1001840030		3.4216	um/s	Track	1001840030		1.0304	um/s	Track	1001840030		12.5038	um	Track	1000002567		25.9114	um	Track	1000002567		2.30928	um/s	Track	1000002567		0.438738	um/s	Track	1000002567		28.8685	um	Track	1000013251		55.681	um	Track	1000013251
	17.8777	um	Track	1001840133		40.5966	um	Track	1001840133		1.77129	um/s	Track	1001840133		0.778861	um/s	Track	1001840133		4.21375	um	Track	1000002816		13.6387	um	Track	1000002816		1.60067	um/s	Track	1000002816		0.391693	um/s	Track	1000002816		6.86525	um	Track	1000013340		9.87961	um	Track	1000013340
	15.6932	um	Track	1001840161		33.7503	um	Track	1001840161		3.10923	um/s	Track	1001840161		0.573234	um/s	Track	1001840161		29.84	um	Track	1000002971		45.2065	um	Track	1000002971		2.50997	um/s	Track	1000002971		0.897988	um/s	Track	1000002971		5.68882	um	Track	1000013359		12.1324	um	Track	1000013359
	7.69028	um	Track	1001840169		22.0892	um	Track	1001840169		1.55084	um/s	Track	1001840169		0.375176	um/s	Track	1001840169		14.0151	um	Track	1000003031		23.0348	um	Track	1000003031		2.46076	um/s	Track	1000003031		0.390031	um/s	Track	1000003031		2.19167	um	Track	1000013491		7.2715	um	Track	1000013491
	18.7828	um	Track	1001840170		28.7306	um	Track	1001840170		2.70245	um/s	Track	1001840170		0.930818	um/s	Track	1001840170		8.04949	um	Track	1000003069		21.4434	um	Track	1000003069		2.36816	um/s	Track	1000003069		0.395329	um/s	Track	1000003069		24.2836	um	Track	1000013536		34.6493	um	Track	1000013536
	4.79603	um	Track	1001840580		22.905	um	Track	1001840580		2.40609	um/s	Track	1001840580		0.389032	um/s	Track	1001840580		18.9193	um	Track	1000003092		38.1534	um	Track	1000003092		2.15687	um/s	Track	1000003092		0.646022	um/s	Track	1000003092		45.3465	um	Track	1000013646		62.8411	um	Track	1000013646
	60.033	um	Track	1001840738		73.8801	um	Track	1001840738		2.73624	um/s	Track	1001840738		1.25482	um/s	Track	1001840738		8.77821	um	Track	1000003097		22.5954	um	Track	1000003097		2.26402	um/s	Track	1000003097		0.38259	um/s	Track	1000003097		5.71807	um	Track	1000013774		13.1357	um	Track	1000013774
	7.45834	um	Track	1001840794		22.591	um	Track	1001840794		2.08709	um/s	Track	1001840794		0.383699	um/s	Track	1001840794		11.1608	um	Track	1000003111		24.399	um	Track	1000003111		2.33228	um/s	Track	1000003111		0.870646	um/s	Track	1000003111		3.58976	um	Track	1000013857		6.6262	um	Track	1000013857
	23.6045	um	Track	1001840875		41.352	um	Track	1001840875		2.48634	um/s	Track	1001840875		0.702346	um/s	Track	1001840875		3.85626	um	Track	1000003133		15.4824	um	Track	1000003133		0.739486	um/s	Track	1000003133		0.262151	um/s	Track	1000003133		6.99534	um	Track	1000013861		10.7381	um	Track	1000013861
	21.1822	um	Track	1001841481		35.1589	um	Track	1001841481		3.97374	um/s	Track	1001841481		0.597159	um/s	Track	1001841481		24.4093	um	Track	1000003137		39.7226	um	Track	1000003137		2.79722	um/s	Track	1000003137		0.672593	um/s	Track	1000003137		4.89308	um	Track	1000013889		14.0535	um	Track	1000013889
	7.9974	um	Track	1001841548		31.6116	um	Track	1001841548		2.87044	um/s	Track	1001841548		0.536909	um/s	Track	1001841548		7.80489	um	Track	1000003166		23.9802	um	Track	1000003166		1.92986	um/s	Track	1000003166		0.406038	um/s	Track	1000003166		30.1868	um	Track	1000013922		42.3675	um	Track	1000013922
	21.9069	um	Track	1001841585		50.3544	um	Track	1001841585		2.63846	um/s	Track	1001841585		0.855247	um/s	Track	1001841585		14.7302	um	Track	1000003245		45.1833	um	Track	1000003245		2.01034	um/s	Track	1000003245		0.765053	um/s	Track	1000003245		37.8022	um	Track	1000013946		48.6429	um	Track	1000013946
	13.6439	um	Track	1001842741		32.4743	um	Track	1001842741		1.88446	um/s	Track	1001842741		0.551562	um/s	Track	1001842741		33.2667	um	Track	1000003246		47.2261	um	Track	1000003246		3.20454	um/s	Track	1000003246		0.799642	um/s	Track	1000003246		32.0278	um	Track	1000014023		46.4302	um	Track	1000014023
	3.62618	um	Track	1001842821		9.1998	um	Track	1001842821		2.36746	um/s	Track	1001842821		0.733871	um/s	Track	1001842821		23.7255	um	Track	1000003271		41.455	um	Track	1000003271		2.59498	um/s	Track	1000003271		0.701925	um/s	Track	1000003271		4.42528	um	Track	1000014066		10.5669	um	Track	1000014066
	16.6136	um	Track	1001842922		38.3404	um	Track	1001842922		2.4077	um/s	Track	1001842922		0.651195	um/s	Track	1001842922		44.8635	um	Track	1000003288		61.6482	um	Track	1000003288		2.37055	um/s	Track	1000003288		1.04384	um/s	Track	1000003288		4.02733	um	Track	1000014130		8.79376	um	Track	1000014130
	28.3818	um	Track	1001843382		38.5927	um	Track	1001843382		3.13443	um/s	Track	1001843382		1.59904	um/s	Track	1001843382		8.10396	um	Track	1000003294		17.1078	um	Track	1000003294		2.30333	um/s	Track	1000003294		0.333355	um/s	Track	1000003294		3.00363	um	Track	1000014183		11.7104	um	Track	1000014183
	16.9372	um	Track	1001843430		40.7263	um	Track	1001843430		2.99206	um/s	Track	1001843430		0.691719	um/s	Track	1001843430		13.968	um	Track	1000003779		25.1781	um	Track	1000003779		3.71713	um/s	Track	1000003779		0.565863	um/s	Track	1000003779		7.10814	um	Track	1000014189		13.8983	um	Track	1000014189
	46.4669	um	Track	1001843439		67.5243	um	Track	1001843439		2.81988	um/s	Track	1001843439		1.14687	um/s	Track	1001843439		14.5667	um	Track	1000003868		33.6589	um	Track	1000003868		3.00281	um/s	Track	1000003868		0.56992	um/s	Track	1000003868		5.06639	um	Track	1000014218		12.6753	um	Track	1000014218
	13.4392	um	Track	1001843514		28.9674	um	Track	1001843514		2.43157	um/s	Track	1001843514		0.491998	um/s	Track	1001843514		13.4089	um	Track	1000003873		33.7528	um	Track	1000003873		2.22879	um/s	Track	1000003873		0.57151	um/s	Track	1000003873		10.8886	um	Track	1000014232		19.3273	um	Track	1000014232
	7.26413	um	Track	1001843548		20.5211	um	Track	1001843548		2.91377	um/s	Track	1001843548		0.348542	um/s	Track	1001843548		16.2348	um	Track	1000003888		31.6538	um	Track	1000003888		2.29415	um/s	Track	1000003888		0.535969	um/s	Track	1000003888		12.0025	um	Track	1000014275		21.2664	um	Track	1000014275
	23.284	um	Track	1001843586		47.5342	um	Track	1001843586		3.05221	um/s	Track	1001843586		0.807347	um/s	Track	1001843586		15.055	um	Track	1000003936		30.398	um	Track	1000003936		2.33689	um/s	Track	1000003936		0.514705	um/s	Track	1000003936		5.09908	um	Track	1000014413		6.63611	um	Track	1000014413
	27.0215	um	Track	1001843589		65.5849	um	Track	1001843589		2.56443	um/s	Track	1001843589		1.11393	um/s	Track	1001843589		15.6214	um	Track	1000003983		29.74	um	Track	1000003983		2.11467	um/s	Track	1000003983		0.503565	um/s	Track	1000003983		5.65636	um	Track	1000014421		13.4167	um	Track	1000014421
	12.5585	um	Track	1001843672		21.1272	um	Track	1001843672		1.45722	um/s	Track	1001843672		0.576552	um/s	Track	1001843672		10.2699	um	Track	1000004039		33.3271	um	Track	1000004039		2.24031	um/s	Track	1000004039		0.564302	um/s	Track	1000004039		6.8177	um	Track	1000014616		20.6214	um	Track	1000014616
	5.12371	um	Track	1001843796		10.1101	um	Track	1001843796		1.15739	um/s	Track	1001843796		0.749677	um/s	Track	1001843796		6.88087	um	Track	1000004154		17.5237	um	Track	1000004154		1.4523	um/s	Track	1000004154		0.296715	um/s	Track	1000004154		9.98809	um	Track	1000014780		25.3987	um	Track	1000014780
	17.8506	um	Track	1001844089		31.9609	um	Track	1001844089		2.49241	um/s	Track	1001844089		0.551764	um/s	Track	1001844089		23.1416	um	Track	1000004458		40.2623	um	Track	1000004458		1.86909	um/s	Track	1000004458		0.68173	um/s	Track	1000004458		26.5927	um	Track	1000014806		41.7535	um	Track	1000014806
	3.87643	um	Track	1001844133		17.3438	um	Track	1001844133		1.15083	um/s	Track	1001844133		0.299418	um/s	Track	1001844133		3.47055	um	Track	1000004667		27.0194	um	Track	1000004667		1.21718	um/s	Track	1000004667		0.457499	um/s	Track	1000004667		16.7258	um	Track	1000014830		36.0866	um	Track	1000014830
	6.0632	um	Track	1001844452		24.7168	um	Track	1001844452		1.40001	um/s	Track	1001844452		0.433986	um/s	Track	1001844452		10.3231	um	Track	1000004754		30.9548	um	Track	1000004754		2.38735	um/s	Track	1000004754		0.524133	um/s	Track	1000004754		5.75987	um	Track	1000014948		16.848	um	Track	1000014948
	5.36193	um	Track	1001844587		23.6776	um	Track	1001844587		1.55764	um/s	Track	1001844587		0.402154	um/s	Track	1001844587		6.49738	um	Track	1000004761		17.3299	um	Track	1000004761		1.81463	um/s	Track	1000004761		0.293434	um/s	Track	1000004761		19.6963	um	Track	1000015152		22.8409	um	Track	1000015152
	3.25153	um	Track	1001844734		13.1493	um	Track	1001844734		0.579987	um/s	Track	1001844734		0.358838	um/s	Track	1001844734		9.11565	um	Track	1000004943		11.9285	um	Track	1000004943		1.89282	um/s	Track	1000004943		0.588337	um/s	Track	1000004943		4.42323	um	Track	1000015261		12.756	um	Track	1000015261
	9.83723	um	Track	1001844827		25.1374	um	Track	1001844827		2.34058	um/s	Track	1001844827		0.491396	um/s	Track	1001844827		8.16476	um	Track	1000004995		20.866	um	Track	1000004995		1.73377	um/s	Track	1000004995		0.353308	um/s	Track	1000004995		7.57208	um	Track	1000015370		21.2876	um	Track	1000015370
	4.36979	um	Track	1001844896		18.9122	um	Track	1001844896		1.24446	um/s	Track	1001844896		0.321216	um/s	Track	1001844896		7.85569	um	Track	1000005036		21.3648	um	Track	1000005036		2.36639	um/s	Track	1000005036		0.361754	um/s	Track	1000005036		13.4804	um	Track	1000015448		29.15	um	Track	1000015448
	16.0681	um	Track	1001845038		31.6823	um	Track	1001845038		2.33201	um/s	Track	1001845038		0.53811	um/s	Track	1001845038		7.30526	um	Track	1000005037		29.7291	um	Track	1000005037		2.32732	um/s	Track	1000005037		0.503379	um/s	Track	1000005037		6.84876	um	Track	1000015521		19.2776	um	Track	1000015521
	23.915	um	Track	1001845136		41.1196	um	Track	1001845136		1.86641	um/s	Track	1001845136		0.698398	um/s	Track	1001845136		36.0463	um	Track	1000005054		48.5035	um	Track	1000005054		2.78941	um/s	Track	1000005054		0.821272	um/s	Track	1000005054		5.40087	um	Track	1000015564		10.3229	um	Track	1000015564
	9.99986	um	Track	1001845182		21.3011	um	Track	1001845182		1.47063	um/s	Track	1001845182		0.361789	um/s	Track	1001845182		28.804	um	Track	1000005058		66.0687	um	Track	1000005058		3.22898	um/s	Track	1000005058		1.11869	um/s	Track	1000005058		5.29279	um	Track	1000015595		13.5018	um	Track	1000015595
	2.04834	um	Track	1001845226		9.88272	um	Track	1001845226		1.31321	um/s	Track	1001845226		0.341655	um/s	Track	1001845226		6.1784	um	Track	1000005072		20.8927	um	Track	1000005072		1.15229	um/s	Track	1000005072		0.35376	um/s	Track	1000005072		3.28147	um	Track	1000015861		11.4929	um	Track	1000015861
	4.08504	um	Track	1001845461		18.1259	um	Track	1001845461		1.49416	um/s	Track	1001845461		0.307861	um/s	Track	1001845461		7.09179	um	Track	1000005075		18.369	um	Track	1000005075		1.75391	um/s	Track	1000005075		0.311028	um/s	Track	1000005075		35.7472	um	Track	1000015952		69.1808	um	Track	1000015952
	8.08322	um	Track	1001845531		21.2774	um	Track	1001845531		1.23234	um/s	Track	1001845531		0.361388	um/s	Track	1001845531		17.7605	um	Track	1000005390		32.0771	um	Track	1000005390		3.43719	um/s	Track	1000005390		0.543137	um/s	Track	1000005390		31.6205	um	Track	1000016024		36.4577	um	Track	1000016024
	20.4516	um	Track	1001845896		37.982	um	Track	1001845896		2.77359	um/s	Track	1001845896		0.645108	um/s	Track	1001845896		14.9923	um	Track	1000005482		29.426	um	Track	1000005482		2.5833	um/s	Track	1000005482		0.498248	um/s	Track	1000005482		10.9523	um	Track	1000016064		18.688	um	Track	1000016064
	8.83017	um	Track	1001846163		24.6498	um	Track	1001846163		1.85822	um/s	Track	1001846163		0.6553	um/s	Track	1001846163		10.7764	um	Track	1000005509		21.9839	um	Track	1000005509		1.83987	um/s	Track	1000005509		0.372236	um/s	Track	1000005509		5.24099	um	Track	1000016103		12.3841	um	Track	1000016103
	7.76578	um	Track	1001846197		21.4371	um	Track	1001846197		1.8349	um/s	Track	1001846197		0.435581	um/s	Track	1001846197		10.29	um	Track	1000005521		21.9216	um	Track	1000005521		2.13516	um/s	Track	1000005521		0.371182	um/s	Track	1000005521		5.16774	um	Track	1000016249		14.6866	um	Track	1000016249
	15.2843	um	Track	1001846200		33.082	um	Track	1001846200		2.059	um/s	Track	1001846200		0.561884	um/s	Track	1001846200		19.6336	um	Track	1000005552		36.3775	um	Track	1000005552		3.4618	um/s	Track	1000005552		0.615952	um/s	Track	1000005552		11.6955	um	Track	1000016412		21.536	um	Track	1000016412
	7.9101	um	Track	1001846256		21.9472	um	Track	1001846256		2.16776	um/s	Track	1001846256		0.372763	um/s	Track	1001846256		18.3976	um	Track	1000005572		33.8839	um	Track	1000005572		2.01667	um/s	Track	1000005572		0.57373	um/s	Track	1000005572		17.9006	um	Track	1000016432		35.1653	um	Track	1000016432
	31.796	um	Track	1001846276		49.4524	um	Track	1001846276		2.66939	um/s	Track	1001846276		0.839927	um/s	Track	1001846276		22.0462	um	Track	1000005630		34.1646	um	Track	1000005630		2.56729	um/s	Track	1000005630		0.578482	um/s	Track	1000005630		9.57977	um	Track	1000016465		16.2956	um	Track	1000016465
	4.65165	um	Track	1001846379		16.2214	um	Track	1001846379		1.07889	um/s	Track	1001846379		0.275513	um/s	Track	1001846379		23.1978	um	Track	1000005681		38.3634	um	Track	1000005681		2.78541	um/s	Track	1000005681		0.649578	um/s	Track	1000005681		5.90833	um	Track	1000016580		13.4944	um	Track	1000016580
	21.5852	um	Track	1001846464		36.6583	um	Track	1001846464		1.73141	um/s	Track	1001846464		0.622625	um/s	Track	1001846464		2.44568	um	Track	1000005695		14.7533	um	Track	1000005695		1.52465	um/s	Track	1000005695		0.249806	um/s	Track	1000005695		15.2221	um	Track	1000016598		23.1949	um	Track	1000016598
	18.8722	um	Track	1001846495		31.135	um	Track	1001846495		2.08387	um/s	Track	1001846495		0.597336	um/s	Track	1001846495		6.03374	um	Track	1000005748		15.7067	um	Track	1000005748		1.37302	um/s	Track	1000005748		0.26595	um/s	Track	1000005748		4.34591	um	Track	1000016600		15.5668	um	Track	1000016600
	4.8672	um	Track	1001846538		15.6307	um	Track	1001846538		1.5791	um/s	Track	1001846538		0.26548	um/s	Track	1001846538		15.4445	um	Track	1000005828		25.875	um	Track	1000005828		2.03377	um/s	Track	1000005828		0.43812	um/s	Track	1000005828		8.59834	um	Track	1000016606		15.6185	um	Track	1000016606
	21.8773	um	Track	1001846567		40.0296	um	Track	1001846567		2.60738	um/s	Track	1001846567		0.679885	um/s	Track	1001846567		6.72728	um	Track	1000005830		20.0269	um	Track	1000005830		1.07414	um/s	Track	1000005830		0.339099	um/s	Track	1000005830		23.7095	um	Track	1000016734		45.5792	um	Track	1000016734
	13.4571	um	Track	1001846603		29.7087	um	Track	1001846603		1.6669	um/s	Track	1001846603		0.504589	um/s	Track	1001846603		4.11593	um	Track	1000005948		17.2734	um	Track	1000005948		2.11457	um/s	Track	1000005948		0.364272	um/s	Track	1000005948		22.8973	um	Track	1000016805		31.8549	um	Track	1000016805
	44.299	um	Track	1001846634		59.8878	um	Track	1001846634		3.1299	um/s	Track	1001846634		1.01717	um/s	Track	1001846634		3.54668	um	Track	1000005985		20.3294	um	Track	1000005985		1.72283	um/s	Track	1000005985		0.344222	um/s	Track	1000005985		13.2181	um	Track	1000016884		30.9526	um	Track	1000016884
	7.34249	um	Track	1001846648		12.0956	um	Track	1001846648		1.64179	um/s	Track	1001846648		0.404631	um/s	Track	1001846648		24.6905	um	Track	1000006032		38.0227	um	Track	1000006032		2.60438	um/s	Track	1000006032		0.643809	um/s	Track	1000006032		8.43258	um	Track	1000016902		11.7488	um	Track	1000016902
	18.5517	um	Track	1001846670		35.2956	um	Track	1001846670		1.75007	um/s	Track	1001846670		0.59948	um/s	Track	1001846670		2.38567	um	Track	1000006218		14.0533	um	Track	1000006218		1.00951	um/s	Track	1000006218		0.237954	um/s	Track	1000006218		4.39241	um	Track	1000016986		9.5165	um	Track	1000016986
	48.9921	um	Track	1001846771		61.3597	um	Track	1001846771		2.54826	um/s	Track	1001846771		1.04217	um/s	Track	1001846771		4.85134	um	Track	1000006229		20.976	um	Track	1000006229		1.9569	um/s	Track	1000006229		0.355171	um/s	Track	1000006229		19.1198	um	Track	1000017124		33.496	um	Track	1000017124
	20.0414	um	Track	1001846794		36.9221	um	Track	1001846794		3.10385	um/s	Track	1001846794		0.627105	um/s	Track	1001846794		11.0612	um	Track	1000006301		21.6694	um	Track	1000006301		2.31751	um/s	Track	1000006301		0.366911	um/s	Track	1000006301		18.8683	um	Track	1000017184		23.4158	um	Track	1000017184
	17.6446	um	Track	1001846982		33.8989	um	Track	1001846982		2.47662	um/s	Track	1001846982		0.575758	um/s	Track	1001846982		7.74975	um	Track	1000006312		19.2341	um	Track	1000006312		1.59155	um/s	Track	1000006312		0.325676	um/s	Track	1000006312		11.3368	um	Track	1000017186		17.5332	um	Track	1000017186
	4.82211	um	Track	1001847010		20.7629	um	Track	1001847010		1.63874	um/s	Track	1001847010		0.358445	um/s	Track	1001847010		6.34165	um	Track	1000006335		17.9228	um	Track	1000006335		2.31136	um/s	Track	1000006335		0.303473	um/s	Track	1000006335		31.5125	um	Track	1000017211		57.7227	um	Track	1000017211
	31.3326	um	Track	1001847279		46.8583	um	Track	1001847279		2.13108	um/s	Track	1001847279		0.795867	um/s	Track	1001847279		7.73616	um	Track	1000006466		20.6053	um	Track	1000006466		1.89812	um/s	Track	1000006466		0.348893	um/s	Track	1000006466		9.67625	um	Track	1000017212		19.4867	um	Track	1000017212
	10.2205	um	Track	1001847331		26.3376	um	Track	1001847331		1.69561	um/s	Track	1001847331		0.447333	um/s	Track	1001847331		6.28243	um	Track	1000006535		22.7337	um	Track	1000006535		2.14168	um/s	Track	1000006535		0.384933	um/s	Track	1000006535		4.89329	um	Track	1000017233		17.8003	um	Track	1000017233
	17.1429	um	Track	1001847374		34.5788	um	Track	1001847374		2.3716	um/s	Track	1001847374		0.587306	um/s	Track	1001847374		8.78821	um	Track	1000006634		22.0409	um	Track	1000006634		1.77544	um/s	Track	1000006634		0.373202	um/s	Track	1000006634		5.50289	um	Track	1000017356		10.4971	um	Track	1000017356
	15.546	um	Track	1001847406		33.6337	um	Track	1001847406		2.19185	um/s	Track	1001847406		0.571254	um/s	Track	1001847406		15.5784	um	Track	1000006689		38.0044	um	Track	1000006689		2.80718	um/s	Track	1000006689		0.643499	um/s	Track	1000006689		6.84737	um	Track	1000017402		17.2299	um	Track	1000017402
	23.9265	um	Track	1001847525		32.4372	um	Track	1001847525		3.45459	um/s	Track	1001847525		1.24442	um/s	Track	1001847525		11.2778	um	Track	1000006705		35.147	um	Track	1000006705		1.72925	um/s	Track	1000006705		0.595117	um/s	Track	1000006705		8.37582	um	Track	1000017414		12.7257	um	Track	1000017414
	4.72974	um	Track	1001847574		18.6261	um	Track	1001847574		1.58324	um/s	Track	1001847574		0.316357	um/s	Track	1001847574		2.20513	um	Track	1000006727		12.7176	um	Track	1000006727		0.533319	um/s	Track	1000006727		0.215337	um/s	Track	1000006727		2.35087	um	Track	1000017753		9.12618	um	Track	1000017753
	9.40556	um	Track	1001847727		20.9536	um	Track	1001847727		1.86727	um/s	Track	1001847727		0.355888	um/s	Track	1001847727		6.96779	um	Track	1000006734		27.5074	um	Track	1000006734		2.70843	um/s	Track	1000006734		0.465761	um/s	Track	1000006734		37.1116	um	Track	1000017962		54.6022	um	Track	1000017962
	28.7757	um	Track	1001847911		43.5482	um	Track	1001847911		2.64287	um/s	Track	1001847911		0.739648	um/s	Track	1001847911		20.5605	um	Track	1000007001		33.4132	um	Track	1000007001		1.76383	um/s	Track	1000007001		0.565759	um/s	Track	1000007001		25.7507	um	Track	1000017978		54.0024	um	Track	1000017978
	21.4001	um	Track	1001847946		29.0416	um	Track	1001847946		2.29634	um/s	Track	1001847946		1.2525	um/s	Track	1001847946		25.8507	um	Track	1000007125		38.5771	um	Track	1000007125		2.73179	um/s	Track	1000007125		0.653197	um/s	Track	1000007125		19.5427	um	Track	1000018000		38.1698	um	Track	1000018000
	24.2988	um	Track	1001848108		34.0055	um	Track	1001848108		2.50277	um/s	Track	1001848108		0.749911	um/s	Track	1001848108		4.92061	um	Track	1000007176		20.4897	um	Track	1000007176		1.84743	um/s	Track	1000007176		0.346936	um/s	Track	1000007176		3.60973	um	Track	1000018239		11.035	um	Track	1000018239
	26.8691	um	Track	1001848123		47.4163	um	Track	1001848123		2.85571	um/s	Track	1001848123		0.805345	um/s	Track	1001848123		8.21384	um	Track	1000007222		21.1753	um	Track	1000007222		1.64678	um/s	Track	1000007222		0.370624	um/s	Track	1000007222		14.7357	um	Track	1000018275		21.4959	um	Track	1000018275
	13.5377	um	Track	1001848135		26.0992	um	Track	1001848135		2.01138	um/s	Track	1001848135		0.443283	um/s	Track	1001848135		7.8046	um	Track	1000007349		29.3292	um	Track	1000007349		2.26758	um/s	Track	1000007349		0.496609	um/s	Track	1000007349		6.47876	um	Track	1000018489		12.1071	um	Track	1000018489
	24.765	um	Track	1001848190		37.6319	um	Track	1001848190		2.22566	um/s	Track	1001848190		0.639161	um/s	Track	1001848190		5.40697	um	Track	1000007363		25.2908	um	Track	1000007363		1.36089	um/s	Track	1000007363		0.428229	um/s	Track	1000007363		4.94003	um	Track	1000018495		14.0994	um	Track	1000018495
	19.5602	um	Track	1001848223		36.8474	um	Track	1001848223		2.485	um/s	Track	1001848223		0.748703	um/s	Track	1001848223		12.7541	um	Track	1000007370		22.1129	um	Track	1000007370		2.01474	um/s	Track	1000007370		0.486404	um/s	Track	1000007370		17.3171	um	Track	1000018632		20.8061	um	Track	1000018632
	40.7574	um	Track	1001848404		60.1737	um	Track	1001848404		2.93746	um/s	Track	1001848404		1.02202	um/s	Track	1001848404		7.00719	um	Track	1000007480		19.5025	um	Track	1000007480		2.71304	um/s	Track	1000007480		0.330221	um/s	Track	1000007480		26.8074	um	Track	1000018679		34.2415	um	Track	1000018679
	22.99	um	Track	1001848457		36.2001	um	Track	1001848457		2.35995	um/s	Track	1001848457		0.614843	um/s	Track	1001848457		31.5552	um	Track	1000007492		45.1744	um	Track	1000007492		2.81859	um/s	Track	1000007492		0.764904	um/s	Track	1000007492		4.56879	um	Track	1000018696		10.5073	um	Track	1000018696
	31.4713	um	Track	1001848589		49.6132	um	Track	1001848589		2.7132	um/s	Track	1001848589		0.842659	um/s	Track	1001848589		2.18531	um	Track	1000007506		15.8841	um	Track	1000007506		1.16971	um/s	Track	1000007506		0.268953	um/s	Track	1000007506		8.91288	um	Track	1000018768		22.2475	um	Track	1000018768
	31.4679	um	Track	1001848639		48.5947	um	Track	1001848639		3.63651	um/s	Track	1001848639		0.825359	um/s	Track	1001848639		2.87933	um	Track	1000007508		15.8775	um	Track	1000007508		1.29267	um/s	Track	1000007508		0.268842	um/s	Track	1000007508		17.2232	um	Track	1000018782		32.7708	um	Track	1000018782
	15.215	um	Track	1001848675		30.1436	um	Track	1001848675		2.64993	um/s	Track	1001848675		0.511975	um/s	Track	1001848675		19.3203	um	Track	1000007511		33.1677	um	Track	1000007511		2.0552	um/s	Track	1000007511		0.671927	um/s	Track	1000007511		7.46634	um	Track	1000018915		14.5406	um	Track	1000018915
	4.45067	um	Track	1001848743		18.2463	um	Track	1001848743		1.21025	um/s	Track	1001848743		0.309905	um/s	Track	1001848743		4.33858	um	Track	1000007551		6.40208	um	Track	1000007551		0.842243	um/s	Track	1000007551		0.331662	um/s	Track	1000007551		7.77771	um	Track	1000018941		23.7665	um	Track	1000018941
	6.6698	um	Track	1001848790		20.8969	um	Track	1001848790		2.36341	um/s	Track	1001848790		0.354925	um/s	Track	1001848790		7.07017	um	Track	1000007846		23.177	um	Track	1000007846		1.76871	um/s	Track	1000007846		0.392439	um/s	Track	1000007846		22.7007	um	Track	1000018948		28.8328	um	Track	1000018948
	14.0553	um	Track	1001848809		30.5	um	Track	1001848809		1.8878	um/s	Track	1001848809		0.51803	um/s	Track	1001848809		7.07371	um	Track	1000007918		24.4572	um	Track	1000007918		1.81102	um/s	Track	1000007918		0.414114	um/s	Track	1000007918		27.5889	um	Track	1000018972		43.5123	um	Track	1000018972
	25.9556	um	Track	1001848851		39.8742	um	Track	1001848851		2.09251	um/s	Track	1001848851		0.677246	um/s	Track	1001848851		9.20321	um	Track	1000007990		24.4929	um	Track	1000007990		2.41316	um/s	Track	1000007990		0.414719	um/s	Track	1000007990		5.70131	um	Track	1000018979		13.5898	um	Track	1000018979
	8.00808	um	Track	1001848870		23.5521	um	Track	1001848870		2.189	um/s	Track	1001848870		0.400021	um/s	Track	1001848870		8.99463	um	Track	1000008002		26.3641	um	Track	1000008002		2.00661	um/s	Track	1000008002		0.446403	um/s	Track	1000008002		7.04807	um	Track	1000019003		16.4607	um	Track	1000019003
	11.9333	um	Track	1001848884		30.2019	um	Track	1001848884		1.50001	um/s	Track	1001848884		0.512966	um/s	Track	1001848884		8.74458	um	Track	1000008108		17.2262	um	Track	1000008108		1.96219	um/s	Track	1000008108		0.524311	um/s	Track	1000008108		13.5561	um	Track	1000019010		21.8138	um	Track	1000019010
	2.43714	um	Track	1001848945		10.3059	um	Track	1001848945		1.52299	um/s	Track	1001848945		0.368356	um/s	Track	1001848945		26.9871	um	Track	1000008340		40.6528	um	Track	1000008340		2.41225	um/s	Track	1000008340		0.688342	um/s	Track	1000008340		5.09492	um	Track	1000019024		12.2705	um	Track	1000019024
	27.2877	um	Track	1001848969		42.619	um	Track	1001848969		2.67817	um/s	Track	1001848969		0.723865	um/s	Track	1001848969		5.49812	um	Track	1000008772		18.2167	um	Track	1000008772		2.23414	um/s	Track	1000008772		0.30845	um/s	Track	1000008772		29.796	um	Track	1000019171		50.1034	um	Track	1000019171
	20.9423	um	Track	1001849069		40.1588	um	Track	1001849069		2.70728	um/s	Track	1001849069		0.68208	um/s	Track	1001849069		9.0064	um	Track	1000008830		21.0736	um	Track	1000008830		2.07142	um/s	Track	1000008830		0.356823	um/s	Track	1000008830		18.5822	um	Track	1000019335		24.7622	um	Track	1000019335
	14.3682	um	Track	1001849071		31.4806	um	Track	1001849071		1.86155	um/s	Track	1001849071		0.62729	um/s	Track	1001849071		5.4249	um	Track	1000008858		20.1486	um	Track	1000008858		1.60749	um/s	Track	1000008858		0.34116	um/s	Track	1000008858		19.7532	um	Track	1000019529		29.5642	um	Track	1000019529
	14.9253	um	Track	1001849111		28.7931	um	Track	1001849111		1.98903	um/s	Track	1001849111		0.489039	um/s	Track	1001849111		20.1508	um	Track	1000008970		30.9809	um	Track	1000008970		1.63162	um/s	Track	1000008970		0.524575	um/s	Track	1000008970		5.56513	um	Track	1000019559		13.9487	um	Track	1000019559
	13.8123	um	Track	1001849298		30.1069	um	Track	1001849298		2.11459	um/s	Track	1001849298		0.511352	um/s	Track	1001849298		15.3086	um	Track	1000008992		29.5513	um	Track	1000008992		1.70947	um/s	Track	1000008992		0.500369	um/s	Track	1000008992		8.78968	um	Track	1000019611		12.1119	um	Track	1000019611
	12.755	um	Track	1001849306		28.0173	um	Track	1001849306		2.23713	um/s	Track	1001849306		0.475862	um/s	Track	1001849306		8.91852	um	Track	1000009004		23.6782	um	Track	1000009004		2.81968	um/s	Track	1000009004		0.400925	um/s	Track	1000009004		9.67809	um	Track	1000019665		13.6712	um	Track	1000019665
	4.89846	um	Track	1001849340		20.3033	um	Track	1001849340		1.09957	um/s	Track	1001849340		0.344843	um/s	Track	1001849340		11.1204	um	Track	1000009171		26.1355	um	Track	1000009171		1.79708	um/s	Track	1000009171		0.442533	um/s	Track	1000009171		10.2464	um	Track	1000019735		12.6404	um	Track	1000019735
	28.9634	um	Track	1001849365		44.385	um	Track	1001849365		3.06264	um/s	Track	1001849365		0.75386	um/s	Track	1001849365		10.5676	um	Track	1000009417		25.7152	um	Track	1000009417		1.97934	um/s	Track	1000009417		0.435415	um/s	Track	1000009417		16.7321	um	Track	1000019738		32.2877	um	Track	1000019738
	52.1805	um	Track	1001849445		66.9219	um	Track	1001849445		2.52547	um/s	Track	1001849445		1.13664	um/s	Track	1001849445		19.7077	um	Track	1000009569		34.644	um	Track	1000009569		2.3809	um/s	Track	1000009569		0.586599	um/s	Track	1000009569		26.5485	um	Track	1000019771		40.8807	um	Track	1000019771
	9.06689	um	Track	1001849541		26.3292	um	Track	1001849541		2.32464	um/s	Track	1001849541		0.44719	um/s	Track	1001849541		32.3981	um	Track	1000009607		46.2343	um	Track	1000009607		2.07048	um/s	Track	1000009607		0.78285	um/s	Track	1000009607		2.95327	um	Track	1000020013		11.2381	um	Track	1000020013
	19.3214	um	Track	1001849551		35.1516	um	Track	1001849551		2.2337	um/s	Track	1001849551		0.597034	um/s	Track	1001849551		5.82696	um	Track	1000009692		24.3848	um	Track	1000009692		1.30295	um/s	Track	1000009692		0.466329	um/s	Track	1000009692		45.5479	um	Track	1000020182		56.4514	um	Track	1000020182
	18.6771	um	Track	1001849595		33.5606	um	Track	1001849595		1.85433	um/s	Track	1001849595		0.570012	um/s	Track	1001849595		4.06019	um	Track	1000009694		23.9485	um	Track	1000009694		0.985997	um/s	Track	1000009694		0.4055	um/s	Track	1000009694		60.4556	um	Track	1000020234		96.5419	um	Track	1000020234
	12.6619	um	Track	1001849698		30.0897	um	Track	1001849698		1.70324	um/s	Track	1001849698		0.51106	um/s	Track	1001849698		21.4027	um	Track	1000009816		35.3662	um	Track	1000009816		2.5951	um/s	Track	1000009816		0.598828	um/s	Track	1000009816		17.767	um	Track	1000020263		30.7143	um	Track	1000020263
	23.4825	um	Track	1001849700		38.5198	um	Track	1001849700		2.49245	um/s	Track	1001849700		0.654241	um/s	Track	1001849700		21.0353	um	Track	1000009839		29.5825	um	Track	1000009839		2.00352	um/s	Track	1000009839		0.500898	um/s	Track	1000009839		5.41046	um	Track	1000020417		11.2965	um	Track	1000020417
	22.3515	um	Track	1001849707		55.5244	um	Track	1001849707		2.50822	um/s	Track	1001849707		0.943057	um/s	Track	1001849707		3.9336	um	Track	1000009872		18.4337	um	Track	1000009872		1.99195	um/s	Track	1000009872		0.312123	um/s	Track	1000009872		22.7238	um	Track	1000020587		38.8266	um	Track	1000020587
	12.7551	um	Track	1001849765		30.1228	um	Track	1001849765		2.4331	um/s	Track	1001849765		0.511623	um/s	Track	1001849765		6.30088	um	Track	1000009895		20.7767	um	Track	1000009895		0.831207	um/s	Track	1000009895		0.351795	um/s	Track	1000009895		2.66026	um	Track	1000020696		10.314	um	Track	1000020696
	22.0497	um	Track	1001849786		37.2183	um	Track	1001849786		2.40313	um/s	Track	1001849786		0.632136	um/s	Track	1001849786		6.43921	um	Track	1000009905		17.9589	um	Track	1000009905		1.31796	um/s	Track	1000009905		0.304083	um/s	Track	1000009905		4.63204	um	Track	1000020701		10.2158	um	Track	1000020701
	18.3423	um	Track	1001849808		32.5399	um	Track	1001849808		2.15241	um/s	Track	1001849808		0.552676	um/s	Track	1001849808		25.2617	um	Track	1000009929		39.3791	um	Track	1000009929		2.88241	um/s	Track	1000009929		0.666775	um/s	Track	1000009929		6.04239	um	Track	1000020712		10.9189	um	Track	1000020712
	29.7134	um	Track	1001849813		54.4567	um	Track	1001849813		2.8404	um/s	Track	1001849813		1.2541	um/s	Track	1001849813		5.92442	um	Track	1000009950		25.7006	um	Track	1000009950		1.35048	um/s	Track	1000009950		0.435169	um/s	Track	1000009950		16.5529	um	Track	1000020731		29.0295	um	Track	1000020731
	11.4875	um	Track	1001849833		25.3611	um	Track	1001849833		2.87693	um/s	Track	1001849833		0.430747	um/s	Track	1001849833		17.3062	um	Track	1000009955		28.7846	um	Track	1000009955		1.99132	um/s	Track	1000009955		0.487387	um/s	Track	1000009955		13.5226	um	Track	1000020994		25.2888	um	Track	1000020994
	5.21762	um	Track	1001849851		19.3398	um	Track	1001849851		1.89836	um/s	Track	1001849851		0.328479	um/s	Track	1001849851		9.77617	um	Track	1000010210		24.9448	um	Track	1000010210		1.52026	um/s	Track	1000010210		0.422372	um/s	Track	1000010210		15.9346	um	Track	1000021096		54.1332	um	Track	1000021096
	2.52703	um	Track	1001849874		12.3656	um	Track	1001849874		0.549106	um/s	Track	1001849874		0.210025	um/s	Track	1001849874		17.8348	um	Track	1000010446		26.5119	um	Track	1000010446		2.981	um/s	Track	1000010446		1.71787	um/s	Track	1000010446		21.8888	um	Track	1000021263		38.7447	um	Track	1000021263
	5.22326	um	Track	1001849921		17.2151	um	Track	1001849921		1.56387	um/s	Track	1001849921		0.292392	um/s	Track	1001849921		10.1532	um	Track	1000010510		19.1924	um	Track	1000010510		2.07652	um/s	Track	1000010510		0.495876	um/s	Track	1000010510		3.18216	um	Track	1000021264		12.2536	um	Track	1000021264
	26.2494	um	Track	1001849971		45.1893	um	Track	1001849971		2.74563	um/s	Track	1001849971		0.767521	um/s	Track	1001849971		3.59526	um	Track	1000010555		15.0613	um	Track	1000010555		1.10624	um/s	Track	1000010555		0.255021	um/s	Track	1000010555		9.8078	um	Track	1000021284		16.5049	um	Track	1000021284
	8.02089	um	Track	1001849977		21.9983	um	Track	1001849977		2.28338	um/s	Track	1001849977		0.373632	um/s	Track	1001849977		6.80348	um	Track	1000010557		32.2175	um	Track	1000010557		3.01734	um/s	Track	1000010557		0.545514	um/s	Track	1000010557		15.0949	um	Track	1000021319		20.5022	um	Track	1000021319
	20.218	um	Track	1001849983		37.6665	um	Track	1001849983		2.52794	um/s	Track	1001849983		0.639749	um/s	Track	1001849983		2.14204	um	Track	1000010716		7.51509	um	Track	1000010716		1.40253	um/s	Track	1000010716		0.311236	um/s	Track	1000010716		4.25471	um	Track	1000021382		12.8129	um	Track	1000021382
	16.6055	um	Track	1001849997		43.6377	um	Track	1001849997		2.7248	um/s	Track	1001849997		0.741168	um/s	Track	1001849997		11.0983	um	Track	1000010719		34.2738	um	Track	1000010719		2.44103	um/s	Track	1000010719		0.580332	um/s	Track	1000010719		32.0616	um	Track	1000021488		59.9493	um	Track	1000021488
	39.2239	um	Track	1001850027		55.4512	um	Track	1001850027		2.75884	um/s	Track	1001850027		0.941814	um/s	Track	1001850027		12.654	um	Track	1000010732		32.9533	um	Track	1000010732		2.59655	um/s	Track	1000010732		0.557972	um/s	Track	1000010732		5.07815	um	Track	1000021567		9.91859	um	Track	1000021567
	9.15835	um	Track	1001850074		17.5769	um	Track	1001850074		1.94483	um/s	Track	1001850074		0.587993	um/s	Track	1001850074		3.50709	um	Track	1000010745		22.3985	um	Track	1000010745		1.1547	um/s	Track	1000010745		0.379257	um/s	Track	1000010745		4.05595	um	Track	1000021612		15.485	um	Track	1000021612
	43.0465	um	Track	1001850099		60.4041	um	Track	1001850099		2.8369	um/s	Track	1001850099		1.02594	um/s	Track	1001850099		6.86342	um	Track	1000010746		21.2819	um	Track	1000010746		1.03766	um/s	Track	1000010746		0.36035	um/s	Track	1000010746		16.0854	um	Track	1000021908		26.6854	um	Track	1000021908
	8.12891	um	Track	1001850110		11.4716	um	Track	1001850110		1.26325	um/s	Track	1001850110		0.594227	um/s	Track	1001850110		6.75371	um	Track	1000010880		18.7039	um	Track	1000010880		1.80209	um/s	Track	1000010880		0.316699	um/s	Track	1000010880		5.19425	um	Track	1000022018		10.3992	um	Track	1000022018
	11.8234	um	Track	1001850226		23.3513	um	Track	1001850226		1.97468	um/s	Track	1001850226		0.396611	um/s	Track	1001850226		8.88725	um	Track	1000010977		24.3592	um	Track	1000010977		2.147	um/s	Track	1000010977		0.764234	um/s	Track	1000010977		12.2489	um	Track	1000022083		21.0167	um	Track	1000022083
	3.82356	um	Track	1001850371		16.4597	um	Track	1001850371		1.22231	um/s	Track	1001850371		0.27956	um/s	Track	1001850371		25.7406	um	Track	1000011118		42.92	um	Track	1000011118		2.89951	um/s	Track	1000011118		0.72673	um/s	Track	1000011118		19.7393	um	Track	1000022090		29.0235	um	Track	1000022090
	9.95353	um	Track	1001850434		19.5177	um	Track	1001850434		2.19183	um/s	Track	1001850434		0.404379	um/s	Track	1001850434		31.9985	um	Track	1000011153		48.922	um	Track	1000011153		2.55957	um/s	Track	1000011153		0.828358	um/s	Track	1000011153		4.1808	um	Track	1000022186		12.6143	um	Track	1000022186
	3.24185	um	Track	1001850440		6.33153	um	Track	1001850440		2.3015	um/s	Track	1001850440		0.410792	um/s	Track	1001850440		5.46568	um	Track	1000011208		22.4498	um	Track	1000011208		1.44232	um/s	Track	1000011208		0.445945	um/s	Track	1000011208		6.10733	um	Track	1000022193		15.6056	um	Track	1000022193
	8.4897	um	Track	1001850455		26.286	um	Track	1001850455		1.58063	um/s	Track	1001850455		0.446455	um/s	Track	1001850455		13.4709	um	Track	1000011225		21.9779	um	Track	1000011225		2.38305	um/s	Track	1000011225		0.582319	um/s	Track	1000011225		31.9752	um	Track	1000022198		65.8305	um	Track	1000022198
	13.367	um	Track	1001850516		29.9392	um	Track	1001850516		2.20088	um/s	Track	1001850516		0.508505	um/s	Track	1001850516		2.64965	um	Track	1000011378		16.4103	um	Track	1000011378		1.35077	um/s	Track	1000011378		0.277862	um/s	Track	1000011378		10.7755	um	Track	1000022298		19.4366	um	Track	1000022298
	7.35071	um	Track	1001850561		16.4299	um	Track	1001850561		1.27828	um/s	Track	1001850561		0.279054	um/s	Track	1001850561		6.6071	um	Track	1000011436		22.3787	um	Track	1000011436		2.27713	um/s	Track	1000011436		0.378921	um/s	Track	1000011436		58.6774	um	Track	1000022367		79.6939	um	Track	1000022367
	15.0652	um	Track	1001850568		20.7964	um	Track	1001850568		2.69575	um/s	Track	1001850568		0.8969	um/s	Track	1001850568		18.8501	um	Track	1000011439		41.4966	um	Track	1000011439		2.17674	um/s	Track	1000011439		0.70263	um/s	Track	1000011439		4.0719	um	Track	1000022404		7.76416	um	Track	1000022404
	4.91537	um	Track	1001850605		22.9143	um	Track	1001850605		1.6474	um/s	Track	1001850605		0.38919	um/s	Track	1001850605		19.6919	um	Track	1000011449		30.8986	um	Track	1000011449		2.71287	um/s	Track	1000011449		0.523183	um/s	Track	1000011449		10.555	um	Track	1000022407		23.8608	um	Track	1000022407
	20.0814	um	Track	1001850606		32.925	um	Track	1001850606		2.25385	um/s	Track	1001850606		0.559216	um/s	Track	1001850606		4.69941	um	Track	1000011498		20.9696	um	Track	1000011498		1.5856	um/s	Track	1000011498		0.355062	um/s	Track	1000011498		13.2334	um	Track	1000022467		21.5414	um	Track	1000022467
	13.9536	um	Track	1001850630		24.6753	um	Track	1001850630		2.97246	um/s	Track	1001850630		0.419098	um/s	Track	1001850630		6.44818	um	Track	1000011544		27.5818	um	Track	1000011544		1.95961	um/s	Track	1000011544		0.467021	um/s	Track	1000011544		7.55282	um	Track	1000022472		18.2997	um	Track	1000022472
	18.796	um	Track	1001850688		28.8143	um	Track	1001850688		3.27843	um/s	Track	1001850688		0.663571	um/s	Track	1001850688		11.0193	um	Track	1000011876		23.2253	um	Track	1000011876		2.37724	um/s	Track	1000011876		0.436057	um/s	Track	1000011876		28.6928	um	Track	1000022488		43.8945	um	Track	1000022488
	20.892	um	Track	1001850699		33.4225	um	Track	1001850699		2.47457	um/s	Track	1001850699		0.692464	um/s	Track	1001850699		14.0719	um	Track	1000011983		31.4907	um	Track	1000011983		2.30354	um/s	Track	1000011983		0.533207	um/s	Track	1000011983		4.18321	um	Track	1000022494		15.385	um	Track	1000022494
	15.0993	um	Track	1001850746		35.3377	um	Track	1001850746		3.06263	um/s	Track	1001850746		0.600195	um/s	Track	1001850746		10.15	um	Track	1000012002		28.3958	um	Track	1000012002		2.05754	um/s	Track	1000012002		0.575256	um/s	Track	1000012002		9.05801	um	Track	1000022502		18.1611	um	Track	1000022502
	17.2996	um	Track	1001850788		36.6674	um	Track	1001850788		2.2033	um/s	Track	1001850788		0.62278	um/s	Track	1001850788		13.9841	um	Track	1000012019		25.8524	um	Track	1000012019		1.83035	um/s	Track	1000012019		0.437738	um/s	Track	1000012019		20.6634	um	Track	1000022507		32.9132	um	Track	1000022507
	22.4422	um	Track	1001850832		43.5219	um	Track	1001850832		2.78122	um/s	Track	1001850832		0.739201	um/s	Track	1001850832		9.72318	um	Track	1000012128		29.5319	um	Track	1000012128		2.62163	um/s	Track	1000012128		0.500041	um/s	Track	1000012128		6.62988	um	Track	1000022535		13.3187	um	Track	1000022535
	6.33461	um	Track	1001850834		23.215	um	Track	1001850834		2.08113	um/s	Track	1001850834		0.394296	um/s	Track	1001850834		7.68142	um	Track	1000012129		21.8189	um	Track	1000012129		1.1143	um/s	Track	1000012129		0.369442	um/s	Track	1000012129		4.12517	um	Track	1000022544		13.246	um	Track	1000022544
	41.7196	um	Track	1001850841		58.3523	um	Track	1001850841		2.70381	um/s	Track	1001850841		0.991089	um/s	Track	1001850841		4.84348	um	Track	1000012162		41.5557	um	Track	1000012162		2.8426	um/s	Track	1000012162		0.703631	um/s	Track	1000012162		10.0091	um	Track	1000022552		15.7323	um	Track	1000022552
	20.2488	um	Track	1001850924		35.9145	um	Track	1001850924		2.4805	um/s	Track	1001850924		0.609992	um/s	Track	1001850924		18.6406	um	Track	1000012174		36.0228	um	Track	1000012174		2.08843	um/s	Track	1000012174		0.609945	um/s	Track	1000012174		7.67355	um	Track	1000023117		14.1506	um	Track	1000023117
	24.666	um	Track	1001850927		47.018	um	Track	1001850927		2.39379	um/s	Track	1001850927		0.79858	um/s	Track	1001850927		6.20152	um	Track	1000012212		23.2869	um	Track	1000012212		1.5137	um/s	Track	1000012212		0.394299	um/s	Track	1000012212		11.8207	um	Track	1000023118		21.0049	um	Track	1000023118
	25.995	um	Track	1001850928		42.2574	um	Track	1001850928		2.9535	um/s	Track	1001850928		0.717723	um/s	Track	1001850928		2.79991	um	Track	1000012291		14.6053	um	Track	1000012291		0.771831	um/s	Track	1000012291		0.259923	um/s	Track	1000012291		25.6325	um	Track	1000023122		34.1228	um	Track	1000023122
	21.2713	um	Track	1001850957		38.0141	um	Track	1001850957		2.51727	um/s	Track	1001850957		0.645652	um/s	Track	1001850957		3.46515	um	Track	1000012292		16.1633	um	Track	1000012292		0.63967	um/s	Track	1000012292		0.27368	um/s	Track	1000012292		4.94411	um	Track	1000023709		11.4172	um	Track	1000023709
	14.4539	um	Track	1001850965		37.0892	um	Track	1001850965		2.63387	um/s	Track	1001850965		0.629944	um/s	Track	1001850965		10.9562	um	Track	1000012305		19.7862	um	Track	1000012305		2.38538	um/s	Track	1000012305		0.498682	um/s	Track	1000012305		6.36014	um	Track	1000023711		12.7762	um	Track	1000023711
	44.6572	um	Track	1001850992		62.6976	um	Track	1001850992		4.50429	um/s	Track	1001850992		1.06489	um/s	Track	1001850992		22.178	um	Track	1000012520		43.2389	um	Track	1000012520		2.02839	um/s	Track	1000012520		0.73213	um/s	Track	1000012520		9.22847	um	Track	1000024263		17.8391	um	Track	1000024263
	22.2125	um	Track	1001851015		42.6074	um	Track	1001851015		2.51962	um/s	Track	1001851015		0.723669	um/s	Track	1001851015		17.8181	um	Track	1000012526		32.8951	um	Track	1000012526		2.55083	um/s	Track	1000012526		0.772983	um/s	Track	1000012526		5.05247	um	Track	1000024266		19.7298	um	Track	1000024266
	28.2828	um	Track	1001851145		40.2509	um	Track	1001851145		2.9903	um/s	Track	1001851145		0.683644	um/s	Track	1001851145		21.9828	um	Track	1000012546		39.9722	um	Track	1000012546		2.29094	um/s	Track	1000012546		0.676818	um/s	Track	1000012546		3.52411	um	Track	1000024269		8.16583	um	Track	1000024269
	42.5354	um	Track	1001851148		61.9221	um	Track	1001851148		3.63341	um/s	Track	1001851148		1.05172	um/s	Track	1001851148		28.1985	um	Track	1000012600		41.2668	um	Track	1000012600		2.40272	um/s	Track	1000012600		0.698738	um/s	Track	1000012600		10.4457	um	Track	1000024270		19.8457	um	Track	1000024270
	10.6163	um	Track	1001851197		26.692	um	Track	1001851197		2.12581	um/s	Track	1001851197		0.453351	um/s	Track	1001851197		8.58779	um	Track	1000012712		38.6747	um	Track	1000012712		2.21529	um/s	Track	1000012712		0.768239	um/s	Track	1000012712		10.2665	um	Track	1000024271		21.541	um	Track	1000024271
	11.4773	um	Track	1001851211		34.9348	um	Track	1001851211		2.01759	um/s	Track	1001851211		0.593353	um/s	Track	1001851211		38.2594	um	Track	1000012727		58.8285	um	Track	1000012727		3.05132	um/s	Track	1000012727		0.996097	um/s	Track	1000012727		2.67853	um	Track	1000024283		6.21819	um	Track	1000024283
	16.6269	um	Track	1001851221		22.2434	um	Track	1001851221		2.47382	um/s	Track	1001851221		1.28174	um/s	Track	1001851221		9.89331	um	Track	1000012736		26.5731	um	Track	1000012736		1.73469	um/s	Track	1000012736		0.449941	um/s	Track	1000012736		12.9281	um	Track	1000024284		31.5516	um	Track	1000024284
	22.0866	um	Track	1001851264		35.0462	um	Track	1001851264		2.30206	um/s	Track	1001851264		0.595243	um/s	Track	1001851264		2.63674	um	Track	1000012807		15.8196	um	Track	1000012807		1.11695	um/s	Track	1000012807		0.267861	um/s	Track	1000012807		4.37262	um	Track	1000024293		16.2158	um	Track	1000024293
	9.25453	um	Track	1001851275		27.4003	um	Track	1001851275		2.09179	um/s	Track	1001851275		0.465381	um/s	Track	1001851275		42.7512	um	Track	1000012854		66.1332	um	Track	1000012854		2.31882	um/s	Track	1000012854		1.11978	um/s	Track	1000012854		5.3356	um	Track	1000024297		15.1679	um	Track	1000024297
	27.0871	um	Track	1001851318		52.283	um	Track	1001851318		2.36478	um/s	Track	1001851318		0.888004	um/s	Track	1001851318		7.50631	um	Track	1000012919		20.6105	um	Track	1000012919		1.72804	um/s	Track	1000012919		0.348982	um/s	Track	1000012919		13.137	um	Track	1000024302		20.3473	um	Track	1000024302
	12.111	um	Track	1001851344		25.9323	um	Track	1001851344		2.66013	um/s	Track	1001851344		0.610862	um/s	Track	1001851344		43.4932	um	Track	1000012923		57.4173	um	Track	1000012923		3.05546	um/s	Track	1000012923		0.972202	um/s	Track	1000012923		5.87667	um	Track	1000024760		15.9834	um	Track	1000024760
	12.2523	um	Track	1001851362		29.9331	um	Track	1001851362		3.0201	um/s	Track	1001851362		0.5084	um/s	Track	1001851362		2.08498	um	Track	1000012924		14.5156	um	Track	1000012924		0.700874	um/s	Track	1000012924		0.245782	um/s	Track	1000012924		30.4033	um	Track	1000024815		42.0798	um	Track	1000024815
	10.0116	um	Track	1001851370		27.3078	um	Track	1001851370		2.31144	um/s	Track	1001851370		0.565778	um/s	Track	1001851370		12.0382	um	Track	1000013052		27.8451	um	Track	1000013052		2.04374	um/s	Track	1000013052		0.471479	um/s	Track	1000013052		6.23637	um	Track	1000024819		10.2597	um	Track	1000024819
	12.7143	um	Track	1001851378		26.3679	um	Track	1001851378		1.60979	um/s	Track	1001851378		0.447847	um/s	Track	1001851378		11.6238	um	Track	1000013070		22.9626	um	Track	1000013070		1.79861	um/s	Track	1000013070		0.388807	um/s	Track	1000013070		30.182	um	Track	1000024825		37.8781	um	Track	1000024825
	24.7171	um	Track	1001851387		37.8614	um	Track	1001851387		3.13919	um/s	Track	1001851387		0.64306	um/s	Track	1001851387		15.4532	um	Track	1000013088		27.0544	um	Track	1000013088		1.92906	um/s	Track	1000013088		0.458091	um/s	Track	1000013088		7.6746	um	Track	1000024837		18.0644	um	Track	1000024837
	8.88883	um	Track	1001851420		19.1395	um	Track	1001851420		1.62587	um/s	Track	1001851420		0.325076	um/s	Track	1001851420		32.7461	um	Track	1000013123		51.7332	um	Track	1000013123		2.50703	um/s	Track	1000013123		0.875958	um/s	Track	1000013123		7.72399	um	Track	1000025413		18.4688	um	Track	1000025413
	36.4995	um	Track	1001851423		48.8637	um	Track	1001851423		3.40446	um/s	Track	1001851423		0.829929	um/s	Track	1001851423		6.48861	um	Track	1000013217		12.3646	um	Track	1000013217		1.80782	um/s	Track	1000013217		0.581779	um/s	Track	1000013217		4.95758	um	Track	1000025418		19.6286	um	Track	1000025418
	6.02374	um	Track	1001851470		20.9587	um	Track	1001851470		3.30377	um/s	Track	1001851470		0.355974	um/s	Track	1001851470		23.8687	um	Track	1000013224		35.3216	um	Track	1000013224		2.8519	um/s	Track	1000013224		0.598073	um/s	Track	1000013224		28.3358	um	Track	1000025433		37.1738	um	Track	1000025433
	20.8817	um	Track	1001851501		40.1351	um	Track	1001851501		2.81276	um/s	Track	1001851501		0.681678	um/s	Track	1001851501		12.71	um	Track	1000013228		25.8472	um	Track	1000013228		2.9848	um/s	Track	1000013228		0.43765	um/s	Track	1000013228		31.3857	um	Track	1000025438		40.7013	um	Track	1000025438
	10.3388	um	Track	1001851571		16.211	um	Track	1001851571		2.32399	um/s	Track	1001851571		1.20206	um/s	Track	1001851571		11.4514	um	Track	1000013233		21.0854	um	Track	1000013233		1.7554	um/s	Track	1000013233		0.357022	um/s	Track	1000013233		6.83307	um	Track	1000025442		18.787	um	Track	1000025442
	13.4257	um	Track	1001851584		28.3108	um	Track	1001851584		3.08556	um/s	Track	1001851584		0.480846	um/s	Track	1001851584		4.45608	um	Track	1000013267		14.6089	um	Track	1000013267		2.01957	um/s	Track	1000013267		0.247362	um/s	Track	1000013267		18.0868	um	Track	1000025459		28.8618	um	Track	1000025459
	14.5393	um	Track	1001851700		26.8335	um	Track	1001851700		2.70123	um/s	Track	1001851700		0.617957	um/s	Track	1001851700		10.2431	um	Track	1000013272		23.438	um	Track	1000013272		1.60427	um/s	Track	1000013272		0.396858	um/s	Track	1000013272		6.60953	um	Track	1000025988		17.9939	um	Track	1000025988
	31.3422	um	Track	1001851751		48.4003	um	Track	1001851751		3.74515	um/s	Track	1001851751		0.822058	um/s	Track	1001851751		4.63415	um	Track	1000013381		7.0756	um	Track	1000013381		1.45864	um/s	Track	1000013381		0.407698	um/s	Track	1000013381		26.8347	um	Track	1000025989		36.3438	um	Track	1000025989
	9.58485	um	Track	1001851781		23.1076	um	Track	1001851781		1.80655	um/s	Track	1001851781		0.392472	um/s	Track	1001851781		2.10883	um	Track	1000013393		21.3	um	Track	1000013393		1.34031	um/s	Track	1000013393		0.360656	um/s	Track	1000013393		8.48731	um	Track	1000025990		21.9497	um	Track	1000025990
	16.7585	um	Track	1001851807		37.0994	um	Track	1001851807		2.8872	um/s	Track	1001851807		0.630117	um/s	Track	1001851807		4.28567	um	Track	1000013456		19.3785	um	Track	1000013456		1.34012	um/s	Track	1000013456		0.328121	um/s	Track	1000013456		7.5531	um	Track	1000026040		17.771	um	Track	1000026040
	7.67013	um	Track	1001851827		21.7609	um	Track	1001851827		2.20161	um/s	Track	1001851827		0.369599	um/s	Track	1001851827		8.62306	um	Track	1000013863		25.2666	um	Track	1000013863		2.42773	um/s	Track	1000013863		0.427819	um/s	Track	1000013863		4.91152	um	Track	1000026570		13.3041	um	Track	1000026570
	17.9985	um	Track	1001851905		43.1007	um	Track	1001851905		3.79746	um/s	Track	1001851905		0.732047	um/s	Track	1001851905		14.9534	um	Track	1000013874		25.1293	um	Track	1000013874		2.80951	um/s	Track	1000013874		0.425496	um/s	Track	1000013874		35.1636	um	Track	1000026574		49.2894	um	Track	1000026574
	13.3433	um	Track	1001852066		25.1765	um	Track	1001852066		2.06555	um/s	Track	1001852066		0.427612	um/s	Track	1001852066		26.2786	um	Track	1000013876		59.6825	um	Track	1000013876		3.19409	um/s	Track	1000013876		1.01056	um/s	Track	1000013876		3.97583	um	Track	1000026597		13.7167	um	Track	1000026597
	8.05908	um	Track	1001852085		23.4196	um	Track	1001852085		1.82869	um/s	Track	1001852085		0.397772	um/s	Track	1001852085		11.1761	um	Track	1000013913		41.3307	um	Track	1000013913		2.27132	um/s	Track	1000013913		0.699821	um/s	Track	1000013913		2.99546	um	Track	1000026628		9.71701	um	Track	1000026628
	25.8591	um	Track	1001852098		39.821	um	Track	1001852098		3.0624	um/s	Track	1001852098		0.676342	um/s	Track	1001852098		17.5871	um	Track	1000013934		29.7025	um	Track	1000013934		2.64152	um/s	Track	1000013934		0.50293	um/s	Track	1000013934		4.79544	um	Track	1000026637		12.5215	um	Track	1000026637
	9.31557	um	Track	1001852109		25.2842	um	Track	1001852109		1.86415	um/s	Track	1001852109		0.429442	um/s	Track	1001852109		15.537	um	Track	1000013956		32.5299	um	Track	1000013956		4.02657	um/s	Track	1000013956		0.550804	um/s	Track	1000013956		9.54425	um	Track	1000026645		18.2841	um	Track	1000026645
	32.6991	um	Track	1001852158		43.5837	um	Track	1001852158		2.63082	um/s	Track	1001852158		0.74025	um/s	Track	1001852158		13.4286	um	Track	1000014000		20.0446	um	Track	1000014000		2.66044	um/s	Track	1000014000		0.628871	um/s	Track	1000014000		4.60456	um	Track	1000026898		15.9743	um	Track	1000026898
	46.429	um	Track	1001852260		70.5738	um	Track	1001852260		2.82067	um/s	Track	1001852260		1.19867	um/s	Track	1001852260		3.72153	um	Track	1000014009		21.2311	um	Track	1000014009		2.00566	um/s	Track	1000014009		0.359489	um/s	Track	1000014009		9.2181	um	Track	1000027153		19.9255	um	Track	1000027153
	2.12991	um	Track	1001852275		9.68874	um	Track	1001852275		1.13765	um/s	Track	1001852275		0.25757	um/s	Track	1001852275		5.3488	um	Track	1000014035		12.3642	um	Track	1000014035		1.74214	um/s	Track	1000014035		0.209353	um/s	Track	1000014035		3.69812	um	Track	1000027161		13.3526	um	Track	1000027161
	36.765	um	Track	1001853068		44.7595	um	Track	1001853068		1.68518	um/s	Track	1001853068		0.760221	um/s	Track	1001853068		33.7545	um	Track	1000014048		44.96	um	Track	1000014048		2.50401	um/s	Track	1000014048		1.10616	um/s	Track	1000014048		4.35088	um	Track	1000027167		15.9415	um	Track	1000027167
	11.9733	um	Track	1001853105		29.6876	um	Track	1001853105		1.24099	um/s	Track	1001853105		0.504231	um/s	Track	1001853105		4.61152	um	Track	1000014071		20.5949	um	Track	1000014071		2.27652	um/s	Track	1000014071		0.348717	um/s	Track	1000014071		12.9381	um	Track	1000027174		22.7559	um	Track	1000027174
	10.4751	um	Track	1001853136		30.9741	um	Track	1001853136		1.02852	um/s	Track	1001853136		0.526081	um/s	Track	1001853136		12.377	um	Track	1000014108		22.5589	um	Track	1000014108		1.16438	um/s	Track	1000014108		0.381971	um/s	Track	1000014108		11.6923	um	Track	1000027175		22.3326	um	Track	1000027175
	14.8001	um	Track	1001853137		39.8641	um	Track	1001853137		2.69283	um/s	Track	1001853137		0.677074	um/s	Track	1001853137		6.33693	um	Track	1000014122		13.3406	um	Track	1000014122		1.86878	um/s	Track	1000014122		0.225886	um/s	Track	1000014122		44.2526	um	Track	1000027205		65.1519	um	Track	1000027205
	6.0252	um	Track	1001853140		16.0965	um	Track	1001853140		2.2741	um/s	Track	1001853140		0.505495	um/s	Track	1001853140		2.86158	um	Track	1000014127		13.0672	um	Track	1000014127		1.95792	um/s	Track	1000014127		0.221256	um/s	Track	1000014127		6.14727	um	Track	1000027240		21.6006	um	Track	1000027240
	9.85099	um	Track	1001854122		18.1318	um	Track	1001854122		1.76752	um/s	Track	1001854122		0.587435	um/s	Track	1001854122		2.71087	um	Track	1000014129		12.8324	um	Track	1000014129		1.70787	um/s	Track	1000014129		0.217282	um/s	Track	1000014129		24.051	um	Track	1000027720		29.8017	um	Track	1000027720
	15.4943	um	Track	1001854770		39.2485	um	Track	1001854770		1.98599	um/s	Track	1001854770		0.666619	um/s	Track	1001854770		3.51451	um	Track	1000014152		11.5858	um	Track	1000014152		1.35115	um/s	Track	1000014152		0.332734	um/s	Track	1000014152		12.8449	um	Track	1000027754		22.5235	um	Track	1000027754
	12.3934	um	Track	1001854795		28.3617	um	Track	1001854795		2.27783	um/s	Track	1001854795		0.700549	um/s	Track	1001854795		27.1935	um	Track	1000014427		43.5394	um	Track	1000014427		2.34348	um/s	Track	1000014427		0.737219	um/s	Track	1000014427		13.1735	um	Track	1000027759		25.6015	um	Track	1000027759
	7.79152	um	Track	1001855228		22.327	um	Track	1001855228		2.84652	um/s	Track	1001855228		0.502907	um/s	Track	1001855228		10.4061	um	Track	1000014481		23.7044	um	Track	1000014481		1.54063	um/s	Track	1000014481		0.401368	um/s	Track	1000014481		9.30782	um	Track	1000027760		18.0859	um	Track	1000027760
	34.9321	um	Track	1001855267		46.7502	um	Track	1001855267		1.89523	um/s	Track	1001855267		0.794031	um/s	Track	1001855267		17.3951	um	Track	1000014505		45.2283	um	Track	1000014505		2.89435	um/s	Track	1000014505		0.765816	um/s	Track	1000014505		16.8507	um	Track	1000027764		27.7262	um	Track	1000027764
	40.4718	um	Track	1001855277		56.4318	um	Track	1001855277		2.55885	um/s	Track	1001855277		0.95847	um/s	Track	1001855277		8.85647	um	Track	1000014571		33.4371	um	Track	1000014571		2.27381	um/s	Track	1000014571		0.566165	um/s	Track	1000014571		13.172	um	Track	1000027799		19.4137	um	Track	1000027799
	13.0254	um	Track	1001855278		25.5496	um	Track	1001855278		1.67244	um/s	Track	1001855278		0.433948	um/s	Track	1001855278		2.54606	um	Track	1000014612		17.743	um	Track	1000014612		1.27143	um/s	Track	1000014612		0.300429	um/s	Track	1000014612		5.07634	um	Track	1000028307		9.59123	um	Track	1000028307
	24.8201	um	Track	1001855344		41.0194	um	Track	1001855344		2.93848	um/s	Track	1001855344		0.696697	um/s	Track	1001855344		3.29181	um	Track	1000014613		15.8131	um	Track	1000014613		1.8392	um/s	Track	1000014613		0.267752	um/s	Track	1000014613		3.62935	um	Track	1000028311		12.8105	um	Track	1000028311
	11.1868	um	Track	1001855351		29.1382	um	Track	1001855351		2.10507	um/s	Track	1001855351		0.494899	um/s	Track	1001855351		13.4899	um	Track	1000014658		23.9835	um	Track	1000014658		2.551	um/s	Track	1000014658		0.406095	um/s	Track	1000014658		3.57992	um	Track	1000028313		11.8773	um	Track	1000028313
	17.4789	um	Track	1001855358		32.7163	um	Track	1001855358		2.46056	um/s	Track	1001855358		0.555672	um/s	Track	1001855358		20.9516	um	Track	1000014660		58.191	um	Track	1000014660		3.10205	um/s	Track	1000014660		0.985302	um/s	Track	1000014660		4.2507	um	Track	1000028374		13.027	um	Track	1000028374
	33.1741	um	Track	1001855367		71.5291	um	Track	1001855367		2.69934	um/s	Track	1001855367		1.21489	um/s	Track	1001855367		7.81394	um	Track	1000014670		22.4473	um	Track	1000014670		1.53272	um/s	Track	1000014670		0.380082	um/s	Track	1000014670		10.1808	um	Track	1000028853		15.2147	um	Track	1000028853
	23.9566	um	Track	1001855372		58.0764	um	Track	1001855372		2.77669	um/s	Track	1001855372		0.986403	um/s	Track	1001855372		12.6513	um	Track	1000014699		21.6142	um	Track	1000014699		2.67447	um/s	Track	1000014699		0.620741	um/s	Track	1000014699		20.4502	um	Track	1000028894		26.3352	um	Track	1000028894
	15.5897	um	Track	1001855666		33.72	um	Track	1001855666		2.35792	um/s	Track	1001855666		0.572719	um/s	Track	1001855666		25.0853	um	Track	1000014736		44.5695	um	Track	1000014736		2.16935	um/s	Track	1000014736		0.754661	um/s	Track	1000014736		6.58183	um	Track	1000028906		13.6135	um	Track	1000028906
	4.07442	um	Track	1001855684		17.3503	um	Track	1001855684		1.61947	um/s	Track	1001855684		0.294688	um/s	Track	1001855684		6.03661	um	Track	1000014741		16.8345	um	Track	1000014741		1.6827	um/s	Track	1000014741		0.285045	um/s	Track	1000014741		9.48044	um	Track	1000028916		21.2348	um	Track	1000028916
	6.3584	um	Track	1001855727		16.9694	um	Track	1001855727		0.987291	um/s	Track	1001855727		0.288217	um/s	Track	1001855727		13.0257	um	Track	1000014749		23.5588	um	Track	1000014749		2.34273	um/s	Track	1000014749		0.398902	um/s	Track	1000014749		16.5492	um	Track	1000029457		25.7386	um	Track	1000029457
	41.9433	um	Track	1001855813		64.3458	um	Track	1001855813		2.98154	um/s	Track	1001855813		1.09288	um/s	Track	1001855813		21.9693	um	Track	1000014750		35.1047	um	Track	1000014750		2.24244	um/s	Track	1000014750		0.5944	um/s	Track	1000014750		4.20542	um	Track	1000029470		12.9665	um	Track	1000029470
	23.1432	um	Track	1001855822		41.1559	um	Track	1001855822		2.49383	um/s	Track	1001855822		0.699015	um/s	Track	1001855822		4.92105	um	Track	1000014798		16.1405	um	Track	1000014798		0.94887	um/s	Track	1000014798		0.273295	um/s	Track	1000014798		7.56035	um	Track	1000029957		14.9657	um	Track	1000029957
	15.1699	um	Track	1001855864		22.9545	um	Track	1001855864		2.03619	um/s	Track	1001855864		1.18904	um/s	Track	1001855864		11.6872	um	Track	1000014850		14.9405	um	Track	1000014850		2.08039	um/s	Track	1000014850		0.736891	um/s	Track	1000014850		17.6663	um	Track	1000029998		28.2589	um	Track	1000029998
	57.0748	um	Track	1001855867		76.9938	um	Track	1001855867		2.66223	um/s	Track	1001855867		1.30771	um/s	Track	1001855867		8.02336	um	Track	1000015249		20.4323	um	Track	1000015249		1.85071	um/s	Track	1000015249		0.345965	um/s	Track	1000015249		11.9945	um	Track	1000030011		19.677	um	Track	1000030011
	23.6706	um	Track	1001855877		58.1389	um	Track	1001855877		3.04197	um/s	Track	1001855877		0.987463	um/s	Track	1001855877		2.15119	um	Track	1000015250		13.823	um	Track	1000015250		0.840737	um/s	Track	1000015250		0.234054	um/s	Track	1000015250		3.70824	um	Track	1000030013		13.8274	um	Track	1000030013
	5.90465	um	Track	1001856283		18.8501	um	Track	1001856283		1.87194	um/s	Track	1001856283		0.320161	um/s	Track	1001856283		16.3659	um	Track	1000015376		26.8822	um	Track	1000015376		2.69584	um/s	Track	1000015376		0.591312	um/s	Track	1000015376		7.20084	um	Track	1000030447		16.5334	um	Track	1000030447
	10.6842	um	Track	1001856312		21.8631	um	Track	1001856312		2.15376	um/s	Track	1001856312		0.371336	um/s	Track	1001856312		10.0948	um	Track	1000015387		25.3552	um	Track	1000015387		1.75905	um/s	Track	1000015387		0.429319	um/s	Track	1000015387		20.912	um	Track	1000030520		52.3026	um	Track	1000030520
	41.4127	um	Track	1001856329		87.3483	um	Track	1001856329		2.70466	um/s	Track	1001856329		1.48357	um/s	Track	1001856329		25.157	um	Track	1000015423		35.104	um	Track	1000015423		2.35334	um/s	Track	1000015423		0.697311	um/s	Track	1000015423		4.82776	um	Track	1000030529		16.2305	um	Track	1000030529
	8.54945	um	Track	1001856386		19.206	um	Track	1001856386		2.15918	um/s	Track	1001856386		0.326206	um/s	Track	1001856386		6.9875	um	Track	1000015438		14.2209	um	Track	1000015438		1.9781	um/s	Track	1000015438		0.240792	um/s	Track	1000015438		5.16446	um	Track	1000030530		11.2558	um	Track	1000030530
	8.43894	um	Track	1001856390		25.829	um	Track	1001856390		2.08495	um/s	Track	1001856390		0.438694	um/s	Track	1001856390		7.8235	um	Track	1000015452		10.0287	um	Track	1000015452		1.913	um/s	Track	1000015452		0.494635	um/s	Track	1000015452		6.92048	um	Track	1000030532		14.4313	um	Track	1000030532
	15.1295	um	Track	1001856404		29.9651	um	Track	1001856404		1.90574	um/s	Track	1001856404		0.508943	um/s	Track	1001856404		8.54664	um	Track	1000015456		19.3347	um	Track	1000015456		1.41163	um/s	Track	1000015456		0.32738	um/s	Track	1000015456		6.5161	um	Track	1000030541		12.1826	um	Track	1000030541
	21.2414	um	Track	1001856422		43.4297	um	Track	1001856422		1.98853	um/s	Track	1001856422		0.737634	um/s	Track	1001856422		33.6706	um	Track	1000015475		50.9408	um	Track	1000015475		2.08305	um/s	Track	1000015475		0.862541	um/s	Track	1000015475		3.31772	um	Track	1000031016		9.58107	um	Track	1000031016
	22.0472	um	Track	1001856437		42.7145	um	Track	1001856437		2.34318	um/s	Track	1001856437		0.725487	um/s	Track	1001856437		5.86722	um	Track	1000015744		19.1369	um	Track	1000015744		0.887114	um/s	Track	1000015744		0.324031	um/s	Track	1000015744		7.04782	um	Track	1000031060		16.9312	um	Track	1000031060
	26.5734	um	Track	1001856444		42.5871	um	Track	1001856444		2.68116	um/s	Track	1001856444		0.723323	um/s	Track	1001856444		6.2541	um	Track	1000015759		21.5327	um	Track	1000015759		2.16781	um/s	Track	1000015759		0.364596	um/s	Track	1000015759		8.44864	um	Track	1000031062		16.6514	um	Track	1000031062
	30.5898	um	Track	1001856787		46.8567	um	Track	1001856787		2.60989	um/s	Track	1001856787		0.79584	um/s	Track	1001856787		6.7991	um	Track	1000015788		17.5852	um	Track	1000015788		1.09913	um/s	Track	1000015788		0.363375	um/s	Track	1000015788		5.20017	um	Track	1000031068		11.6516	um	Track	1000031068
	32.557	um	Track	1001856797		59.3006	um	Track	1001856797		3.21253	um/s	Track	1001856797		1.0072	um/s	Track	1001856797		48.8573	um	Track	1000015801		61.9817	um	Track	1000015801		3.03599	um/s	Track	1000015801		1.04949	um/s	Track	1000015801		3.91728	um	Track	1000031072		9.53929	um	Track	1000031072
	15.1189	um	Track	1001856867		32.5415	um	Track	1001856867		2.2571	um/s	Track	1001856867		0.552703	um/s	Track	1001856867		13.5057	um	Track	1000015810		28.5488	um	Track	1000015810		2.02306	um/s	Track	1000015810		0.483395	um/s	Track	1000015810		7.89101	um	Track	1000031073		15.8259	um	Track	1000031073
	7.38448	um	Track	1001856887		21.2899	um	Track	1001856887		2.37908	um/s	Track	1001856887		0.3616	um/s	Track	1001856887		34.9687	um	Track	1000015824		49.896	um	Track	1000015824		2.41835	um/s	Track	1000015824		0.844849	um/s	Track	1000015824		18.0166	um	Track	1000031084		35.0661	um	Track	1000031084
	48.4303	um	Track	1001856901		71.841	um	Track	1001856901		3.04516	um/s	Track	1001856901		1.22019	um/s	Track	1001856901		9.50903	um	Track	1000015902		22.9503	um	Track	1000015902		1.95161	um/s	Track	1000015902		0.3886	um/s	Track	1000015902		5.17762	um	Track	1000046011		15.2293	um	Track	1000046011
	25.9201	um	Track	1001856913		38.9381	um	Track	1001856913		3.43431	um/s	Track	1001856913		0.661347	um/s	Track	1001856913		6.77379	um	Track	1000015975		17.2631	um	Track	1000015975		2.90364	um/s	Track	1000015975		0.292303	um/s	Track	1000015975		29.8398	um	Track	1000052391		39.2631	um	Track	1000052391
	10.5993	um	Track	1001856916		34.5694	um	Track	1001856916		2.03286	um/s	Track	1001856916		0.587146	um/s	Track	1001856916		8.86788	um	Track	1000016094		20.9396	um	Track	1000016094		1.18857	um/s	Track	1000016094		0.360337	um/s	Track	1000016094		4.28999	um	Track	1000055820		15.2181	um	Track	1000055820
	12.6462	um	Track	1001856937		32.0321	um	Track	1001856937		2.29972	um/s	Track	1001856937		0.544052	um/s	Track	1001856937		9.55058	um	Track	1000016095		22.1588	um	Track	1000016095		2.02965	um/s	Track	1000016095		0.375198	um/s	Track	1000016095		6.17992	um	Track	1000062660		18.4115	um	Track	1000062660
	25.1779	um	Track	1001857278		41.6083	um	Track	1001857278		2.41284	um/s	Track	1001857278		0.706699	um/s	Track	1001857278		2.02236	um	Track	1000016102		6.76322	um	Track	1000016102		0.928814	um/s	Track	1000016102		0.259117	um/s	Track	1000016102		11.8111	um	Track	1000065191		31.6231	um	Track	1000065191
	3.47876	um	Track	1001857287		16.7785	um	Track	1001857287		1.22623	um/s	Track	1001857287		0.284975	um/s	Track	1001857287		8.69862	um	Track	1000016103		22.9731	um	Track	1000016103		1.93076	um/s	Track	1000016103		0.388985	um/s	Track	1000016103		16.5877	um	Track	1000139108		29.7273	um	Track	1000139108
	14.63	um	Track	1001857301		30.4181	um	Track	1001857301		2.42326	um/s	Track	1001857301		0.516637	um/s	Track	1001857301		13.1586	um	Track	1000016110		30.5958	um	Track	1000016110		2.48228	um/s	Track	1000016110		0.518055	um/s	Track	1000016110		13.8842	um	Track	1000152154		22.555	um	Track	1000152154
	49.6678	um	Track	1001857341		79.3159	um	Track	1001857341		3.29083	um/s	Track	1001857341		1.34715	um/s	Track	1001857341		10.975	um	Track	1000016128		24.409	um	Track	1000016128		1.93585	um/s	Track	1000016128		0.413299	um/s	Track	1000016128		12.4065	um	Track	1000170584		21.0652	um	Track	1000170584
	19.7635	um	Track	1001857366		44.1344	um	Track	1001857366		2.12681	um/s	Track	1001857366		0.749602	um/s	Track	1001857366		12.6306	um	Track	1000016450		23.952	um	Track	1000016450		1.55523	um/s	Track	1000016450		0.405561	um/s	Track	1000016450		3.18238	um	Track	1000226779		9.1237	um	Track	1000226779
	18.5739	um	Track	1001857431		35.899	um	Track	1001857431		2.87189	um/s	Track	1001857431		0.886722	um/s	Track	1001857431		17.4165	um	Track	1000016501		33.1471	um	Track	1000016501		1.47839	um/s	Track	1000016501		0.561255	um/s	Track	1000016501		7.28195	um	Track	1000248361		12.0714	um	Track	1000248361
	39.2353	um	Track	1001857432		58.0495	um	Track	1001857432		2.95193	um/s	Track	1001857432		0.985946	um/s	Track	1001857432		9.2341	um	Track	1000016568		19.7119	um	Track	1000016568		2.49703	um/s	Track	1000016568		0.357022	um/s	Track	1000016568		12.0981	um	Track	1000250653		24.518	um	Track	1000250653
	8.95773	um	Track	1001857437		26.055	um	Track	1001857437		1.54248	um/s	Track	1001857437		0.442533	um/s	Track	1001857437		8.97223	um	Track	1000016636		23.6863	um	Track	1000016636		1.76228	um/s	Track	1000016636		0.401061	um/s	Track	1000016636		9.97383	um	Track	1000306232		18.5695	um	Track	1000306232
	12.8619	um	Track	1001857457		37.3293	um	Track	1001857457		1.97197	um/s	Track	1001857457		0.634022	um/s	Track	1001857457		6.03949	um	Track	1000016709		26.9042	um	Track	1000016709		2.44465	um/s	Track	1000016709		0.455548	um/s	Track	1000016709		8.28344	um	Track	1000330619		15.2432	um	Track	1000330619
	10.1409	um	Track	1001857506		28.9235	um	Track	1001857506		2.62684	um/s	Track	1001857506		0.491252	um/s	Track	1001857506		22.4466	um	Track	1000016710		30.6962	um	Track	1000016710		2.31699	um/s	Track	1000016710		0.587026	um/s	Track	1000016710		2.27342	um	Track	1000333351		7.74432	um	Track	1000333351
	10.1307	um	Track	1001857813		35.814	um	Track	1001857813		2.3253	um/s	Track	1001857813		0.608285	um/s	Track	1001857813		25.7281	um	Track	1000016716		40.2456	um	Track	1000016716		3.09924	um/s	Track	1000016716		0.681447	um/s	Track	1000016716		25.0299	um	Track	1000440594		49.7148	um	Track	1000440594
	19.0551	um	Track	1001857867		35.5517	um	Track	1001857867		2.32473	um/s	Track	1001857867		0.60383	um/s	Track	1001857867		9.295	um	Track	1000016723		20.7155	um	Track	1000016723		2.15424	um/s	Track	1000016723		0.350759	um/s	Track	1000016723		3.70291	um	Track	1000484119		9.56788	um	Track	1000484119
	13.3525	um	Track	1001857872		33.5929	um	Track	1001857872		3.24005	um/s	Track	1001857872		0.57056	um/s	Track	1001857872		8.88394	um	Track	1000016725		21.81	um	Track	1000016725		2.62862	um/s	Track	1000016725		0.369292	um/s	Track	1000016725		41.9028	um	Track	1000491440		52.4879	um	Track	1000491440
	9.70321	um	Track	1001857911		29.4263	um	Track	1001857911		2.26093	um/s	Track	1001857911		0.499793	um/s	Track	1001857911		26.4641	um	Track	1000016804		40.9621	um	Track	1000016804		3.18448	um/s	Track	1000016804		0.693579	um/s	Track	1000016804		5.35997	um	Track	1000521945		17.936	um	Track	1000521945
	4.5044	um	Track	1001857934		19.7053	um	Track	1001857934		2.07304	um/s	Track	1001857934		0.334686	um/s	Track	1001857934		13.5886	um	Track	1000017088		55.3698	um	Track	1000017088		3.4579	um/s	Track	1000017088		0.937533	um/s	Track	1000017088		9.30971	um	Track	1000546474		12.0565	um	Track	1000546474
	12.9376	um	Track	1001857935		29.9266	um	Track	1001857935		1.96629	um/s	Track	1001857935		0.50829	um/s	Track	1001857935		8.3816	um	Track	1000017108		21.9447	um	Track	1000017108		2.18489	um/s	Track	1000017108		0.371573	um/s	Track	1000017108		3.61457	um	Track	1000563788		10.5976	um	Track	1000563788
	12.956	um	Track	1001857945		29.3299	um	Track	1001857945		2.29513	um/s	Track	1001857945		0.498155	um/s	Track	1001857945		22.648	um	Track	1000017136		36.2451	um	Track	1000017136		2.82799	um/s	Track	1000017136		0.613709	um/s	Track	1000017136		16.9201	um	Track	1000587977		21.2847	um	Track	1000587977
	9.36361	um	Track	1001857950		32.9653	um	Track	1001857950		2.25278	um/s	Track	1001857950		0.559901	um/s	Track	1001857950		10.5282	um	Track	1000017149		24.437	um	Track	1000017149		2.02538	um/s	Track	1000017149		0.413773	um/s	Track	1000017149		5.50879	um	Track	1000593671		13.7721	um	Track	1000593671
	9.49789	um	Track	1001857968		39.1557	um	Track	1001857968		2.44948	um/s	Track	1001857968		0.665042	um/s	Track	1001857968		8.73449	um	Track	1000017166		21.6587	um	Track	1000017166		3.46317	um/s	Track	1000017166		0.366729	um/s	Track	1000017166		8.7758	um	Track	1000609759		13.6173	um	Track	1000609759
	35.0317	um	Track	1001858297		52.3036	um	Track	1001858297		2.61969	um/s	Track	1001858297		0.888353	um/s	Track	1001858297		10.5648	um	Track	1000017174		31.971	um	Track	1000017174		4.97342	um/s	Track	1000017174		0.54134	um/s	Track	1000017174		31.4331	um	Track	1000614494		54.6117	um	Track	1000614494
	9.00833	um	Track	1001858318		25.4997	um	Track	1001858318		2.22364	um/s	Track	1001858318		0.433101	um/s	Track	1001858318		17.0841	um	Track	1000017184		34.7373	um	Track	1000017184		2.08639	um/s	Track	1000017184		0.58818	um/s	Track	1000017184		13.0129	um	Track	1000684871		28.1486	um	Track	1000684871
	7.41811	um	Track	1001858354		19.4927	um	Track	1001858354		2.03503	um/s	Track	1001858354		0.331075	um/s	Track	1001858354		7.57083	um	Track	1000017239		22.2555	um	Track	1000017239		1.95242	um/s	Track	1000017239		0.376835	um/s	Track	1000017239		10.5742	um	Track	1000743630		11.6677	um	Track	1000743630
	21.6534	um	Track	1001858423		35.9399	um	Track	1001858423		2.91073	um/s	Track	1001858423		0.610423	um/s	Track	1001858423		33.8581	um	Track	1000017264		51.5942	um	Track	1000017264		3.20606	um/s	Track	1000017264		0.873605	um/s	Track	1000017264		16.3458	um	Track	1000748208		23.747	um	Track	1000748208
	18.6723	um	Track	1001858466		35.1773	um	Track	1001858466		2.78571	um/s	Track	1001858466		0.597471	um/s	Track	1001858466		22.6342	um	Track	1000017298		32.8353	um	Track	1000017298		2.20599	um/s	Track	1000017298		0.555974	um/s	Track	1000017298		34.7045	um	Track	1000773573		48.0611	um	Track	1000773573
	15.8803	um	Track	1001858471		33.0391	um	Track	1001858471		2.2943	um/s	Track	1001858471		0.698502	um/s	Track	1001858471		5.82982	um	Track	1000017338		14.5521	um	Track	1000017338		1.59147	um/s	Track	1000017338		0.2464	um/s	Track	1000017338		7.69364	um	Track	1000804467		24.0719	um	Track	1000804467
	15.8586	um	Track	1001858498		35.1682	um	Track	1001858498		2.62331	um/s	Track	1001858498		0.597317	um/s	Track	1001858498		9.14419	um	Track	1000017384		22.6796	um	Track	1000017384		2.10861	um/s	Track	1000017384		0.384015	um/s	Track	1000017384		12.0812	um	Track	1000811041		27.2911	um	Track	1000811041
	39.5579	um	Track	1001858513		64.3775	um	Track	1001858513		2.74843	um/s	Track	1001858513		1.09342	um/s	Track	1001858513		24.8041	um	Track	1000017492		35.4503	um	Track	1000017492		2.52776	um/s	Track	1000017492		0.600252	um/s	Track	1000017492		8.96979	um	Track	1000934172		12.1394	um	Track	1000934172
	4.41519	um	Track	1001858838		16.2657	um	Track	1001858838		1.45177	um/s	Track	1001858838		0.276265	um/s	Track	1001858838		9.47365	um	Track	1000017794		24.3611	um	Track	1000017794		1.6357	um/s	Track	1000017794		0.412488	um/s	Track	1000017794		5.98244	um	Track	1000958523		10.6276	um	Track	1000958523
	11.752	um	Track	1001858900		37.5068	um	Track	1001858900		2.00702	um/s	Track	1001858900		0.637036	um/s	Track	1001858900		20.2157	um	Track	1000017940		37.2737	um	Track	1000017940		2.18993	um/s	Track	1000017940		0.631126	um/s	Track	1000017940		5.5397	um	Track	1000972763		12.6671	um	Track	1000972763
	10.5871	um	Track	1001858953		17.1591	um	Track	1001858953		2.23653	um/s	Track	1001858953		0.538866	um/s	Track	1001858953		8.79588	um	Track	1000017985		23.5419	um	Track	1000017985		1.82196	um/s	Track	1000017985		0.398617	um/s	Track	1000017985		9.11502	um	Track	1000988237		14.9723	um	Track	1000988237
	41.8968	um	Track	1001859008		70.1392	um	Track	1001859008		2.69699	um/s	Track	1001859008		1.19128	um/s	Track	1001859008		16.1897	um	Track	1000018036		28.3538	um	Track	1000018036		2.07634	um/s	Track	1000018036		0.480094	um/s	Track	1000018036		9.38849	um	Track	1000991625		15.0939	um	Track	1000991625
	11.6576	um	Track	1001859016		38.0389	um	Track	1001859016		2.62173	um/s	Track	1001859016		0.646074	um/s	Track	1001859016		21.8451	um	Track	1000018064		31.1298	um	Track	1000018064		1.72564	um/s	Track	1000018064		0.527097	um/s	Track	1000018064		14.2017	um	Track	1001018141		19.5885	um	Track	1001018141
	33.8449	um	Track	1001859135		62.3954	um	Track	1001859135		3.20361	um/s	Track	1001859135		1.05976	um/s	Track	1001859135		5.69134	um	Track	1000018085		17.3504	um	Track	1000018085		2.02657	um/s	Track	1000018085		0.29378	um/s	Track	1000018085		19.2508	um	Track	1001032579		24.7013	um	Track	1001032579
	4.14066	um	Track	1001859318		16.1005	um	Track	1001859318		1.35553	um/s	Track	1001859318		0.27346	um/s	Track	1001859318		22.8789	um	Track	1000018088		40.0412	um	Track	1000018088		2.67738	um/s	Track	1000018088		0.677986	um/s	Track	1000018088		6.23062	um	Track	1001064933		8.69492	um	Track	1001064933
	64.2832	um	Track	1001859364		84.7908	um	Track	1001859364		3.33151	um/s	Track	1001859364		1.44013	um/s	Track	1001859364		11.2301	um	Track	1000018102		23.1163	um	Track	1000018102		1.57295	um/s	Track	1000018102		0.39141	um/s	Track	1000018102		21.4136	um	Track	1001114253		27.3335	um	Track	1001114253
	6.80079	um	Track	1001859375		27.6206	um	Track	1001859375		1.96245	um/s	Track	1001859375		0.469124	um/s	Track	1001859375		14.2717	um	Track	1000018416		28.3459	um	Track	1000018416		2.1981	um/s	Track	1000018416		0.47996	um/s	Track	1000018416		30.1506	um	Track	1001151229		44.1637	um	Track	1001151229
	30.7914	um	Track	1001859427		66.4797	um	Track	1001859427		2.77693	um/s	Track	1001859427		1.12913	um/s	Track	1001859427		21.472	um	Track	1000018448		33.7463	um	Track	1000018448		2.31402	um/s	Track	1000018448		0.571399	um/s	Track	1000018448		14.7862	um	Track	1001156129		22.4167	um	Track	1001156129
	13.4289	um	Track	1001859464		40.4553	um	Track	1001859464		2.37635	um/s	Track	1001859464		0.687116	um/s	Track	1001859464		32.207	um	Track	1000018476		57.4721	um	Track	1000018476		2.71367	um/s	Track	1000018476		0.973131	um/s	Track	1000018476		8.36682	um	Track	1001175579		11.3609	um	Track	1001175579
	30.1276	um	Track	1001859478		52.7571	um	Track	1001859478		2.81553	um/s	Track	1001859478		0.896057	um/s	Track	1001859478		2.41164	um	Track	1000018501		13.4199	um	Track	1000018501		0.516655	um/s	Track	1000018501		0.227229	um/s	Track	1000018501		3.40008	um	Track	1001189738		6.95143	um	Track	1001189738
	25.0885	um	Track	1001859479		41.538	um	Track	1001859479		2.36661	um/s	Track	1001859479		0.754757	um/s	Track	1001859479		21.7906	um	Track	1000018504		40.9454	um	Track	1000018504		2.51078	um/s	Track	1000018504		0.693297	um/s	Track	1000018504		4.8976	um	Track	1001252126		6.63659	um	Track	1001252126
	16.1549	um	Track	1001859805		44.7751	um	Track	1001859805		2.77993	um/s	Track	1001859805		0.760485	um/s	Track	1001859805		22.5312	um	Track	1000018506		36.954	um	Track	1000018506		2.15001	um/s	Track	1000018506		0.625713	um/s	Track	1000018506		19.6753	um	Track	1001252689		21.8559	um	Track	1001252689
	21.5386	um	Track	1001859834		77.8264	um	Track	1001859834		2.99667	um/s	Track	1001859834		1.32185	um/s	Track	1001859834		59.6373	um	Track	1000018519		79.2426	um	Track	1000018519		2.97582	um/s	Track	1000018519		1.34175	um/s	Track	1000018519		4.19972	um	Track	1001283277		10.7547	um	Track	1001283277
	11.9771	um	Track	1001859883		27.617	um	Track	1001859883		2.19538	um/s	Track	1001859883		0.469063	um/s	Track	1001859883		9.98955	um	Track	1000018566		18.5299	um	Track	1000018566		1.82452	um/s	Track	1000018566		0.313753	um/s	Track	1000018566		7.00939	um	Track	1001301731		8.41939	um	Track	1001301731
	20.3881	um	Track	1001859903		48.3454	um	Track	1001859903		2.41112	um/s	Track	1001859903		0.821125	um/s	Track	1001859903		13.1041	um	Track	1000018590		27.2175	um	Track	1000018590		2.14938	um/s	Track	1000018590		0.460853	um/s	Track	1000018590		3.23063	um	Track	1001309370		8.25941	um	Track	1001309370
	23.9031	um	Track	1001859947		45.3196	um	Track	1001859947		2.78358	um/s	Track	1001859947		0.769733	um/s	Track	1001859947		17.134	um	Track	1000018606		30.3971	um	Track	1000018606		2.29346	um/s	Track	1000018606		0.514691	um/s	Track	1000018606		6.64407	um	Track	1001336967		7.96757	um	Track	1001336967
	13.24	um	Track	1001859951		28.3868	um	Track	1001859951		3.43912	um/s	Track	1001859951		0.482138	um/s	Track	1001859951		6.47378	um	Track	1000018620		21.2838	um	Track	1000018620		2.24748	um/s	Track	1000018620		0.448845	um/s	Track	1000018620		11.8608	um	Track	1001370309		14.3786	um	Track	1001370309
	34.1196	um	Track	1001860174		54.1967	um	Track	1001860174		2.72878	um/s	Track	1001860174		1.05946	um/s	Track	1001860174		3.93443	um	Track	1000018648		25.9634	um	Track	1000018648		1.71336	um/s	Track	1000018648		0.439618	um/s	Track	1000018648		8.66286	um	Track	1001382577		10.7416	um	Track	1001382577
	38.4903	um	Track	1001860315		58.4203	um	Track	1001860315		3.00146	um/s	Track	1001860315		0.992243	um/s	Track	1001860315		17.0041	um	Track	1000018670		32.5011	um	Track	1000018670		2.24793	um/s	Track	1000018670		0.550315	um/s	Track	1000018670		11.8182	um	Track	1001405442		14.2166	um	Track	1001405442
	17.6618	um	Track	1001860317		36.4368	um	Track	1001860317		2.15556	um/s	Track	1001860317		0.618863	um/s	Track	1001860317		14.6325	um	Track	1000018685		25.6151	um	Track	1000018685		2.52062	um/s	Track	1000018685		0.529303	um/s	Track	1000018685		5.32363	um	Track	1001412425		6.75799	um	Track	1001412425
	17.3975	um	Track	1001860360		34.3645	um	Track	1001860360		2.79033	um/s	Track	1001860360		0.583665	um/s	Track	1001860360		5.56728	um	Track	1000018693		21.0247	um	Track	1000018693		2.35859	um/s	Track	1000018693		0.355994	um/s	Track	1000018693		5.76497	um	Track	1001434863		7.5189	um	Track	1001434863
	40.7686	um	Track	1001860395		56.9805	um	Track	1001860395		2.43927	um/s	Track	1001860395		0.967789	um/s	Track	1001860395		20.3932	um	Track	1000018697		32.6583	um	Track	1000018697		1.99154	um/s	Track	1000018697		0.552977	um/s	Track	1000018697		7.21703	um	Track	1001438134		18.6631	um	Track	1001438134
	36.6824	um	Track	1001860408		62.6163	um	Track	1001860408		2.69894	um/s	Track	1001860408		1.06351	um/s	Track	1001860408		10.6364	um	Track	1000018706		25.0387	um	Track	1000018706		1.64921	um/s	Track	1000018706		0.423961	um/s	Track	1000018706		29.3756	um	Track	1001466426		32.3265	um	Track	1001466426
	5.73684	um	Track	1001860413		18.5977	um	Track	1001860413		2.2716	um/s	Track	1001860413		0.315874	um/s	Track	1001860413		26.318	um	Track	1000018731		47.9936	um	Track	1000018731		2.60732	um/s	Track	1000018731		0.812639	um/s	Track	1000018731		10.1931	um	Track	1001473859		13.4306	um	Track	1001473859
	6.30593	um	Track	1001867068		11.3839	um	Track	1001867068		1.9326	um/s	Track	1001867068		0.84319	um/s	Track	1001867068		10.6173	um	Track	1000018746		22.9128	um	Track	1000018746		1.3689	um/s	Track	1000018746		0.387964	um/s	Track	1000018746		6.56132	um	Track	1001536547		8.94939	um	Track	1001536547
	10.5805	um	Track	1001874543		27.8867	um	Track	1001874543		2.01841	um/s	Track	1001874543		0.481378	um/s	Track	1001874543		15.5888	um	Track	1000019022		31.9448	um	Track	1000019022		3.03063	um/s	Track	1000019022		0.540897	um/s	Track	1000019022		5.98765	um	Track	1001540088		12.6707	um	Track	1001540088
	17.2681	um	Track	1001877289		27.359	um	Track	1001877289		2.61501	um/s	Track	1001877289		0.472269	um/s	Track	1001877289		26.0518	um	Track	1000019047		39.6186	um	Track	1000019047		2.91661	um/s	Track	1000019047		0.67083	um/s	Track	1000019047		4.45396	um	Track	1001555764		16.5754	um	Track	1001555764
	27.1466	um	Track	1001880246		50.0003	um	Track	1001880246		2.50601	um/s	Track	1001880246		0.863101	um/s	Track	1001880246		5.75329	um	Track	1000019100		16.1142	um	Track	1000019100		1.24607	um/s	Track	1000019100		0.27285	um/s	Track	1000019100		9.17961	um	Track	1001559556		10.7401	um	Track	1001559556
	34.2031	um	Track	1001880812		65.4549	um	Track	1001880812		2.62618	um/s	Track	1001880812		1.12988	um/s	Track	1001880812		14.1419	um	Track	1000019110		24.463	um	Track	1000019110		2.59449	um/s	Track	1000019110		0.414213	um/s	Track	1000019110		10.1128	um	Track	1001567882		17.1409	um	Track	1001567882
	3.64615	um	Track	1001882395		7.03285	um	Track	1001882395		1.47714	um/s	Track	1001882395		0.661106	um/s	Track	1001882395		7.01633	um	Track	1000019112		18.4347	um	Track	1000019112		1.0473	um/s	Track	1000019112		0.312141	um/s	Track	1000019112
	16.665	um	Track	1001901308		34.3176	um	Track	1001901308		2.75387	um/s	Track	1001901308		0.602444	um/s	Track	1001901308		8.25004	um	Track	1000019131		15.1399	um	Track	1000019131		2.64047	um/s	Track	1000019131		0.434804	um/s	Track	1000019131
	2.19422	um	Track	1001912683		4.91848	um	Track	1001912683		0.849169	um/s	Track	1001912683		0.364332	um/s	Track	1001912683		18.8729	um	Track	1000019246		35.1311	um	Track	1000019246		2.29885	um/s	Track	1000019246		0.594847	um/s	Track	1000019246
	19.2154	um	Track	1001924606		33.1355	um	Track	1001924606		1.6314	um/s	Track	1001924606		0.591759	um/s	Track	1001924606		3.58938	um	Track	1000019307		18.0733	um	Track	1000019307		1.15104	um/s	Track	1000019307		0.306022	um/s	Track	1000019307
	13.0222	um	Track	1001931231		29.9153	um	Track	1001931231		2.72458	um/s	Track	1001931231		0.534249	um/s	Track	1001931231		19.7408	um	Track	1000019312		32.1599	um	Track	1000019312		2.10582	um/s	Track	1000019312		0.544539	um/s	Track	1000019312
	13.4442	um	Track	1001940581		30.2271	um	Track	1001940581		2.15997	um/s	Track	1001940581		0.539817	um/s	Track	1001940581		8.17493	um	Track	1000019417		20.243	um	Track	1000019417		1.98181	um/s	Track	1000019417		0.34276	um/s	Track	1000019417
	11.4826	um	Track	1001996906		26.266	um	Track	1001996906		3.54443	um/s	Track	1001996906		0.48602	um/s	Track	1001996906		10.0029	um	Track	1000019476		22.3247	um	Track	1000019476		2.13955	um/s	Track	1000019476		0.378007	um/s	Track	1000019476
	23.086	um	Track	1002007165		36.2157	um	Track	1002007165		2.43934	um/s	Track	1002007165		0.670127	um/s	Track	1002007165		9.63767	um	Track	1000019697		26.0574	um	Track	1000019697		2.02221	um/s	Track	1000019697		0.441209	um/s	Track	1000019697
	12.3809	um	Track	1002008042		31.5562	um	Track	1002008042		2.6422	um/s	Track	1002008042		0.583908	um/s	Track	1002008042		21.9637	um	Track	1000019817		42.3176	um	Track	1000019817		2.22403	um/s	Track	1000019817		0.71653	um/s	Track	1000019817
	3.56795	um	Track	1002070589		15.875	um	Track	1002070589		1.74304	um/s	Track	1002070589		0.657595	um/s	Track	1002070589		18.8211	um	Track	1000019863		38.1521	um	Track	1000019863		2.83379	um/s	Track	1000019863		0.646	um/s	Track	1000019863
	4.89433	um	Track	1002164201		5.75217	um	Track	1002164201		1.28735	um/s	Track	1002164201		0.539856	um/s	Track	1002164201		10.5864	um	Track	1000019896		26.0004	um	Track	1000019896		2.16422	um/s	Track	1000019896		0.440245	um/s	Track	1000019896
	23.2585	um	Track	1002169199		35.74	um	Track	1002169199		2.40672	um/s	Track	1002169199		0.740403	um/s	Track	1002169199		3.54057	um	Track	1000020009		14.0162	um	Track	1000020009		0.471729	um/s	Track	1000020009		0.237326	um/s	Track	1000020009
	6.35769	um	Track	1002195222		24.9704	um	Track	1002195222		2.5657	um/s	Track	1002195222		0.527993	um/s	Track	1002195222		3.79886	um	Track	1000020022		22.2823	um	Track	1000020022		1.76186	um/s	Track	1000020022		0.37729	um/s	Track	1000020022
	3.6057	um	Track	1002198027		16.9036	um	Track	1002198027		1.11466	um/s	Track	1002198027		0.357423	um/s	Track	1002198027		6.63097	um	Track	1000020078		16.9175	um	Track	1000020078		2.42572	um/s	Track	1000020078		0.286451	um/s	Track	1000020078
	22.2877	um	Track	1002209822		31.0181	um	Track	1002209822		2.35275	um/s	Track	1002209822		0.669345	um/s	Track	1002209822		34.9164	um	Track	1000020113		48.6189	um	Track	1000020113		3.58997	um/s	Track	1000020113		0.823226	um/s	Track	1000020113
	12.3749	um	Track	1002227625		30.7462	um	Track	1002227625		2.04163	um/s	Track	1002227625		0.663477	um/s	Track	1002227625		19.5147	um	Track	1000020397		33.4124	um	Track	1000020397		2.12491	um/s	Track	1000020397		0.565746	um/s	Track	1000020397
	33.7979	um	Track	1002262947		58.216	um	Track	1002262947		3.15304	um/s	Track	1002262947		1.28255	um/s	Track	1002262947		5.81926	um	Track	1000020398		17.4766	um	Track	1000020398		1.13299	um/s	Track	1000020398		0.295918	um/s	Track	1000020398
	17.7838	um	Track	1002265119		25.4888	um	Track	1002265119		2.55094	um/s	Track	1002265119		1.19998	um/s	Track	1002265119		9.59175	um	Track	1000020593		30.7747	um	Track	1000020593		1.51718	um/s	Track	1000020593		0.521085	um/s	Track	1000020593
	5.78471	um	Track	1002292226		13.1036	um	Track	1002292226		1.98034	um/s	Track	1002292226		0.617248	um/s	Track	1002292226		5.62569	um	Track	1000020663		15.8679	um	Track	1000020663		1.72428	um/s	Track	1000020663		0.268678	um/s	Track	1000020663
	14.7171	um	Track	1002294592		28.797	um	Track	1002294592		2.10349	um/s	Track	1002294592		0.648144	um/s	Track	1002294592		3.31259	um	Track	1000020724		17.6555	um	Track	1000020724		1.05342	um/s	Track	1000020724		0.298947	um/s	Track	1000020724
	8.40813	um	Track	1002320799		22.1073	um	Track	1002320799		1.36766	um/s	Track	1002320799		0.508636	um/s	Track	1002320799		27.0309	um	Track	1000020729		48.1362	um	Track	1000020729		2.8399	um/s	Track	1000020729		0.815053	um/s	Track	1000020729
	5.77821	um	Track	1002354123		13.8914	um	Track	1002354123		2.75368	um/s	Track	1002354123		0.350757	um/s	Track	1002354123		3.03124	um	Track	1000020749		20.0072	um	Track	1000020749		1.58945	um/s	Track	1000020749		0.338767	um/s	Track	1000020749
	10.3163	um	Track	1002354140		17.1313	um	Track	1002354140		1.92512	um/s	Track	1002354140		1.26804	um/s	Track	1002354140		14.4461	um	Track	1000020763		28.9449	um	Track	1000020763		4.2741	um/s	Track	1000020763		0.664926	um/s	Track	1000020763
	3.83141	um	Track	1002376388		14.053	um	Track	1002376388		0.775561	um/s	Track	1002376388		0.338439	um/s	Track	1002376388		13.3077	um	Track	1000020988		24.5113	um	Track	1000020988		1.88823	um/s	Track	1000020988		0.443949	um/s	Track	1000020988
	6.18791	um	Track	1002384004		13.4475	um	Track	1002384004		1.76309	um/s	Track	1002384004		0.323857	um/s	Track	1002384004		5.3941	um	Track	1000021074		17.9834	um	Track	1000021074		1.67395	um/s	Track	1000021074		0.304499	um/s	Track	1000021074
	46.0501	um	Track	1002389509		54.9662	um	Track	1002389509		2.54081	um/s	Track	1002389509		1.32375	um/s	Track	1002389509		9.2969	um	Track	1000021078		18.9109	um	Track	1000021078		1.28744	um/s	Track	1000021078		0.320204	um/s	Track	1000021078
	2.75653	um	Track	1002410514		12.2291	um	Track	1002410514		0.871254	um/s	Track	1002410514		0.301574	um/s	Track	1002410514		6.21752	um	Track	1000021106		22.0439	um	Track	1000021106		1.36621	um/s	Track	1000021106		0.373252	um/s	Track	1000021106
	2.44289	um	Track	1002429026		5.03784	um	Track	1002429026		0.527342	um/s	Track	1002429026		0.372704	um/s	Track	1002429026		36.3246	um	Track	1000021118		51.8573	um	Track	1000021118		2.66201	um/s	Track	1000021118		0.87806	um/s	Track	1000021118
	15.1165	um	Track	1002441163		21.3571	um	Track	1002441163		1.48114	um/s	Track	1002441163		0.567284	um/s	Track	1002441163		14.4086	um	Track	1000021173		22.5691	um	Track	1000021173		2.50764	um/s	Track	1000021173		0.382144	um/s	Track	1000021173
	14.5394	um	Track	1002441801		18.3629	um	Track	1002441801		2.31211	um/s	Track	1002441801		1.26991	um/s	Track	1002441801		8.32899	um	Track	1000021218		21.8076	um	Track	1000021218		2.64037	um/s	Track	1000021218		0.369251	um/s	Track	1000021218
	6.08172	um	Track	1002445060		12.7451	um	Track	1002445060		1.3606	um/s	Track	1002445060		0.507956	um/s	Track	1002445060		9.83219	um	Track	1000021219		21.8495	um	Track	1000021219		1.51534	um/s	Track	1000021219		0.36996	um/s	Track	1000021219
	5.19096	um	Track	1002473349		18.7214	um	Track	1002473349		3.98679	um/s	Track	1002473349		0.485073	um/s	Track	1002473349		7.25403	um	Track	1000021266		18.5678	um	Track	1000021266		1.35933	um/s	Track	1000021266		0.314393	um/s	Track	1000021266
	7.60166	um	Track	1002537853		30.1528	um	Track	1002537853		2.39033	um/s	Track	1002537853		0.822497	um/s	Track	1002537853		5.73195	um	Track	1000021274		17.7595	um	Track	1000021274		1.18601	um/s	Track	1000021274		0.300707	um/s	Track	1000021274
	14.2273	um	Track	1002559692		18.2572	um	Track	1002559692		1.72244	um/s	Track	1002559692		1.187	um/s	Track	1002559692		10.4708	um	Track	1000021298		25.6377	um	Track	1000021298		1.76794	um/s	Track	1000021298		0.434103	um/s	Track	1000021298
	5.57307	um	Track	1002567208		12.8828	um	Track	1002567208		1.13348	um/s	Track	1002567208		0.360964	um/s	Track	1002567208		7.9052	um	Track	1000021310		22.1005	um	Track	1000021310		2.01594	um/s	Track	1000021310		0.37421	um/s	Track	1000021310
	10.3809	um	Track	1002591885		18.1908	um	Track	1002591885		1.80815	um/s	Track	1002591885		0.523597	um/s	Track	1002591885		5.96047	um	Track	1000021322		20.5056	um	Track	1000021322		1.20805	um/s	Track	1000021322		0.347205	um/s	Track	1000021322
	2.92059	um	Track	1002643879		9.25842	um	Track	1002643879		0.900305	um/s	Track	1002643879		0.417046	um/s	Track	1002643879		5.54838	um	Track	1000021323		20.8183	um	Track	1000021323		1.56813	um/s	Track	1000021323		0.3525	um/s	Track	1000021323
	3.73149	um	Track	1002698889		5.4512	um	Track	1002698889		0.839647	um/s	Track	1002698889		0.297165	um/s	Track	1002698889		29.6496	um	Track	1000021642		47.1419	um	Track	1000021642		3.16676	um/s	Track	1000021642		0.798217	um/s	Track	1000021642
	24.4	um	Track	1002709626		31.3966	um	Track	1002709626		2.31252	um/s	Track	1002709626		1.0161	um/s	Track	1002709626		7.74695	um	Track	1000021686		18.521	um	Track	1000021686		1.81963	um/s	Track	1000021686		0.313601	um/s	Track	1000021686
	19.1517	um	Track	1002728688		32.973	um	Track	1002728688		2.60564	um/s	Track	1002728688		1.1009	um/s	Track	1002728688		7.60896	um	Track	1000021743		21.8779	um	Track	1000021743		1.47637	um/s	Track	1000021743		0.370442	um/s	Track	1000021743
	4.35958	um	Track	1002728757		9.89044	um	Track	1002728757		1.89748	um/s	Track	1002728757		0.568547	um/s	Track	1002728757		2.40004	um	Track	1000021789		7.52083	um	Track	1000021789		1.9907	um/s	Track	1000021789		0.277983	um/s	Track	1000021789
	29.0793	um	Track	1002745672		36.7612	um	Track	1002745672		2.84244	um/s	Track	1002745672		1.22738	um/s	Track	1002745672		9.74124	um	Track	1000021792		21.6219	um	Track	1000021792		2.36306	um/s	Track	1000021792		0.366107	um/s	Track	1000021792
	19.3959	um	Track	1002763233		27.2577	um	Track	1002763233		2.05097	um/s	Track	1002763233		0.940441	um/s	Track	1002763233		10.4178	um	Track	1000021865		22.4555	um	Track	1000021865		2.00611	um/s	Track	1000021865		0.380221	um/s	Track	1000021865
	24.3801	um	Track	1002767928		32.5588	um	Track	1002767928		2.38544	um/s	Track	1002767928		1.12334	um/s	Track	1002767928		9.52299	um	Track	1000021900		16.2258	um	Track	1000021900		2.0792	um/s	Track	1000021900		0.64593	um/s	Track	1000021900
	2.84887	um	Track	1002809575		9.86298	um	Track	1002809575		0.943589	um/s	Track	1002809575		0.378153	um/s	Track	1002809575		7.44264	um	Track	1000021904		25.6704	um	Track	1000021904		2.65564	um/s	Track	1000021904		0.434657	um/s	Track	1000021904
	9.39666	um	Track	1002811891		18.6745	um	Track	1002811891		2.0298	um/s	Track	1002811891		0.690779	um/s	Track	1002811891		6.28454	um	Track	1000022172		20.4959	um	Track	1000022172		1.9452	um/s	Track	1000022172		0.347041	um/s	Track	1000022172
	14.5806	um	Track	1002815914		19.835	um	Track	1002815914		2.18642	um/s	Track	1002815914		0.733707	um/s	Track	1002815914		3.47187	um	Track	1000022257		18.6801	um	Track	1000022257		1.47733	um/s	Track	1000022257		0.316296	um/s	Track	1000022257
	2.63091	um	Track	1002837082		6.00875	um	Track	1002837082		1.45658	um/s	Track	1002837082		0.51916	um/s	Track	1002837082		3.09764	um	Track	1000022259		14.8353	um	Track	1000022259		1.4227	um/s	Track	1000022259		0.251195	um/s	Track	1000022259
	3.77998	um	Track	1002910440		9.37365	um	Track	1002910440		2.24702	um/s	Track	1002910440		0.388143	um/s	Track	1002910440		20.9083	um	Track	1000022279		36.2845	um	Track	1000022279		2.03717	um/s	Track	1000022279		0.614376	um/s	Track	1000022279
	7.59602	um	Track	1002915927		13.5893	um	Track	1002915927		1.65857	um/s	Track	1002915927		0.562704	um/s	Track	1002915927		11.1379	um	Track	1000022286		32.3787	um	Track	1000022286		1.74282	um/s	Track	1000022286		0.548243	um/s	Track	1000022286
	5.51379	um	Track	1002930814		16.011	um	Track	1002930814		1.3474	um/s	Track	1002930814		0.690097	um/s	Track	1002930814		3.29354	um	Track	1000022288		18.8811	um	Track	1000022288		1.84294	um/s	Track	1000022288		0.319699	um/s	Track	1000022288
	9.1084	um	Track	1002957731		14.6285	um	Track	1002957731		1.80354	um/s	Track	1002957731		0.687397	um/s	Track	1002957731		8.17827	um	Track	1000022351		31.1858	um	Track	1000022351		2.28126	um/s	Track	1000022351		0.528045	um/s	Track	1000022351
	5.5906	um	Track	1002994411		9.39535	um	Track	1002994411		1.64804	um/s	Track	1002994411		0.693947	um/s	Track	1002994411		16.8823	um	Track	1000022399		28.6053	um	Track	1000022399		3.27041	um/s	Track	1000022399		0.484351	um/s	Track	1000022399
	3.09568	um	Track	1003014074		5.29288	um	Track	1003014074		1.3591	um/s	Track	1003014074		0.497124	um/s	Track	1003014074		10.8006	um	Track	1000022428		21.3797	um	Track	1000022428		1.742	um/s	Track	1000022428		0.362005	um/s	Track	1000022428
	5.33649	um	Track	1003028193		7.2382	um	Track	1003028193		0.884814	um/s	Track	1003028193		0.356404	um/s	Track	1003028193		6.07832	um	Track	1000022443		9.19695	um	Track	1000022443		2.45984	um/s	Track	1000022443		0.560414	um/s	Track	1000022443
	3.82914	um	Track	1003029453		7.48795	um	Track	1003029453		1.10136	um/s	Track	1003029453		0.368701	um/s	Track	1003029453		38.1988	um	Track	1000022449		66.147	um	Track	1000022449		2.6817	um/s	Track	1000022449		1.12002	um/s	Track	1000022449
	12.9386	um	Track	1003029877		17.0253	um	Track	1003029877		1.72225	um/s	Track	1003029877		0.977399	um/s	Track	1003029877		3.71706	um	Track	1000022828		16.2862	um	Track	1000022828		1.08411	um/s	Track	1000022828		0.275761	um/s	Track	1000022828
	10.8501	um	Track	1003033657		21.5093	um	Track	1003033657		1.92747	um/s	Track	1003033657		1.0591	um/s	Track	1003033657		25.9918	um	Track	1000023094		36.2801	um	Track	1000023094		2.21999	um/s	Track	1000023094		0.614303	um/s	Track	1000023094
	4.91868	um	Track	1003036716		22.7426	um	Track	1003036716		2.23197	um/s	Track	1003036716		1.11983	um/s	Track	1003036716		7.75081	um	Track	1000023116		22.375	um	Track	1000023116		1.86727	um/s	Track	1000023116		0.378858	um/s	Track	1000023116
	11.0337	um	Track	1003091695		14.7107	um	Track	1003091695		1.96231	um/s	Track	1003091695		0.79984	um/s	Track	1003091695		10.6454	um	Track	1000023143		24.3347	um	Track	1000023143		2.3508	um/s	Track	1000023143		0.412041	um/s	Track	1000023143
	3.76611	um	Track	1003116601		7.79807	um	Track	1003116601		1.21692	um/s	Track	1003116601		0.447805	um/s	Track	1003116601		4.66973	um	Track	1000023144		15.1563	um	Track	1000023144		2.38519	um/s	Track	1000023144		0.256631	um/s	Track	1000023144
	21.801	um	Track	1003126816		24.7537	um	Track	1003126816		1.94557	um/s	Track	1003126816		1.42148	um/s	Track	1003126816		14.7063	um	Track	1000041188		25.4049	um	Track	1000041188		2.51479	um/s	Track	1000041188		0.437156	um/s	Track	1000041188
	4.51901	um	Track	1003174753		6.92242	um	Track	1003174753		1.20136	um/s	Track	1003174753		0.6492	um/s	Track	1003174753		36.0985	um	Track	1000048917		47.6007	um	Track	1000048917		3.83809	um/s	Track	1000048917		0.819092	um/s	Track	1000048917
	4.51385	um	Track	1003176815		17.9076	um	Track	1003176815		4.4015	um/s	Track	1003176815		1.23484	um/s	Track	1003176815		12.836	um	Track	1000057840		41.5974	um	Track	1000057840		2.44671	um/s	Track	1000057840		0.715789	um/s	Track	1000057840
	12.4602	um	Track	1003180137		16.8383	um	Track	1003180137		2.70816	um/s	Track	1003180137		1.08957	um/s	Track	1003180137		8.26811	um	Track	1000080167		22.0993	um	Track	1000080167		1.83597	um/s	Track	1000080167		0.38673	um/s	Track	1000080167
	5.66638	um	Track	1003200370		10.8697	um	Track	1003200370		1.38389	um/s	Track	1003200370		0.803438	um/s	Track	1003200370		11.6404	um	Track	1000109907		40.8843	um	Track	1000109907		2.16137	um/s	Track	1000109907		0.727557	um/s	Track	1000109907
	5.92696	um	Track	1003218541		8.70692	um	Track	1003218541		1.90604	um/s	Track	1003218541		0.601265	um/s	Track	1003218541		5.42008	um	Track	1000218037		51.7066	um	Track	1000218037		2.18886	um/s	Track	1000218037		1.02501	um/s	Track	1000218037
	18.1219	um	Track	1003241478		21.2895	um	Track	1003241478		2.65678	um/s	Track	1003241478		1.57339	um/s	Track	1003241478		7.68983	um	Track	1000258138		50.6066	um	Track	1000258138		5.14244	um/s	Track	1000258138		0.966938	um/s	Track	1000258138
	11.3772	um	Track	1003244080		14.3255	um	Track	1003244080		1.55845	um/s	Track	1003244080		1.05872	um/s	Track	1003244080		40.6473	um	Track	1000263851		54.2393	um	Track	1000263851		3.08344	um/s	Track	1000263851		1.03635	um/s	Track	1000263851
	7.06511	um	Track	1003247372		10.5571	um	Track	1003247372		2.22026	um/s	Track	1003247372		0.780217	um/s	Track	1003247372		38.8575	um	Track	1000323385		50.313	um	Track	1000323385		2.22621	um/s	Track	1000323385		0.997699	um/s	Track	1000323385
	8.13136	um	Track	1003300119		9.84002	um	Track	1003300119		1.89119	um/s	Track	1003300119		0.849963	um/s	Track	1003300119		15.3649	um	Track	1000381950		33.9712	um	Track	1000381950		2.30214	um/s	Track	1000381950		0.70048	um/s	Track	1000381950
	2.72204	um	Track	1003324826		3.92866	um	Track	1003324826		0.9053	um/s	Track	1003324826		0.370244	um/s	Track	1003324826		8.63397	um	Track	1000399153		21.8396	um	Track	1000399153		1.89981	um/s	Track	1000399153		0.45033	um/s	Track	1000399153
																					6.49674	um	Track	1000404771		13.0631	um	Track	1000404771		1.32886	um/s	Track	1000404771		0.26936	um/s	Track	1000404771
																					36.7378	um	Track	1000435723		47.7209	um	Track	1000435723		2.92271	um/s	Track	1000435723		1.00425	um/s	Track	1000435723
																					24.5829	um	Track	1000453096		34.9095	um	Track	1000453096		2.52021	um/s	Track	1000453096		0.750081	um/s	Track	1000453096
																					5.79639	um	Track	1000471422		17.3448	um	Track	1000471422		1.77421	um/s	Track	1000471422		0.372678	um/s	Track	1000471422
																					21.9686	um	Track	1000503599		33.6766	um	Track	1000503599		2.24477	um/s	Track	1000503599		0.73891	um/s	Track	1000503599
																					2.63801	um	Track	1000524697		10.3108	um	Track	1000524697		2.43164	um/s	Track	1000524697		0.231194	um/s	Track	1000524697
																					6.23203	um	Track	1000532810		25.4806	um	Track	1000532810		2.10961	um/s	Track	1000532810		0.57134	um/s	Track	1000532810
																					5.58951	um	Track	1000569472		21.1794	um	Track	1000569472		2.02212	um/s	Track	1000569472		0.485477	um/s	Track	1000569472
																					3.75179	um	Track	1000596895		15.8825	um	Track	1000596895		1.61948	um/s	Track	1000596895		0.372408	um/s	Track	1000596895
																					15.8412	um	Track	1000602633		23.406	um	Track	1000602633		1.91528	um/s	Track	1000602633		1.04993	um/s	Track	1000602633
																					47.0959	um	Track	1000635890		60.4976	um	Track	1000635890		2.72893	um/s	Track	1000635890		1.45064	um/s	Track	1000635890
																					20.9476	um	Track	1000751999		31.142	um	Track	1000751999		1.95495	um/s	Track	1000751999		0.802961	um/s	Track	1000751999
																					27.2967	um	Track	1000764879		37.948	um	Track	1000764879		2.3556	um/s	Track	1000764879		1.00376	um/s	Track	1000764879
																					33.0816	um	Track	1000771331		44.6404	um	Track	1000771331		2.37251	um/s	Track	1000771331		1.18078	um/s	Track	1000771331
																					4.06215	um	Track	1000786283		10.4307	um	Track	1000786283		1.60809	um/s	Track	1000786283		0.512768	um/s	Track	1000786283
																					12.8635	um	Track	1000815752		21.5885	um	Track	1000815752		3.61675	um/s	Track	1000815752		0.586104	um/s	Track	1000815752
																					2.86781	um	Track	1000835639		11.7167	um	Track	1000835639		1.22842	um/s	Track	1000835639		0.326515	um/s	Track	1000835639
																					3.37249	um	Track	1000907212		10.4734	um	Track	1000907212		0.913425	um/s	Track	1000907212		0.308596	um/s	Track	1000907212
																					16.5386	um	Track	1000915586		24.9091	um	Track	1000915586		2.61379	um/s	Track	1000915586		0.733937	um/s	Track	1000915586
																					27.0784	um	Track	1000975469		35.5086	um	Track	1000975469		2.20533	um/s	Track	1000975469		1.1095	um/s	Track	1000975469
																					23.3747	um	Track	1000984876		37.5198	um	Track	1000984876		2.2791	um/s	Track	1000984876		1.17235	um/s	Track	1000984876
																					3.83188	um	Track	1000992468		10.5724	um	Track	1000992468		0.929221	um/s	Track	1000992468		0.330346	um/s	Track	1000992468
																					9.95289	um	Track	1001021107		15.0457	um	Track	1001021107		1.61188	um/s	Track	1001021107		0.484797	um/s	Track	1001021107
																					5.65819	um	Track	1001028112		14.0218	um	Track	1001028112		1.9301	um/s	Track	1001028112		0.451805	um/s	Track	1001028112
																					4.58816	um	Track	1001061313		12.1066	um	Track	1001061313		1.46663	um/s	Track	1001061313		0.402653	um/s	Track	1001061313
																					11.8751	um	Track	1001093255		21.2822	um	Track	1001093255		1.81065	um/s	Track	1001093255		0.731122	um/s	Track	1001093255
																					13.0489	um	Track	1001115828		22.051	um	Track	1001115828		2.12354	um/s	Track	1001115828		0.783953	um/s	Track	1001115828
																					2.0058	um	Track	1001167426		9.71766	um	Track	1001167426		1.22222	um/s	Track	1001167426		0.357464	um/s	Track	1001167426
																					17.3905	um	Track	1001187257		24.1316	um	Track	1001187257		2.01853	um/s	Track	1001187257		0.920911	um/s	Track	1001187257
																					2.43836	um	Track	1001216340		10.9336	um	Track	1001216340		0.846423	um/s	Track	1001216340		0.43358	um/s	Track	1001216340
																					5.71275	um	Track	1001294929		18.4743	um	Track	1001294929		1.74158	um/s	Track	1001294929		0.793977	um/s	Track	1001294929
																					22.0678	um	Track	1001295371		27.897	um	Track	1001295371		2.22675	um/s	Track	1001295371		1.19894	um/s	Track	1001295371
																					12.7193	um	Track	1001303087		17.2886	um	Track	1001303087		1.72456	um/s	Track	1001303087		0.743021	um/s	Track	1001303087
																					4.86649	um	Track	1001339902		9.41719	um	Track	1001339902		1.28477	um/s	Track	1001339902		0.422371	um/s	Track	1001339902
																					22.133	um	Track	1001365893		25.0662	um	Track	1001365893		2.07587	um/s	Track	1001365893		1.17588	um/s	Track	1001365893
																					15.3631	um	Track	1001425474		20.5318	um	Track	1001425474		1.97299	um/s	Track	1001425474		1.05932	um/s	Track	1001425474
																					2.49129	um	Track	1001427945		5.11653	um	Track	1001427945		0.909891	um/s	Track	1001427945		0.263983	um/s	Track	1001427945
																					8.7416	um	Track	1001477123		13.5431	um	Track	1001477123		1.7735	um/s	Track	1001477123		0.735477	um/s	Track	1001477123
																					12.7377	um	Track	1001571868		16.2231	um	Track	1001571868		1.93479	um/s	Track	1001571868		1.04476	um/s	Track	1001571868
																					2.0916	um	Track	1001615880		11.7052	um	Track	1001615880		1.93336	um/s	Track	1001615880		0.803708	um/s	Track	1001615880
																					14.1911	um	Track	1001620836		16.1146	um	Track	1001620836		2.45696	um/s	Track	1001620836		1.10647	um/s	Track	1001620836
																					9.74795	um	Track	1001655229		12.4701	um	Track	1001655229		2.12235	um/s	Track	1001655229		0.917124	um/s	Track	1001655229
																					3.22905	um	Track	1001674937		6.88683	um	Track	1001674937		1.07133	um/s	Track	1001674937		0.644111	um/s	Track	1001674937
																					12.9317	um	Track	1001681832		14.7645	um	Track	1001681832		1.95865	um/s	Track	1001681832		1.1702	um/s	Track	1001681832
																					2.20491	um	Track	1001721154		4.14347	um	Track	1001721154		1.69408	um/s	Track	1001721154		0.355968	um/s	Track	1001721154
																					12.2546	um	Track	1001752494		13.8103	um	Track	1001752494		2.6253	um/s	Track	1001752494		1.29492	um/s	Track	1001752494

## Sheet: 20170806
Date (Biological Replicate):	20170806
Condition:	DMSO
Replicate:	1																				2																				3
	Track Displacement Length					Track Length					Track Speed Max					Track Speed Mean					Track Displacement Length					Track Length					Track Speed Max					Track Speed Mean					Track Displacement Length					Track Length
	====================					====================					====================					====================					====================					====================					====================					====================					====================					====================
	Track Displacement Length	Unit	Category	ID		Track Length	Unit	Category	ID		Track Speed Max	Unit	Category	ID		Track Speed Mean	Unit	Category	ID		Track Displacement Length	Unit	Category	ID		Track Length	Unit	Category	ID		Track Speed Max	Unit	Category	ID		Track Speed Mean	Unit	Category	ID		Track Displacement Length	Unit	Category	ID		Track Length	Unit	Category	ID
	24.4143	um	Track	1000000594		36.7082	um	Track	1000000594		2.04285	um/s	Track	1000000594		0.6223	um/s	Track	1000000594		13.5236	um	Track	1000000845		22.2806	um	Track	1000000845		2.39975	um/s	Track	1000000845		0.377804	um/s	Track	1000000845		37.9251	um	Track	1000000036		56.4271	um	Track	1000000036
	12.6826	um	Track	1000000712		20.721	um	Track	1000000712		1.97519	um/s	Track	1000000712		0.351275	um/s	Track	1000000712		9.30142	um	Track	1000000896		18.7604	um	Track	1000000896		2.13185	um/s	Track	1000000896		0.318113	um/s	Track	1000000896		2.20565	um	Track	1000000113		9.3033	um	Track	1000000113
	13.3766	um	Track	1000000714		20.1618	um	Track	1000000714		2.04947	um/s	Track	1000000714		0.341795	um/s	Track	1000000714		14.142	um	Track	1000001647		27.1592	um	Track	1000001647		1.96439	um/s	Track	1000001647		0.460529	um/s	Track	1000001647		2.24597	um	Track	1000000145		6.32749	um	Track	1000000145
	36.4692	um	Track	1000000777		52.4977	um	Track	1000000777		2.05425	um/s	Track	1000000777		0.889973	um/s	Track	1000000777		25.9633	um	Track	1000002616		34.2529	um	Track	1000002616		2.53926	um/s	Track	1000002616		0.580813	um/s	Track	1000002616		2.03777	um	Track	1000000162		5.53865	um	Track	1000000162
	8.98824	um	Track	1000000850		23.1011	um	Track	1000000850		1.81014	um/s	Track	1000000850		0.391623	um/s	Track	1000000850		2.49556	um	Track	1000002650		16.1671	um	Track	1000002650		1.44989	um/s	Track	1000002650		0.274139	um/s	Track	1000002650		35.786	um	Track	1000000378		53.7863	um	Track	1000000378
	16.4358	um	Track	1000000891		23.1807	um	Track	1000000891		1.95423	um/s	Track	1000000891		0.392974	um/s	Track	1000000891		18.5254	um	Track	1000002652		31.6464	um	Track	1000002652		1.73847	um/s	Track	1000002652		0.536615	um/s	Track	1000002652		9.73375	um	Track	1000000428		28.6013	um	Track	1000000428
	18.2531	um	Track	1000001506		28.2973	um	Track	1000001506		2.27093	um/s	Track	1000001506		0.479713	um/s	Track	1000001506		23.5573	um	Track	1000003489		37.4484	um	Track	1000003489		2.65839	um/s	Track	1000003489		0.634999	um/s	Track	1000003489		3.06193	um	Track	1000000445		11.3887	um	Track	1000000445
	8.06109	um	Track	1000001657		19.3613	um	Track	1000001657		2.65297	um/s	Track	1000001657		0.328224	um/s	Track	1000001657		16.9314	um	Track	1000005450		28.9047	um	Track	1000005450		2.06704	um/s	Track	1000005450		0.490126	um/s	Track	1000005450		2.24198	um	Track	1000000521		9.31348	um	Track	1000000521
	6.54765	um	Track	1000001771		15.4513	um	Track	1000001771		1.20573	um/s	Track	1000001771		0.26194	um/s	Track	1000001771		13.0351	um	Track	1000006403		22.708	um	Track	1000006403		1.64598	um/s	Track	1000006403		0.385051	um/s	Track	1000006403		2.01022	um	Track	1000000698		10.1733	um	Track	1000000698
	29.5182	um	Track	1000001802		42.5169	um	Track	1000001802		2.06408	um/s	Track	1000001802		0.720772	um/s	Track	1000001802		11.6533	um	Track	1000007153		25.478	um	Track	1000007153		1.7169	um/s	Track	1000007153		0.43202	um/s	Track	1000007153		2.20383	um	Track	1000000712		7.63447	um	Track	1000000712
	23.2906	um	Track	1000002326		32.7964	um	Track	1000002326		2.60735	um/s	Track	1000002326		0.555984	um/s	Track	1000002326		25.2283	um	Track	1000007158		33.529	um	Track	1000007158		2.47144	um/s	Track	1000007158		0.568538	um/s	Track	1000007158		4.88523	um	Track	1000000715		11.9639	um	Track	1000000715
	8.49887	um	Track	1000002365		17.0288	um	Track	1000002365		1.69503	um/s	Track	1000002365		0.288683	um/s	Track	1000002365		4.57169	um	Track	1000007285		19.3468	um	Track	1000007285		1.80891	um/s	Track	1000007285		0.328056	um/s	Track	1000007285		2.11479	um	Track	1000000719		9.0063	um	Track	1000000719
	17.1608	um	Track	1000002455		26.1926	um	Track	1000002455		1.7481	um/s	Track	1000002455		0.444033	um/s	Track	1000002455		14.1153	um	Track	1000008214		22.2935	um	Track	1000008214		2.443	um/s	Track	1000008214		0.378023	um/s	Track	1000008214		33.2547	um	Track	1000000753		41.728	um	Track	1000000753
	10.9703	um	Track	1000002551		21.5199	um	Track	1000002551		2.28576	um/s	Track	1000002551		0.364818	um/s	Track	1000002551		9.48474	um	Track	1000009001		19.6164	um	Track	1000009001		1.42203	um/s	Track	1000009001		0.332628	um/s	Track	1000009001		9.21582	um	Track	1000000814		26.0179	um	Track	1000000814
	13.372	um	Track	1000002594		21.4153	um	Track	1000002594		1.26389	um/s	Track	1000002594		0.363045	um/s	Track	1000002594		31.7904	um	Track	1000009051		41.9266	um	Track	1000009051		2.18688	um/s	Track	1000009051		0.710934	um/s	Track	1000009051		14.6391	um	Track	1000000830		23.4246	um	Track	1000000830
	6.3118	um	Track	1000002680		13.4213	um	Track	1000002680		1.05409	um/s	Track	1000002680		0.227527	um/s	Track	1000002680		16.087	um	Track	1000009176		23.4864	um	Track	1000009176		1.91175	um/s	Track	1000009176		0.398251	um/s	Track	1000009176		3.03785	um	Track	1000000939		15.4179	um	Track	1000000939
	22.4457	um	Track	1000003234		34.1621	um	Track	1000003234		2.56753	um/s	Track	1000003234		0.579136	um/s	Track	1000003234		3.85911	um	Track	1000009248		12.202	um	Track	1000009248		1.05827	um/s	Track	1000009248		0.206905	um/s	Track	1000009248		4.95215	um	Track	1000000940		15.9992	um	Track	1000000940
	18.9641	um	Track	1000003254		32.2927	um	Track	1000003254		2.38915	um/s	Track	1000003254		0.547446	um/s	Track	1000003254		20.9682	um	Track	1000009986		34.9244	um	Track	1000009986		2.01071	um/s	Track	1000009986		0.592199	um/s	Track	1000009986		9.86732	um	Track	1000001016		25.5592	um	Track	1000001016
	6.78796	um	Track	1000003313		17.7336	um	Track	1000003313		2.45872	um/s	Track	1000003313		0.300631	um/s	Track	1000003313		17.3393	um	Track	1000010029		25.1852	um	Track	1000010029		2.22966	um/s	Track	1000010029		0.427056	um/s	Track	1000010029		24.6848	um	Track	1000001028		36.3418	um	Track	1000001028
	6.08484	um	Track	1000004242		18.6398	um	Track	1000004242		2.44392	um/s	Track	1000004242		0.315993	um/s	Track	1000004242		12.7781	um	Track	1000011033		20.484	um	Track	1000011033		2.00847	um/s	Track	1000011033		0.662913	um/s	Track	1000011033		15.0736	um	Track	1000001104		22.7523	um	Track	1000001104
	19.0884	um	Track	1000004262		32.0315	um	Track	1000004262		2.26793	um/s	Track	1000004262		0.543018	um/s	Track	1000004262		3.50972	um	Track	1000011750		10.1591	um	Track	1000011750		0.863368	um/s	Track	1000011750		0.233415	um/s	Track	1000011750		16.1243	um	Track	1000001143		24.8972	um	Track	1000001143
	20.9467	um	Track	1000004298		27.0042	um	Track	1000004298		2.00344	um/s	Track	1000004298		0.457792	um/s	Track	1000004298		3.63631	um	Track	1000011928		18.8714	um	Track	1000011928		1.6226	um/s	Track	1000011928		0.319996	um/s	Track	1000011928		2.76489	um	Track	1000001191		9.82522	um	Track	1000001191
	2.67112	um	Track	1000004375		20.69	um	Track	1000004375		1.33738	um/s	Track	1000004375		0.350749	um/s	Track	1000004375		15.3916	um	Track	1000014322		23.6773	um	Track	1000014322		1.9853	um/s	Track	1000014322		0.479959	um/s	Track	1000014322		2.11372	um	Track	1000001230		6.45554	um	Track	1000001230
	20.3219	um	Track	1000004385		41.237	um	Track	1000004385		1.77137	um/s	Track	1000004385		0.699074	um/s	Track	1000004385		8.18149	um	Track	1000014346		18.0207	um	Track	1000014346		2.60525	um/s	Track	1000014346		0.351494	um/s	Track	1000014346		6.36256	um	Track	1000001232		23.4734	um	Track	1000001232
	8.95156	um	Track	1000004418		17.3355	um	Track	1000004418		1.32439	um/s	Track	1000004418		0.293882	um/s	Track	1000004418		7.62096	um	Track	1000014364		17.5792	um	Track	1000014364		1.10076	um/s	Track	1000014364		0.298084	um/s	Track	1000014364		2.11289	um	Track	1000001265		10.1635	um	Track	1000001265
	6.39941	um	Track	1000005176		14.5034	um	Track	1000005176		0.800081	um/s	Track	1000005176		0.24587	um/s	Track	1000005176		4.26514	um	Track	1000014393		18.4229	um	Track	1000014393		2.14156	um/s	Track	1000014393		0.312391	um/s	Track	1000014393		3.28803	um	Track	1000001284		10.874	um	Track	1000001284
	8.37104	um	Track	1000005267		17.092	um	Track	1000005267		1.55847	um/s	Track	1000005267		0.289754	um/s	Track	1000005267		31.3029	um	Track	1000014553		42.0952	um	Track	1000014553		2.08085	um/s	Track	1000014553		0.713792	um/s	Track	1000014553		29.462	um	Track	1000001303		42.5293	um	Track	1000001303
	7.65682	um	Track	1000005305		17.8321	um	Track	1000005305		1.23379	um/s	Track	1000005305		0.3023	um/s	Track	1000005305		19.145	um	Track	1000014659		28.7628	um	Track	1000014659		2.21715	um/s	Track	1000014659		0.930834	um/s	Track	1000014659		16.2741	um	Track	1000001488		25.0582	um	Track	1000001488
	12.3437	um	Track	1000005965		17.9918	um	Track	1000005965		1.80908	um/s	Track	1000005965		0.305007	um/s	Track	1000005965		11.9827	um	Track	1000014697		20.7782	um	Track	1000014697		1.64619	um/s	Track	1000014697		0.352328	um/s	Track	1000014697		8.29724	um	Track	1000001492		25.1407	um	Track	1000001492
	19.0232	um	Track	1000006017		41.1122	um	Track	1000006017		2.66895	um/s	Track	1000006017		0.696959	um/s	Track	1000006017		2.21775	um	Track	1000014772		8.42733	um	Track	1000014772		0.423794	um/s	Track	1000014772		0.142899	um/s	Track	1000014772		14.706	um	Track	1000001584		22.9317	um	Track	1000001584
	7.23416	um	Track	1000006063		22.4284	um	Track	1000006063		2.27505	um/s	Track	1000006063		0.380219	um/s	Track	1000006063		5.32999	um	Track	1000014810		13.7776	um	Track	1000014810		1.06503	um/s	Track	1000014810		0.233621	um/s	Track	1000014810		9.77103	um	Track	1000001637		23.6373	um	Track	1000001637
	6.51493	um	Track	1000006068		17.1187	um	Track	1000006068		1.51784	um/s	Track	1000006068		0.290206	um/s	Track	1000006068		11.8478	um	Track	1000014850		21.1309	um	Track	1000014850		2.07603	um/s	Track	1000014850		0.358309	um/s	Track	1000014850		10.6642	um	Track	1000001656		21.674	um	Track	1000001656
	24.7063	um	Track	1000006139		38.2378	um	Track	1000006139		2.00434	um/s	Track	1000006139		0.64823	um/s	Track	1000006139		17.3	um	Track	1000014867		27.6351	um	Track	1000014867		2.3113	um/s	Track	1000014867		0.468598	um/s	Track	1000014867		21.9835	um	Track	1000001671		33.4668	um	Track	1000001671
	7.82458	um	Track	1000006162		14.7225	um	Track	1000006162		1.11591	um/s	Track	1000006162		0.249584	um/s	Track	1000006162		19.4053	um	Track	1000014912		29.6713	um	Track	1000014912		1.98551	um/s	Track	1000014912		0.503126	um/s	Track	1000014912		4.42947	um	Track	1000001674		11.9044	um	Track	1000001674
	17.246	um	Track	1000006180		29.5923	um	Track	1000006180		2.25026	um/s	Track	1000006180		0.501666	um/s	Track	1000006180		5.21178	um	Track	1000014971		12.5544	um	Track	1000014971		0.900661	um/s	Track	1000014971		0.21288	um/s	Track	1000014971		2.07242	um	Track	1000001690		9.42347	um	Track	1000001690
	2.24879	um	Track	1000006181		13.3525	um	Track	1000006181		0.748144	um/s	Track	1000006181		0.22636	um/s	Track	1000006181		9.139	um	Track	1000015031		19.2803	um	Track	1000015031		1.00967	um/s	Track	1000015031		0.326928	um/s	Track	1000015031		2.10161	um	Track	1000001724		8.21577	um	Track	1000001724
	7.38967	um	Track	1000006739		18.0583	um	Track	1000006739		1.4925	um/s	Track	1000006739		0.306135	um/s	Track	1000006739		10.0741	um	Track	1000015156		13.2322	um	Track	1000015156		1.92123	um/s	Track	1000015156		0.914332	um/s	Track	1000015156		2.36118	um	Track	1000001777		34.4678	um	Track	1000001777
	4.5137	um	Track	1000006857		15.7136	um	Track	1000006857		1.76713	um/s	Track	1000006857		0.266387	um/s	Track	1000006857		30.7813	um	Track	1000015183		48.9825	um	Track	1000015183		2.15343	um/s	Track	1000015183		0.830578	um/s	Track	1000015183		18.5387	um	Track	1000001837		27.5129	um	Track	1000001837
	3.68577	um	Track	1000006869		8.29194	um	Track	1000006869		3.42546	um/s	Track	1000006869		0.277202	um/s	Track	1000006869		21.5479	um	Track	1000015188		31.9002	um	Track	1000015188		2.33843	um/s	Track	1000015188		0.54092	um/s	Track	1000015188		16.6905	um	Track	1000001894		41.2999	um	Track	1000001894
	18.8023	um	Track	1000006983		29.9997	um	Track	1000006983		2.0944	um/s	Track	1000006983		0.508573	um/s	Track	1000006983		10.4229	um	Track	1000015197		27.9588	um	Track	1000015197		2.1762	um/s	Track	1000015197		0.474087	um/s	Track	1000015197		21.1859	um	Track	1000001904		36.1878	um	Track	1000001904
	6.84063	um	Track	1000007614		20.8801	um	Track	1000007614		2.53752	um/s	Track	1000007614		0.353972	um/s	Track	1000007614		2.07232	um	Track	1000015255		7.46161	um	Track	1000015255		0.237631	um/s	Track	1000015255		0.126524	um/s	Track	1000015255		2.03058	um	Track	1000002133		7.99432	um	Track	1000002133
	13.1816	um	Track	1000007623		23.7894	um	Track	1000007623		1.50153	um/s	Track	1000007623		0.403292	um/s	Track	1000007623		35.0981	um	Track	1000015309		46.7356	um	Track	1000015309		3.10827	um/s	Track	1000015309		0.792478	um/s	Track	1000015309		16.1788	um	Track	1000002160		28.943	um	Track	1000002160
	3.22602	um	Track	1000007695		13.5333	um	Track	1000007695		0.694501	um/s	Track	1000007695		0.229424	um/s	Track	1000007695		3.00407	um	Track	1000015323		10.228	um	Track	1000015323		0.499303	um/s	Track	1000015323		0.173433	um/s	Track	1000015323		8.57407	um	Track	1000002165		13.8843	um	Track	1000002165
	13.1283	um	Track	1000007770		23.1188	um	Track	1000007770		2.16734	um/s	Track	1000007770		0.391924	um/s	Track	1000007770		2.12485	um	Track	1000015338		8.38122	um	Track	1000015338		0.411477	um/s	Track	1000015338		0.142117	um/s	Track	1000015338		3.73717	um	Track	1000002221		14.0608	um	Track	1000002221
	3.85928	um	Track	1000007798		5.97474	um	Track	1000007798		1.39411	um/s	Track	1000007798		0.38644	um/s	Track	1000007798		2.01021	um	Track	1000015339		8.84622	um	Track	1000015339		0.264654	um/s	Track	1000015339		0.150002	um/s	Track	1000015339		18.3728	um	Track	1000002378		28.9893	um	Track	1000002378
	8.64865	um	Track	1000007866		18.7712	um	Track	1000007866		2.00636	um/s	Track	1000007866		0.318221	um/s	Track	1000007866		2.48101	um	Track	1000015351		10.5977	um	Track	1000015351		0.548064	um/s	Track	1000015351		0.179701	um/s	Track	1000015351		2.14993	um	Track	1000002483		10.4284	um	Track	1000002483
	8.71367	um	Track	1000008430		21.2126	um	Track	1000008430		1.57855	um/s	Track	1000008430		0.359609	um/s	Track	1000008430		5.9187	um	Track	1000015357		9.07391	um	Track	1000015357		1.5409	um/s	Track	1000015357		0.247232	um/s	Track	1000015357		9.54736	um	Track	1000002486		22.272	um	Track	1000002486
	9.251	um	Track	1000008722		15.2385	um	Track	1000008722		1.0383	um/s	Track	1000008722		0.258333	um/s	Track	1000008722		2.30402	um	Track	1000015390		9.08879	um	Track	1000015390		0.527253	um/s	Track	1000015390		0.154115	um/s	Track	1000015390		6.65387	um	Track	1000002588		16.7634	um	Track	1000002588
	21.7434	um	Track	1000009496		37.1152	um	Track	1000009496		2.6712	um/s	Track	1000009496		0.629199	um/s	Track	1000009496		2.09341	um	Track	1000015391		10.2092	um	Track	1000015391		0.374589	um/s	Track	1000015391		0.173113	um/s	Track	1000015391		21.2802	um	Track	1000002628		34.1435	um	Track	1000002628
	12.4176	um	Track	1000009525		22.3323	um	Track	1000009525		2.27105	um/s	Track	1000009525		0.378591	um/s	Track	1000009525		2.02432	um	Track	1000015435		8.16391	um	Track	1000015435		0.250302	um/s	Track	1000015435		0.138432	um/s	Track	1000015435		12.0951	um	Track	1000002647		22.4912	um	Track	1000002647
	15.3372	um	Track	1000009657		24.9758	um	Track	1000009657		1.82994	um/s	Track	1000009657		0.423406	um/s	Track	1000009657		2.01065	um	Track	1000015448		8.81853	um	Track	1000015448		0.259248	um/s	Track	1000015448		0.149533	um/s	Track	1000015448		2.13599	um	Track	1000002663		8.1369	um	Track	1000002663
	6.1976	um	Track	1000009667		14.0084	um	Track	1000009667		2.60418	um/s	Track	1000009667		0.23748	um/s	Track	1000009667		19.8041	um	Track	1000015518		33.084	um	Track	1000015518		2.10634	um/s	Track	1000015518		0.560993	um/s	Track	1000015518		9.40201	um	Track	1000002735		23.1759	um	Track	1000002735
	41.2215	um	Track	1000010464		48.3625	um	Track	1000010464		2.15506	um/s	Track	1000010464		0.81987	um/s	Track	1000010464		3.93556	um	Track	1000015569		7.9728	um	Track	1000015569		1.80092	um/s	Track	1000015569		0.306128	um/s	Track	1000015569		8.52583	um	Track	1000002817		15.1433	um	Track	1000002817
	14.6407	um	Track	1000010490		25.6708	um	Track	1000010490		2.27689	um/s	Track	1000010490		0.435186	um/s	Track	1000010490		20.9165	um	Track	1000015648		29.2495	um	Track	1000015648		2.22053	um/s	Track	1000015648		0.495973	um/s	Track	1000015648		10.902	um	Track	1000002922		20.9091	um	Track	1000002922
	30.7361	um	Track	1000010512		42.0209	um	Track	1000010512		2.68626	um/s	Track	1000010512		0.712364	um/s	Track	1000010512		7.35283	um	Track	1000015826		18.8437	um	Track	1000015826		1.51121	um/s	Track	1000015826		0.319526	um/s	Track	1000015826		5.27269	um	Track	1000002951		16.1938	um	Track	1000002951
	6.55729	um	Track	1000010528		15.5402	um	Track	1000010528		1.72865	um/s	Track	1000010528		0.263447	um/s	Track	1000010528		27.538	um	Track	1000015827		37.7063	um	Track	1000015827		2.01174	um/s	Track	1000015827		0.639372	um/s	Track	1000015827		12.6759	um	Track	1000002956		22.1407	um	Track	1000002956
	36.227	um	Track	1000011033		46.217	um	Track	1000011033		2.88912	um/s	Track	1000011033		0.809944	um/s	Track	1000011033		5.59799	um	Track	1000016063		11.1884	um	Track	1000016063		1.01621	um/s	Track	1000016063		0.189717	um/s	Track	1000016063		9.026	um	Track	1000003004		20.7662	um	Track	1000003004
	2.77102	um	Track	1000011909		14.5874	um	Track	1000011909		1.49367	um/s	Track	1000011909		0.247294	um/s	Track	1000011909		36.5904	um	Track	1000016107		48.0466	um	Track	1000016107		2.14286	um/s	Track	1000016107		0.814707	um/s	Track	1000016107		2.17523	um	Track	1000003005		8.6503	um	Track	1000003005
	12.7935	um	Track	1000012964		29.973	um	Track	1000012964		2.10116	um/s	Track	1000012964		0.50812	um/s	Track	1000012964		3.30696	um	Track	1000016149		6.5814	um	Track	1000016149		0.765715	um/s	Track	1000016149		0.40106	um/s	Track	1000016149		29.3224	um	Track	1000003030		38.4164	um	Track	1000003030
	4.77029	um	Track	1000013018		11.5184	um	Track	1000013018		1.00647	um/s	Track	1000013018		0.195267	um/s	Track	1000013018		24.6467	um	Track	1000016190		36.5802	um	Track	1000016190		2.26129	um/s	Track	1000016190		0.620277	um/s	Track	1000016190		6.53858	um	Track	1000003077		15.8383	um	Track	1000003077
	16.2802	um	Track	1000013563		26.7744	um	Track	1000013563		2.2564	um/s	Track	1000013563		0.453895	um/s	Track	1000013563		10.4333	um	Track	1000016266		33.4203	um	Track	1000016266		2.59232	um/s	Track	1000016266		0.566695	um/s	Track	1000016266		2.03664	um	Track	1000003130		12.0358	um	Track	1000003130
	5.00397	um	Track	1000013742		16.2987	um	Track	1000013742		0.989183	um/s	Track	1000013742		0.276305	um/s	Track	1000013742		33.3771	um	Track	1000016295		43.6211	um	Track	1000016295		1.98275	um/s	Track	1000016295		0.739667	um/s	Track	1000016295		2.4881	um	Track	1000003154		9.65197	um	Track	1000003154
	6.0424	um	Track	1000013749		13.097	um	Track	1000013749		0.88111	um/s	Track	1000013749		0.222029	um/s	Track	1000013749		3.7521	um	Track	1000016332		14.4141	um	Track	1000016332		1.64992	um/s	Track	1000016332		0.244414	um/s	Track	1000016332		2.075	um	Track	1000003200		15.7815	um	Track	1000003200
	13.091	um	Track	1000014020		24.9943	um	Track	1000014020		2.02948	um/s	Track	1000014020		0.423718	um/s	Track	1000014020		2.0989	um	Track	1000016442		7.38076	um	Track	1000016442		0.281357	um/s	Track	1000016442		0.125153	um/s	Track	1000016442		2.99222	um	Track	1000003233		11.1984	um	Track	1000003233
	23.0481	um	Track	1000014146		30.5178	um	Track	1000014146		2.41956	um/s	Track	1000014146		0.517356	um/s	Track	1000014146		4.5385	um	Track	1000016467		10.5792	um	Track	1000016467		1.00762	um/s	Track	1000016467		0.179387	um/s	Track	1000016467		16.4604	um	Track	1000003248		31.8054	um	Track	1000003248
	2.68826	um	Track	1000014157		11.6932	um	Track	1000014157		0.840606	um/s	Track	1000014157		0.19823	um/s	Track	1000014157		2.06413	um	Track	1000016480		8.73973	um	Track	1000016480		0.289592	um/s	Track	1000016480		0.148196	um/s	Track	1000016480		8.47963	um	Track	1000003319		19.5308	um	Track	1000003319
	28.9814	um	Track	1000014174		40.941	um	Track	1000014174		2.4979	um/s	Track	1000014174		0.694057	um/s	Track	1000014174		18.0984	um	Track	1000016557		23.0652	um	Track	1000016557		2.45855	um/s	Track	1000016557		1.25628	um/s	Track	1000016557		4.33113	um	Track	1000003332		13.0156	um	Track	1000003332
	23.7834	um	Track	1000014251		31.7936	um	Track	1000014251		1.93823	um/s	Track	1000014251		0.538984	um/s	Track	1000014251		5.72295	um	Track	1000016558		11.8357	um	Track	1000016558		0.823837	um/s	Track	1000016558		0.200693	um/s	Track	1000016558		36.7721	um	Track	1000003362		50.7317	um	Track	1000003362
	16.0579	um	Track	1000014330		22.7247	um	Track	1000014330		1.84375	um/s	Track	1000014330		0.385242	um/s	Track	1000014330		21.7445	um	Track	1000016568		40.6743	um	Track	1000016568		2.41942	um/s	Track	1000016568		0.689699	um/s	Track	1000016568		15.4917	um	Track	1000003376		32.235	um	Track	1000003376
	16.7077	um	Track	1000014341		24.0968	um	Track	1000014341		1.99163	um/s	Track	1000014341		0.408504	um/s	Track	1000014341		24.2496	um	Track	1000016609		37.1864	um	Track	1000016609		2.46775	um/s	Track	1000016609		0.630556	um/s	Track	1000016609		2.41329	um	Track	1000003473		7.78494	um	Track	1000003473
	21.1449	um	Track	1000014410		41.949	um	Track	1000014410		2.61106	um/s	Track	1000014410		0.711144	um/s	Track	1000014410		10.9372	um	Track	1000016794		22.3317	um	Track	1000016794		2.1615	um/s	Track	1000016794		0.378669	um/s	Track	1000016794		22.497	um	Track	1000003519		32.7599	um	Track	1000003519
	11.1127	um	Track	1000014482		20.9376	um	Track	1000014482		1.7977	um/s	Track	1000014482		0.354947	um/s	Track	1000014482		18.8424	um	Track	1000016861		31.8372	um	Track	1000016861		2.64362	um/s	Track	1000016861		0.539852	um/s	Track	1000016861		12.3106	um	Track	1000003582		18.9397	um	Track	1000003582
	12.4501	um	Track	1000014500		17.9261	um	Track	1000014500		1.33958	um/s	Track	1000014500		0.303893	um/s	Track	1000014500		2.26771	um	Track	1000016880		7.41287	um	Track	1000016880		0.263011	um/s	Track	1000016880		0.125697	um/s	Track	1000016880		2.64034	um	Track	1000003688		17.3011	um	Track	1000003688
	11.9523	um	Track	1000014533		18.2319	um	Track	1000014533		1.65538	um/s	Track	1000014533		0.309078	um/s	Track	1000014533		2.16161	um	Track	1000016899		12.0221	um	Track	1000016899		0.874833	um/s	Track	1000016899		0.296184	um/s	Track	1000016899		5.3157	um	Track	1000003799		17.3714	um	Track	1000003799
	8.7763	um	Track	1000014551		16.3926	um	Track	1000014551		1.78344	um/s	Track	1000014551		0.277897	um/s	Track	1000014551		2.0927	um	Track	1000016926		9.31218	um	Track	1000016926		0.357223	um/s	Track	1000016926		0.157903	um/s	Track	1000016926		18.7016	um	Track	1000003854		25.5115	um	Track	1000003854
	22.0798	um	Track	1000014673		30.3162	um	Track	1000014673		2.1382	um/s	Track	1000014673		0.513938	um/s	Track	1000014673		17.4433	um	Track	1000016947		30.8263	um	Track	1000016947		2.05606	um/s	Track	1000016947		0.52271	um/s	Track	1000016947		25.5051	um	Track	1000003879		36.9275	um	Track	1000003879
	38.0559	um	Track	1000015001		51.1513	um	Track	1000015001		2.6557	um/s	Track	1000015001		0.867147	um/s	Track	1000015001		2.24572	um	Track	1000016979		9.80478	um	Track	1000016979		0.32239	um/s	Track	1000016979		0.166256	um/s	Track	1000016979		22.1432	um	Track	1000003901		29.8114	um	Track	1000003901
	22.3528	um	Track	1000015157		32.6459	um	Track	1000015157		2.07337	um/s	Track	1000015157		0.553433	um/s	Track	1000015157		19.3554	um	Track	1000016987		31.1583	um	Track	1000016987		1.49013	um/s	Track	1000016987		0.52834	um/s	Track	1000016987		28.3355	um	Track	1000004077		46.3102	um	Track	1000004077
	12.6085	um	Track	1000015172		21.5996	um	Track	1000015172		1.84921	um/s	Track	1000015172		0.36617	um/s	Track	1000015172		9.48135	um	Track	1000016992		19.0315	um	Track	1000016992		1.89227	um/s	Track	1000016992		0.32271	um/s	Track	1000016992		8.18666	um	Track	1000004121		30.4282	um	Track	1000004121
	11.078	um	Track	1000015258		17.0193	um	Track	1000015258		1.37811	um/s	Track	1000015258		0.288521	um/s	Track	1000015258		2.43803	um	Track	1000016994		9.04086	um	Track	1000016994		0.341701	um/s	Track	1000016994		0.153302	um/s	Track	1000016994		9.75045	um	Track	1000004206		15.0402	um	Track	1000004206
	7.1253	um	Track	1000015315		16.8386	um	Track	1000015315		2.01002	um/s	Track	1000015315		0.285458	um/s	Track	1000015315		17.8795	um	Track	1000017005		23.7505	um	Track	1000017005		1.88309	um/s	Track	1000017005		0.402728	um/s	Track	1000017005		26.355	um	Track	1000004320		35.2611	um	Track	1000004320
	10.5124	um	Track	1000015361		14.4756	um	Track	1000015361		0.719215	um/s	Track	1000015361		0.245399	um/s	Track	1000015361		17.2486	um	Track	1000017013		36.1333	um	Track	1000017013		2.0782	um/s	Track	1000017013		0.6127	um/s	Track	1000017013		33.8821	um	Track	1000004363		47.033	um	Track	1000004363
	25.0488	um	Track	1000015448		36.2856	um	Track	1000015448		2.18076	um/s	Track	1000015448		0.615136	um/s	Track	1000015448		12.4122	um	Track	1000017015		19.6074	um	Track	1000017015		1.32094	um/s	Track	1000017015		0.332476	um/s	Track	1000017015		2.47173	um	Track	1000004430		6.24179	um	Track	1000004430
	4.8832	um	Track	1000015469		10.463	um	Track	1000015469		1.74482	um/s	Track	1000015469		0.177375	um/s	Track	1000015469		2.0937	um	Track	1000017022		7.21348	um	Track	1000017022		0.242693	um/s	Track	1000017022		0.122316	um/s	Track	1000017022		23.4008	um	Track	1000004632		52.3942	um	Track	1000004632
	10.2637	um	Track	1000015485		15.8305	um	Track	1000015485		1.92552	um/s	Track	1000015485		0.420309	um/s	Track	1000015485		19.4142	um	Track	1000017032		25.6538	um	Track	1000017032		1.8031	um/s	Track	1000017032		0.916534	um/s	Track	1000017032		27.5144	um	Track	1000004737		35.3027	um	Track	1000004737
	5.40167	um	Track	1000015528		13.3137	um	Track	1000015528		1.46054	um/s	Track	1000015528		0.225701	um/s	Track	1000015528		5.80524	um	Track	1000017041		16.6842	um	Track	1000017041		1.21838	um/s	Track	1000017041		0.282908	um/s	Track	1000017041		11.4768	um	Track	1000004826		18.8509	um	Track	1000004826
	12.1874	um	Track	1000015543		23.9832	um	Track	1000015543		2.06306	um/s	Track	1000015543		0.406578	um/s	Track	1000015543		2.25024	um	Track	1000017057		7.78763	um	Track	1000017057		0.22368	um/s	Track	1000017057		0.132052	um/s	Track	1000017057		8.40244	um	Track	1000005199		14.6321	um	Track	1000005199
	21.3869	um	Track	1000015617		32.0669	um	Track	1000015617		1.88008	um/s	Track	1000015617		0.543618	um/s	Track	1000015617		19.0137	um	Track	1000017088		27.7434	um	Track	1000017088		1.82909	um/s	Track	1000017088		0.470434	um/s	Track	1000017088		3.87839	um	Track	1000005573		9.67129	um	Track	1000005573
	9.892	um	Track	1000015641		18.2396	um	Track	1000015641		2.39988	um/s	Track	1000015641		0.309208	um/s	Track	1000015641		2.08007	um	Track	1000017103		9.34321	um	Track	1000017103		0.317529	um/s	Track	1000017103		0.158429	um/s	Track	1000017103		9.33387	um	Track	1000005613		21.43	um	Track	1000005613
	18.6643	um	Track	1000015649		37.6656	um	Track	1000015649		1.90227	um/s	Track	1000015649		0.63853	um/s	Track	1000015649		2.99431	um	Track	1000017104		9.50191	um	Track	1000017104		1.15937	um/s	Track	1000017104		0.188867	um/s	Track	1000017104		29.017	um	Track	1000005706		39.6171	um	Track	1000005706
	13.3449	um	Track	1000015869		22.2453	um	Track	1000015869		2.32321	um/s	Track	1000015869		0.377116	um/s	Track	1000015869		2.01926	um	Track	1000017437		10.0636	um	Track	1000017437		0.372545	um/s	Track	1000017437		0.170644	um/s	Track	1000017437		7.16228	um	Track	1000005769		14.9501	um	Track	1000005769
	17.9071	um	Track	1000015902		30.92	um	Track	1000015902		2.54205	um/s	Track	1000015902		0.524175	um/s	Track	1000015902		13.5091	um	Track	1000017465		22.7528	um	Track	1000017465		2.19236	um/s	Track	1000017465		0.385811	um/s	Track	1000017465		8.10745	um	Track	1000005854		14.026	um	Track	1000005854
	38.8027	um	Track	1000015926		54.5612	um	Track	1000015926		3.02982	um/s	Track	1000015926		0.924955	um/s	Track	1000015926		2.1188	um	Track	1000017466		6.85306	um	Track	1000017466		0.224245	um/s	Track	1000017466		0.116205	um/s	Track	1000017466		3.54577	um	Track	1000005868		15.0018	um	Track	1000005868
	18.3641	um	Track	1000015969		27.7395	um	Track	1000015969		1.96986	um/s	Track	1000015969		0.470257	um/s	Track	1000015969		2.16406	um	Track	1000017500		9.73944	um	Track	1000017500		0.461283	um/s	Track	1000017500		0.165148	um/s	Track	1000017500		39.3099	um	Track	1000005876		53.4956	um	Track	1000005876
	26.5852	um	Track	1000016069		34.0713	um	Track	1000016069		1.93921	um/s	Track	1000016069		0.577598	um/s	Track	1000016069		18.2243	um	Track	1000017505		25.4952	um	Track	1000017505		1.86766	um/s	Track	1000017505		0.432312	um/s	Track	1000017505		5.23237	um	Track	1000005966		10.8258	um	Track	1000005966
	16.9336	um	Track	1000016096		25.676	um	Track	1000016096		2.04264	um/s	Track	1000016096		0.435275	um/s	Track	1000016096		2.14483	um	Track	1000017527		8.45309	um	Track	1000017527		0.332829	um/s	Track	1000017527		0.143336	um/s	Track	1000017527		11.663	um	Track	1000006039		16.6659	um	Track	1000006039
	2.63653	um	Track	1000016145		11.0175	um	Track	1000016145		0.649583	um/s	Track	1000016145		0.186776	um/s	Track	1000016145		2.23974	um	Track	1000017528		7.78151	um	Track	1000017528		0.228819	um/s	Track	1000017528		0.131948	um/s	Track	1000017528		2.94281	um	Track	1000006044		19.8064	um	Track	1000006044
	26.8261	um	Track	1000016174		44.8118	um	Track	1000016174		1.99803	um/s	Track	1000016174		0.759676	um/s	Track	1000016174		13.7383	um	Track	1000017537		23.1407	um	Track	1000017537		2.05166	um/s	Track	1000017537		0.392388	um/s	Track	1000017537		8.94879	um	Track	1000006148		16.1796	um	Track	1000006148
	12.7908	um	Track	1000016244		19.4201	um	Track	1000016244		1.56295	um/s	Track	1000016244		0.329221	um/s	Track	1000016244		14.1212	um	Track	1000017554		28.3849	um	Track	1000017554		2.83795	um/s	Track	1000017554		0.481313	um/s	Track	1000017554		29.923	um	Track	1000006163		38.3896	um	Track	1000006163
	6.46098	um	Track	1000016344		17.4918	um	Track	1000016344		1.79845	um/s	Track	1000016344		0.296531	um/s	Track	1000016344		2.05728	um	Track	1000017566		8.2926	um	Track	1000017566		0.360618	um/s	Track	1000017566		0.145331	um/s	Track	1000017566		6.98229	um	Track	1000006277		13.8289	um	Track	1000006277
	30.6065	um	Track	1000016461		39.6457	um	Track	1000016461		2.40511	um/s	Track	1000016461		0.672097	um/s	Track	1000016461		3.0543	um	Track	1000017572		12.2487	um	Track	1000017572		1.5554	um/s	Track	1000017572		0.207697	um/s	Track	1000017572		26.8674	um	Track	1000006290		36.0232	um	Track	1000006290
	23.8071	um	Track	1000016534		36.3951	um	Track	1000016534		2.06714	um/s	Track	1000016534		0.818547	um/s	Track	1000016534		33.3005	um	Track	1000017589		41.5643	um	Track	1000017589		2.1486	um/s	Track	1000017589		0.704791	um/s	Track	1000017589		7.05207	um	Track	1000006343		13.8556	um	Track	1000006343
	42.0698	um	Track	1000016536		51.914	um	Track	1000016536		2.8205	um/s	Track	1000016536		0.880078	um/s	Track	1000016536		23.7107	um	Track	1000017646		31.3918	um	Track	1000017646		2.27459	um/s	Track	1000017646		0.532298	um/s	Track	1000017646		12.1852	um	Track	1000006369		23.5961	um	Track	1000006369
	29.6303	um	Track	1000016622		38.0823	um	Track	1000016622		2.99015	um/s	Track	1000016622		0.645594	um/s	Track	1000016622		34.6538	um	Track	1000017661		43.1449	um	Track	1000017661		2.89039	um/s	Track	1000017661		1.24022	um/s	Track	1000017661		3.38236	um	Track	1000006637		10.0919	um	Track	1000006637
	5.32374	um	Track	1000016642		15.3336	um	Track	1000016642		1.39399	um/s	Track	1000016642		0.259944	um/s	Track	1000016642		18.6632	um	Track	1000017762		27.6004	um	Track	1000017762		2.07478	um/s	Track	1000017762		0.468009	um/s	Track	1000017762		9.57412	um	Track	1000006830		30.194	um	Track	1000006830
	20.4988	um	Track	1000016728		31.8418	um	Track	1000016728		2.20973	um/s	Track	1000016728		0.539802	um/s	Track	1000016728		4.12825	um	Track	1000017809		13.0034	um	Track	1000017809		1.42676	um/s	Track	1000017809		0.220494	um/s	Track	1000017809		11.5181	um	Track	1000006867		18.4339	um	Track	1000006867
	6.48386	um	Track	1000016833		11.2506	um	Track	1000016833		3.13426	um/s	Track	1000016833		0.237451	um/s	Track	1000016833		5.56664	um	Track	1000017815		8.34721	um	Track	1000017815		1.55513	um/s	Track	1000017815		0.432408	um/s	Track	1000017815		7.8425	um	Track	1000006887		10.8144	um	Track	1000006887
	20.1926	um	Track	1000016834		37.4408	um	Track	1000016834		1.86391	um/s	Track	1000016834		0.634719	um/s	Track	1000016834		16.479	um	Track	1000017818		36.5922	um	Track	1000017818		2.77014	um/s	Track	1000017818		0.62048	um/s	Track	1000017818		6.73895	um	Track	1000006944		12.1278	um	Track	1000006944
	20.2117	um	Track	1000016888		31.5524	um	Track	1000016888		2.22618	um/s	Track	1000016888		0.534895	um/s	Track	1000016888		11.4015	um	Track	1000017946		20.5867	um	Track	1000017946		1.20078	um/s	Track	1000017946		0.34908	um/s	Track	1000017946		19.3042	um	Track	1000006979		29.5401	um	Track	1000006979
	11.4271	um	Track	1000016996		26.6291	um	Track	1000016996		2.29963	um/s	Track	1000016996		0.451432	um/s	Track	1000016996		23.2124	um	Track	1000017968		35.7255	um	Track	1000017968		2.6176	um/s	Track	1000017968		0.605784	um/s	Track	1000017968		7.41253	um	Track	1000007029		20.6865	um	Track	1000007029
	7.95809	um	Track	1000017221		17.313	um	Track	1000017221		2.031	um/s	Track	1000017221		0.293501	um/s	Track	1000017221		37.1771	um	Track	1000017993		52.6443	um	Track	1000017993		3.04035	um/s	Track	1000017993		0.89267	um/s	Track	1000017993		21.6396	um	Track	1000007161		29.9401	um	Track	1000007161
	8.70269	um	Track	1000017255		22.7061	um	Track	1000017255		3.61152	um/s	Track	1000017255		0.384928	um/s	Track	1000017255		9.75441	um	Track	1000018171		13.3275	um	Track	1000018171		1.3826	um/s	Track	1000018171		0.225989	um/s	Track	1000018171		3.35058	um	Track	1000007191		11.7058	um	Track	1000007191
	8.47393	um	Track	1000017308		16.2318	um	Track	1000017308		1.35583	um/s	Track	1000017308		0.275172	um/s	Track	1000017308		16.276	um	Track	1000018214		24.2361	um	Track	1000018214		2.32328	um/s	Track	1000018214		0.410962	um/s	Track	1000018214		7.43818	um	Track	1000007227		15.3916	um	Track	1000007227
	8.06431	um	Track	1000017440		17.217	um	Track	1000017440		2.22837	um/s	Track	1000017440		0.291873	um/s	Track	1000017440		32.9231	um	Track	1000018232		44.2067	um	Track	1000018232		2.29979	um/s	Track	1000018232		0.749597	um/s	Track	1000018232		17.4275	um	Track	1000007278		25.5219	um	Track	1000007278
	17.5971	um	Track	1000017522		35.8113	um	Track	1000017522		2.26935	um/s	Track	1000017522		0.607095	um/s	Track	1000017522		7.10395	um	Track	1000018249		15.6176	um	Track	1000018249		1.67575	um/s	Track	1000018249		0.264821	um/s	Track	1000018249		13.0319	um	Track	1000007308		20.6324	um	Track	1000007308
	3.86061	um	Track	1000017632		17.0351	um	Track	1000017632		1.40747	um/s	Track	1000017632		0.288789	um/s	Track	1000017632		53.2707	um	Track	1000018288		75.7181	um	Track	1000018288		2.75315	um/s	Track	1000018288		1.28392	um/s	Track	1000018288		37.3054	um	Track	1000007337		45.5605	um	Track	1000007337
	20.2007	um	Track	1000017842		35.8163	um	Track	1000017842		2.13797	um/s	Track	1000017842		0.607179	um/s	Track	1000017842		9.65547	um	Track	1000018339		23.5868	um	Track	1000018339		2.34264	um/s	Track	1000018339		0.399952	um/s	Track	1000018339		20.1477	um	Track	1000007418		29.6023	um	Track	1000007418
	12.3413	um	Track	1000017905		19.0883	um	Track	1000017905		1.36196	um/s	Track	1000017905		0.323596	um/s	Track	1000017905		20.593	um	Track	1000018341		40.0045	um	Track	1000018341		2.22436	um/s	Track	1000018341		0.678341	um/s	Track	1000018341		11.1295	um	Track	1000007420		15.5684	um	Track	1000007420
	8.02954	um	Track	1000017906		15.4828	um	Track	1000017906		0.980722	um/s	Track	1000017906		0.262473	um/s	Track	1000017906		34.8985	um	Track	1000018463		49.3222	um	Track	1000018463		3.122	um/s	Track	1000018463		0.836339	um/s	Track	1000018463		6.9002	um	Track	1000007653		15.2867	um	Track	1000007653
	29.4212	um	Track	1000017920		42.0133	um	Track	1000017920		2.71623	um/s	Track	1000017920		0.835272	um/s	Track	1000017920		19.2307	um	Track	1000018558		37.797	um	Track	1000018558		2.29909	um/s	Track	1000018558		0.64091	um/s	Track	1000018558		9.36678	um	Track	1000007659		15.9832	um	Track	1000007659
	20.3213	um	Track	1000017938		26.8058	um	Track	1000017938		2.33034	um/s	Track	1000017938		0.454428	um/s	Track	1000017938		27.5103	um	Track	1000018584		38.6582	um	Track	1000018584		2.7006	um/s	Track	1000018584		0.655513	um/s	Track	1000018584		15.5903	um	Track	1000007665		25.9806	um	Track	1000007665
	12.8315	um	Track	1000017950		26.8288	um	Track	1000017950		1.6845	um/s	Track	1000017950		0.454818	um/s	Track	1000017950		2.09854	um	Track	1000018586		6.39919	um	Track	1000018586		0.203749	um/s	Track	1000018586		0.108509	um/s	Track	1000018586		10.4221	um	Track	1000007703		16.7917	um	Track	1000007703
	19.5151	um	Track	1000017952		28.2912	um	Track	1000017952		1.34974	um/s	Track	1000017952		0.479609	um/s	Track	1000017952		19.7828	um	Track	1000018660		29.5065	um	Track	1000018660		3.08758	um/s	Track	1000018660		0.500331	um/s	Track	1000018660		28.7444	um	Track	1000007762		35.49	um	Track	1000007762
	12.857	um	Track	1000018025		23.9392	um	Track	1000018025		2.26695	um/s	Track	1000018025		0.405832	um/s	Track	1000018025		5.55398	um	Track	1000018786		15.6579	um	Track	1000018786		1.53109	um/s	Track	1000018786		0.265505	um/s	Track	1000018786		8.73862	um	Track	1000007826		28.4173	um	Track	1000007826
	9.08713	um	Track	1000018152		17.1884	um	Track	1000018152		1.66438	um/s	Track	1000018152		0.291387	um/s	Track	1000018152		31.4191	um	Track	1000018863		45.0632	um	Track	1000018863		2.15071	um/s	Track	1000018863		0.764119	um/s	Track	1000018863		6.1833	um	Track	1000007852		20.7348	um	Track	1000007852
	7.4669	um	Track	1000018379		15.7122	um	Track	1000018379		0.919776	um/s	Track	1000018379		0.266364	um/s	Track	1000018379		2.01418	um	Track	1000018898		7.51832	um	Track	1000018898		0.263774	um/s	Track	1000018898		0.127485	um/s	Track	1000018898		14.8192	um	Track	1000007859		18.7202	um	Track	1000007859
	18.3081	um	Track	1000018452		28.3684	um	Track	1000018452		2.06858	um/s	Track	1000018452		0.480918	um/s	Track	1000018452		13.1016	um	Track	1000018902		21.9054	um	Track	1000018902		2.0419	um/s	Track	1000018902		0.629682	um/s	Track	1000018902		15.8134	um	Track	1000008054		29.1295	um	Track	1000008054
	24.2187	um	Track	1000018491		37.3312	um	Track	1000018491		3.0848	um/s	Track	1000018491		0.632861	um/s	Track	1000018491		2.16303	um	Track	1000018912		7.34705	um	Track	1000018912		0.257337	um/s	Track	1000018912		0.124581	um/s	Track	1000018912		7.70132	um	Track	1000008153		27.4441	um	Track	1000008153
	25.4955	um	Track	1000018496		37.6713	um	Track	1000018496		2.47802	um/s	Track	1000018496		0.638626	um/s	Track	1000018496		2.212	um	Track	1000019055		8.03081	um	Track	1000019055		0.301542	um/s	Track	1000019055		0.136175	um/s	Track	1000019055		10.967	um	Track	1000008266		24.6319	um	Track	1000008266
	11.2418	um	Track	1000018520		23.513	um	Track	1000018520		1.8159	um/s	Track	1000018520		0.398606	um/s	Track	1000018520		2.08691	um	Track	1000019066		8.6493	um	Track	1000019066		0.253177	um/s	Track	1000019066		0.146663	um/s	Track	1000019066		9.64491	um	Track	1000008300		27.5175	um	Track	1000008300
	7.666	um	Track	1000018528		11.8076	um	Track	1000018528		1.05802	um/s	Track	1000018528		0.20017	um/s	Track	1000018528		17.008	um	Track	1000019072		28.1473	um	Track	1000019072		2.01002	um/s	Track	1000019072		0.477283	um/s	Track	1000019072		20.9062	um	Track	1000008513		27.4919	um	Track	1000008513
	6.55683	um	Track	1000018568		25.5569	um	Track	1000018568		1.62202	um/s	Track	1000018568		0.433256	um/s	Track	1000018568		2.07861	um	Track	1000019078		8.40107	um	Track	1000019078		0.306415	um/s	Track	1000019078		0.142454	um/s	Track	1000019078		25.1034	um	Track	1000008545		44.4939	um	Track	1000008545
	11.9539	um	Track	1000018596		15.7446	um	Track	1000018596		2.25619	um/s	Track	1000018596		0.452784	um/s	Track	1000018596		10.8616	um	Track	1000019105		18.1804	um	Track	1000019105		2.08476	um/s	Track	1000019105		0.308279	um/s	Track	1000019105		5.13664	um	Track	1000008546		11.9013	um	Track	1000008546
	21.1116	um	Track	1000018913		30.495	um	Track	1000018913		2.61639	um/s	Track	1000018913		0.516971	um/s	Track	1000018913		2.2139	um	Track	1000019146		7.98877	um	Track	1000019146		0.227568	um/s	Track	1000019146		0.135463	um/s	Track	1000019146		2.95064	um	Track	1000008608		13.117	um	Track	1000008608
	16.4729	um	Track	1000019009		24.1703	um	Track	1000019009		1.93666	um/s	Track	1000019009		0.40975	um/s	Track	1000019009		2.71183	um	Track	1000019186		12.0374	um	Track	1000019186		0.516492	um/s	Track	1000019186		0.204114	um/s	Track	1000019186		3.64401	um	Track	1000008661		9.17328	um	Track	1000008661
	21.6555	um	Track	1000019022		31.5703	um	Track	1000019022		2.20533	um/s	Track	1000019022		0.535199	um/s	Track	1000019022		31.8262	um	Track	1000019200		49.4901	um	Track	1000019200		2.36917	um/s	Track	1000019200		0.839185	um/s	Track	1000019200		5.23361	um	Track	1000008684		12.3842	um	Track	1000008684
	13.1105	um	Track	1000019066		24.2748	um	Track	1000019066		1.61527	um/s	Track	1000019066		0.41152	um/s	Track	1000019066		2.6498	um	Track	1000019226		13.9757	um	Track	1000019226		1.62162	um/s	Track	1000019226		0.23698	um/s	Track	1000019226		7.81087	um	Track	1000008745		16.7124	um	Track	1000008745
	4.19998	um	Track	1000019085		12.1807	um	Track	1000019085		1.17442	um/s	Track	1000019085		0.206495	um/s	Track	1000019085		22.3938	um	Track	1000019290		31.069	um	Track	1000019290		1.87237	um/s	Track	1000019290		0.526825	um/s	Track	1000019290		8.53443	um	Track	1000008946		15.072	um	Track	1000008946
	41.5152	um	Track	1000019123		52.1146	um	Track	1000019123		2.37379	um/s	Track	1000019123		0.883479	um/s	Track	1000019123		10.4882	um	Track	1000019313		22.8714	um	Track	1000019313		1.53722	um/s	Track	1000019313		0.45461	um/s	Track	1000019313		7.5106	um	Track	1000008951		13.945	um	Track	1000008951
	21.8818	um	Track	1000019649		28.7369	um	Track	1000019649		1.5645	um/s	Track	1000019649		0.487165	um/s	Track	1000019649		31.3969	um	Track	1000019354		42.1559	um	Track	1000019354		2.6623	um/s	Track	1000019354		0.714822	um/s	Track	1000019354		18.92	um	Track	1000009018		27.7496	um	Track	1000009018
	49.1673	um	Track	1000019732		68.1021	um	Track	1000019732		2.62058	um/s	Track	1000019732		1.15451	um/s	Track	1000019732		14.2122	um	Track	1000019383		22.9366	um	Track	1000019383		1.73851	um/s	Track	1000019383		0.388926	um/s	Track	1000019383		4.36648	um	Track	1000009075		9.54749	um	Track	1000009075
	2.72932	um	Track	1000019921		12.3288	um	Track	1000019921		1.34908	um/s	Track	1000019921		0.209005	um/s	Track	1000019921		3.9092	um	Track	1000019426		10.4237	um	Track	1000019426		1.0627	um/s	Track	1000019426		0.245062	um/s	Track	1000019426		12.8367	um	Track	1000009141		19.8605	um	Track	1000009141
	17.3659	um	Track	1000019965		41.5676	um	Track	1000019965		2.40095	um/s	Track	1000019965		0.704679	um/s	Track	1000019965		13.95	um	Track	1000019432		31.3023	um	Track	1000019432		2.51546	um/s	Track	1000019432		0.530781	um/s	Track	1000019432		4.36209	um	Track	1000009185		16.895	um	Track	1000009185
	15.3368	um	Track	1000020028		23.7118	um	Track	1000020028		2.09569	um/s	Track	1000020028		0.401977	um/s	Track	1000020028																						23.2851	um	Track	1000009444		30.8974	um	Track	1000009444
	19.9005	um	Track	1000020054		35.6794	um	Track	1000020054		2.37807	um/s	Track	1000020054		0.604859	um/s	Track	1000020054																						13.4677	um	Track	1000009474		21.1544	um	Track	1000009474
	27.1385	um	Track	1000020123		38.8473	um	Track	1000020123		1.99853	um/s	Track	1000020123		0.658563	um/s	Track	1000020123																						63.1368	um	Track	1000009481		79.7156	um	Track	1000009481
	3.63318	um	Track	1000020136		10.6385	um	Track	1000020136		1.07562	um/s	Track	1000020136		0.180351	um/s	Track	1000020136																						9.19122	um	Track	1000009562		14.3959	um	Track	1000009562
	15.623	um	Track	1000020251		29.6541	um	Track	1000020251		1.88938	um/s	Track	1000020251		0.502714	um/s	Track	1000020251																						13.0154	um	Track	1000009571		30.6181	um	Track	1000009571
	11.5086	um	Track	1000020270		18.4126	um	Track	1000020270		1.55035	um/s	Track	1000020270		0.312141	um/s	Track	1000020270																						3.71696	um	Track	1000009624		14.9159	um	Track	1000009624
	11.1354	um	Track	1000020274		20.2542	um	Track	1000020274		2.26478	um/s	Track	1000020274		0.343362	um/s	Track	1000020274																						12.6506	um	Track	1000009644		34.2772	um	Track	1000009644
	13.8148	um	Track	1000020285		35.3307	um	Track	1000020285		2.17945	um/s	Track	1000020285		0.598947	um/s	Track	1000020285																						8.25961	um	Track	1000009711		15.0047	um	Track	1000009711
	15.8607	um	Track	1000020482		25.7309	um	Track	1000020482		1.78454	um/s	Track	1000020482		0.436206	um/s	Track	1000020482																						37.3549	um	Track	1000009792		50.6729	um	Track	1000009792
	20.4983	um	Track	1000020490		32.514	um	Track	1000020490		2.44053	um/s	Track	1000020490		0.551197	um/s	Track	1000020490																						8.41255	um	Track	1000009860		14.6125	um	Track	1000009860
	12.2234	um	Track	1000020629		20.3332	um	Track	1000020629		1.84098	um/s	Track	1000020629		0.3447	um/s	Track	1000020629																						15.3358	um	Track	1000009908		29.0755	um	Track	1000009908
	7.36102	um	Track	1000020661		20.4071	um	Track	1000020661		2.44261	um/s	Track	1000020661		0.345954	um/s	Track	1000020661																						19.1237	um	Track	1000010023		29.3278	um	Track	1000010023
	25.5293	um	Track	1000020727		37.1837	um	Track	1000020727		1.98452	um/s	Track	1000020727		0.630361	um/s	Track	1000020727																						14.457	um	Track	1000010038		22.1782	um	Track	1000010038
	20.6612	um	Track	1000020747		29.7941	um	Track	1000020747		1.76542	um/s	Track	1000020747		0.505088	um/s	Track	1000020747																						3.82838	um	Track	1000010039		13.3614	um	Track	1000010039
	9.3374	um	Track	1000020772		20.9552	um	Track	1000020772		1.66152	um/s	Track	1000020772		0.355245	um/s	Track	1000020772																						4.72811	um	Track	1000010076		21.8358	um	Track	1000010076
	13.5295	um	Track	1000020777		20.7044	um	Track	1000020777		1.90724	um/s	Track	1000020777		0.350994	um/s	Track	1000020777																						34.6047	um	Track	1000010106		47.501	um	Track	1000010106
	21.4616	um	Track	1000020879		31.5694	um	Track	1000020879		3.08662	um/s	Track	1000020879		0.535184	um/s	Track	1000020879																						4.07789	um	Track	1000010164		20.4243	um	Track	1000010164
	18.6608	um	Track	1000020900		30.1772	um	Track	1000020900		2.14582	um/s	Track	1000020900		0.511582	um/s	Track	1000020900																						2.01827	um	Track	1000010315		10.6615	um	Track	1000010315
	5.97429	um	Track	1000021063		16.1697	um	Track	1000021063		1.89677	um/s	Track	1000021063		0.278595	um/s	Track	1000021063																						21.7438	um	Track	1000010319		33.2543	um	Track	1000010319
	2.42533	um	Track	1000021092		10.8878	um	Track	1000021092		0.651124	um/s	Track	1000021092		0.184577	um/s	Track	1000021092																						3.32973	um	Track	1000010348		11.5841	um	Track	1000010348
	4.54737	um	Track	1000021107		10.9532	um	Track	1000021107		0.99026	um/s	Track	1000021107		0.185685	um/s	Track	1000021107																						14.4592	um	Track	1000010366		22.8315	um	Track	1000010366
	30.394	um	Track	1000021140		44.069	um	Track	1000021140		2.19313	um/s	Track	1000021140		0.747084	um/s	Track	1000021140																						16.2355	um	Track	1000010372		24.8745	um	Track	1000010372
	20.1034	um	Track	1000021215		28.2181	um	Track	1000021215		2.35959	um/s	Track	1000021215		0.478371	um/s	Track	1000021215																						14.855	um	Track	1000010389		26.1743	um	Track	1000010389
	10.4459	um	Track	1000021246		27.746	um	Track	1000021246		1.90521	um/s	Track	1000021246		0.470366	um/s	Track	1000021246																						3.44231	um	Track	1000010396		10.8577	um	Track	1000010396
	9.42718	um	Track	1000021262		16.7198	um	Track	1000021262		2.13624	um/s	Track	1000021262		0.283444	um/s	Track	1000021262																						3.85976	um	Track	1000010454		8.42174	um	Track	1000010454
	22.3842	um	Track	1000021382		28.6718	um	Track	1000021382		2.29072	um/s	Track	1000021382		0.486062	um/s	Track	1000021382																						13.1887	um	Track	1000010455		24.3357	um	Track	1000010455
	8.83227	um	Track	1000021383		15.5398	um	Track	1000021383		1.39425	um/s	Track	1000021383		0.263441	um/s	Track	1000021383																						8.40908	um	Track	1000010658		18.2923	um	Track	1000010658
	2.47198	um	Track	1000021388		6.57476	um	Track	1000021388		0.360045	um/s	Track	1000021388		0.111459	um/s	Track	1000021388																						24.9196	um	Track	1000048891		34.4395	um	Track	1000048891
	3.59444	um	Track	1000021430		13.6492	um	Track	1000021430		1.16015	um/s	Track	1000021430		0.231389	um/s	Track	1000021430																						44.0557	um	Track	1000057734		49.0315	um	Track	1000057734
	7.0327	um	Track	1000021464		15.2948	um	Track	1000021464		1.35696	um/s	Track	1000021464		0.259287	um/s	Track	1000021464																						16.1479	um	Track	1000241195		22.3433	um	Track	1000241195
	4.95291	um	Track	1000021497		12.1615	um	Track	1000021497		1.69349	um/s	Track	1000021497		0.206169	um/s	Track	1000021497																						11.5899	um	Track	1000364719		19.9413	um	Track	1000364719
	21.8039	um	Track	1000021544		30.7848	um	Track	1000021544		2.38176	um/s	Track	1000021544		0.521883	um/s	Track	1000021544																						12.3059	um	Track	1000391336		18.512	um	Track	1000391336
	16.8998	um	Track	1000021640		30.1987	um	Track	1000021640		2.04314	um/s	Track	1000021640		0.511947	um/s	Track	1000021640																						3.20566	um	Track	1000400620		7.96336	um	Track	1000400620
	17.5717	um	Track	1000021736		33.0515	um	Track	1000021736		2.23322	um/s	Track	1000021736		0.560309	um/s	Track	1000021736																						10.0793	um	Track	1000478052		16.7032	um	Track	1000478052
	10.4109	um	Track	1000021822		19.0093	um	Track	1000021822		2.23115	um/s	Track	1000021822		0.322257	um/s	Track	1000021822																						30.1718	um	Track	1000541730		42.1127	um	Track	1000541730
	17.4799	um	Track	1000021846		25.9912	um	Track	1000021846		1.82054	um/s	Track	1000021846		0.440619	um/s	Track	1000021846																						22.9126	um	Track	1000574065		29.9869	um	Track	1000574065
	7.9198	um	Track	1000021868		13.9525	um	Track	1000021868		1.75469	um/s	Track	1000021868		0.236532	um/s	Track	1000021868																						23.2471	um	Track	1000633314		27.0678	um	Track	1000633314
	8.01026	um	Track	1000021898		18.6851	um	Track	1000021898		1.63324	um/s	Track	1000021898		0.316761	um/s	Track	1000021898																						7.83117	um	Track	1000656421		12.4744	um	Track	1000656421
	26.5297	um	Track	1000021947		37.9428	um	Track	1000021947		2.03014	um/s	Track	1000021947		0.64323	um/s	Track	1000021947																						22.9474	um	Track	1000668924		28.4692	um	Track	1000668924
	28.9802	um	Track	1000021959		32.8339	um	Track	1000021959		2.28637	um/s	Track	1000021959		0.55662	um/s	Track	1000021959																						5.32449	um	Track	1000700351		16.0917	um	Track	1000700351
	30.7462	um	Track	1000021987		45.3892	um	Track	1000021987		2.42278	um/s	Track	1000021987		0.769464	um/s	Track	1000021987																						26.8312	um	Track	1000717313		32.5752	um	Track	1000717313
	14.4657	um	Track	1000022106		32.1169	um	Track	1000022106		1.8618	um/s	Track	1000022106		0.544466	um/s	Track	1000022106																						9.12301	um	Track	1000731629		25.5072	um	Track	1000731629
	17.5654	um	Track	1000022142		27.7328	um	Track	1000022142		1.84583	um/s	Track	1000022142		0.530732	um/s	Track	1000022142																						2.17154	um	Track	1000739159		7.71343	um	Track	1000739159
	50.6148	um	Track	1000022253		61.6349	um	Track	1000022253		2.53663	um/s	Track	1000022253		1.04487	um/s	Track	1000022253																						12.086	um	Track	1000757225		20.9575	um	Track	1000757225
	17.3207	um	Track	1000022339		26.5437	um	Track	1000022339		2.59931	um/s	Track	1000022339		0.449984	um/s	Track	1000022339																						14.4767	um	Track	1000761423		29.2062	um	Track	1000761423
	16.4432	um	Track	1000022493		23.8497	um	Track	1000022493		2.32575	um/s	Track	1000022493		0.404314	um/s	Track	1000022493																						11.0007	um	Track	1000778862		19.962	um	Track	1000778862
	8.45806	um	Track	1000022500		17.5113	um	Track	1000022500		1.99704	um/s	Track	1000022500		0.296862	um/s	Track	1000022500																						8.56792	um	Track	1000784895		13.3253	um	Track	1000784895
	6.00237	um	Track	1000022695		15.071	um	Track	1000022695		1.83382	um/s	Track	1000022695		0.255492	um/s	Track	1000022695																						8.18509	um	Track	1000786845		12.6377	um	Track	1000786845
	25.1037	um	Track	1000022751		35.9325	um	Track	1000022751		2.3094	um/s	Track	1000022751		0.609149	um/s	Track	1000022751																						19.1165	um	Track	1000815117		27.916	um	Track	1000815117
	3.88755	um	Track	1000022760		13.2394	um	Track	1000022760		1.19632	um/s	Track	1000022760		0.224443	um/s	Track	1000022760																						9.54868	um	Track	1000822932		11.2764	um	Track	1000822932
	34.6534	um	Track	1000022795		49.7783	um	Track	1000022795		2.54436	um/s	Track	1000022795		0.843872	um/s	Track	1000022795																						14.2365	um	Track	1000851255		29.2861	um	Track	1000851255
	2.54274	um	Track	1000023347		13.5995	um	Track	1000023347		1.04298	um/s	Track	1000023347		0.230548	um/s	Track	1000023347																						20.9748	um	Track	1000851594		25.2186	um	Track	1000851594
	9.44101	um	Track	1000023481		15.4965	um	Track	1000023481		2.14425	um/s	Track	1000023481		0.262706	um/s	Track	1000023481																						16.1982	um	Track	1000856179		20.4255	um	Track	1000856179
	3.73627	um	Track	1000023635		9.47959	um	Track	1000023635		0.815942	um/s	Track	1000023635		0.160704	um/s	Track	1000023635																						24.3349	um	Track	1000875847		32.3468	um	Track	1000875847
	5.71892	um	Track	1000023652		11.5576	um	Track	1000023652		1.29639	um/s	Track	1000023652		0.195931	um/s	Track	1000023652																						2.25205	um	Track	1000912410		5.58835	um	Track	1000912410
	2.65355	um	Track	1000023811		14.1962	um	Track	1000023811		1.41917	um/s	Track	1000023811		0.240663	um/s	Track	1000023811																						6.21237	um	Track	1000937583		9.26614	um	Track	1000937583
	14.1482	um	Track	1000023903		27.1599	um	Track	1000023903		1.95521	um/s	Track	1000023903		0.460431	um/s	Track	1000023903																						17.7539	um	Track	1000943067		27.6627	um	Track	1000943067
	4.33993	um	Track	1000023904		15.7746	um	Track	1000023904		1.02874	um/s	Track	1000023904		0.267421	um/s	Track	1000023904																						16.411	um	Track	1000943077		21.6242	um	Track	1000943077
	23.4825	um	Track	1000023914		42.1407	um	Track	1000023914		2.54302	um/s	Track	1000023914		0.714394	um/s	Track	1000023914																						8.83749	um	Track	1000968994		13.073	um	Track	1000968994
	4.22878	um	Track	1000023941		9.52284	um	Track	1000023941		1.9552	um/s	Track	1000023941		0.196948	um/s	Track	1000023941																						23.8416	um	Track	1001018664		35.0733	um	Track	1001018664
	7.36837	um	Track	1000023959		11.888	um	Track	1000023959		1.35684	um/s	Track	1000023959		0.201533	um/s	Track	1000023959																						3.45317	um	Track	1001026164		6.87813	um	Track	1001026164
	28.7598	um	Track	1000024081		37.8482	um	Track	1000024081		2.1199	um/s	Track	1000024081		0.641626	um/s	Track	1000024081																						4.36158	um	Track	1001081080		5.27767	um	Track	1001081080
	6.32865	um	Track	1000024099		13.1546	um	Track	1000024099		1.65457	um/s	Track	1000024099		0.223004	um/s	Track	1000024099																						7.85406	um	Track	1001122975		13.666	um	Track	1001122975
	9.37363	um	Track	1000024110		10.8598	um	Track	1000024110		1.36339	um/s	Track	1000024110		0.535914	um/s	Track	1000024110																						10.3139	um	Track	1001179242		13.6372	um	Track	1001179242
	15.7889	um	Track	1000024114		24.8859	um	Track	1000024114		1.91118	um/s	Track	1000024114		0.421882	um/s	Track	1000024114																						13.4128	um	Track	1001183386		21.7402	um	Track	1001183386
	5.60273	um	Track	1000024277		20.13	um	Track	1000024277		2.40531	um/s	Track	1000024277		0.341255	um/s	Track	1000024277																						12.2924	um	Track	1001241027		17.5599	um	Track	1001241027
	6.19293	um	Track	1000024321		14.0607	um	Track	1000024321		1.67771	um/s	Track	1000024321		0.415875	um/s	Track	1000024321																						4.31887	um	Track	1001268754		7.70491	um	Track	1001268754
	3.40123	um	Track	1000024363		11.0743	um	Track	1000024363		0.791407	um/s	Track	1000024363		0.187738	um/s	Track	1000024363																						11.6795	um	Track	1001334822		16.6687	um	Track	1001334822
	9.04098	um	Track	1000024410		23.0276	um	Track	1000024410		2.36548	um/s	Track	1000024410		0.390378	um/s	Track	1000024410																						9.64201	um	Track	1001359734		13.0717	um	Track	1001359734
	5.97331	um	Track	1000024635		10.8071	um	Track	1000024635		1.32306	um/s	Track	1000024635		0.183208	um/s	Track	1000024635																						5.48466	um	Track	1001367402		7.2151	um	Track	1001367402
	7.89201	um	Track	1000024685		13.7785	um	Track	1000024685		1.13742	um/s	Track	1000024685		0.233582	um/s	Track	1000024685																						12.5066	um	Track	1001390030		13.9048	um	Track	1001390030
	41.6759	um	Track	1000024735		53.8192	um	Track	1000024735		2.42365	um/s	Track	1000024735		0.912376	um/s	Track	1000024735																						7.30429	um	Track	1001395962		8.04132	um	Track	1001395962
	18.0328	um	Track	1000024753		34.85	um	Track	1000024753		2.33413	um/s	Track	1000024753		0.590798	um/s	Track	1000024753																						12.381	um	Track	1001446548		13.8867	um	Track	1001446548
	4.42074	um	Track	1000024793		10.0764	um	Track	1000024793		0.863195	um/s	Track	1000024793		0.17082	um/s	Track	1000024793																						3.67412	um	Track	1001462914		4.8552	um	Track	1001462914
	2.26979	um	Track	1000024889		13.8011	um	Track	1000024889		1.38098	um/s	Track	1000024889		0.233965	um/s	Track	1000024889
	23.3276	um	Track	1000024907		36.0776	um	Track	1000024907		1.79782	um/s	Track	1000024907		0.611609	um/s	Track	1000024907
	19.1293	um	Track	1000024953		26.2159	um	Track	1000024953		2.07788	um/s	Track	1000024953		0.444428	um/s	Track	1000024953
	19.5865	um	Track	1000024967		34.6888	um	Track	1000024967		1.98243	um/s	Track	1000024967		0.588066	um/s	Track	1000024967
	19.3968	um	Track	1000025170		24.3089	um	Track	1000025170		2.71769	um/s	Track	1000025170		0.4121	um/s	Track	1000025170
	3.29104	um	Track	1000025172		7.0894	um	Track	1000025172		0.84848	um/s	Track	1000025172		0.120184	um/s	Track	1000025172
	3.32373	um	Track	1000025183		7.66851	um	Track	1000025183		0.660571	um/s	Track	1000025183		0.130001	um/s	Track	1000025183
	19.2544	um	Track	1000025337		35.0009	um	Track	1000025337		2.4418	um/s	Track	1000025337		0.593357	um/s	Track	1000025337
	16.1277	um	Track	1000025369		24.2222	um	Track	1000025369		1.55149	um/s	Track	1000025369		0.41063	um/s	Track	1000025369
	19.9659	um	Track	1000025380		59.1183	um	Track	1000025380		2.07101	um/s	Track	1000025380		1.00221	um/s	Track	1000025380
	13.8984	um	Track	1000025431		29.6486	um	Track	1000025431		2.50927	um/s	Track	1000025431		0.502621	um/s	Track	1000025431
	15.3843	um	Track	1000025443		26.6106	um	Track	1000025443		2.77602	um/s	Track	1000025443		0.451119	um/s	Track	1000025443
	12.868	um	Track	1000025509		18.6908	um	Track	1000025509		1.78557	um/s	Track	1000025509		0.316858	um/s	Track	1000025509
	24.4432	um	Track	1000025556		39.2615	um	Track	1000025556		2.12601	um/s	Track	1000025556		0.665584	um/s	Track	1000025556
	21.2078	um	Track	1000025688		35.2575	um	Track	1000025688		2.01116	um/s	Track	1000025688		0.597706	um/s	Track	1000025688
	9.89499	um	Track	1000025772		19.4747	um	Track	1000025772		1.90702	um/s	Track	1000025772		0.330147	um/s	Track	1000025772
	26.0324	um	Track	1000025822		33.3912	um	Track	1000025822		2.58034	um/s	Track	1000025822		0.566068	um/s	Track	1000025822
	12.0955	um	Track	1000025882		20.6684	um	Track	1000025882		1.77194	um/s	Track	1000025882		0.350384	um/s	Track	1000025882
	8.4819	um	Track	1000025917		22.9358	um	Track	1000025917		1.77844	um/s	Track	1000025917		0.388821	um/s	Track	1000025917
	13.9572	um	Track	1000025925		33.2324	um	Track	1000025925		2.33277	um/s	Track	1000025925		0.563376	um/s	Track	1000025925
	22.1936	um	Track	1000025933		33.7982	um	Track	1000025933		2.54986	um/s	Track	1000025933		0.572967	um/s	Track	1000025933
	18.2332	um	Track	1000025953		34.7903	um	Track	1000025953		1.81595	um/s	Track	1000025953		0.589786	um/s	Track	1000025953
	9.22285	um	Track	1000025998		15.8269	um	Track	1000025998		1.9995	um/s	Track	1000025998		0.268307	um/s	Track	1000025998
	6.63515	um	Track	1000026122		9.98124	um	Track	1000026122		1.02981	um/s	Track	1000026122		0.169208	um/s	Track	1000026122
	17.8146	um	Track	1000026160		24.9378	um	Track	1000026160		1.7804	um/s	Track	1000026160		0.42276	um/s	Track	1000026160
	5.05945	um	Track	1000026320		11.469	um	Track	1000026320		1.57524	um/s	Track	1000026320		0.194429	um/s	Track	1000026320
	20.0909	um	Track	1000026381		29.2725	um	Track	1000026381		2.03848	um/s	Track	1000026381		0.496244	um/s	Track	1000026381
	5.31465	um	Track	1000026425		27.9061	um	Track	1000026425		2.10431	um/s	Track	1000026425		0.473081	um/s	Track	1000026425
	7.99403	um	Track	1000026465		20.338	um	Track	1000026465		1.67564	um/s	Track	1000026465		0.344782	um/s	Track	1000026465
	15.5443	um	Track	1000026466		26.5722	um	Track	1000026466		1.70361	um/s	Track	1000026466		0.450467	um/s	Track	1000026466
	6.67754	um	Track	1000026658		11.2835	um	Track	1000026658		0.99776	um/s	Track	1000026658		0.191284	um/s	Track	1000026658
	30.3211	um	Track	1000026923		38.949	um	Track	1000026923		2.3112	um/s	Track	1000026923		0.805531	um/s	Track	1000026923
	2.22908	um	Track	1000026943		14.8134	um	Track	1000026943		1.18399	um/s	Track	1000026943		0.251125	um/s	Track	1000026943
	5.03287	um	Track	1000026987		13.454	um	Track	1000026987		1.07151	um/s	Track	1000026987		0.22808	um/s	Track	1000026987
	31.5987	um	Track	1000026994		41.2318	um	Track	1000026994		2.55619	um/s	Track	1000026994		0.698986	um/s	Track	1000026994
	7.15121	um	Track	1000027011		22.5552	um	Track	1000027011		1.51707	um/s	Track	1000027011		0.38237	um/s	Track	1000027011
	12.1041	um	Track	1000027089		17.1526	um	Track	1000027089		1.27592	um/s	Track	1000027089		0.394323	um/s	Track	1000027089
	16.6812	um	Track	1000027170		32.4236	um	Track	1000027170		1.82733	um/s	Track	1000027170		0.549665	um/s	Track	1000027170
	10.2259	um	Track	1000027204		19.0512	um	Track	1000027204		2.00669	um/s	Track	1000027204		0.322968	um/s	Track	1000027204
	8.0949	um	Track	1000027265		10.6882	um	Track	1000027265		1.49055	um/s	Track	1000027265		0.410723	um/s	Track	1000027265
	23.181	um	Track	1000027292		40.6333	um	Track	1000027292		2.04908	um/s	Track	1000027292		0.688841	um/s	Track	1000027292
	18.9181	um	Track	1000027415		26.1107	um	Track	1000027415		2.14621	um/s	Track	1000027415		0.442644	um/s	Track	1000027415
	16.4304	um	Track	1000027443		24.5914	um	Track	1000027443		2.0097	um/s	Track	1000027443		0.416888	um/s	Track	1000027443
	13.762	um	Track	1000027604		29.0205	um	Track	1000027604		2.03586	um/s	Track	1000027604		0.491973	um/s	Track	1000027604
	21.6295	um	Track	1000027613		38.6908	um	Track	1000027613		2.54484	um/s	Track	1000027613		0.65591	um/s	Track	1000027613
	9.53178	um	Track	1000027716		15.1627	um	Track	1000027716		0.921787	um/s	Track	1000027716		0.257048	um/s	Track	1000027716
	3.78121	um	Track	1000027755		7.86636	um	Track	1000027755		0.739775	um/s	Track	1000027755		0.133355	um/s	Track	1000027755
	47.2968	um	Track	1000027772		57.9764	um	Track	1000027772		2.85973	um/s	Track	1000027772		0.982851	um/s	Track	1000027772
	30.1687	um	Track	1000027851		37.3592	um	Track	1000027851		2.53381	um/s	Track	1000027851		1.24893	um/s	Track	1000027851
	5.00692	um	Track	1000027920		14.3036	um	Track	1000027920		1.51902	um/s	Track	1000027920		0.242483	um/s	Track	1000027920
	6.40227	um	Track	1000027992		12.1293	um	Track	1000027992		1.18651	um/s	Track	1000027992		0.205624	um/s	Track	1000027992
	11.7747	um	Track	1000027993		19.2859	um	Track	1000027993		1.48461	um/s	Track	1000027993		0.326947	um/s	Track	1000027993
	10.618	um	Track	1000028140		23.0999	um	Track	1000028140		1.6505	um/s	Track	1000028140		0.391604	um/s	Track	1000028140
	13.7722	um	Track	1000028142		31.6734	um	Track	1000028142		2.26583	um/s	Track	1000028142		0.536946	um/s	Track	1000028142
	4.13184	um	Track	1000028156		16.1072	um	Track	1000028156		1.31636	um/s	Track	1000028156		0.273059	um/s	Track	1000028156
	7.34771	um	Track	1000028159		14.0049	um	Track	1000028159		0.845094	um/s	Track	1000028159		0.237419	um/s	Track	1000028159
	5.51049	um	Track	1000028369		10.705	um	Track	1000028369		1.3538	um/s	Track	1000028369		0.181478	um/s	Track	1000028369
	10.5598	um	Track	1000028437		15.3936	um	Track	1000028437		1.32587	um/s	Track	1000028437		0.370546	um/s	Track	1000028437
	24.96	um	Track	1000028447		31.0335	um	Track	1000028447		2.11158	um/s	Track	1000028447		0.526099	um/s	Track	1000028447
	33.1817	um	Track	1000028510		44.4738	um	Track	1000028510		2.2901	um/s	Track	1000028510		0.753946	um/s	Track	1000028510
	24.7765	um	Track	1000028951		33.5833	um	Track	1000028951		1.4155	um/s	Track	1000028951		0.569325	um/s	Track	1000028951
	22.897	um	Track	1000029224		36.0567	um	Track	1000029224		2.36368	um/s	Track	1000029224		0.611255	um/s	Track	1000029224
	19.2544	um	Track	1000029316		25.7422	um	Track	1000029316		2.12311	um/s	Track	1000029316		0.436397	um/s	Track	1000029316
	7.57778	um	Track	1000029395		16.8554	um	Track	1000029395		1.81486	um/s	Track	1000029395		0.285743	um/s	Track	1000029395
	16.9935	um	Track	1000029416		23.1747	um	Track	1000029416		2.47256	um/s	Track	1000029416		0.399288	um/s	Track	1000029416
	7.05458	um	Track	1000029452		11.2966	um	Track	1000029452		2.33426	um/s	Track	1000029452		0.354571	um/s	Track	1000029452
	6.36629	um	Track	1000029545		19.1265	um	Track	1000029545		1.38396	um/s	Track	1000029545		0.324244	um/s	Track	1000029545
	14.677	um	Track	1000029640		29.5115	um	Track	1000029640		1.77697	um/s	Track	1000029640		0.500297	um/s	Track	1000029640
	22.2498	um	Track	1000029674		27.8258	um	Track	1000029674		2.78701	um/s	Track	1000029674		0.471719	um/s	Track	1000029674
	2.06884	um	Track	1000029687		14.3959	um	Track	1000029687		0.951173	um/s	Track	1000029687		0.244048	um/s	Track	1000029687
	17.4818	um	Track	1000029701		32.5663	um	Track	1000029701		2.00695	um/s	Track	1000029701		0.552083	um/s	Track	1000029701
	16.9134	um	Track	1000029734		39.8513	um	Track	1000029734		2.2277	um/s	Track	1000029734		0.675584	um/s	Track	1000029734
	4.15595	um	Track	1000029753		15.535	um	Track	1000029753		1.31339	um/s	Track	1000029753		0.263359	um/s	Track	1000029753
	2.73713	um	Track	1000029966		7.09899	um	Track	1000029966		0.666346	um/s	Track	1000029966		0.120346	um/s	Track	1000029966
	14.4515	um	Track	1000030165		24.5465	um	Track	1000030165		1.52946	um/s	Track	1000030165		0.416127	um/s	Track	1000030165
	7.52302	um	Track	1000030188		15.2697	um	Track	1000030188		2.00734	um/s	Track	1000030188		0.258861	um/s	Track	1000030188
	20.1738	um	Track	1000030199		36.1296	um	Track	1000030199		1.73223	um/s	Track	1000030199		0.61249	um/s	Track	1000030199
	17.5134	um	Track	1000030447		28.999	um	Track	1000030447		2.35927	um/s	Track	1000030447		0.491609	um/s	Track	1000030447
	27.0398	um	Track	1000030490		36.9048	um	Track	1000030490		2.365	um/s	Track	1000030490		0.733709	um/s	Track	1000030490
	12.5747	um	Track	1000030539		23.6953	um	Track	1000030539		2.06999	um/s	Track	1000030539		0.401698	um/s	Track	1000030539
	26.3769	um	Track	1000030571		36.0496	um	Track	1000030571		2.12745	um/s	Track	1000030571		0.611135	um/s	Track	1000030571
	28.8595	um	Track	1000030606		42.8669	um	Track	1000030606		2.96783	um/s	Track	1000030606		0.726706	um/s	Track	1000030606
	8.16121	um	Track	1000030647		11.6854	um	Track	1000030647		1.60599	um/s	Track	1000030647		0.336049	um/s	Track	1000030647
	6.81069	um	Track	1000030672		21.0412	um	Track	1000030672		1.6176	um/s	Track	1000030672		0.356703	um/s	Track	1000030672
	8.08318	um	Track	1000030692		16.8198	um	Track	1000030692		1.92825	um/s	Track	1000030692		0.285139	um/s	Track	1000030692
	5.72434	um	Track	1000030694		11.4445	um	Track	1000030694		1.06787	um/s	Track	1000030694		0.197183	um/s	Track	1000030694
	11.2588	um	Track	1000030700		15.265	um	Track	1000030700		2.01285	um/s	Track	1000030700		0.258781	um/s	Track	1000030700
	8.20974	um	Track	1000030713		13.705	um	Track	1000030713		1.18562	um/s	Track	1000030713		0.232336	um/s	Track	1000030713
	3.18951	um	Track	1000030741		11.6924	um	Track	1000030741		0.847967	um/s	Track	1000030741		0.198217	um/s	Track	1000030741
	5.50563	um	Track	1000030746		18.6081	um	Track	1000030746		1.58374	um/s	Track	1000030746		0.315455	um/s	Track	1000030746
	7.77797	um	Track	1000030835		18.9063	um	Track	1000030835		1.44909	um/s	Track	1000030835		0.320511	um/s	Track	1000030835
	4.86547	um	Track	1000030868		8.409	um	Track	1000030868		1.07923	um/s	Track	1000030868		0.142554	um/s	Track	1000030868
	34.2133	um	Track	1000088909		47.3884	um	Track	1000088909		1.86557	um/s	Track	1000088909		0.830297	um/s	Track	1000088909
	6.43599	um	Track	1000120211		14.8348	um	Track	1000120211		1.59829	um/s	Track	1000120211		0.264316	um/s	Track	1000120211
	22.3214	um	Track	1000123138		26.4804	um	Track	1000123138		2.27124	um/s	Track	1000123138		1.1919	um/s	Track	1000123138
	5.90148	um	Track	1000168909		19.7435	um	Track	1000168909		1.52711	um/s	Track	1000168909		0.364372	um/s	Track	1000168909
	11.4453	um	Track	1000483041		20.8492	um	Track	1000483041		1.44185	um/s	Track	1000483041		0.468574	um/s	Track	1000483041
	30.849	um	Track	1000701480		36.6529	um	Track	1000701480		2.62671	um/s	Track	1000701480		0.970631	um/s	Track	1000701480
	10.0843	um	Track	1000707693		18.2376	um	Track	1000707693		1.58715	um/s	Track	1000707693		0.482961	um/s	Track	1000707693
	23.8436	um	Track	1000767401		30.2593	um	Track	1000767401		1.7284	um/s	Track	1000767401		0.844171	um/s	Track	1000767401
	8.33667	um	Track	1000827824		14.0447	um	Track	1000827824		1.41622	um/s	Track	1000827824		0.4142	um/s	Track	1000827824
	9.70917	um	Track	1000842143		19.4364	um	Track	1000842143		2.39172	um/s	Track	1000842143		0.589607	um/s	Track	1000842143
	5.99114	um	Track	1000884000		13.5835	um	Track	1000884000		1.92783	um/s	Track	1000884000		0.42455	um/s	Track	1000884000
	35.3034	um	Track	1000886474		41.0294	um	Track	1000886474		2.65182	um/s	Track	1000886474		1.28237	um/s	Track	1000886474
	9.95391	um	Track	1000887266		12.6169	um	Track	1000887266		1.66699	um/s	Track	1000887266		0.394339	um/s	Track	1000887266
	9.77728	um	Track	1000897729		16.414	um	Track	1000897729		1.8493	um/s	Track	1000897729		0.529192	um/s	Track	1000897729
	15.2377	um	Track	1000983378		20.4213	um	Track	1000983378		2.18648	um/s	Track	1000983378		0.702367	um/s	Track	1000983378
	11.6139	um	Track	1000989050		16.9179	um	Track	1000989050		1.50747	um/s	Track	1000989050		0.581871	um/s	Track	1000989050
	13.2069	um	Track	1001036562		22.6906	um	Track	1001036562		1.7543	um/s	Track	1001036562		0.836429	um/s	Track	1001036562
	7.87057	um	Track	1001039613		16.8096	um	Track	1001039613		1.57786	um/s	Track	1001039613		0.619639	um/s	Track	1001039613
	7.6164	um	Track	1001047772		14.9046	um	Track	1001047772		1.07269	um/s	Track	1001047772		0.549418	um/s	Track	1001047772
	13.716	um	Track	1001116016		16.9365	um	Track	1001116016		1.94079	um/s	Track	1001116016		0.69942	um/s	Track	1001116016
	24.1763	um	Track	1001141761		30.0559	um	Track	1001141761		2.47237	um/s	Track	1001141761		1.24121	um/s	Track	1001141761
	6.21092	um	Track	1001162887		10.3475	um	Track	1001162887		2.59883	um/s	Track	1001162887		0.44511	um/s	Track	1001162887
	3.06888	um	Track	1001169691		5.14294	um	Track	1001169691		0.897456	um/s	Track	1001169691		0.22123	um/s	Track	1001169691
	22.6189	um	Track	1001193041		25.3284	um	Track	1001193041		2.34698	um/s	Track	1001193041		1.18801	um/s	Track	1001193041
	9.06224	um	Track	1001282834		13.1962	um	Track	1001282834		2.39943	um/s	Track	1001282834		0.681482	um/s	Track	1001282834
	8.06111	um	Track	1001299200		9.99181	um	Track	1001299200		1.98415	um/s	Track	1001299200		0.515999	um/s	Track	1001299200
	7.96803	um	Track	1001306958		12.1569	um	Track	1001306958		1.69457	um/s	Track	1001306958		0.660162	um/s	Track	1001306958
	9.24384	um	Track	1001318632		11	um	Track	1001318632		1.67117	um/s	Track	1001318632		0.597337	um/s	Track	1001318632
	18.3737	um	Track	1001321708		23.7272	um	Track	1001321708		3.40408	um/s	Track	1001321708		1.28847	um/s	Track	1001321708
	13.5647	um	Track	1001330763		16.1543	um	Track	1001330763		2.24442	um/s	Track	1001330763		0.877238	um/s	Track	1001330763
	2.51227	um	Track	1001348910		7.58891	um	Track	1001348910		0.973022	um/s	Track	1001348910		0.435019	um/s	Track	1001348910
	5.28679	um	Track	1001389254		9.79316	um	Track	1001389254		1.68045	um/s	Track	1001389254		0.594859	um/s	Track	1001389254
	12.7126	um	Track	1001445701		15.2706	um	Track	1001445701		2.3452	um/s	Track	1001445701		1.05133	um/s	Track	1001445701
	4.47243	um	Track	1001508362		5.77361	um	Track	1001508362		0.931288	um/s	Track	1001508362		0.458988	um/s	Track	1001508362
	5.34608	um	Track	1001578905		6.42689	um	Track	1001578905		2.41425	um/s	Track	1001578905		0.604259	um/s	Track	1001578905

## Sheet: 20180420
Date (Biological Replicate):	20180420
Condition:	DMSO
Replicate:	1																				2																				3
	Track Displacement Length					Track Length					Track Speed Max					Track Speed Mean					Track Displacement Length					Track Length					Track Speed Max					Track Speed Mean					Track Displacement Length					Track Length
	====================					====================					====================					====================					====================					====================					====================					====================					====================					====================
	Track Displacement Length	Unit	Category	ID		Track Length	Unit	Category	ID		Track Speed Max	Unit	Category	ID		Track Speed Mean	Unit	Category	ID		Track Displacement Length	Unit	Category	ID		Track Length	Unit	Category	ID		Track Speed Max	Unit	Category	ID		Track Speed Mean	Unit	Category	ID		Track Displacement Length	Unit	Category	ID		Track Length	Unit	Category	ID
	9.57804	um	Track	1000000793		20.6989	um	Track	1000000793		0.992259	um/s	Track	1000000793		0.350277	um/s	Track	1000000793		2.7671	um	Track	1000000978		11.3134	um	Track	1000000978		0.378568	um/s	Track	1000000978		0.191262	um/s	Track	1000000978		2.97241	um	Track	1000000477		10.6979	um	Track	1000000477
	9.9083	um	Track	1000000957		25.7354	um	Track	1000000957		1.8124	um/s	Track	1000000957		0.435506	um/s	Track	1000000957		2.43348	um	Track	1000001948		10.3747	um	Track	1000001948		0.381219	um/s	Track	1000001948		0.175394	um/s	Track	1000001948		2.83942	um	Track	1000000491		9.5757	um	Track	1000000491
	6.5312	um	Track	1000001932		26.0005	um	Track	1000001932		2.43415	um/s	Track	1000001932		0.439994	um/s	Track	1000001932		2.54812	um	Track	1000001988		11.493	um	Track	1000001988		0.399239	um/s	Track	1000001988		0.194299	um/s	Track	1000001988		2.71515	um	Track	1000000515		7.84634	um	Track	1000000515
	25.6721	um	Track	1000002792		36.4771	um	Track	1000002792		2.82752	um/s	Track	1000002792		0.617284	um/s	Track	1000002792		6.89836	um	Track	1000002001		13.944	um	Track	1000002001		2.04536	um/s	Track	1000002001		0.235736	um/s	Track	1000002001		2.78016	um	Track	1000000518		10.1567	um	Track	1000000518
	17.2444	um	Track	1000004755		36.3681	um	Track	1000004755		2.00448	um/s	Track	1000004755		0.615439	um/s	Track	1000004755		5.24241	um	Track	1000002667		22.0964	um	Track	1000002667		1.50689	um/s	Track	1000002667		0.373559	um/s	Track	1000002667		5.55507	um	Track	1000000524		13.068	um	Track	1000000524
	16.4046	um	Track	1000004798		28.6171	um	Track	1000004798		1.81339	um/s	Track	1000004798		0.484272	um/s	Track	1000004798		2.45342	um	Track	1000002852		10.9826	um	Track	1000002852		0.470354	um/s	Track	1000002852		0.18567	um/s	Track	1000002852		2.60926	um	Track	1000000532		9.23216	um	Track	1000000532
	13.8351	um	Track	1000004810		26.4162	um	Track	1000004810		2.03753	um/s	Track	1000004810		0.447027	um/s	Track	1000004810		2.3108	um	Track	1000002857		11.0547	um	Track	1000002857		0.736852	um/s	Track	1000002857		0.18689	um/s	Track	1000002857		4.35459	um	Track	1000000552		16.8693	um	Track	1000000552
	6.28003	um	Track	1000004827		18.471	um	Track	1000004827		0.927152	um/s	Track	1000004827		0.312576	um/s	Track	1000004827		20.2976	um	Track	1000002867		30.8345	um	Track	1000002867		2.50288	um/s	Track	1000002867		0.521285	um/s	Track	1000002867		2.75315	um	Track	1000000578		9.09872	um	Track	1000000578
	23.7428	um	Track	1000005731		41.356	um	Track	1000005731		2.35994	um/s	Track	1000005731		0.699846	um/s	Track	1000005731		11.8001	um	Track	1000002886		23.4764	um	Track	1000002886		1.9499	um/s	Track	1000002886		0.396889	um/s	Track	1000002886		2.44757	um	Track	1000000628		7.74609	um	Track	1000000628
	14.4722	um	Track	1000005758		32.2402	um	Track	1000005758		2.37871	um/s	Track	1000005758		0.545585	um/s	Track	1000005758		45.2099	um	Track	1000002929		56.6847	um	Track	1000002929		2.88248	um/s	Track	1000002929		0.958305	um/s	Track	1000002929		2.52118	um	Track	1000000635		11.2127	um	Track	1000000635
	10.1428	um	Track	1000006717		20.3411	um	Track	1000006717		1.48609	um/s	Track	1000006717		0.419871	um/s	Track	1000006717		2.42972	um	Track	1000002930		9.67381	um	Track	1000002930		0.343714	um/s	Track	1000002930		0.163544	um/s	Track	1000002930		2.32473	um	Track	1000000684		8.23879	um	Track	1000000684
	14.0656	um	Track	1000008643		28.8806	um	Track	1000008643		2.70195	um/s	Track	1000008643		0.488732	um/s	Track	1000008643		13.5695	um	Track	1000003663		24.923	um	Track	1000003663		2.92874	um/s	Track	1000003663		0.467466	um/s	Track	1000003663		2.01595	um	Track	1000000769		8.71007	um	Track	1000000769
	16.0656	um	Track	1000008883		32.1911	um	Track	1000008883		1.90794	um/s	Track	1000008883		0.544753	um/s	Track	1000008883		2.337	um	Track	1000003746		6.85698	um	Track	1000003746		0.253386	um/s	Track	1000003746		0.115923	um/s	Track	1000003746		2.65324	um	Track	1000000894		10.5116	um	Track	1000000894
	16.262	um	Track	1000008915		26.8732	um	Track	1000008915		1.83252	um/s	Track	1000008915		0.454762	um/s	Track	1000008915		2.19354	um	Track	1000003754		9.93842	um	Track	1000003754		1.13653	um/s	Track	1000003754		0.168018	um/s	Track	1000003754		2.43655	um	Track	1000000971		10.8659	um	Track	1000000971
	15.6027	um	Track	1000009726		26.2676	um	Track	1000009726		2.30832	um/s	Track	1000009726		0.444512	um/s	Track	1000009726		2.52094	um	Track	1000003767		11.487	um	Track	1000003767		0.314194	um/s	Track	1000003767		0.194199	um/s	Track	1000003767		2.68411	um	Track	1000001025		9.14891	um	Track	1000001025
	17.3891	um	Track	1000009753		30.3208	um	Track	1000009753		2.26796	um/s	Track	1000009753		0.513103	um/s	Track	1000009753		3.71299	um	Track	1000004676		12.4969	um	Track	1000004676		0.772666	um/s	Track	1000004676		0.211272	um/s	Track	1000004676		2.67136	um	Track	1000001069		12.5291	um	Track	1000001069
	30.2938	um	Track	1000010659		44.4377	um	Track	1000010659		2.30199	um/s	Track	1000010659		0.751996	um/s	Track	1000010659		2.14959	um	Track	1000008665		9.29409	um	Track	1000008665		0.306641	um/s	Track	1000008665		0.157125	um/s	Track	1000008665		2.79375	um	Track	1000001074		7.6037	um	Track	1000001074
	35.6639	um	Track	1000010764		54.6289	um	Track	1000010764		2.45724	um/s	Track	1000010764		0.924456	um/s	Track	1000010764		29.9093	um	Track	1000009249		57.9525	um	Track	1000009249		3.49444	um/s	Track	1000009249		0.979737	um/s	Track	1000009249		2.70177	um	Track	1000001127		10.3889	um	Track	1000001127
	4.16933	um	Track	1000010774		15.6513	um	Track	1000010774		1.62563	um/s	Track	1000010774		0.26486	um/s	Track	1000010774		6.12367	um	Track	1000009387		24.2054	um	Track	1000009387		1.85234	um/s	Track	1000009387		0.409214	um/s	Track	1000009387		2.76339	um	Track	1000001163		8.4496	um	Track	1000001163
	26.3348	um	Track	1000011583		40.382	um	Track	1000011583		2.56359	um/s	Track	1000011583		0.683363	um/s	Track	1000011583		42.6255	um	Track	1000010667		57.6009	um	Track	1000010667		3.624	um/s	Track	1000010667		0.973794	um/s	Track	1000010667		2.34727	um	Track	1000001168		10.2559	um	Track	1000001168
	13.9003	um	Track	1000011595		29.821	um	Track	1000011595		1.86026	um/s	Track	1000011595		0.504646	um/s	Track	1000011595		10.3979	um	Track	1000012455		30.4586	um	Track	1000012455		3.54429	um/s	Track	1000012455		0.51493	um/s	Track	1000012455		2.69401	um	Track	1000001174		9.92324	um	Track	1000001174
	37.3015	um	Track	1000012610		57.3646	um	Track	1000012610		2.60226	um/s	Track	1000012610		0.97075	um/s	Track	1000012610		20.9913	um	Track	1000012965		33.9762	um	Track	1000012965		2.10693	um/s	Track	1000012965		0.574397	um/s	Track	1000012965		2.82474	um	Track	1000001188		11.2616	um	Track	1000001188
	19.759	um	Track	1000012701		32.968	um	Track	1000012701		2.81956	um/s	Track	1000012701		1.09805	um/s	Track	1000012701		9.32171	um	Track	1000013072		12.3852	um	Track	1000013072		1.77766	um/s	Track	1000013072		0.914648	um/s	Track	1000013072		3.23363	um	Track	1000001191		10.4746	um	Track	1000001191
	24.0421	um	Track	1000013413		34.9385	um	Track	1000013413		2.11714	um/s	Track	1000013413		0.591247	um/s	Track	1000013413		34.5097	um	Track	1000013376		47.7455	um	Track	1000013376		2.37303	um/s	Track	1000013376		0.80718	um/s	Track	1000013376		2.93596	um	Track	1000001197		11.3556	um	Track	1000001197
	10.1936	um	Track	1000013428		29.4645	um	Track	1000013428		2.54344	um/s	Track	1000013428		0.498612	um/s	Track	1000013428		6.44009	um	Track	1000014023		24.0794	um	Track	1000014023		1.92007	um/s	Track	1000014023		0.407083	um/s	Track	1000014023		2.91096	um	Track	1000001198		11.0988	um	Track	1000001198
	24.0944	um	Track	1000015578		40.3184	um	Track	1000015578		3.05256	um/s	Track	1000015578		0.682287	um/s	Track	1000015578		2.22879	um	Track	1000014386		10.3751	um	Track	1000014386		0.339099	um/s	Track	1000014386		0.1754	um/s	Track	1000014386		2.79911	um	Track	1000001208		7.08433	um	Track	1000001208
	16.5837	um	Track	1000015580		26.0824	um	Track	1000015580		1.96267	um/s	Track	1000015580		0.441378	um/s	Track	1000015580		2.94723	um	Track	1000015236		9.12562	um	Track	1000015236		0.298576	um/s	Track	1000015236		0.154277	um/s	Track	1000015236		2.86674	um	Track	1000001263		12.9293	um	Track	1000001263
	31.5578	um	Track	1000015622		55.4717	um	Track	1000015622		2.63508	um/s	Track	1000015622		1.06052	um/s	Track	1000015622		3.19261	um	Track	1000015269		7.95222	um	Track	1000015269		0.253747	um/s	Track	1000015269		0.134439	um/s	Track	1000015269		2.58132	um	Track	1000001297		7.68108	um	Track	1000001297
	20.8838	um	Track	1000015888		33.4122	um	Track	1000015888		2.30692	um/s	Track	1000015888		0.565417	um/s	Track	1000015888		2.66227	um	Track	1000015304		7.8996	um	Track	1000015304		0.231947	um/s	Track	1000015304		0.13355	um/s	Track	1000015304		16.1948	um	Track	1000001347		35.1425	um	Track	1000001347
	6.91831	um	Track	1000016122		20.1972	um	Track	1000016122		1.49052	um/s	Track	1000016122		0.341787	um/s	Track	1000016122		3.02757	um	Track	1000015315		8.78935	um	Track	1000015315		0.258673	um/s	Track	1000015315		0.148592	um/s	Track	1000015315		47.4007	um	Track	1000001357		69.875	um	Track	1000001357
	5.24306	um	Track	1000016313		17.4792	um	Track	1000016313		2.31094	um/s	Track	1000016313		0.295792	um/s	Track	1000016313		3.00839	um	Track	1000015326		13.2843	um	Track	1000015326		0.420086	um/s	Track	1000015326		0.224583	um/s	Track	1000015326		2.04422	um	Track	1000001380		8.94263	um	Track	1000001380
	5.33805	um	Track	1000016477		19.5823	um	Track	1000016477		2.55786	um/s	Track	1000016477		0.331381	um/s	Track	1000016477		5.11167	um	Track	1000015332		10.3289	um	Track	1000015332		0.923284	um/s	Track	1000015332		0.174619	um/s	Track	1000015332		2.07361	um	Track	1000001390		7.04032	um	Track	1000001390
	29.9905	um	Track	1000016924		43.9067	um	Track	1000016924		1.82068	um/s	Track	1000016924		0.743011	um/s	Track	1000016924		2.14218	um	Track	1000015342		6.23283	um	Track	1000015342		0.603758	um/s	Track	1000015342		0.194812	um/s	Track	1000015342		3.89892	um	Track	1000001456		13.7886	um	Track	1000001456
	19.7886	um	Track	1000017068		46.9299	um	Track	1000017068		2.46144	um/s	Track	1000017068		0.794171	um/s	Track	1000017068		3.6446	um	Track	1000015352		8.87861	um	Track	1000015352		0.253071	um/s	Track	1000015352		0.150101	um/s	Track	1000015352		7.60322	um	Track	1000001486		17.3962	um	Track	1000001486
	60.1524	um	Track	1000017167		81.3378	um	Track	1000017167		3.22896	um/s	Track	1000017167		1.37644	um/s	Track	1000017167		3.56545	um	Track	1000015362		7.25441	um	Track	1000015362		0.24218	um/s	Track	1000015362		0.122642	um/s	Track	1000015362		2.94917	um	Track	1000001579		11.8918	um	Track	1000001579
	5.61526	um	Track	1000017290		15.7624	um	Track	1000017290		2.59774	um/s	Track	1000017290		0.266739	um/s	Track	1000017290		2.92515	um	Track	1000015375		7.61011	um	Track	1000015375		0.322766	um/s	Track	1000015375		0.128656	um/s	Track	1000015375		5.88663	um	Track	1000001668		17.6087	um	Track	1000001668
	40.0756	um	Track	1000017333		63.3183	um	Track	1000017333		2.45072	um/s	Track	1000017333		1.0715	um/s	Track	1000017333		3.10881	um	Track	1000015382		15.1184	um	Track	1000015382		0.464884	um/s	Track	1000015382		0.255591	um/s	Track	1000015382		2.7727	um	Track	1000001753		7.01538	um	Track	1000001753
	5.36277	um	Track	1000017490		12.8839	um	Track	1000017490		3.59738	um/s	Track	1000017490		0.277049	um/s	Track	1000017490		2.61767	um	Track	1000015390		8.81875	um	Track	1000015390		1.69249	um/s	Track	1000015390		0.35034	um/s	Track	1000015390		2.72928	um	Track	1000001764		7.28402	um	Track	1000001764
	12.9252	um	Track	1000017520		29.7823	um	Track	1000017520		1.65008	um/s	Track	1000017520		0.788038	um/s	Track	1000017520		3.04077	um	Track	1000015406		10.447	um	Track	1000015406		0.469807	um/s	Track	1000015406		0.176616	um/s	Track	1000015406		2.80437	um	Track	1000001766		10.01	um	Track	1000001766
	5.86916	um	Track	1000017637		21.0875	um	Track	1000017637		1.42875	um/s	Track	1000017637		0.356853	um/s	Track	1000017637		3.38952	um	Track	1000015409		7.44428	um	Track	1000015409		0.218287	um/s	Track	1000015409		0.125852	um/s	Track	1000015409		2.63013	um	Track	1000001776		10.4942	um	Track	1000001776
	25.5421	um	Track	1000017874		35.5911	um	Track	1000017874		2.03185	um/s	Track	1000017874		0.60229	um/s	Track	1000017874		3.27833	um	Track	1000015420		8.05974	um	Track	1000015420		0.261652	um/s	Track	1000015420		0.136257	um/s	Track	1000015420		2.9004	um	Track	1000001784		8.02715	um	Track	1000001784
	16.7091	um	Track	1000017916		22.4895	um	Track	1000017916		2.61332	um/s	Track	1000017916		1.45028	um/s	Track	1000017916		3.47127	um	Track	1000015421		13.9067	um	Track	1000015421		0.421246	um/s	Track	1000015421		0.235105	um/s	Track	1000015421		3.32104	um	Track	1000001787		7.06576	um	Track	1000001787
	30.5348	um	Track	1000017931		43.4669	um	Track	1000017931		3.50972	um/s	Track	1000017931		0.735567	um/s	Track	1000017931		3.17688	um	Track	1000015422		7.27904	um	Track	1000015422		0.246422	um/s	Track	1000015422		0.123059	um/s	Track	1000015422		2.74949	um	Track	1000001799		12.154	um	Track	1000001799
	16.1553	um	Track	1000018013		29.542	um	Track	1000018013		2.24627	um/s	Track	1000018013		0.499923	um/s	Track	1000018013		3.35948	um	Track	1000015423		9.50963	um	Track	1000015423		0.350376	um/s	Track	1000015423		0.160769	um/s	Track	1000015423		2.56587	um	Track	1000001809		11.2715	um	Track	1000001809
	12.412	um	Track	1000018058		16.7834	um	Track	1000018058		2.56957	um/s	Track	1000018058		0.787324	um/s	Track	1000018058		3.18715	um	Track	1000015450		13.2346	um	Track	1000015450		0.718125	um/s	Track	1000015450		0.223743	um/s	Track	1000015450		2.75743	um	Track	1000001812		9.9042	um	Track	1000001812
	13.5074	um	Track	1000018067		21.1514	um	Track	1000018067		1.37412	um/s	Track	1000018067		0.357934	um/s	Track	1000018067		3.65586	um	Track	1000015453		9.67948	um	Track	1000015453		0.325082	um/s	Track	1000015453		0.16364	um/s	Track	1000015453		2.72348	um	Track	1000001819		9.82364	um	Track	1000001819
	6.27228	um	Track	1000018119		24.4625	um	Track	1000018119		1.16101	um/s	Track	1000018119		0.413966	um/s	Track	1000018119		2.89187	um	Track	1000015465		6.14096	um	Track	1000015465		0.194006	um/s	Track	1000015465		0.103818	um/s	Track	1000015465		2.80605	um	Track	1000001820		6.47221	um	Track	1000001820
	15.8668	um	Track	1000018482		29.4914	um	Track	1000018482		2.30783	um/s	Track	1000018482		0.499068	um/s	Track	1000018482		3.22998	um	Track	1000015486		9.85639	um	Track	1000015486		0.317116	um/s	Track	1000015486		0.166631	um/s	Track	1000015486		5.7519	um	Track	1000001831		21.2468	um	Track	1000001831
	6.60292	um	Track	1000018521		24.8191	um	Track	1000018521		2.20224	um/s	Track	1000018521		0.420001	um/s	Track	1000018521		6.41233	um	Track	1000015497		15.1836	um	Track	1000015497		1.05226	um/s	Track	1000015497		0.256693	um/s	Track	1000015497		2.83402	um	Track	1000001841		12.3606	um	Track	1000001841
	20.1051	um	Track	1000018739		39.8735	um	Track	1000018739		2.79799	um/s	Track	1000018739		0.674758	um/s	Track	1000018739		3.15287	um	Track	1000015555		7.97927	um	Track	1000015555		0.235862	um/s	Track	1000015555		0.134897	um/s	Track	1000015555		2.68909	um	Track	1000001842		11.0795	um	Track	1000001842
	9.47808	um	Track	1000018767		36.5292	um	Track	1000018767		2.34137	um/s	Track	1000018767		0.618164	um/s	Track	1000018767		2.82117	um	Track	1000015594		6.48064	um	Track	1000015594		0.200799	um/s	Track	1000015594		0.109561	um/s	Track	1000015594		2.86607	um	Track	1000001856		11.1942	um	Track	1000001856
	7.51616	um	Track	1000018825		19.0242	um	Track	1000018825		1.8592	um/s	Track	1000018825		0.321936	um/s	Track	1000018825		2.86188	um	Track	1000015616		11.0745	um	Track	1000015616		0.350572	um/s	Track	1000015616		0.187224	um/s	Track	1000015616		2.75621	um	Track	1000001912		9.14552	um	Track	1000001912
	18.9674	um	Track	1000018828		35.8371	um	Track	1000018828		2.35094	um/s	Track	1000018828		0.606452	um/s	Track	1000018828		2.26366	um	Track	1000015693		8.77444	um	Track	1000015693		0.362024	um/s	Track	1000015693		0.14834	um/s	Track	1000015693		32.2038	um	Track	1000001941		53.7784	um	Track	1000001941
	14.8675	um	Track	1000019247		34.7648	um	Track	1000019247		2.09889	um/s	Track	1000019247		0.588306	um/s	Track	1000019247		3.83575	um	Track	1000015898		13.9481	um	Track	1000015898		0.563612	um/s	Track	1000015898		0.235805	um/s	Track	1000015898		2.18515	um	Track	1000001961		9.79037	um	Track	1000001961
	10.0991	um	Track	1000019869		24.3733	um	Track	1000019869		2.42299	um/s	Track	1000019869		0.412457	um/s	Track	1000019869		11.0047	um	Track	1000015909		14.2981	um	Track	1000015909		1.89041	um/s	Track	1000015909		0.335226	um/s	Track	1000015909		7.04407	um	Track	1000001972		19.4124	um	Track	1000001972
	13.0845	um	Track	1000019893		27.1987	um	Track	1000019893		2.13083	um/s	Track	1000019893		0.460269	um/s	Track	1000019893		2.90086	um	Track	1000015978		8.0723	um	Track	1000015978		0.257479	um/s	Track	1000015978		0.136469	um/s	Track	1000015978		14.9786	um	Track	1000001976		22.0615	um	Track	1000001976
	16.6267	um	Track	1000019961		31.6988	um	Track	1000019961		2.43856	um/s	Track	1000019961		0.536423	um/s	Track	1000019961		4.74528	um	Track	1000015983		20.0352	um	Track	1000015983		2.86129	um/s	Track	1000015983		0.338713	um/s	Track	1000015983		2.08526	um	Track	1000001979		9.24807	um	Track	1000001979
	5.1435	um	Track	1000020095		17.1181	um	Track	1000020095		1.29713	um/s	Track	1000020095		0.289681	um/s	Track	1000020095		3.04636	um	Track	1000016019		10.5381	um	Track	1000016019		0.871197	um/s	Track	1000016019		0.178155	um/s	Track	1000016019		16.7003	um	Track	1000001994		26.0168	um	Track	1000001994
	19.556	um	Track	1000020127		42.2207	um	Track	1000020127		2.72861	um/s	Track	1000020127		0.714478	um/s	Track	1000020127		2.9304	um	Track	1000016032		12.0253	um	Track	1000016032		0.406901	um/s	Track	1000016032		0.203298	um/s	Track	1000016032		21.8199	um	Track	1000002010		33.991	um	Track	1000002010
	18.0519	um	Track	1000020265		37.4419	um	Track	1000020265		2.9463	um/s	Track	1000020265		0.633609	um/s	Track	1000020265		2.81689	um	Track	1000016041		8.62671	um	Track	1000016041		0.485506	um/s	Track	1000016041		0.18934	um/s	Track	1000016041		9.83053	um	Track	1000002016		31.5862	um	Track	1000002016
	32.2208	um	Track	1000020359		43.1747	um	Track	1000020359		2.68066	um/s	Track	1000020359		0.730623	um/s	Track	1000020359		2.33167	um	Track	1000016066		10.0622	um	Track	1000016066		0.759755	um/s	Track	1000016066		0.20356	um/s	Track	1000016066		8.16044	um	Track	1000002023		12.5362	um	Track	1000002023
	36.4179	um	Track	1000020402		48.49	um	Track	1000020402		2.32326	um/s	Track	1000020402		0.820571	um/s	Track	1000020402		3.5986	um	Track	1000016073		12.3723	um	Track	1000016073		0.354453	um/s	Track	1000016073		0.209165	um/s	Track	1000016073		4.2921	um	Track	1000002048		16.8075	um	Track	1000002048
	30.0809	um	Track	1000020467		40.7433	um	Track	1000020467		2.41832	um/s	Track	1000020467		0.689477	um/s	Track	1000020467		3.43117	um	Track	1000016074		12.1911	um	Track	1000016074		0.354795	um/s	Track	1000016074		0.206102	um/s	Track	1000016074		2.12032	um	Track	1000002102		8.25777	um	Track	1000002102
	39.9352	um	Track	1000020538		53.3186	um	Track	1000020538		2.9171	um/s	Track	1000020538		0.902283	um/s	Track	1000020538		3.69559	um	Track	1000016079		11.6775	um	Track	1000016079		0.689113	um/s	Track	1000016079		0.197418	um/s	Track	1000016079		2.63689	um	Track	1000002164		12.8599	um	Track	1000002164
	11.9307	um	Track	1000020809		22.375	um	Track	1000020809		2.34545	um/s	Track	1000020809		0.378641	um/s	Track	1000020809		3.07826	um	Track	1000016089		9.14137	um	Track	1000016089		0.477582	um/s	Track	1000016089		0.154543	um/s	Track	1000016089		2.37198	um	Track	1000002167		8.69214	um	Track	1000002167
	20.9605	um	Track	1000021287		45.0616	um	Track	1000021287		2.02374	um/s	Track	1000021287		0.762554	um/s	Track	1000021287		3.37136	um	Track	1000016098		7.98149	um	Track	1000016098		1.0992	um/s	Track	1000016098		0.134934	um/s	Track	1000016098		2.54894	um	Track	1000002170		8.49347	um	Track	1000002170
	3.85139	um	Track	1000021332		14.718	um	Track	1000021332		1.11033	um/s	Track	1000021332		0.249064	um/s	Track	1000021332		3.31624	um	Track	1000016107		8.4154	um	Track	1000016107		0.262015	um/s	Track	1000016107		0.14227	um/s	Track	1000016107		15.7942	um	Track	1000002171		37.163	um	Track	1000002171
	12.821	um	Track	1000021335		28.0934	um	Track	1000021335		2.18658	um/s	Track	1000021335		0.475411	um/s	Track	1000021335		4.01867	um	Track	1000016115		11.6342	um	Track	1000016115		1.47802	um/s	Track	1000016115		0.196686	um/s	Track	1000016115		2.72585	um	Track	1000002305		9.78827	um	Track	1000002305
	10.6407	um	Track	1000021403		26.5957	um	Track	1000021403		2.13173	um/s	Track	1000021403		0.450065	um/s	Track	1000021403		3.14978	um	Track	1000016120		8.89739	um	Track	1000016120		0.274905	um/s	Track	1000016120		0.150418	um/s	Track	1000016120		2.9096	um	Track	1000002306		10.6817	um	Track	1000002306
	7.05797	um	Track	1000021558		21.7966	um	Track	1000021558		1.88944	um/s	Track	1000021558		0.368853	um/s	Track	1000021558		3.82373	um	Track	1000016129		11.956	um	Track	1000016129		0.565183	um/s	Track	1000016129		0.202126	um/s	Track	1000016129		2.59729	um	Track	1000002314		11.3739	um	Track	1000002314
	16.0477	um	Track	1000021843		36.6623	um	Track	1000021843		2.09501	um/s	Track	1000021843		0.620418	um/s	Track	1000021843		2.8552	um	Track	1000016148		8.27329	um	Track	1000016148		0.236741	um/s	Track	1000016148		0.139867	um/s	Track	1000016148		2.61993	um	Track	1000002467		9.01535	um	Track	1000002467
	18.5874	um	Track	1000021930		39.5596	um	Track	1000021930		3.88248	um/s	Track	1000021930		0.669446	um/s	Track	1000021930		2.22875	um	Track	1000016183		6.07051	um	Track	1000016183		0.229647	um/s	Track	1000016183		0.139149	um/s	Track	1000016183		2.34582	um	Track	1000002509		7.18204	um	Track	1000002509
	5.94966	um	Track	1000022000		19.7407	um	Track	1000022000		2.66916	um/s	Track	1000022000		0.334062	um/s	Track	1000022000		2.82685	um	Track	1000016212		13.2486	um	Track	1000016212		0.619991	um/s	Track	1000016212		0.22398	um/s	Track	1000016212		2.13034	um	Track	1000002515		8.51463	um	Track	1000002515
	30.315	um	Track	1000022032		44.5731	um	Track	1000022032		2.65456	um/s	Track	1000022032		0.754287	um/s	Track	1000022032		2.66578	um	Track	1000016260		11.1332	um	Track	1000016260		0.347078	um/s	Track	1000016260		0.188217	um/s	Track	1000016260		2.21243	um	Track	1000002569		6.51608	um	Track	1000002569
	11.4994	um	Track	1000022133		36.4572	um	Track	1000022133		2.72594	um/s	Track	1000022133		0.616946	um/s	Track	1000022133		2.19703	um	Track	1000016271		9.21902	um	Track	1000016271		0.270845	um/s	Track	1000016271		0.155856	um/s	Track	1000016271		2.23049	um	Track	1000002578		8.12531	um	Track	1000002578
	24.2269	um	Track	1000022218		35.6295	um	Track	1000022218		2.21836	um/s	Track	1000022218		0.602939	um/s	Track	1000022218		2.5193	um	Track	1000016320		9.15022	um	Track	1000016320		0.248627	um/s	Track	1000016320		0.154692	um/s	Track	1000016320		8.76356	um	Track	1000002592		19.295	um	Track	1000002592
	27.7641	um	Track	1000022299		42.209	um	Track	1000022299		3.06707	um/s	Track	1000022299		0.714281	um/s	Track	1000022299		2.15432	um	Track	1000016333		9.46731	um	Track	1000016333		0.335194	um/s	Track	1000016333		0.160053	um/s	Track	1000016333		12.2905	um	Track	1000002630		41.988	um	Track	1000002630
	13.1894	um	Track	1000022340		24.5083	um	Track	1000022340		1.60647	um/s	Track	1000022340		0.414742	um/s	Track	1000022340		2.16001	um	Track	1000016354		9.45185	um	Track	1000016354		0.350838	um/s	Track	1000016354		0.159792	um/s	Track	1000016354		2.38424	um	Track	1000002718		11.4159	um	Track	1000002718
	20.0851	um	Track	1000022425		36.109	um	Track	1000022425		3.65168	um/s	Track	1000022425		0.611054	um/s	Track	1000022425		2.20719	um	Track	1000016369		8.0361	um	Track	1000016369		0.312473	um/s	Track	1000016369		0.135857	um/s	Track	1000016369		20.5524	um	Track	1000002762		23.1253	um	Track	1000002762
	16.3858	um	Track	1000022482		31.2446	um	Track	1000022482		1.96418	um/s	Track	1000022482		0.528736	um/s	Track	1000022482		9.96035	um	Track	1000016449		20.3076	um	Track	1000016449		2.37889	um/s	Track	1000016449		0.343317	um/s	Track	1000016449		9.43214	um	Track	1000002793		18.0223	um	Track	1000002793
	21.1798	um	Track	1000022622		32.3888	um	Track	1000022622		2.11643	um/s	Track	1000022622		0.548098	um/s	Track	1000022622		3.15601	um	Track	1000016476		12.6179	um	Track	1000016476		0.520523	um/s	Track	1000016476		0.213316	um/s	Track	1000016476		3.06358	um	Track	1000002838		11.4961	um	Track	1000002838
	13.6881	um	Track	1000022630		24.7282	um	Track	1000022630		2.18629	um/s	Track	1000022630		0.418463	um/s	Track	1000022630		3.05565	um	Track	1000016521		12.1075	um	Track	1000016521		0.379573	um/s	Track	1000016521		0.204688	um/s	Track	1000016521		2.67401	um	Track	1000002962		11.5411	um	Track	1000002962
	10.9063	um	Track	1000022636		21.3216	um	Track	1000022636		1.79885	um/s	Track	1000022636		0.360814	um/s	Track	1000022636		3.3002	um	Track	1000016614		8.70409	um	Track	1000016614		0.261332	um/s	Track	1000016614		0.14715	um/s	Track	1000016614		2.56386	um	Track	1000002992		9.41177	um	Track	1000002992
	23.3438	um	Track	1000022703		43.346	um	Track	1000022703		2.10846	um/s	Track	1000022703		0.733522	um/s	Track	1000022703		20.0403	um	Track	1000016633		30.4466	um	Track	1000016633		3.65813	um/s	Track	1000016633		0.514727	um/s	Track	1000016633		14.5567	um	Track	1000003047		20.0934	um	Track	1000003047
	27.0215	um	Track	1000022846		34.9875	um	Track	1000022846		2.8938	um/s	Track	1000022846		1.03111	um/s	Track	1000022846		2.98455	um	Track	1000016638		7.44811	um	Track	1000016638		0.235338	um/s	Track	1000016638		0.125917	um/s	Track	1000016638		17.1122	um	Track	1000003055		46.5235	um	Track	1000003055
	12.5567	um	Track	1000022855		26.0414	um	Track	1000022855		1.3357	um/s	Track	1000022855		0.440684	um/s	Track	1000022855		3.4098	um	Track	1000016645		7.77614	um	Track	1000016645		0.35026	um/s	Track	1000016645		0.131463	um/s	Track	1000016645		2.40294	um	Track	1000003066		10.3416	um	Track	1000003066
	22.6993	um	Track	1000022886		30.3405	um	Track	1000022886		1.92523	um/s	Track	1000022886		0.845799	um/s	Track	1000022886		3.08319	um	Track	1000016650		8.87846	um	Track	1000016650		0.642278	um/s	Track	1000016650		0.150098	um/s	Track	1000016650		2.62603	um	Track	1000003070		7.93892	um	Track	1000003070
	2.05174	um	Track	1000022890		14.4312	um	Track	1000022890		0.667326	um/s	Track	1000022890		0.244212	um/s	Track	1000022890		3.64108	um	Track	1000016716		13.0733	um	Track	1000016716		0.407719	um/s	Track	1000016716		0.221015	um/s	Track	1000016716		2.42343	um	Track	1000003073		8.69585	um	Track	1000003073
	2.63308	um	Track	1000023023		14.6144	um	Track	1000023023		1.75356	um/s	Track	1000023023		0.247312	um/s	Track	1000023023		3.55223	um	Track	1000016737		11.6867	um	Track	1000016737		0.606327	um/s	Track	1000016737		0.197574	um/s	Track	1000016737		2.66159	um	Track	1000003090		12.1832	um	Track	1000003090
	2.98661	um	Track	1000023029		14.1883	um	Track	1000023029		1.07204	um/s	Track	1000023029		0.240101	um/s	Track	1000023029		3.37075	um	Track	1000016747		5.82113	um	Track	1000016747		0.17503	um/s	Track	1000016747		0.0984113	um/s	Track	1000016747		2.03376	um	Track	1000003128		9.43414	um	Track	1000003128
	5.40164	um	Track	1000023135		15.3837	um	Track	1000023135		2.0574	um/s	Track	1000023135		0.26033	um/s	Track	1000023135		3.41579	um	Track	1000016754		10.623	um	Track	1000016754		0.422238	um/s	Track	1000016754		0.179592	um/s	Track	1000016754		7.12357	um	Track	1000003151		14.598	um	Track	1000003151
	2.43812	um	Track	1000023146		14.0533	um	Track	1000023146		1.46422	um/s	Track	1000023146		0.237816	um/s	Track	1000023146		3.1046	um	Track	1000016804		7.88334	um	Track	1000016804		0.23449	um/s	Track	1000016804		0.133275	um/s	Track	1000016804		2.11513	um	Track	1000003172		9.58986	um	Track	1000003172
	18.672	um	Track	1000023202		31.0022	um	Track	1000023202		2.48488	um/s	Track	1000023202		0.524634	um/s	Track	1000023202		6.44062	um	Track	1000016842		14.0807	um	Track	1000016842		1.74803	um/s	Track	1000016842		0.238046	um/s	Track	1000016842		10.5219	um	Track	1000003248		16.8101	um	Track	1000003248
	4.40949	um	Track	1000023250		22.3527	um	Track	1000023250		1.96606	um/s	Track	1000023250		0.378263	um/s	Track	1000023250		2.75465	um	Track	1000016846		13.0004	um	Track	1000016846		0.380167	um/s	Track	1000016846		0.219784	um/s	Track	1000016846		2.10128	um	Track	1000003256		6.80454	um	Track	1000003256
	15.1834	um	Track	1000023271		30.5218	um	Track	1000023271		2.97907	um/s	Track	1000023271		0.516504	um/s	Track	1000023271		3.33388	um	Track	1000016853		8.03737	um	Track	1000016853		0.265811	um/s	Track	1000016853		0.135879	um/s	Track	1000016853		2.10844	um	Track	1000003285		8.51327	um	Track	1000003285
	30.8359	um	Track	1000023416		58.3656	um	Track	1000023416		3.13435	um/s	Track	1000023416		0.98769	um/s	Track	1000023416		16.8659	um	Track	1000016872		37.7299	um	Track	1000016872		4.38587	um/s	Track	1000016872		0.637858	um/s	Track	1000016872		8.44839	um	Track	1000003292		20.7473	um	Track	1000003292
	26.6545	um	Track	1000023438		37.3862	um	Track	1000023438		2.82559	um/s	Track	1000023438		0.876849	um/s	Track	1000023438		2.63126	um	Track	1000016897		7.95438	um	Track	1000016897		0.516201	um/s	Track	1000016897		0.134476	um/s	Track	1000016897		2.08749	um	Track	1000003386		7.29659	um	Track	1000003386
	37.7665	um	Track	1000023640		50.368	um	Track	1000023640		3.02299	um/s	Track	1000023640		0.981106	um/s	Track	1000023640		2.47264	um	Track	1000016909		8.21309	um	Track	1000016909		0.313822	um/s	Track	1000016909		0.13885	um/s	Track	1000016909		7.25811	um	Track	1000003451		14.5298	um	Track	1000003451
	10.9168	um	Track	1000023849		18.9843	um	Track	1000023849		2.50006	um/s	Track	1000023849		0.391866	um/s	Track	1000023849		2.16592	um	Track	1000016944		9.44933	um	Track	1000016944		0.303269	um/s	Track	1000016944		0.159749	um/s	Track	1000016944		7.45456	um	Track	1000003452		14.3061	um	Track	1000003452
	51.756	um	Track	1000023976		66.0479	um	Track	1000023976		3.00242	um/s	Track	1000023976		1.11769	um/s	Track	1000023976		2.37949	um	Track	1000016998		10.8066	um	Track	1000016998		0.36923	um/s	Track	1000016998		0.182695	um/s	Track	1000016998		16.3699	um	Track	1000003500		45.5753	um	Track	1000003500
	33.1375	um	Track	1000024014		36.8466	um	Track	1000024014		2.42349	um/s	Track	1000024014		1.26913	um/s	Track	1000024014		2.40815	um	Track	1000017013		8.56767	um	Track	1000017013		0.238457	um/s	Track	1000017013		0.144844	um/s	Track	1000017013		5.3086	um	Track	1000003504		15.6485	um	Track	1000003504
	35.5736	um	Track	1000024092		48.9557	um	Track	1000024092		2.97972	um/s	Track	1000024092		0.828452	um/s	Track	1000024092		2.17681	um	Track	1000017024		9.12676	um	Track	1000017024		0.272098	um/s	Track	1000017024		0.154296	um/s	Track	1000017024		8.384	um	Track	1000003545		12.3524	um	Track	1000003545
	19.0808	um	Track	1000024209		27.793	um	Track	1000024209		2.18766	um/s	Track	1000024209		0.470326	um/s	Track	1000024209		2.36574	um	Track	1000017056		9.46263	um	Track	1000017056		0.300519	um/s	Track	1000017056		0.159974	um/s	Track	1000017056		4.78972	um	Track	1000003572		20.3606	um	Track	1000003572
	14.5498	um	Track	1000024321		28.4194	um	Track	1000024321		2.43059	um/s	Track	1000024321		0.480926	um/s	Track	1000024321		2.82475	um	Track	1000017175		9.23997	um	Track	1000017175		0.393726	um/s	Track	1000017175		0.15621	um/s	Track	1000017175		2.58137	um	Track	1000003580		8.86756	um	Track	1000003580
	18.8782	um	Track	1000024469		53.3855	um	Track	1000024469		2.90356	um/s	Track	1000024469		0.903416	um/s	Track	1000024469		3.27084	um	Track	1000017223		12.2301	um	Track	1000017223		0.506611	um/s	Track	1000017223		0.206761	um/s	Track	1000017223		3.06531	um	Track	1000003605		11.985	um	Track	1000003605
	9.36489	um	Track	1000024504		25.3188	um	Track	1000024504		1.81849	um/s	Track	1000024504		0.428456	um/s	Track	1000024504		3.45675	um	Track	1000017287		6.46544	um	Track	1000017287		0.173597	um/s	Track	1000017287		0.109304	um/s	Track	1000017287		2.61808	um	Track	1000003634		9.15882	um	Track	1000003634
	6.41127	um	Track	1000024712		16.0363	um	Track	1000024712		1.41687	um/s	Track	1000024712		0.271375	um/s	Track	1000024712		3.24648	um	Track	1000017291		7.17621	um	Track	1000017291		0.24565	um/s	Track	1000017291		0.12132	um/s	Track	1000017291		2.81981	um	Track	1000003731		10.3084	um	Track	1000003731
	14.5802	um	Track	1000024854		24.7498	um	Track	1000024854		3.37022	um/s	Track	1000024854		0.440522	um/s	Track	1000024854		5.56782	um	Track	1000017349		12.8377	um	Track	1000017349		2.28068	um/s	Track	1000017349		0.217032	um/s	Track	1000017349		2.68763	um	Track	1000003734		9.47813	um	Track	1000003734
	32.4786	um	Track	1000024975		45.4189	um	Track	1000024975		2.49599	um/s	Track	1000024975		0.976667	um/s	Track	1000024975		3.73226	um	Track	1000017365		10.9141	um	Track	1000017365		0.463235	um/s	Track	1000017365		0.184512	um/s	Track	1000017365		2.68156	um	Track	1000003738		12.7864	um	Track	1000003738
	2.84857	um	Track	1000025224		18.0748	um	Track	1000025224		1.33344	um/s	Track	1000025224		0.305871	um/s	Track	1000025224		3.8112	um	Track	1000017366		11.5945	um	Track	1000017366		0.373894	um/s	Track	1000017366		0.196016	um/s	Track	1000017366		2.07387	um	Track	1000003895		9.96476	um	Track	1000003895
	10.6982	um	Track	1000025470		26.0575	um	Track	1000025470		2.17823	um/s	Track	1000025470		0.440958	um/s	Track	1000025470		2.87583	um	Track	1000017390		12.6908	um	Track	1000017390		0.519119	um/s	Track	1000017390		0.21455	um/s	Track	1000017390		2.10911	um	Track	1000003905		6.83326	um	Track	1000003905
	19.0001	um	Track	1000025856		40.5021	um	Track	1000025856		1.99129	um/s	Track	1000025856		0.685397	um/s	Track	1000025856		3.13785	um	Track	1000017391		9.34345	um	Track	1000017391		0.294186	um/s	Track	1000017391		0.157959	um/s	Track	1000017391		13.4628	um	Track	1000004096		25.8551	um	Track	1000004096
	3.60801	um	Track	1000025957		28.9263	um	Track	1000025957		2.04204	um/s	Track	1000025957		0.996327	um/s	Track	1000025957		3.70178	um	Track	1000017393		12.1062	um	Track	1000017393		0.829279	um/s	Track	1000017393		0.204667	um/s	Track	1000017393		2.74492	um	Track	1000004190		9.99728	um	Track	1000004190
	35.2661	um	Track	1000026208		47.5623	um	Track	1000026208		3.0704	um/s	Track	1000026208		0.96239	um/s	Track	1000026208		6.8923	um	Track	1000017395		25.3138	um	Track	1000017395		2.39609	um/s	Track	1000017395		0.427951	um/s	Track	1000017395		61.456	um	Track	1000004191		92.3216	um	Track	1000004191
	7.59609	um	Track	1000026222		19.1335	um	Track	1000026222		1.60477	um/s	Track	1000026222		0.323787	um/s	Track	1000026222		2.71213	um	Track	1000017401		9.43246	um	Track	1000017401		0.320347	um/s	Track	1000017401		0.159464	um/s	Track	1000017401		2.68041	um	Track	1000004193		9.6617	um	Track	1000004193
	29.0189	um	Track	1000026227		40.9621	um	Track	1000026227		2.39934	um/s	Track	1000026227		0.69318	um/s	Track	1000026227		3.16307	um	Track	1000017474		8.28612	um	Track	1000017474		0.321835	um/s	Track	1000017474		0.140084	um/s	Track	1000017474		2.83491	um	Track	1000004209		10.8514	um	Track	1000004209
	6.31489	um	Track	1000026844		18.4467	um	Track	1000026844		1.96563	um/s	Track	1000026844		0.312164	um/s	Track	1000026844		3.24139	um	Track	1000017476		10.2935	um	Track	1000017476		0.317154	um/s	Track	1000017476		0.174021	um/s	Track	1000017476		2.3751	um	Track	1000004226		9.06995	um	Track	1000004226
	9.82506	um	Track	1000027475		19.1632	um	Track	1000027475		1.98457	um/s	Track	1000027475		0.564754	um/s	Track	1000027475		3.51296	um	Track	1000017499		16.1029	um	Track	1000017499		0.730823	um/s	Track	1000017499		0.272234	um/s	Track	1000017499		2.64894	um	Track	1000004255		6.63613	um	Track	1000004255
	11.3004	um	Track	1000027562		28.0035	um	Track	1000027562		1.74125	um/s	Track	1000027562		0.473889	um/s	Track	1000027562		2.84168	um	Track	1000017508		10.9697	um	Track	1000017508		0.305155	um/s	Track	1000017508		0.185453	um/s	Track	1000017508		3.00237	um	Track	1000004268		14.3607	um	Track	1000004268
	17.5018	um	Track	1000028032		31.0226	um	Track	1000028032		2.16316	um/s	Track	1000028032		0.524979	um/s	Track	1000028032		2.92156	um	Track	1000017511		11.807	um	Track	1000017511		0.367871	um/s	Track	1000017511		0.199608	um/s	Track	1000017511		2.77657	um	Track	1000004281		7.80044	um	Track	1000004281
	18.9775	um	Track	1000028164		30.0068	um	Track	1000028164		1.66739	um/s	Track	1000028164		0.774248	um/s	Track	1000028164		34.8587	um	Track	1000017548		49.7234	um	Track	1000017548		2.53441	um/s	Track	1000017548		0.840618	um/s	Track	1000017548		2.72471	um	Track	1000004297		9.43934	um	Track	1000004297
	33.5996	um	Track	1000028391		44.3044	um	Track	1000028391		2.64337	um/s	Track	1000028391		1.11531	um/s	Track	1000028391		2.81734	um	Track	1000017581		8.88126	um	Track	1000017581		0.319671	um/s	Track	1000017581		0.150145	um/s	Track	1000017581		2.84199	um	Track	1000004298		6.57284	um	Track	1000004298
	27.7985	um	Track	1000028478		37.2305	um	Track	1000028478		2.57819	um/s	Track	1000028478		0.630033	um/s	Track	1000028478		2.29148	um	Track	1000017621		8.25784	um	Track	1000017621		0.293279	um/s	Track	1000017621		0.139606	um/s	Track	1000017621		14.5504	um	Track	1000004301		29.3443	um	Track	1000004301
	15.3322	um	Track	1000028558		24.4033	um	Track	1000028558		2.90315	um/s	Track	1000028558		0.484327	um/s	Track	1000028558		2.079	um	Track	1000017644		7.28412	um	Track	1000017644		0.199136	um/s	Track	1000017644		0.123145	um/s	Track	1000017644		2.78401	um	Track	1000004304		7.08883	um	Track	1000004304
	29.3062	um	Track	1000028572		41.5841	um	Track	1000028572		2.45868	um/s	Track	1000028572		0.841426	um/s	Track	1000028572		2.09227	um	Track	1000017656		5.9761	um	Track	1000017656		0.185279	um/s	Track	1000017656		0.101031	um/s	Track	1000017656		5.76004	um	Track	1000004337		6.41653	um	Track	1000004337
	58.7238	um	Track	1000028573		70.8142	um	Track	1000028573		2.46739	um/s	Track	1000028573		1.19835	um/s	Track	1000028573		2.71147	um	Track	1000017774		7.82658	um	Track	1000017774		0.257242	um/s	Track	1000017774		0.132315	um/s	Track	1000017774		2.14122	um	Track	1000004431		6.53528	um	Track	1000004431
	14.8366	um	Track	1000028626		24.6042	um	Track	1000028626		1.57434	um/s	Track	1000028626		0.416364	um/s	Track	1000028626		5.00911	um	Track	1000017825		16.7285	um	Track	1000017825		2.81272	um/s	Track	1000017825		0.282811	um/s	Track	1000017825		2.13896	um	Track	1000004507		7.3682	um	Track	1000004507
	25.9343	um	Track	1000028632		42.1644	um	Track	1000028632		2.11406	um/s	Track	1000028632		0.713526	um/s	Track	1000028632		2.78779	um	Track	1000017947		6.45053	um	Track	1000017947		0.224186	um/s	Track	1000017947		0.109052	um/s	Track	1000017947		9.32163	um	Track	1000004609		17.8369	um	Track	1000004609
	19.5309	um	Track	1000028661		32.2994	um	Track	1000028661		1.97076	um/s	Track	1000028661		0.546586	um/s	Track	1000028661		2.80878	um	Track	1000017998		7.78623	um	Track	1000017998		0.367522	um/s	Track	1000017998		0.131633	um/s	Track	1000017998		8.43442	um	Track	1000004625		21.8752	um	Track	1000004625
	8.81056	um	Track	1000028702		29.7401	um	Track	1000028702		2.30075	um/s	Track	1000028702		0.503277	um/s	Track	1000028702		2.49978	um	Track	1000018017		9.17426	um	Track	1000018017		0.383004	um/s	Track	1000018017		0.155099	um/s	Track	1000018017		2.67233	um	Track	1000004797		9.33745	um	Track	1000004797
	21.7762	um	Track	1000029261		28.5103	um	Track	1000029261		2.0767	um/s	Track	1000029261		0.482464	um/s	Track	1000029261		6.67547	um	Track	1000018023		13.4976	um	Track	1000018023		0.855743	um/s	Track	1000018023		0.228188	um/s	Track	1000018023		4.38202	um	Track	1000004807		18.1901	um	Track	1000004807
	5.92904	um	Track	1000029288		24.7141	um	Track	1000029288		1.74927	um/s	Track	1000029288		0.53144	um/s	Track	1000029288		3.02608	um	Track	1000018072		11.4142	um	Track	1000018072		0.331175	um/s	Track	1000018072		0.192968	um/s	Track	1000018072		2.72003	um	Track	1000004839		12.3981	um	Track	1000004839
	4.83939	um	Track	1000029450		21.6296	um	Track	1000029450		2.47182	um/s	Track	1000029450		0.406143	um/s	Track	1000029450		2.70658	um	Track	1000018077		11.615	um	Track	1000018077		0.430843	um/s	Track	1000018077		0.196361	um/s	Track	1000018077		7.10696	um	Track	1000004841		18.2627	um	Track	1000004841
	21.0463	um	Track	1000029723		45.6271	um	Track	1000029723		2.58143	um/s	Track	1000029723		0.772124	um/s	Track	1000029723		3.12399	um	Track	1000018105		8.82541	um	Track	1000018105		0.305314	um/s	Track	1000018105		0.149201	um/s	Track	1000018105		2.72418	um	Track	1000004975		10.7773	um	Track	1000004975
	23.6939	um	Track	1000029730		40.0474	um	Track	1000029730		2.07218	um/s	Track	1000029730		0.677702	um/s	Track	1000029730		2.61144	um	Track	1000018145		11.0015	um	Track	1000018145		0.316391	um/s	Track	1000018145		0.18599	um/s	Track	1000018145		11.4017	um	Track	1000005024		20.044	um	Track	1000005024
	20.4155	um	Track	1000029732		30.8055	um	Track	1000029732		2.70343	um/s	Track	1000029732		0.521306	um/s	Track	1000029732		22.6564	um	Track	1000018153		42.2773	um	Track	1000018153		3.44827	um/s	Track	1000018153		0.822947	um/s	Track	1000018153		22.4205	um	Track	1000005059		35.8704	um	Track	1000005059
	10.8879	um	Track	1000029755		24.0594	um	Track	1000029755		1.72415	um/s	Track	1000029755		0.407145	um/s	Track	1000029755		2.53665	um	Track	1000018156		10.4145	um	Track	1000018156		0.705126	um/s	Track	1000018156		0.176066	um/s	Track	1000018156		3.25075	um	Track	1000005066		13.8377	um	Track	1000005066
	23.6692	um	Track	1000029764		37.4206	um	Track	1000029764		2.24247	um/s	Track	1000029764		0.633249	um/s	Track	1000029764		2.35608	um	Track	1000018160		9.73057	um	Track	1000018160		0.293835	um/s	Track	1000018160		0.164504	um/s	Track	1000018160		9.08539	um	Track	1000005071		14.7281	um	Track	1000005071
	9.18142	um	Track	1000029766		15.3545	um	Track	1000029766		2.1135	um/s	Track	1000029766		0.452506	um/s	Track	1000029766		2.52832	um	Track	1000018217		8.90827	um	Track	1000018217		0.311484	um/s	Track	1000018217		0.150602	um/s	Track	1000018217		20.3482	um	Track	1000005097		36.8156	um	Track	1000005097
	11.2083	um	Track	1000029858		20.091	um	Track	1000029858		2.01639	um/s	Track	1000029858		0.339989	um/s	Track	1000029858		2.07673	um	Track	1000018281		7.40935	um	Track	1000018281		0.240622	um/s	Track	1000018281		0.125262	um/s	Track	1000018281		2.09363	um	Track	1000005098		9.40537	um	Track	1000005098
	16.6667	um	Track	1000029864		23.0116	um	Track	1000029864		2.71881	um/s	Track	1000029864		0.456707	um/s	Track	1000029864		18.9157	um	Track	1000018407		24.4654	um	Track	1000018407		3.49438	um/s	Track	1000018407		1.26175	um/s	Track	1000018407		9.45864	um	Track	1000005121		22.5491	um	Track	1000005121
	5.0296	um	Track	1000029979		21.9739	um	Track	1000029979		1.69268	um/s	Track	1000029979		0.371853	um/s	Track	1000029979		29.0041	um	Track	1000018433		39.4431	um	Track	1000018433		4.17533	um/s	Track	1000018433		1.40452	um/s	Track	1000018433		2.24108	um	Track	1000005272		6.55162	um	Track	1000005272
	6.72877	um	Track	1000029990		17.0136	um	Track	1000029990		2.35768	um/s	Track	1000029990		0.287912	um/s	Track	1000029990		3.22972	um	Track	1000018468		14.1701	um	Track	1000018468		0.473545	um/s	Track	1000018468		0.239558	um/s	Track	1000018468		2.59032	um	Track	1000005328		11.5568	um	Track	1000005328
	3.31014	um	Track	1000030089		36.4814	um	Track	1000030089		4.8582	um/s	Track	1000030089		1.63696	um/s	Track	1000030089		2.89304	um	Track	1000018553		7.53391	um	Track	1000018553		0.332537	um/s	Track	1000018553		0.127367	um/s	Track	1000018553		2.6771	um	Track	1000005352		9.52109	um	Track	1000005352
	28.6431	um	Track	1000030143		41.5401	um	Track	1000030143		2.29364	um/s	Track	1000030143		0.702962	um/s	Track	1000030143		2.89908	um	Track	1000018581		11.5341	um	Track	1000018581		0.407536	um/s	Track	1000018581		0.194994	um/s	Track	1000018581		2.67423	um	Track	1000005427		12.5457	um	Track	1000005427
[truncated: 108 more rows]

## Sheet: 20180426
Date (Biological Replicate):	20180426
Condition:	DMSO
Replicate:		1																				2																				3
[truncated: 330 more rows]
[truncated: 114 more columns]
