# Supplementary material for: MyosinA is a druggable target in the widespread protozoan parasite Toxoplasma gondii
Source: PLoS Biol. 2023 May 8;21(5):e3002110. doi: 10.1371/journal.pbio.3002110 (PMC10185354; doi:10.1371/journal.pbio.3002110)
Supplement: S11 Data — (XLSX) [file pbio.3002110.s027.xlsx]

## Sheet: WT
	Concentration KNX-002
		80uM												40uM												20uM												10uM
RFU	1	6963	7094	7141	3024	3023	3023	3047	3040	3026				7198	7117	7120	2959	2961	2958	3127	3026	3041	3050	2947	2939	7476	7258	7227	2944	2969	3021	2989	2977	3097	3039	2935	2968	7028	6980	6976	2967	2955	2946	2964	2929	3008	3044	2943	2928
	2	6523	6503	6523	2975	2983	2993	3019	3014	3011				7133	6964	6965	2874	2920	2905	3102	3009	3023	2973	2827	2823	7602	7560	7494	2892	2928	3000	2989	2963	3158	3008	2787	2787	7451	7383	7329	3039	3009	2959	2994	2962	3081	3099	2772	2799
	3	6189	6214	6279	3021	2986	3009	3047	3031	3014				6677	6574	6537	2915	2912	2877	3111	3004	3040	2966	2865	2891	7652	7464	7414	2910	2958	3080	3109	3083	3460	3207	2956	3089	8332	8084	8409	3690	3620	3381	3538	3319	3649	3954	3407	3698
	4	6193	6210	6251	2838	2970	3024	3038	3004	3060				6628	6551	6473	2792	2901	2825	3111	2994	3030	2976	2884	2806	9475	8722	8843	2753	2935	3193	3341	3245	4413	3528	3087	3257	13947	12963	15216	5859	5637	4555	4626	4173	5490	6847	5095	5632
	5	6394	6432	6495	2957	2953	2890	3130	3084	3153				7399	7422	7091	2865	2819	2811	3177	3055	3109	3030	2950	2861	17367	15509	15955	2943	3216	4104	3705	3605	7257	4714	3461	3790	25814	25400	29151	11689	10852	8421	8437	6749	10189	13852	9803	10406
	6	6307	6376	6496	2753	2765	2829	3036	2992	3065				7801	7873	7369	2601	2747	2687	3082	2955	3008	2952	2864	2759	21719	19103	19802	3038	3419	5685	4208	4173	11910	6352	3886	4562	27305	26866	29981	18166	17136	13774	13835	10390	15458	22328	15622	16665
	7	5865	5906	6040	2746	2792	2778	2912	2799	2841				7585	7544	7029	2539	2596	2586	2946	2801	2866	2988	2878	2761	22960	21322	21350	3249	4099	8693	5286	5498	20334	9044	4730	5602	25441	24716	27747	25965	23926	20084	20023	14735	21563	32514	23347	24395
[truncated: 47 more columns]

## Sheet: R1
	Concentration KNX-002
RFU		80				40				20				10			5			2.5				1.25				DMSO
	1	5741	5470	6634	4693	6209	6392	5796	5239	6284	5905	6646	7078	6640		8115	6950	6769	9625	7332	6820	10886	9251	7307	7099	10291	9639	8472	7345	12491	10717
	2	5840	5547	6348	4740	6616	7417	6529	6200	8655	6960	14998	16605	12810		23460	15527	14173	28799	16586	15047	31760	29454	17461	16592	29990	29934	18362	15588	31355	29909
	3	5734	5496	6193	4646	8245	11653	8196	8816	16935	10575	29262	31665	29155		38282	36432	33721	40654	36438	34907	39777	37971	35615	34669	39909	37478	33109	31534	35813	36015
	4	5875	5638	6353	4723	10087	15449	10592	11809	25008	14450	34217	35553	37335		40677	41963	39493	41553	39576	38040	40852	39276	38050	36960	40688	38940	35726	33929	36329	37802
	5	5839	5623	6286	4663	11418	20014	11675	13470	31342	19076	33704	34949	38191		39692	41505	39073	40771	38995	38340	39878	39143	38353	37093	40280	38347	36582	34700	35253	37952
	6	5743	5697	6278	4651	14213	25559	12865	15994	32681	24771	33492	34611	39721		38196	42203	38018	39082	38809	39245	37747	38744	39900	38190	38234	36691	37749	35350	32081	36685
	7	5676	5631	6207	4579	15601	26484	13701	17584	33229	25911	33639	34526	41591		37739	44127	38724	39265	39738	41058	37850	39524	42450	40941	38468	36230	40586	37179	31813	36895

## Sheet: R2
		Concentration KNX-002
		80				40				20				10			5			2.5				1.25				DMSO
RFU	1	6121	6009	7373	7317	7466	6802	7030	7598	7499	7578	8265	8264	7767	7741	7621	9055	9589	7652	7644	7648	10853	9869	7517	7329	7436	9839	10757	7944	7592	7541	11821	10599	7570	7533	7273	12038	10915	7630	7482	7405
	2	6138	6080	6769	6779	6806	11014	9196	7430	7354	7487	22235	21807	7924	7895	7730	26181	26253	7955	7952	7889	29784	29136	7872	7825	7693	23615	31942	8484	7999	7863	32765	32184	8113	7965	7765	31353	31853	8195	7983	8126
	3	6075	6010	6523	6443	6511	21207	15437	7222	7111	7099	37384	32229	9338	9311	8805	40018	41410	12312	12101	12043	38717	38862	14605	15664	15034	26853	39694	15623	15354	15377	37849	38851	18254	16796	16361	34276	35294	19463	17572	17335
	4	6268	6187	6552	6469	6530	26111	18443	7656	7628	7389	40561	45651	15581	15205	13498	41864	44175	26304	24934	25304	40632	41153	31071	33758	31210	28986	41770	30600	30002	30100	38905	40902	34219	31763	32691	35139	37884	32843	30911	30306
	5	6403	6263	6637	6579	6636	29631	18758	10028	10118	9212	41072	47882	26139	24751	27636	42400	45418	33457	32314	31960	41495	42541	34635	37615	35179	29872	42969	33267	32272	32927	37427	40834	36454	33831	34700	34581	38683	32361	31167	31218
	6	6236	6142	6852	6775	6790	31757	20053	11096	11197	9984	40847	49919	28475	26746	30938	41847	47572	34810	33470	32621	42052	44639	35261	38077	35631	30610	46560	33661	32119	32910	35557	42365	37436	34126	34367	36733	41507	32257	31065	31191
	7	6145	5971	6233	6053	5985	33315	21548	10909	11085	9495	42786	52421	26446	24805	29693	43521	50305	31134	30401	29262	44530	46550	31261	33813	31543	31677	48659	30425	28557	29442	35598	43497	34833	30665	30751	38528	42336	28749	27533	27704

## Sheet: R3
		Concentration KNX-002
		80uM					40uM					20uM					10uM				5uM					2.5uM					1.25uM					DMSO (0.2%)
RFU	1	6279	5687	5236	5218	5397	6921	6422	5307	5718	5370	7627	7571	5412	5158	5327	8504	5497	5271	5294	9699	9274	5337	5209	5200	13581	13459	5456	5330	5226	11043	10990	5352	5390	5324	10030	7803	5265	5336	5385
	2	6340	5734	5083	5089	5195	8091	7151	5538	5984	5548	15457	14719	5741	5621	5669	22575	5892	5598	5756	27594	26031	5794	5711	5795	34085	34011	5935	5823	5727	30802	30372	5990	5968	5729	27713	24256	6050	5985	6118
	3	6232	5694	4923	4920	5024	12061	9405	6403	7019	6621	30042	28793	9712	9625	9655	40301	12420	11910	12582	42045	41272	14524	14573	15506	43548	44011	15327	14734	13945	42088	42884	15715	15691	14406	40661	37074	17103	16464	17547
	4	6422	5870	4914	4889	4981	14620	11285	8538	9676	9200	35719	35190	19401	19307	19369	42473	26208	24905	27443	43696	44196	28892	30264	31759	44124	46013	30105	29158	27852	44188	45045	30474	30648	29417	41575	39815	31422	32109	32504
	5	6403	5914	5025	4982	5129	15537	11887	15283	18036	16721	36045	36230	26295	26926	25372	41387	29390	28158	30414	42592	42409	31319	32806	34123	42030	45203	31498	30351	28367	43548	44144	31874	32141	29707	40696	40495	32231	31371	34262
	6	6344	5907	5053	4983	5201	18716	14220	18234	21514	19432	36611	37463	27016	27506	25773	40433	29503	27830	30567	41201	42273	31913	32557	34305	40231	44399	30952	29720	27466	42823	42799	31443	31381	28550	40161	40434	31727	29460	34059
	7	6252	5840	4451	4664	4807	20140	15220	17569	20152	18701	37127	37761	24219	24500	23255	39771	25915	24362	26946	40313	42808	28662	28759	30714	40355	44508	27735	26018	24263	43399	43112	28092	27307	25087	41026	41004	28235	24906	30544

## Sheet: R4
		Concentration KNX-002
RFU		80uM			40uM			20uM			10uM			5uM			2.5uM			1.25uM			DMSO (0.2%)
	1	6519	6586	6540	7036	6787	6838	7153	6920	6895	6806	6589	6634	6705	6539	6412	6494	6426	6401	6450	6287	6540	6580	6478	6543
	2	5972	6028	6178	7116	6800	6820	7197	7019	7036	6953	6808	6864	6972	6948	6768	6909	6888	6967	6937	6849	7161	7120	7030	7156
	3	5767	5783	5794	7248	7406	6846	9168	9341	9236	11924	12344	11826	13954	14803	14111	16028	16036	15917	17867	14457	17119	18830	17864	16826
	4	5739	5751	5792	8139	9802	7801	15640	17328	16819	24359	26045	25604	27603	28631	29323	31395	30808	30620	32657	26275	31461	31458	30500	28962
	5	5880	5900	5917	12994	18468	12902	25919	27006	26805	29270	30320	30122	30273	30069	31735	32519	32142	32148	33650	28740	32056	31840	30953	29777
	6	6053	6033	5967	15979	21468	16080	27203	28941	27828	30134	31356	30594	31609	30039	32545	33960	34138	33590	35704	31550	33232	34650	32919	31024
	7	5586	5579	5537	16261	21104	17006	24441	26450	25177	26686	28173	27420	28690	26333	29543	31412	31805	31218	33737	30940	31284	33146	30964	28613

## Sheet: R5
		Concentration KNX-002
		80			40			20			10			5			2.5			1.25			DMSO
RFU	1	4831	4679	4737	5035	4992	4962	4910	4899	5007	5010	4943	4976	4909	4888	4832	4898	4812	4895	4970	4819	4894	4850	4893	4920
	2	4560	4470	4546	5042	5024	5038	4935	5112	5231	5143	5268	5348	5300	5320	5248	5301	5202	5322	5257	5201	5350	5241	5389	5363
	3	4394	4347	4455	5365	5326	5243	7052	7542	7466	9756	10095	9658	12118	12948	11150	12077	11727	12199	12705	12370	11548	12567	13652	12245
	4	4354	4293	4390	6457	6415	6097	13596	15030	15058	22229	24121	22297	26297	28965	25077	25458	24943	26491	26938	26675	25290	24759	29097	24783
	5	4419	4391	4490	11362	11747	10269	24184	25238	25434	26830	27391	27364	28915	30848	27099	26591	26581	27864	27778	28435	26333	25748	29080	25851
	6	4455	4376	4494	14281	14868	13422	24930	25977	25543	27437	27678	27325	30163	31359	26946	26492	27248	27760	28374	29411	26654	26538	29571	26103
	7	4136	4084	4147	15707	16219	14678	22636	23225	22697	24459	24825	24168	27464	28104	23684	23377	24721	24714	26280	26762	24352	24573	27084	23579
