# Supplementary material for: MyosinA is a druggable target in the widespread protozoan parasite Toxoplasma gondii
Source: PLoS Biol. 2023 May 8;21(5):e3002110. doi: 10.1371/journal.pbio.3002110 (PMC10185354; doi:10.1371/journal.pbio.3002110)
Supplement: S12 Data — Growth relative to average DMSO was calculated on day 5 postinfection from the measurements in S11 Data; these growth numbers were used to calculate the IC50 for KNX-002 in each of the parasite lines. (XLSX) [file pbio.3002110.s028.xlsx]

## Sheet: WT
		% growth (versus daily average DMSO)
KNX-002 concentration	80	40.4538	34.6901		31.8984	31.986	32.1972	14.6177	15.2977	15.5758	15.6479	15.4728	15.7612	16.5956	16.3742	17.2549	16.4772	16.4411	16.4772	16.3072	16.6574	16.5081
	40	38.3677	37.3839	43.6112	34.139	33.7424	33.3406	14.3808	14.9422	14.5508	16.0239	15.4213	15.6067	15.3285	14.8547	14.4529	15.6943	15.4882	15.2255	14.9268	14.2521	14.6899	14.6075	14.5971	14.5405	24.9449	19.9384	20.3402	20.9068	22.2872	21.1901	24.3526	20.4484	21.2055
	20	73.6141	72.0535	92.2958	48.8031	44.9246	45.5478	14.1799	15.1174	16.4463	17.2086	16.7141	22.7301	18.1717	15.9003	16.7759	17.6464	17.1416	18.4344	28.1178	43.6163	25.9545	19.8457	17.4403	18.0739	51.0643	50.6265	43.1219	44.7495	48.6846	47.0982	49.0503	41.2624	47.0209
	10	128.758	137.421	121.382	71.8371	66.7688	78.3734	30.1781	29.0346	23.4615	23.8272	21.494	28.2775	35.267	26.2429	29.0089	31.5121	27.8397	25.7433	58.8779	48.7928	48.5301	29.833	29.4827	30.1214	74.2116	63.6578	66.4907	56.6013	59.7072	63.9617	55.3085	56.2562	53.789
	5	168.867	152.77		97.6732	92.2649	97.359	73.6759	51.3836	43.606	66.9491	55.0097	51.1621	58.2959	46.8819	50.4925	49.7045	55.4166	48.7052	47.8296	79.8568	44.0026		47.2579		65.2442	68.1595	69.4626	69.3699	62.0817	84.2349	67.5672	68.1441	68.0617
	2.5	176.804	180.559	190.901	111.652	120.96	104.349	62.0405	88.9427	70.8018	64.8012	71.0748	83.0606	75.2212	72.3883	66.2846	64.6725	72.7591	78.085	63.7402	55.3136	57.3069	51.5175	58.9603	60.6034	65.2854	74.2168	74.2168	55.6948	58.162	59.8514	67.6548	65.4966	67.1963
	1.25	186.044	184.19	197.283	108.294	110.823	109.072	83.7714	118.879	95.788	59.5578	84.9972	78.2498	82.2107	73.3308	100.444	73.5781	84.4513	75.3602	57.6572		61.1957	55.7669	59.053	64.9918	61.0258	85.2599	72.7128	61.1339	66.2743	66.0323	74.8761	62.844	61.716
	0	203.402	207.739	216.042	116.633	117.761	115.953	75.762	87.4644	87.6808	85.1724	98.76	87.5829	75.762	87.4644	87.6808	85.1724	98.76	87.5829	56.1944	67.5569	57.0082	57.6984	66.8667	72.3007

## Sheet: R1
		% growth (versus daily average DMSO)
KNX-002 concentration	80	21.1242	20.514	20.9141	20.4484
	40	44.6753	51.1928	58.0759	56.7827
	20	78.6013	81.9954	84.2034	82.3284
	10	90.8849	98.8735	97.1174	94.9549
	5	98.9368	98.0789	103.41	101.108
	2.5	97.2182	99.9069	101.634	99.3711
	1.25	100.811	97.9033	104.501	102.174
	0	98.8792	96.3574	104.763	102.431

## Sheet: R2
		% growth (versus daily average DMSO)
KNX-002 concentration	80	30.3831	28.6033	28.3758	13.4492	13.3341	13.7276
	40	71.638	68.5922	68.2015	40.9043	48.2726	44.753
	20	91.6927	89.035	87.7958	70.3774	72.0663	67.9071
	10	106.681	107.65	110.428	78.6611	75.3637	81.4018
	5	111.98	103.723	106.02	83.8239	87.8038	91.3287
	2.5	112.73	104.462	112.082	84.303	81.2331	75.923
	1.25	114.477	106.009	108.506	85.3094	86.024	79.5095
	0	116.284	109.301	112.486	86.2649	83.9631	91.7007

## Sheet: R3
		% growth (versus daily average DMSO)
KNX-002 concentration	80	19.0558	19.1207	19.1758
	40	42.1108	59.8509	41.8127
	20	83.9981	87.5208	86.8694
	10	94.858	98.2608	97.6191
	5	98.1085	97.4473	102.847
	2.5	105.387	104.165	104.185
	1.25	109.053	93.1403	103.887
	0	103.187	100.312	96.501

## Sheet: R4
		% growth (versus daily average DMSO)
KNX-002 concentration	80	22.3462	22.3899	22.6636	16.1247	16.0225	16.3838
	40	48.0931	62.9735	61.4957	41.4593	42.8642	37.471
	20	104.845	93.1795	92.862	88.2461	92.0921	92.8073
	10	105.32	113.767	121.149	97.9013	99.9483	99.8498
	5	107.421	110.775	117.383	105.509	112.563	98.8828
	2.5	91.231	109.611	107.126	97.0292	96.9927	101.674
	1.25	103.667	97.467	101.879	101.36	103.758	96.0877
	0	102.028	103.283	100.295	93.9531	106.111	94.3289

## Sheet: R5
		% growth (versus daily average DMSO)
KNX-002 concentration	80	16.0825	15.5726	29.3825	13.9263	13.8072	14.2146
	40	41.3523	29.6458	70.6212	42.3555	49.9852	46.3408
	20	102.628	89.5083	90.9107	72.8743	74.6231	70.3163
	10	103.293	109.476	114.346	81.4518	78.0375	84.2898
	5	113.273	102.57	109.781	86.7979	90.919	94.569
	2.5	106.176	105.887	116.058	87.294	84.1152	78.6167
	1.25	103.338	102.066	112.356	88.336	89.076	82.3304
	0	106.647	105.655	116.477	89.3254	86.942	94.9542
