# Supplementary material for: MyosinA is a druggable target in the widespread protozoan parasite Toxoplasma gondii
Source: PLoS Biol. 2023 May 8;21(5):e3002110. doi: 10.1371/journal.pbio.3002110 (PMC10185354; doi:10.1371/journal.pbio.3002110)
Supplement: S13 Data — (XLSX) [file pbio.3002110.s029.xlsx]

## Sheet: 082322 Exp. 1
82322
WT vs T130A KNX-002 Dose Response
Exp. 1
		DMSO			KNX-002																	DMSO			KNX-002
		WT 0	WT 1	WT 2	WT 2 uM 0	WT 2 uM 1	WT 2 uM 2	WT 5 uM 0	WT 5 uM 1	WT 5 uM 2	WT 10 uM 0	WT 10 uM 1	WT 10 uM 2	WT 20 uM 0	WT 20 uM 1	WT 20 uM 2	WT 20 uM 3	WT 20 uM 4	WT 20 uM 5	WT 20 uM 6	WT 20 uM 7	T130A 0	T130A 1	T130A 2	T130A 2 uM 0	T130A 2 uM 1	T130A 2 uM 2	T130A 5 uM 0	T130A 5 uM 1	T130A 5 uM 2	T130A 10 uM 0	T130A 10 uM 1	T130A 10 uM 2	T130A 20 uM 0	T130A 20 uM 1	T130A 20 uM 2	T130A 20 uM 3	T130A 20 uM 4	T130A 20 uM 5	T130A 20 uM 6	T130A 20 uM 7
		2.07716	4.5312	4.58398	3.32402	2.26105	3.31437	3.42172	2.30036	2.30036	2.34897	1.73959	2.25146	1.46494	1.51048	1.72741	1.02876	1.98321	1.61648	1.36003	1.46298	0.857119	0.966542	0.844336	1.51185	0.952697	1.11125	0.801899	1.12094	0.762918	1.21125	1.22866	1.59896	1.1633	1.47537	0.962044	0.904879	1.06749	1.39975	1.02248	1.5108
		3.06357	4.20037	4.79004	3.53859	2.78839	2.67052	1.48909	2.28238	2.28238	1.60061	1.46225	1.24581	2.17236	1.35165	1.61934	1.51572	0.761432	1.53773	1.34351	1.39605	0.945139	0.923127	1.00253	0.970111	1.63404	1.58683	1.08451	0.901179	1.25912	1.58752	1.37125	1.00151	1.02776	1.09129	0.970507	1.77293	1.15021	1.72803	1.069	0.978756
		3.93652	3.51051	4.85768	3.38738	2.61569	3.48312	2.23746	2.82297	2.82297	1.14614	1.52627	2.36876	1.44168	1.69104	1.55074	1.38622	1.54926	2.1018	1.40932	1.14182	0.86528	0.958369	0.968627	1.13272	1.0713	1.07222	1.14144	1.01469	1.56008	1.43884	1.24594	1.11747	1.1089	1.08737	0.733311	1.29545	1.08947	1.14615	1.05118	0.99851
		2.89029	1.92066	4.46227	4.03313	2.71867	3.20762	2.36625	3.89787	3.89787	2.53077	1.52845	1.92717	1.04051	1.26505	1.66	1.47545	1.59429	1.33001	1.78637	2.01302	1.26181	0.912586	1.00206	1.08988	1.21015	1.16894	1.00293	1.04559	0.956953	1.03495	1.3168	1.11744	0.935788	1.766	1.18932	1.06613	1.1127	1.008	0.91096	1.61425
		4.30729	3.86805	4.48059	2.77533	2.95388	3.59621	3.66718	1.6785	1.6785	2.10799	1.2232	2.41698	1.69377	1.23457	2.20281	1.33519	1.16737	2.24996	1.45224	2.20393	0.873636	1.07706	0.916864	0.956456	1.04479	1.27161	0.784373	1.00902	0.707125	1.13814	1.11025	1.20355	1.07359	0.979271	0.89006	1.01895	1.24162	1.04431	1.00905	1.1478
		3.94187	3.8435	4.34266	3.24344	2.24655	2.71108	2.33754	2.34093	2.34093	1.70257	2.71174	1.98361	1.90712	1.6858	1.45522	1.52993	1.10675	1.53984	1.51173	1.11955	0.926844	0.775433	1.02533	0.94775	1.01764	1.36785	0.652697	0.712324	1.01139	1.49544	1.43568	1.34529	1.02077	0.982829	1.00547	1.82425	0.938539	1.06262	1.69569	1.16401
		4.18249	1.84399	4.92108	3.07752	3.1168	3.51197	2.84945	2.54414	2.54414	1.94205	1.95354	2.10332	1.87973	1.43549	1.85824	1.37099	1.43922	1.41619	1.27699	1.02073	0.780333	0.920852	0.690448	0.926739	1.05449	1.08952	1.08075	0.833386	1.28849	1.14697	1.41634	1.08884	0.989225	0.930956	1.12087	1.18005	1.23171	1.25055	1.29597	1.21164
		3.93302	4.56904	5.06166	2.13158	3.22614	3.40513	2.96681	2.9437	2.9437	1.27631	2.75898	1.04069	1.34552	1.25427	1.60114	1.95106	1.24333	1.39126	1.40954	1.32999	0.876809	0.836504	1.01298	0.961304	1.27716	1.33402	1.21916	1.07587	1.11342	1.12533	1.09632	1.14107	0.956983	1.01182	1.1827	1.44181	0.865056	1.0863	0.897903	1.21748
		2.66628	3.60189	4.56293	2.24539	3.02365	2.46374	2.85279	2.97561	2.97561	2.96754	1.52219	2.13471	1.30755	1.59441	1.30366	1.64661	2.47551	1.48591	1.63824	2.59064	0.836623	0.796166	0.986475	1.06958	1.38939	1.39653	1.09764	0.971636	1.08248	1.07644	1.62232	1.17879	1.31985	1.01102	1.07433	0.94299	0.923563	1.17058	0.968713	1.15725
		3.93734	4.16234	4.6586	3.03961	3.18289	2.333	3.00386	1.91971	1.91971	1.42939	1.55333	1.88047	1.57439	1.47601	1.6207	1.00535	1.49754	1.40448	1.35745	1.859	0.911796	0.848241	0.963879	1.04165	0.854988	0.936169	0.926969	1.12728	0.962579	2.1352	1.84303	1.35084	1.06081	0.983558	0.906696	1.02052	1.26964	0.952142	1.14013	0.967846
		5.12618	3.83258	5.33992	4.21012	2.56722	2.91328	2.90873	2.77038	2.77038	2.17473	2.23258	0.936873	1.38105	1.10583	1.5608	1.3992	1.00982	1.22473	0.989704	1.37226	0.915231	0.851884	0.811417	0.972052	1.03296	0.996938	1.00789	0.770736	0.910198	1.18904	1.14937	1.20757	1.03351	0.943903	1.37378	0.872754	1.62348	0.988144	1.08934	1.04859
		4.02953	4.03831	5.23736	3.21069	2.71032	3.24404	1.80719	3.26818	3.26818	2.55826	1.93391	2.23016	1.09887	1.85448	1.36808	1.61896	2.25579	1.20741	2.72947	2.50845	0.991401	0.909916	0.969038	1.1027	1.37107	1.62848	1.02088	1.66038	0.813724	1.15323	1.41998	0.977134	1.04671	1.12776	1.04767	1.08052	1.19791	1.15367	1.13065	1.16437
		2.81391	4.17361	3.67028	2.7078	2.16212	3.45048	2.76132	2.40387	2.40387	2.26071	1.66863	3.01618	0.973924	1.67457	2.82859	1.16487	1.49504	1.27967	1.06328	1.51372	1.03916	1.09728	0.901112	1.08026	1.73236	1.09443	0.849189	1.11145	0.901625	1.17908	1.23218	1.18197	1.3204	0.80238	1.21695	0.952855	1.3947	1.14858	1.00133	1.39792
		2.93908	5.0547	3.80756	3.69805	2.29431	2.67923	2.1071	2.5443	2.5443	2.98776	1.30763	2.56027	1.46617	1.87253	1.70398	1.11983	1.33748	2.26206	2.05382	2.23006	0.973259	1.11413	1.1405	1.07147	1.16352	0.941251	1.00878	0.931229	1.06982	1.18511	1.08442	1.06192	1.12408	0.921273	1.02796	1.22939	1.01133	0.865058	1.21049	1.09045
		4.26756	2.98029	5.03882	2.6217	3.61987	3.02232	2.0145	2.23342	2.23342	1.5087	1.7827	1.9714	1.31602	2.00695	1.36427	1.36722	1.75033	1.5578	1.68543	2.06596	1.17218	1.00352	0.855339	1.21912	0.938502	1.16224	0.786513	1.01598	0.934533	1.13661	2.11273	1.2635	0.99661	1.03654	0.913306	1.20748	1.30164	1.03511	1.75975	1.31622
		3.86974	4.6153	4.18199	2.49201	2.97803	3.03166	2.8206	2.72166	2.72166	1.83878	1.00352	2.15825	1.89331	1.32046	1.6526	1.31795	1.85131	1.51747	1.13892	1.45544	1.03716	1.12329	0.739955	1.24375	1.01266	1.10638	1.0533	1.05238	0.889251	1.98155	1.89442	1.25024	1.06545	1.07641	0.959401	1.19592	1.02213	1.01703	1.46137	1.42188
		4.1075	4.54373	4.89935	2.9492	1.96598	4.06652	3.80081	2.34902	2.34902	1.77109	1.89763	1.36527	1.33634	1.36912	1.09364	1.82323	1.37434	1.45451	1.3267	1.63336	0.671154	1.2192	0.85511	0.955844	1.22741	0.878001	0.883124	1.75391	1.10164	1.33345	1.58316	1.25626	0.861777	0.957154	0.912357	1.33191	0.922093	0.994756	1.31143	1.07213
		5.2018	4.72932	3.20841	3.09606	3.21179	2.86127	1.77716	3.569	3.569	1.51604	2.36536	2.43898	1.38399	1.46815	0.951769	1.39332	1.52796	1.2714	1.47338	1.26074	0.993346	0.806448	0.851834	0.993991	1.25924	1.24098	1.00924	1.05682	1.60482	1.38221	1.31339	1.14456	1.13145	1.49875	1.16703	1.22592	1.30629	1.13244	1.0851	1.12382
		4.40176	3.63644	3.74917	3.586	2.30758	2.50395	2.34551	1.78908	1.78908	2.0392	2.73684	1.96907	1.53139	2.66163	1.47776	0.98969	1.09975	1.56813	1.27341	1.9582	0.826919	0.962562	0.659376	1.06393	1.06723	1.1708	0.892087	1.64676	1.46641	1.41455	1.59744	1.10778	1.05306	1.27793	1.03795	0.88407	1.16191	1.04526	1.03697	1.1151
		4.25459	3.89741	3.42947	2.70502	2.46337	3.01643	3.04033	2.9052	2.9052	1.74445	1.81499	2.04599	2.30734	1.44116	1.43937	1.66214	1.66947	1.47215	1.70531	1.77992	0.527898	0.905336	0.942773	0.91224	1.20345	1.6891	1.04321	1.37293	1.64621	1.37257	1.56906	1.52648	1.11454	1.39508	0.931324	0.998473	0.888521	1.05991	1.04442	1.07445
		3.98966	4.13086	4.58172	3.08222	2.80444	2.54498	1.7123	3.36085	3.36085	3.05127	1.9265	2.32109	1.3378	1.74759	1.71233	1.56338	1.39649	1.47046	2.70292	1.41921	0.782033	0.913195	0.768388	1.07724	1.34551	1.198	0.947995	1.04659	1.37153	1.27145	1.51726	1.17325	1.3362	0.897396	1.00665	1.15581	1.1795	1.55549	1.34074	1.02342
		4.23927	5.06073	4.43578	2.82651	3.4558	3.19673	3.16994	2.70912	2.70912	1.50051	2.03153	3.10087	1.64326	1.64632	1.62649	1.42947	1.4942	2.04899		1.53062	1.0746	0.946023	0.772801	1.07449	1.52772	1.35443	1.0352	1.0094	0.990155	1.37477	1.22366	1.09822	1.28393	1.10536	1.01956	0.960917	2.20485	1.24148	1.19643	1.10808
		4.23144	4.50163	3.69813	2.71995	3.63625	2.91593	3.48896	2.05696	2.05696	2.39803	3.46015	2.64321	1.76188	1.41939	1.6364	2.61438	1.98335	1.41263		1.17688	0.956307	0.888542	0.90597	1.16364	1.06404	1.05979	1.02497	0.98698	1.39111	1.60184	1.24753	0.995175	0.934958	0.993563	0.918936	0.951907	1.38939	1.05519	1.04228	0.961779
		3.43076	4.36159	3.90425	3.14216	2.34015	2.78964	2.46075	3.30773	3.30773	3.63773	1.60767	1.73913	1.50285	1.62528	1.5186		1.74234	1.62059		2.66237	0.851895	0.976858	0.785497	1.03329	1.25112	1.18212	0.942775	0.90105	1.04989	2.11888	1.29851	0.976361	2.05752	1.12126	1.089	1.00779	1.41696	1.00279	1.1325	1.17151
		3.65355	4.04816	3.37723	2.55205	2.61314	4.48542	2.93174	2.89954	2.89954	2.36605	2.15822	1.64503	1.38185	2.43934	1.7299		2.27318	1.8737		1.60933	0.827009	0.930245	0.966997	1.13389	0.954916	1.11345	0.963789	0.874316	1.19888	1.34417	1.3646	1.16369	0.698674	1.14421	1.04934	1.06462	2.08365	1.32557	1.2485	1.08704
		4.17176	4.57432	2.63214	2.9041	2.5225	3.33733	2.65571	3.3505	3.3505	2.03412	1.63622	1.94281	1.83548	1.85859	1.75503		1.73614	2.27069		1.84932	1.06192	0.91399	0.915454	1.16949	0.900478	1.05192	0.916795	0.924776	1.00162	1.13038	1.11616	1.14277	0.973795	1.28286	1.23653	1.34546	1.23325	1.18692	1.31668	1.2665
		4.65524	4.32585	5.23485	3.69408	3.56237	1.73376	3.03184	2.81192	2.81192	1.72655	1.30746	1.90229	1.61204	1.22196	1.61302		1.38031	1.64576		1.7968	1.05805	0.883544	1.30564	0.90537	1.16625	1.00023	0.967565	0.941417	1.00315	1.72051	1.54197	0.99886	1.02446	1.07411	0.955057	1.24897	1.04142	0.897081	1.18935	1.18742
		4.209	2.83365	5.0408	3.05917	3.33785	3.6338	2.94327	2.2359	2.2359	1.67673	2.08814	1.70115	1.66446	2.24569	1.81025		2.25048			2.34175	0.60253	0.955882	0.956393	0.886665	0.887834	1.09514	1.79406	0.796084	1.0416	1.87284	1.09984	0.97909	1.04238	1.25288	1.10312	1.31469	1.27839	1.25398	1.2778	1.10554
		3.5743	5.15013	4.31762	3.36673	3.60219	3.42891	3.05188	2.87148	2.87148	1.96942	1.99192	2.44447		1.30343	2.47319					2.14368	0.941024	0.795131	1.0172	1.05638	1.0599	1.42448	1.07616	1.34982	1.01036	1.13746	1.52457	1.18525	1.0611	1.28423	0.897543	1.47362	1.18457	1.16451	1.12782	1.21037
		3.48318	4.73548	3.59345	3.25254	3.9976	3.18738	1.69873	2.50483	2.50483	2.18678	1.74415	3.555		1.72493	1.43793					1.53002	0.939632	0.853915	0.926996	0.998346	0.987064	1.1646	1.36524	0.943915	1.68638	1.40789	1.43087	1.02906	1.15216	1.15962	1.11788	1.2525	0.905476	1.43631	1.12393	1.26222
		4.55875	3.44242	3.90545	2.95998	3.63845	2.36816	2.85608	3.62157	3.62157	3.51346	2.66571	1.54007		2.07559	1.39676					1.34378	0.796514	0.910486	0.839582	1.04669	0.898182	0.908313	1.42643	1.02706	0.78622	1.3054	1.05446	1.13702	1.05154	0.802733	1.47012	0.905442	1.1283	1.11621	1.51036	0.980382
		3.4455	4.39632	4.94696	3.25659	3.86623	2.69344	4.67508	2.49911	2.49911	2.30775	2.89098	3.11741		1.65788	2.06556					1.62868	0.900762	0.889783	0.974887	1.16916	0.854409	1.50296	1.37027	1.00023	0.917201	1.75275	2.22601	1.14438	0.838675	1.01064	1.09288	1.29005	1.37851	0.953168	1.20919	1.3698
		4.52289	4.80913	4.09044	2.87362	2.42722	2.84777	2.88874	2.81373	2.81373	1.88738	2.26924	2.71783		1.5092	1.38504					1.32327	1.01044	0.927347	0.872796	1.04694	1.08464	1.21679	0.664832	1.07553	1.0027	1.37441	1.27282	1.02881	1.48526	0.960112	0.960066	1.15053	2.22909	0.98043	0.953317	1.25582
		3.06367	4.28839	4.91169	2.94445	3.22565	3.1906	2.89694	2.71426	2.71426	1.14068	1.82194	1.70372			2.17728					1.70367	0.891527	0.921496	1.04841	1.15603	1.79183	1.34182	1.03315	1.30554	1.0973	1.35774	1.36956	0.950281	1.07833	1.21642	1.07894	1.04729	1.27533	1.02481	1.17806	1.12281
		3.62184	5.26672	4.07043	3.94323	2.72876	2.76137	3.01114	2.17217	2.17217	1.80348	2.48385	2.3594			2.09778						0.954871	1.02574	0.898989	1.09695	1.203	1.08638	0.976364	1.13197	0.926797	1.39722	1.55208	1.20583	1.11558	1.14802	0.906414	1.04634	1.26078	0.900072	0.98206	1.11878
		4.20062	3.73199	4.061	3.61058	2.80747	2.17666	3.17987	2.5722	2.5722	1.88019	2.48156	1.38004									0.721301	0.880795	0.884223	1.104	0.985849	1.04946	0.991515	0.77802	0.930006	2.25683	1.69758	1.34249	1.11098	0.883326	0.979715	1.49466	1.15576	1.28683	1.15358	1.13805
		4.58155	3.78223	3.16637	2.79326	2.66269	2.96463	2.70351	2.12343	2.12343	3.76113	2.34507	1.90909									0.659913	0.879787	1.0509	1.01337	1.01981	1.44213	1.68761	0.944541	1.38142	1.03401	1.62601	1.14006	1.32849	1.08335	1.24902	1.15289	1.095	1.4673	1.34152	1.15872
		4.31223	3.97672	5.01427	3.44955	3.76976	2.37096	2.57635	2.67118	2.67118	1.26766	1.53581	4.15796									0.90358	0.918807	1.33978	0.849561	0.93236	1.41201	1.17304	1.20822	0.978193	1.46162	1.37106	1.13546	1.3497	0.927251	1.20981	1.14366	1.23415	1.23543	1.53952	1.09876
		4.15574	4.92223	5.02413	3.22283	2.94682	3.17389	2.11493	2.43574	2.43574	1.90246	1.98378	1.20026									0.833847	1.03076	0.836396	1.13076	0.796835	1.58986	0.990239	1.06564	1.08139	1.06361	1.62839	1.21932	1.17346	1.50061	0.736306	1.18454	1.30923	0.960963	1.02394	1.07008
		4.39785	5.14356	5.44233	3.34954	2.66838	3.28391	2.75258	2.94209	2.94209	2.54973	2.88403	2.80198									0.860658	1.03344	0.970868	1.19327	1.40627	1.1542	1.16766	0.964522	1.17641	1.61608	1.50546	1.10889	1.03195	1.62939	0.946235	1.50544	1.09912	1.02831	1.02831	1.04735
		4.00175	4.12768	4.77058	3.63609	2.27734	3.29139	3.03331	2.02215	2.02215	2.67594	2.30438	1.76582									0.925307	0.902834	0.924779	1.17254	1.29241	1.69157	1.05758	1.01149	1.02786	1.88203	1.69765	0.998715	1.35642	1.09438	0.958161	1.45619	0.821877	1.2043	1.18749	0.924035
		4.55215	4.83949	3.34905	3.0031	3.55765	2.84682	2.77932	2.42086	2.42086	1.58221	2.01498	1.43121									0.91913	1.03182	0.781301	0.904251	1.22689	1.3507	0.930442	1.09694	0.95949	1.65076	1.12119	1.12034	0.750375	1.06439	1.38283	1.46598	1.02684	1.11576	1.0936	1.68812
		3.23196	4.41488	5.04728	2.34299	3.90735	3.62803	4.1745	2.91804	2.91804	1.5101	2.33937	3.02583									1.00312	0.963514	0.941243	1.29312	1.517	1.02061	0.915312	0.881064	1.13617	1.5346	1.49069	1.22983	1.12291	0.926001	0.865082	1.37143	1.47067	1.15742	1.42114	1.0822
		5.2304	3.95182	4.21472	3.21845	2.24751	3.59279	3.53357	2.47204	2.47204	2.1226	2.41356	2.46147									1.22748	0.802655	0.92626	1.08304	1.5632	0.94942	1.07871	1.27462	0.957568	1.2677	1.37027	1.2247	1.67101	0.911491	1.65408	0.990032	1.29862	1.06385	1.00161	1.09301
		2.34015	4.33529	2.76786	2.53784	3.0131	2.37686	2.84357	1.76413	1.76413	1.82703	1.64324	1.93595									0.911064	1.06458	0.665934	0.942756	1.74886	0.875749	0.963205	1.29009	1.61576	1.1096	1.35797	1.04989	0.925269	0.845672	0.951616	1.29794	1.34049	1.21049	1.18557	1.14167
		4.79149	3.10852	4.04788	3.12796	3.12747	3.49488	3.1774	3.45061	3.45061	2.27542	1.6429	1.71521									0.836988	0.985296	0.78843	1.2508	1.12021	1.06902	1.22061	0.927154	0.993653	1.04644	1.99055	1.10132	1.23346	0.978794	1.21814	1.19789	1.11025	0.922437	1.85587	0.99153
		5.15816	5.68223	2.85479	2.8973	2.34468	1.63508	2.95367	3.65618	3.65618	1.75672	1.38206	1.37167									0.994219	0.858861	1.10843	1.06449	1.30911	0.972546	0.985134	0.903092	1.6874	1.43229	1.473	1.01459	1.06381	1.17923	1.14525	1.19746	1.08225	0.928537	1.07866	1.61817
		4.9738	3.14177	4.44016	2.82588	4.05103	3.80383	3.46435	3.43723	3.43723	1.37184	2.19313	1.94573									0.975083	0.985578	1.00242	1.01642	0.99914	1.40604	0.781158	0.989494	1.46409	1.9659	1.46236	1.57144	1.07867	1.09669	1.22448	1.0172	1.14299	1.09748	1.03939	1.06635
		4.0059	1.86508	4.43032	2.9703	3.36536	3.1564	3.58465	3.36692	3.36692	2.40109	2.05752	0.822249									0.821607	0.913952	1.09558	0.981294	0.99178	1.09445	1.24093	1.19631	1.161	1.61716	1.31681	1.4476	0.940886	1.1352	1.14535	1.07756	1.26995	0.943865	1.02589	1.04883
		4.02782	5.32379	3.93041	3.56062	3.25405	3.56012	3.98619	2.03168	2.03168	1.69662	1.58581	3.42371									0.919476	1.17848	0.879339	1.06443	0.990966	1.22731	0.834682	1.52041	0.919288	1.31411	1.88573	1.12454	1.11646	1.18125	1.05467	1.02357	1.07697	1.13068	1.12135	1.07548
		4.25889	4.26097	5.21202	2.27548	1.66651	2.59608	3.40812	3.78011	3.78011	2.17453	2.34147	2.14155									0.873009	0.936369	1.25471	0.857253	0.846036	1.00871	1.1505	0.960433	0.761504	1.44961	1.40239	1.22453	1.15946	0.874971	1.12126	0.983614	1.12956	1.50798	1.09302	1.02107
		4.25815	2.26336	4.83674	2.35037	2.65536	3.09418	1.68269	3.1936	3.1936	3.71315	2.04172	1.67339									0.995619	0.859011	0.784013	0.969022	1.28798	0.855839	1.02065	0.94661	1.24776	1.24974	1.4666	1.04743	1.00742	1.00509	0.853205	1.2722	1.21973	1.13056	1.27283	1.502
		5.14914	4.31247	4.46145	2.12742	2.82005	3.11903	2.91636	3.04756	3.04756	2.49382	1.25178	1.78309									0.787464	0.908746	0.772864	1.27465	1.09679	1.33558	0.780525	0.93221	1.00303	1.25049	1.57744	1.2914	1.05902	1.1837	1.15206	1.07431	1.33272	1.1636	1.07529	1.09932
		5.32487	3.70336	4.28227	1.99003	3.36591	3.46132	4.77278	1.61295	1.61295	2.29439	1.34323	2.42647									0.952316	0.942647	0.967444	1.08836	1.01821	1.64267	1.243	0.87112	1.31592	1.35579	1.38502	1.21578	1.11601	1.21	1.24125	1.00259	1.14499	1.8541	1.23553	0.924986
		2.99593	4.85425	4.5395	3.35142	2.81096	4.36666	2.2318	2.81577	2.81577	1.80436	2.10095	2.12947									0.861099	1.22096	0.775685	1.09546	1.12899	1.30122	1.18237	1.02285	0.831459	1.6514	2.30165	1.32971	0.894986	1.05756	0.912385	0.923044	1.42265	1.23234	0.966058	1.26454
		4.13729	5.19801	4.39562	1.75212	2.48838	2.64378	2.60786	2.35563	2.35563	1.63529	1.91357	2.6853									0.899345	0.992489	0.908254	0.979789	1.45573	1.73239	1.00289	0.995505	0.926794	1.18123	1.14204	1.08366	1.04311	0.832838	1.16203	1.50644	1.01697	1.28556	1.40555	1.06455
		4.01392	4.41947	4.58434	3.32813	2.86308	3.24121	3.05255	2.72616	2.72616	2.24364	2.58483	3.88136									0.944005	0.815192	0.755501	1.28156	1.156	0.998825	0.897639	0.939993	0.91445	2.21063	1.42924	1.03355	0.877885	0.978492	1.11669	1.22215	1.06088	1.03147	1.32101	1.07525
		4.48244	4.37517	1.87497	2.50769	2.55539	3.05405	2.64796	1.91092	1.91092	1.31109	1.38698	1.44541									1.00799	0.987823	0.797215	0.851048	1.49749	1.08769	1.12588	1.17307	1.1082	1.25502	1.94254	1.17012	1.26035	1.53965	0.878154	1.17848	1.5102	1.20309	0.960989	1.16394
		2.6708	4.5323	4.89686	2.82161	2.16698	2.835	2.29195	2.9071	2.9071	2.30786	1.58331	1.81129									1.04041	0.964179	1.05604	1.0695	1.09219	1.35028	1.19375	1.18257	0.926454	1.13619	1.68036	1.28524	1.19783	1.46364	1.14655	1.04482	1.13475	1.06757	0.89472	1.31739
		4.52785	2.58183	3.29265	3.09691	3.07205	3.42317	2.39274	2.73991	2.73991	2.00663	2.42141	1.81119									0.962016	0.838389	0.944248	1.16471	0.98449	1.7688	0.824186	0.991115	1.6235	1.11995	1.56952	1.11811	0.892492	0.822132	0.897773	1.23554	1.38966	1.00801	0.925592	1.40591
		3.47527	4.46025	4.16881	3.64532	3.00636	2.75031	2.95723	3.17266	3.17266	1.18201	2.25817	1.19068									0.936994	0.964289	1.07147	0.994278	0.770282	1.3029	0.851738	1.07615	1.01666	1.49708	1.68873	1.19733	1.17662	1.04527	1.4235	1.16431	1.39349	1.02175	0.881034	1.15305
		4.74508	5.42191	2.95599	3.80518	4.04355	3.29921	3.69366	3.29363	3.29363	2.20815	2.25809	1.88544									0.744496	0.937225	0.985301	1.3961	2.00345	1.73524	0.919787	0.963678	0.968881	1.23649	1.7923	1.09118	1.55817	1.19516	0.93956	1.12224	1.61343	1.31834	1.05022	1.37627
		4.30008	5.04295	3.43072	3.22265	1.70853	3.42486	3.4381	3.177	3.177	1.47801	2.49688	2.32315									1.05887	0.91892	0.702678	0.844886	1.28135	1.48243	1.28735	1.36344	1.27164	1.19487	1.46601	1.22782	0.97333	0.973917	1.0315	1.40348	0.851139	1.25633	1.3131	1.60787
		2.72776	2.7194	4.76861	3.01423	3.36232	3.06085	2.01895	3.82319	3.82319	1.64662	2.29951	2.15903									0.949146	1.02395	0.946538	0.915469	0.98894	0.992498	1.0803	0.993683	1.05869	1.24113	1.3292	1.02054	1.30481	0.96599	1.11395	1.83433	1.07471	0.910278	0.935276	0.86495
		4.0864	3.99727	3.94852	2.75174	2.25867	3.2462	2.39318	2.55619	2.55619	2.1699	2.4052	2.02863									0.94029	0.901896	0.835397	1.22918	1.90447	1.4247	1.35212	1.05021	1.11525	1.23766	1.4749	1.3732	1.22034	1.11833	1.07712	0.973432	1.12325	1.59438	0.908964	1.27007
		3.69946	5.05714	4.25522	2.89361	3.40878	3.03724	3.23775	2.69639	2.69639	1.93443	2.49274	2.02582									0.873617	1.01913	0.953288	1.0889	0.912304	1.0403	0.910908	0.826287	1.05796	1.51507	1.34205	1.25024	1.12511	1.46398	1.14324	1.16446	1.0676	1.27234	0.925527	1.57872
		3.85068	3.53178	5.51485	3.48737	2.62405	2.26112	2.60317	3.21533	3.21533	2.11504	1.707	2.27819									1.4974	0.829309	1.09413	0.913218	1.13421	1.54778	1.05391	1.44005	1.10871	1.5573	0.995497	1.16011	1.40868	1.45425	1.06004	1.38078	1.38338	1.15942	0.962145	1.16888
		2.48674	5.03524	5.05365	4.19736	2.3993	2.82888	2.9386	2.68481	2.68481	1.83526	2.04131	2.62606									0.871719	1.01011	0.996735	0.891783	1.57757	0.859799	0.634578	1.22475	1.48637	1.1777	1.48413	1.54862	0.68027	1.15142	1.19411	1.42924	1.38471	1.02277	1.15217	1.3394
		4.22033	3.58	3.52345	2.83803	2.85791	2.56514	2.88024	1.37452	1.37452	2.39938	1.36346	3.08888									0.8755	0.918951	0.956065	1.01628	0.936055	1.12976	0.880045	1.03865	1.72368	1.23516	1.2024	1.00787	1.14971	1.43572	0.963899	1.07132	1.76135	1.50892	1.28219	0.964639
		4.51113	4.76579	3.08955	2.96178	3.4664	2.99153	2.33167	2.80487	2.80487	2.12002	3.61214	2.26638									1.10115	1.11011	0.851353	0.99498	1.06687	0.933947	1.15371	0.985888	0.954728	1.01143	1.25583	1.06967	0.864123	1.0393	1.27823	1.21561	1.89516		1.06066	1.15526
		4.97737	4.97264	4.44716	2.18517	2.79314	2.15534	1.71305	2.803	2.803	1.72444	2.16144	2.39395									1.03752	0.792899	0.942778	1.0926	1.29645	0.97374	0.969354	0.999703	1.29379	1.28419	1.63188	1.67801	1.26193	1.30096	0.980966	1.38219	1.95849		1.04066	1.02299
		2.11899	4.43347	4.78427	2.43954	3.30252	2.48671	4.53762	3.90452	3.90452	2.39238	2.64382	1.85188									0.851212	0.896302	1.02817	0.985443	1.12039	1.31157	1.18429	0.842311	1.13825	1.46201	2.0023	1.13139	2.19615	1.64854	1.45535	1.1909	1.04783		1.2432	1.11129
		4.54432	4.03864	3.09149	3.25334	2.21006	2.87123	2.89265	3.14243	3.14243	1.98108	1.89251	1.22039									0.847722	1.06557	1.01553	1.21551	1.77182	1.20621	0.802522	0.923704	1.08606	1.26418	1.21573	1.47903	1.01581	1.1164	1.17258	1.40017	1.28546		1.15802	1.07168
		5.18153	3.69192	1.71978	2.69029	1.67899	3.43116	2.3145	2.71494	2.71494	1.4056	2.31514	1.99688									0.769116	0.94685	1.1008	0.909979	1.45346	1.45728	1.25575	1.69031	1.70439	1.2098	1.75176	1.05587	1.39192	1.10532	1.03162	1.09366	1.12289		0.997761	1.01537
		4.52815	4.89669	3.95079	2.62023	2.44275	2.96416	2.32752	3.23954	3.23954	2.57047	2.06935	1.46971									0.928827	0.95028	0.97562	1.05357	1.22614	1.2348	1.07218	0.861238	1.01309	1.18408	1.20874	1.19152	1.07811	1.30656	1.16163	1.48167	1.43538		1.3996	1.32102
		4.27758	4.07334	5.10443	2.77391	3.06015	2.31594	3.47686	5.17128	5.17128	1.9507	2.68914	2.52153									0.995112	0.759341	0.706988	1.07221	1.16797	1.29518	0.770724	1.50826	0.928417	1.23829	1.53857	0.909417	1.40159	1.16864	1.5955	1.7098	1.08239		1.24377	1.54394
		4.49525	4.27759	4.18844	3.38799	3.00931	3.05148	2.74046	3.19948	3.19948	2.10574	1.60101	1.83884									1.51137	0.899334	0.949511	0.979625	0.902314	1.36539	0.996175	1.24078	1.57331	1.4655	1.43103	2.02856	1.30757	1.17805	0.936773	1.34703	1.14281		1.1691	0.931355
		4.30679	4.00556	3.83059	3.19157	3.68836	3.11106	2.65291	2.74112	2.74112	2.07069	3.96426	2.11115									0.955075	1.02534	1.13436	1.00336	0.944724	1.3112	0.979485	0.842183	0.84721	1.37208	1.10894	1.93898	1.63833	0.894317	0.923063	1.23054	1.69151		1.24718	1.31332
		2.92549	3.8294	4.6071	2.8755	2.90989	2.77954	3.97292	3.08795	3.08795	1.80084	1.7728	2.4484									1.00405	0.786318	0.852732	1.02735	0.857269	1.90732	1.07821	1.09025	1.05018	1.66924	1.93413	0.999292	1.08192	1.62005	0.999592	1.57837	1.56864		1.05556	1.0853
		3.50779	3.5333	4.26321	4.96775	2.8205	3.18247	1.63132	2.68596	2.68596	1.22143	1.31934	2.55579									0.94272	0.890028	0.828626	0.920391	1.06281	1.29456	1.46703	1.23348	1.19111	1.22529	1.57121	1.27692	1.67703	1.60919	1.08192	1.09234	1.1896		1.24127	1.42002
		3.68806	5.25053	3.82287	3.84082	3.58959	3.1621	3.06185	2.25293	2.25293	2.96205	2.16052	1.8792									0.973535	0.982545	0.618842	1.13637	1.43161	1.22194	1.57091	0.987293	1.78967	1.32644	1.47319	1.05067	1.11493	1.42217	1.18712	1.5668	1.30518		1.18085	1.40385
		4.21782	4.87398	3.58549	2.40539	4.12356	3.66409	2.71264	3.03454	3.03454	2.19902	2.40842	1.30704									0.925234	0.956905	0.788284	1.0701	1.88899	0.905553	0.940107	1.03044	1.14623	1.16879	1.44417	1.03697	1.10266	1.13428	1.11329	1.24947	1.80584		1.09005	1.05696
		3.14998	4.50675	4.69608	1.77845	2.93089	2.08548	3.39572	4.20343	4.20343	1.83705	2.02112	3.1953									0.792048	0.881296	0.922266	1.38176	1.05879	1.6307	0.977968	1.03879	1.23589	0.748446	1.05407	1.19091	0.900078	1.35785	1.12244	1.51727	1.25411		1.24452	1.12617
		2.81475	4.85622	4.31352	2.97212	3.16814	2.30219	4.54632	3.54438	3.54438	2.05537	1.67749	2.44074									0.933801	0.91941	1.09658	1.20579	2.20085	1.40458	0.95455	1.09099	1.47357	1.23451	1.97185	1.63028	1.16898	1.27661	1.02918	1.35277	1.24662		1.08286	1.8465
		4.74547	4.90859	4.18912	2.67831	2.03105	3.28523	2.72839	3.66118	3.66118	2.92156	2.35744	1.56166									1.00386	0.875223	0.836173	1.05944	1.05704	1.05245	1.06779	0.855299	1.09372	1.97508	1.85948	1.09776	1.32404	1.09413	1.15675	1.40811	1.5598		1.21218	1.192
		3.46096	4.42197	3.11444	3.4388	2.50923	3.13233	2.60928	2.54043	2.54043	2.3216	1.78752	2.43586									0.838042	0.941304	1.0705	1.46538	1.07837	1.10789	0.968682	1.0095	1.06034	1.11469	1.1819	1.44559	1.11703	1.1411	1.5539	1.70669	1.08689		1.21345	1.06121
		4.26075	5.02921	2.83316	3.329	2.69255	1.70839	3.09215	2.8119	2.8119	1.88603	2.00343	1.85412									0.96478	0.828293	0.911881	0.939803	1.22241	1.4982	0.953197	1.01378	1.48537	1.3066	1.38769	1.44837	1.68851	1.31101	1.24556	1.35913	1.1808		1.31865	1.42217
		5.10687	3.48815	3.72127	3.10081	2.20995	3.05389	2.77092	2.35592	2.35592	1.29187	1.21167	2.76449									0.973567	0.973007	0.985054	1.07488	0.948782	1.28993	1.42423	1.19972	1.04289	1.99706	1.21945	1.25312	1.49466	1.28673	1.06227	1.26629	1.51852		1.01293	1.75799
		4.25789	4.95057	3.91211	3.29682	3.32154	1.83107	2.9866	3.09925	3.09925	2.27023	1.44238	2.15508									1.07595	0.896719	0.805538	1.05741	0.951018	1.21896	0.893761	1.1317	1.28913	1.29472	1.81803	1.0752	1.05722	1.13994	1.20423	1.13034	1.20892		1.36885	1.55672
		4.75539	3.61248	4.96531	2.44227	2.46185	3.64339	2.77992	2.73421	2.73421	2.19918	1.94173	2.25881									1.14949	0.923956	0.988014	1.14913	1.03148	0.97725	1.25615	1.16946	1.38802	1.13969	2.0073	0.857242	0.919533	1.35187	1.37264	1.4942	1.43094		1.42684	1.4107
		3.58661	3.72103	5.43963	2.95201	3.11765	3.40718	3.09689	3.03311	3.03311	2.42007	2.83794	1.51602									0.918991	1.25682	0.842207	1.03974	1.19327	1.45698	0.878129	1.01318	1.06807	1.24328	1.45013	1.2541	1.4538	1.07915	1.09326	1.17193	1.52788		0.994338	1.5543
		4.12471	4.40054	4.1799	2.8259	3.18532	3.65287	3.2682	5.40042	5.40042	1.77087	2.54611	3.0582									0.961283	0.941296	0.912044	1.0805	1.0158	1.03568	1.4604	1.23361	1.13001	1.50738	1.18002	1.11702	1.3253	1.33537	1.28879	1.45602	1.53089		0.950787	1.20668
		3.80261	4.93278	3.32151	3.15226	1.58553	2.92214	2.48277	2.65834	2.65834	3.08559	2.56122	2.29455									1.05363	1.01973	1.15036	1.07538	1.10372	1.39039	0.952434	0.857307	0.894969	1.62491	1.16836	1.13873	1.4027	1.40717	1.68954	1.37469	1.36511		1.21945	1.31394
		3.20167	3.71877	4.35393	2.88616	3.47663	2.88965	2.59302	3.42464	3.42464	2.41965	1.69202	2.66648									1.13514	0.874562	0.978669	1.04397	0.845264	1.49409	1.42306	1.27068	1.38026	1.28116	1.9306	1.08236	0.981327	1.0242	1.07792	0.981318	1.70091		1.30159	1.12964
		3.77088	4.1074	4.69709	2.75087	2.76642	2.66961	2.29883	2.47284	2.47284	2.21607	2.89477	1.88903									0.918036	1.0717	0.882656	1.33184	1.03593	1.16804	1.23292	1.99445	1.17768	1.34318	1.29572	1.45742	1.66405	1.22251	1.11853	1.00833	1.90161		1.19042	1.33992
		4.72462	5.00355	4.52334	3.35289	3.35356	3.45774	3.19079	2.99319	2.99319	1.61823		2.48953									1.08953	0.841766	1.03098	1.03222	0.927554	1.37699	1.086	1.37901	1.65094	1.16371	1.2293	1.66826	1.96155	1.23699	1.39203	1.47663	1.77627		1.76071	1.62317
		4.14362	5.06518	5.30102	2.82593	1.66592	2.88338	2.04051	3.13611	3.13611	2.42494		2.90686									1.56921	1.06347	1.0584	0.938728	1.40464	1.22921	0.939783	1.24203	1.04621	1.80073	1.42817	1.08587	1.21847	0.902317	1.9471	0.944576	1.60149		1.21538	1.12685
		4.69595	4.54199	4.8281	2.00724	3.33065	2.00023	2.03975	2.29241	2.29241	2.34629											0.820266	0.99938	0.789281	1.13261	1.407	1.66648	1.3241	1.7689	1.33219	2.03051	1.45373	1.52058	1.54059	1.04053	1.3582	1.99884	0.900613		1.35134	1.29539
		4.75649	3.42299	4.73872	3.15232	3.43298	2.77934	2.81408	3.10224	3.10224	2.4364											0.843131	0.962077	1.17611	0.962383	1.2573	1.21251	1.06802	1.6102	0.981225	1.26717	1.369	1.14784	1.76966	1.681	1.56497	1.22755	1.66263		1.23256	1.23764
		3.60548	4.60766	4.4198	3.64346	4.0115	3.54551	3.20779	2.90103	2.90103	2.33308											0.964408	0.909649	0.797599	1.19802	1.15412	1.58604	0.973997	1.23388	0.784472	1.96191	1.47835	1.20193	1.96835	1.65127	1.14192	1.15243	1.45097		1.20119	1.33618
		1.98867	4.22848	4.57352	3.11822	3.08556	2.36182	2.1901	2.11582	2.11582	3.66713											0.765759	1.15064	0.981601	1.11384	1.07851	1.05746	0.853068	1.03966	1.23962	1.64335	2.02807	1.17283	1.00336	1.48026		1.26793	1.28257		1.30619	1.05776
		4.61523	4.96911	4.94124	1.55244	3.10903	3.477	3.22103	2.3522	2.3522	1.60633											1.03353	0.987812	0.990472	1.41902	1.0161	1.29853	0.900152	0.905819	1.09019	1.29526	1.75335	1.07991	1.12072	1.55819		1.42161	1.34992		1.48041	1.21336
		4.0473	4.12224	4.14561	3.74726	3.38513	2.60239	3.29741	3.0006	3.0006	2.33031											1.00355	0.973106	0.772848	1.02003	1.36065	1.45067	0.799599	0.889472	1.07678	1.12035	1.7482	1.43169	2.02345	1.22559		1.06722	1.24198		1.80487	0.996386
		3.97462	4.18456	3.45952	2.36105	2.65254	3.58638	2.34022	2.54068	2.54068	1.70549											0.556051	1.12567	0.862346	1.05769	0.930474	1.09258	1.06277	0.976099	1.03421	1.25011	1.44945	1.15642	1.2228	1.41992		1.63881	1.43704		0.953545	1.42124
		3.73088	4.38676	3.73367	3.23136	3.59731	2.76186	3.2429	41.2894	41.2894	2.01667											1.06121	0.985554	0.78535	1.24226	1.23011	1.07248	1.65616	1.23908	1.07112	1.08933	1.21782	1.04861	1.21156	1.05099		1.577	1.56392		1.43314	1.34908
		3.72017	4.18077	4.62888	3.48322	2.72059	2.54283	1.97932	2.92404	2.92404	1.74134											1.02451	0.942884	0.622281	1.05306	0.896667	1.15113	1.9525	1.65355	1.0166	1.6351	2.1494	1.20332	1.28425	1.76989		1.61523	1.74349		1.39052	1.2912
		3.84443	3.20439	4.23141	3.39585	2.65697	2.22846	3.09516	2.26303	2.26303	1.2665											1.07798	0.978848	0.832163	1.0899	0.98711	1.20904	0.953552	0.884907	1.11468	1.11001	1.38005	0.968185	1.3733	1.68538		1.37824	1.44335		1.33722	1.56785
		3.5436	4.4855	4.55515	3.03386	2.95788	2.81608	2.48764	3.784	3.784	2.10811											1.02772	1.05022	0.932962	1.05672	1.47751	1.10548	1.11122	1.21286	1.19004	1.52679	1.86674	1.58305	1.33768	1.43201		1.20188	1.95379		1.21058	1.50159
		4.37209	4.37784	3.99355	2.84941	3.40249	3.87425	3.07407	3.31297	3.31297	2.43274											0.924543	1.21969	1.04994	1.32051	1.07615	1.009	0.892689	1.43054	1.27202	1.26871	1.73335	1.07867	1.41346	1.03467		1.32282	1.34988		1.39121	1.35584
		4.96823	4.83154	4.22903	3.16894	3.53606	2.55056	4.47066	3.63607	3.63607	2.21825											0.924948	1.00931	0.941676	0.9194	1.26285	1.05785	0.984889	0.929825	1.17613	1.85376	1.83159	1.32875	1.18241	1.21869		1.75922	1.56715		1.24227	1.58251
		1.8918	2.25393	5.02997	3.61174	3.21454	3.85008	2.87204	1.88344	1.88344	1.79587											0.84793	0.965756	0.874793	0.983472	1.05498	1.19771	0.947482	1.13771	1.07051	1.57719	1.19512	1.36709	1.77238	1.39853			1.35979		1.08135	1.43137
		3.57171	4.51472	4.50696	2.23075	2.46825	2.97361	3.06305	2.86823	2.86823	2.87114											0.859468	1.16177	0.935354	0.965465	1.09122	1.18916	1.74095	1.26804	1.23312	1.31404	1.49962	0.955035	1.26653	1.32581			1.45743		1.38369	1.48157
		3.92153	4.44124	4.80173	2.92114	2.77045	3.36866	2.95628	3.04854	3.04854	2.20083											0.971765	0.910206	1.06829	1.07514	0.928158	1.22798	0.975194	1.26924	1.05507	1.67321	1.29252	1.23013	2.25898	2.04751					1.51744	2.02733
		4.98106	4.57048	4.54803	2.20353	2.54469	3.61366	2.38415	4.3924	4.3924	2.45651											1.36245	0.941575	0.924663	1.01665	1.22322	1.12988	1.0617	0.988377	1.03094	1.4895	1.64245	1.2281	1.41933	1.29909					1.30641	1.45831
		5.38149	3.94821	4.22152	4.52368	4.03799	2.75416	4.52076	2.78829	2.78829	3.27286											1.04635	0.988653	1.02973	1.86805	1.00818	1.13953	1.72108	1.03049	1.80269	1.43927	1.35934	1.29471		1.3816					1.77915	1.24932
		2.41521	3.63992	5.14856	2.51241	2.58938	3.62465	2.98717	2.73819	2.73819	3.0906											0.781119	0.95451	0.855473	1.24846	1.15782	1.91097	1.01329	1.41741	1.27585	1.25108	1.50899	1.01329		1.34744					1.27051	1.20267
		4.46121	3.14799	4.22176	3.16505	3.28361	2.29317	1.54765	3.20051	3.20051	2.16021											0.775464	0.95151	0.92929	1.15086	1.99665	1.81545	1.06764	1.43404	1.85913	1.25052	1.50563	1.02627		1.6958					1.23761	1.3806
		4.50655	5.1833	4.26016	3.85176	3.30807	3.19996	2.43938	2.97302	2.97302	2.11032											1.02893	0.958453	1.06141	1.26136	1.43555	1.4425	1.13827	1.68301	1.33897	1.42793	1.89286	1.1243		1.2122					1.31152	1.96518
		3.36205	4.94477	4.08148	3.45219	3.09432	3.15808	1.53047	3.26267	3.26267	2.02346											1.03823	1.17314	1.17278	1.06602	1.18604	1.73852	0.947565	1.56837	0.965481	2.33154	1.29136	1.33485		1.29401					1.15699	1.98087
		5.13664	3.57229	4.09417	3.60591	3.09749	3.88442	3.01461	3.17021	3.17021	2.09604											0.930236	0.926553	0.940959	1.473	1.13939	1.00055	1.02613	2.06276	1.01641	1.42005	2.29899	1.15296		1.50203					1.30206	1.42967
		3.17302	4.61654	3.42642	3.25236	2.2208	2.75321	2.15588	2.21336	2.21336	3.41281											1.06039	1.12066	0.927033	1.03011	2.2938	1.39579	1.10184		1.38859	1.1066	1.39402	1.00236							1.27819	1.37078
		4.53202	1.71189	4.29032	2.22365	2.90523	3.75086	2.58123	2.0903	2.0903	2.07518											1.06249	1.12104	0.919934	1.19355	1.13983	1.23131	1.36344		1.0555	1.48655	1.44641	1.14909							1.42409	1.43008
		5.08584	4.44397	4.30995	3.09228	2.7827	3.2355	3.42433	2.49646	2.49646	2.76341											0.967651		1.07715	1.5468	1.80406	1.36924	1.02258		1.17455	1.31684	2.03452	1.13123							1.59638	1.32573
		4.12047	4.33138	4.50831	3.1081	3.11153	2.98705	2.40351	3.38325	3.38325												0.979881		1.08004	1.00825	1.45714	0.973228	0.965777		1.08121	1.5033	1.84774	1.13161							1.48282	1.52706
		3.75616	3.67484	4.52741	2.73968	3.30379	3.72198	3.42851	1.75739	1.75739												1.03181		0.819026	1.21238	1.67477	1.10074	0.87608		1.00116	1.15695	1.63319	1.13878							1.45217	1.73954
		2.07941	4.94265	3.86821	3.09885	3.73392	3.48552	2.7441	3.89345	3.89345												0.882166		0.832815	1.15959	1.30477	1.06599	1.58083		1.40073	2.11227	1.19929	1.28924							1.46199	1.27081
		4.19219	5.24803	4.73292	3.48215	2.68827	3.1422	3.22448	1.68542	1.68542												1.06256		0.92958	1.47683		1.00722	1.60025		1.45685	1.21291	1.33239	1.09367							1.62263	1.8088
		3.68954	4.82107	5.29909	3.31184	2.93921	2.92902	3.29189	3.10374	3.10374												0.855624		1.06459	1.03019		1.08135	1.28894		1.50238	1.37417	1.42134	1.23472								1.5155
		4.85118	4.39175	5.43535	4.01218	3.08262	4.22152	2.5632	2.19256	2.19256												0.771834		0.999447	1.04906		1.01352	1.00871		0.875081	1.613	1.4088	1.17907								1.24663
		4.47141	5.80277	4.60814	3.80949	3.41978	3.08964	2.59297	2.31714	2.31714												0.671312		1.05612	0.977111		1.56086	1.70001		1.98532	1.57745	1.4672	1.23244								1.46099
		4.36598	4.81835	3.42681	2.92484	3.04041	3.71929	2.57992	2.38341	2.38341												1.00249		0.934905	1.15864		1.16443	1.00227		1.14066	1.5439	1.50979	1.13659								1.40897
		3.64024	4.05027	5.50023	2.03184	2.71102	1.89422	2.48988	2.96671	2.96671												0.812504		0.939716	1.43353		1.64925	0.997711		1.21739	1.24332	1.43639	1.18378								1.67706
		3.98012	3.70593	3.59133	3.16306	4.22157	2.56346	2.99362	2.26519	2.26519												0.706681		1.11553	1.4198		1.32991	1.13062		0.921619	1.382	1.2613	1.18477								1.56502
		4.88989	5.08194	4.28735	2.51322	2.68765	2.81845	2.70281	2.34074	2.34074												0.799213			1.15285		1.79509	1.25282		0.98573	1.46285	1.81017	1.13229								1.28475
		3.12021	4.41476	4.0028	3.19395	2.81964	3.05682	2.13011	2.45184	2.45184												1.03665			1.49911		1.87062	0.974828		1.07024	1.97241	1.28978	1.46315								1.1156
		4.75588	4.20151	2.45706	2.04327	2.92304	2.73132	3.00896	1.9007	1.9007												1.01108			0.877487		1.27432	1.18704		1.1107	1.61331	1.24457	1.36078								1.35135
		3.71919	4.38971	4.25054	3.03643	3.08687	2.90183	3.38806	2.97831	2.97831												1.16877			0.943542		2.11472	1.22128		1.50855	1.29542	1.39779	0.9597								1.72711
		1.87979	2.89815	4.5829	3.33792	3.23371	3.47487	3.3903	3.00674	3.00674												0.798403			1.20636		1.16319	1.26504		1.56788	1.81117	1.39056	1.15203								1.26618
		4.41449	4.7105	2.03236	2.30944	3.02438	3.12	3.36689	2.73684	2.73684												0.777657			1.65021		1.20032			1.98705	1.23186	1.39552	1.25483								1.22928
		3.74791	5.73699	5.02286	3.08253	3.56936	1.6564	3.19157	2.88661	2.88661												0.851467			1.00547		1.00107			1.77015	1.16191	1.43469	1.31951								1.6304
		3.18576	4.6028	5.2799	2.38209	2.09971	3.45442	3.54164	2.59077	2.59077												0.860291			0.854323		0.933055			1.26192	1.22179	1.3773	1.07621								1.36613
		4.93817	4.02066	3.30173	2.95156	3.10493	3.08665	3.65586	1.48058	1.48058												0.731665			0.947736		1.30825			1.26146	1.95823	1.98836	1.14772								1.42676
		4.45784	4.81199	3.179	3.06644	3.12274	3.26187	2.02796	2.95282	2.95282												1.11863			1.48432		1.15769			1.41964	1.12856	1.28279	1.09106								1.56788
		5.34718	4.8745	4.52488	3.5173	3.99734	2.86678	3.07079	3.21718	3.21718												0.859775			1.44315		1.02482			1.06492	1.16885	1.80794	0.916144								1.52731
		4.45145	2.14114	1.93568	1.73228	3.56042	2.64007	2.79691	3.0503	3.0503												1.00141			1.09712		1.59334			1.60687	1.06467	1.59681	0.976207								1.51097
		4.33179	4.70731	4.4877	2.77603	3.05111	3.18322	1.65677	2.63328	2.63328												1.04708			1.33454		1.30966			1.04073	1.71796	1.76893	1.13989								1.20825
		3.6447	5.15101	3.10706	3.35263	3.81448	2.57366	3.0145	2.51493	2.51493												1.50395			1.40393		1.71999			0.912152	1.30502	1.72087	1.25483								1.20815
		4.33006	3.88379	4.69527	2.7003	4.16315	3.22107	3.24899	2.12347	2.12347												0.966511			1.33741		1.05919			1.07853	0.939029	1.31318	2.27677								1.44831
		4.25203	4.24627	3.56976	2.669	3.14912	3.17983	3.64911	2.51253	2.51253												0.952429			1.84193		1.09653			1.03164	1.07059	2.06571	1.22016								1.67394
		4.37516	4.64697	3.89689	3.63054	1.95583	2.7974	2.75054	2.00227	2.00227												0.891923			1.41357		1.3561			1.10717	1.59117	1.21861	1.10632								1.31011
		4.25723	5.03256	4.84894	2.56769	3.59157	3.22418	2.5478	2.68556	2.68556												1.06528			1.69487		1.37233			1.16542	1.70092	1.74092	1.30066								1.44788
		4.66784	4.90009	4.99528	3.42334	3.49846	3.22709	2.57436	3.6231	3.6231												1.34736					1.46258			0.965663	1.27868	1.41058	1.12621
		4.68106	5.31895	4.51315	3.01881	3.76654	2.81767	3.25313	3.72084	3.72084												1.09584					0.981877			1.13874	1.06252	1.92819	1.09543
		2.92557	3.23983	3.49897	3.06366	2.43447	2.55364	3.03516	2.25231	2.25231																	1.23176			2.13027	1.51862	1.29008	1.42302
		4.06642	4.33777	2.6352	1.75652	3.26483	3.10248	2.9929	5.4255	5.4255																	1.0639			1.10415	1.59711	1.2375	1.89642
		3.81993	5.00854	5.06351	3.1508	4.08702	2.23102	2.60519	3.2441	3.2441																	0.983169			1.05407	1.1945	1.50766	1.27027
		4.60709	4.2315	3.51665	2.25051	3.38875	3.212	3.21168	2.42915	2.42915																	1.63317			2.24659	1.31844	1.83997	1.48583
		4.36453	4.13537	3.40012	2.85223	2.97864	3.92486	2.56642	2.9606	2.9606																	0.928523			1.54565	1.04392	1.11841	1.28831
		2.59373	4.50694	3.7476	2.04144	3.30658	2.91786	3.34403	2.50945	2.50945																	1.29691			1.44802	1.15343	2.19622	1.63912
		4.04055	4.95109	5.27118	2.23976	2.60812	3.3853	3.52816	3.50944	3.50944																	0.905238			2.00985	1.51291	1.24338
		4.38628	5.07556	5.0665	3.09422	3.415	4.72452	4.04263	2.9355	2.9355																	0.923805				1.32192	1.31865
		4.34583	5.42971	3.75939	3.45613	2.80827	3.35104	3.45172	2.3809	2.3809																	1.15232				1.2955	2.61731
		3.72734	3.5965	4.67021	4.67581	3.34671	3.95374	2.79226	2.79514	2.79514																	1.18952				1.11881	1.45628
		4.36716	4.63541	4.25181	3.086	3.2567	3.44318	3.1786	1.97534	1.97534																	1.37008				1.05739	1.50372
		4.48443	3.13171	5.13039	2.11811	2.53584	2.61167	2.48916	2.67509	2.67509																	1.81125				1.0936	1.64122
		3.74727	3.63223	4.70527	3.85389	2.55838	2.39617	3.51896	4.58104	4.58104																	1.82587				1.31449	2.4416
		4.27715	3.50733	4.3543	2.494	2.90821	2.78329	2.56287	1.94421	1.94421																	1.1831				1.28033	1.16664
		2.23796	4.44597	4.85181	3.33716	2.7789	3.79929	1.90683	2.44982	2.44982																	1.20425				1.38873	2.02183
		5.38575	4.53176	2.24927	3.55752	2.73755	4.34387	3.64297	2.2948	2.2948																	1.09673				1.18402	1.61391
		4.92212	3.90337	3.65085	2.13815	2.20817	1.97501	2.52828	2.96441	2.96441																	1.23285				1.34608	1.10542
		4.461	4.18414	4.56656	3.06457	3.9349	3.44153	2.99783	2.24184	2.24184																	1.80634				1.36934	1.74718
		4.10237	4.61659	4.72109	3.23521	2.90761	3.66437	3.56323	3.00463	3.00463																	1.65339				1.34108	1.3956
		3.64515	4.17252	4.09499	2.4106	3.29587	2.57758	2.7957	2.51125	2.51125																	1.1175				1.44895	1.62775
		4.83458	3.88832	3.97731	2.60277	2.34784	3.28539	2.94434	1.94274	1.94274																	1.2636				1.35595	1.42748
		4.48429	3.68682	3.83385	3.08707	2.25214	3.17175	3.1021	3.11397	3.11397																	0.959087				1.14173	1.70444
		3.50794	3.32586	4.89749	2.84884	3.05395	3.01025	3.43407	3.37248	3.37248																	2.18522				1.48729	1.18222
		4.10143	4.82604	3.87236	2.92483	2.74195	2.87947	4.75632	2.88369	2.88369																	1.46459				2.12874	2.36697
		4.08242	4.85263	3.8815	4.6426	2.19755	2.96968	3.14596	2.846	2.846																	1.82007				1.19306	2.00475
		4.14425	2.91198	4.53357	2.10695	2.59838	3.09101	2.73868	2.67021	2.67021																	1.46212				1.09005	1.32598
		4.64453	4.74818	5.24223	2.72174	3.62739	1.65358		3.33529	3.33529																	1.77834				1.41699	1.24872
		3.12626	4.61713	4.95762	3.41983	3.16875	3.24992		3.01371	3.01371																	1.28556				1.64779	1.17934
		4.0719	5.13334	4.45119	2.95983	2.9828	3.01311		3.01936	3.01936																	1.04165				1.37267	1.53492
		4.28697	3.44441	4.79959	2.05859	3.46502	3.18219		3.87396	3.87396																	1.07318					1.45841
		4.40909	4.38785	4.10267	3.05219	4.47302	2.04341		2.33508	2.33508																	1.19699					1.31452
		4.5341	3.9955	4.28564	3.29558	3.39171	3.10242		3.55924	3.55924																	1.67305					2.16548
		3.04187	5.20986	3.70099	2.49625	2.90164	3.58242		3.69995	3.69995																	1.38694					1.4696
		4.6404	4.66405	4.98867	3.98349	3.67802	3.63134		2.48	2.48																	1.41925					1.86562
		2.73597	4.00846	3.39143	3.32045	3.49598	3.41907		2.33125	2.33125																	1.40729					2.13331
		3.57931	3.74595	5.02453	2.95787	3.47363	2.54461		2.82414	2.82414																	1.43824					1.57015
		5.43125	4.75199	5.13215	2.33175	3.19078	2.60457		2.82034	2.82034																	1.5					2.1238
		3.42127	3.86845	4.02668	2.90471	1.79408	2.24131		2.95063	2.95063																	1.4862					1.75284
		4.98773	4.31013	4.95635	3.69339	3.11793	3.9165		3.32016	3.32016																	1.41351					1.41151
		4.52708	4.82572	4.31577	3.27321	2.59762	3.53221		3.75942	3.75942																	1.43292					1.79015
		4.64553	5.44898	5.08521	3.01457	2.50817	3.02791		4.01038	4.01038																	1.81146					1.27286
		4.5346	5.46519	4.05123	3.39267	3.42647	3.13434		3.53007	3.53007																	1.76312					1.6792
		5.06471	3.74376	4.63179	2.83318	2.87356	3.71336		2.76783	2.76783																	2.03691					1.19059
		4.29301	4.67709	2.80061	3.57739	3.07031	4.29075		2.91152	2.91152																	1.99921					1.56785
		4.36797	4.98003	3.02588	3.60907	3.89309	2.81177		2.70687	2.70687																	1.43816					1.53548
		4.06401	3.117	3.22487	2.74209	3.48768	3.41237		3.21791	3.21791																	1.68453					1.15026
		2.18607	2.80856	3.82736	3.04848	3.22858	3.49899		2.97728	2.97728																	1.5247					1.70363
		4.59801	4.32714	4.8409	3.13673	3.02747	2.3791		3.55105	3.55105																	1.51414					1.47566
		4.34091	4.20769	5.02518	2.90399	3.66672	2.89142		2.96829	2.96829																	1.71679					1.35381
		3.66385	4.96168	3.5823	3.03851	2.57788	2.88555		3.40537	3.40537																	1.84909					2.11135
		5.19655	4.77027	3.4146	2.3198	2.66541	2.62857		2.62112	2.62112																	1.74329					1.5729
		5.53579	5.11076	4.85743	3.10457	2.80719	2.54602		2.98149	2.98149																	1.433					1.20122
		4.65045	5.26069	3.46096	2.79777	3.81625	3.03216		2.74001	2.74001																	2.15295					1.28906
		5.12238	3.78559	3.98689	2.94959	3.80185	2.82867		4.36169	4.36169																	2.00465					1.0153
		4.99143	3.30624	4.77149	1.63677	3.11912	2.95528		3.18169	3.18169																	2.04066					1.79156
		3.6858	4.60349	3.94373	2.33617	3.01113	3.1521		2.81665	2.81665																						1.63785
		3.78392	3.98943	4.91479	2.63101	2.99211	3.04559		2.62371	2.62371																						1.35981
		3.1137	4.41173	5.08971	2.21765	2.28087	2.87043		3.11341	3.11341																						1.81503
		4.66733	3.8067	4.70711	2.54235	2.3425	3.27967		2.60907	2.60907																						1.27215
		3.07234	4.5405	4.40773	3.14698	3.28801	2.69766		2.99872	2.99872																						1.54696
		4.01125	3.75413	4.22454	4.02256	2.68078	3.44653		2.91033	2.91033																						1.69809
		3.51532	2.19071	2.51223	2.21288	3.37153	2.98372		2.5472	2.5472																						1.15529
		4.41245	3.32817	3.7918	3.77459	2.95441	3.06228		3.21631	3.21631																						1.71616
		3.75185	4.97486	3.10824	2.54032	2.81119	3.53705		2.52568	2.52568																						2.34821
		3.0304	4.1487	4.2087	2.948	4.07837	1.50766		3.47861	3.47861																						1.74438
		4.34687	4.29295	2.94485	2.34042	3.51378	3.95288		3.1302	3.1302																						1.73676
		4.6267	5.05033	4.64879	2.74542	3.14701	2.93279		4.03632	4.03632																						1.26509
		4.41493	2.96292	4.36042	3.32927	4.2309	2.70362		2.79902	2.79902																						1.47822
		3.84578	4.156	3.1552	2.51458	2.81016	4.82554		3.6559	3.6559																						1.34729
		4.62611	4.06824	4.72792	2.69853	3.47907	3.11472		2.96897	2.96897																						2.0643
		5.70339	4.39304	3.92867	3.98542	2.43287	3.90426																									1.38141
		3.2142	3.66289	4.40466	4.01285	3.05235	2.88307																									1.54192
		3.32486	4.56381	3.60721	3.27707	2.70057	2.79787																									1.5324
		4.22482	5.27111	4.16404	3.24693	3.11388	3.68941																									1.80379
		4.66926	4.81179	4.45656	2.57609	4.01608	2.77276																									1.59818
		4.29387	4.27967	2.39032	2.51335	2.27439	3.44496																									2.00365
		3.44668	4.05556	3.97353	3.28183	2.84259	2.94174																									2.00141
		4.57325	1.93179	4.66833	3.14028	2.91943	2.87326																									1.93155
		4.51963	4.51252	4.26029	2.55922	3.11319	2.36499																									1.91511
		4.74234	4.75537	4.99364	3.55293	2.13872	3.95007																									1.80247
		4.32367	3.30513	4.99907	3.47781	2.77952	3.46572																									1.90895
		3.60012	4.53319	4.67687	2.51118	3.06535	2.79919
		4.48584	4.16632	3.27864	2.89075	2.59427	4.17897
		4.08942	4.28225	4.03121	2.93374	4.31374	3.4395
		3.48464	2.6168	3.88508	3.52272	3.3114	3.25398
		5.45793	2.81382	5.13052	2.60657	3.32655	3.74803
		5.0508	5.2019	2.57369	2.75679	3.76013	2.63755
		4.56277	5.1824	4.06939	2.55098	2.84381	3.59905
		4.43919	4.44304	4.38485	1.57673	2.70332	2.62578
		3.66953	4.09979	3.78501	1.88103	2.95061	2.13238
		4.55913	4.66599	4.91575	2.79787	2.75198	2.78309
		3.75407	4.39708	3.82693	3.91876	3.6888	3.586
		4.25716	3.50765	2.57163	3.26452	2.2309	3.55318
		4.44937	4.72246	4.8093	2.14222	2.5136	3.09997
		4.04783	4.6877	4.19032	3.31166	3.66519	2.04724
		4.10961	3.98702	4.59398	2.27399	3.57032	3.5261
		4.61002	5.12125	3.94097	3.5235	3.3184	3.54298
		3.72664	4.09148	3.46297	3.42179	2.40989	3.55766
		3.49608	5.06637	4.99631	3.42547	2.57359	2.70908
		4.84885	4.88537	4.56266	1.67883	3.11981	2.86619
		3.49319	3.81187	3.35268	2.2961	3.68973	3.1134
		4.54235	5.27928	4.63175	3.77743	2.5229	3.60362
		4.45663	4.36191	3.61033	3.3952	3.01175	2.40357
		4.43293	2.65607	2.80812	3.60856	3.36388	3.02776
		4.86957	3.37954	4.44989	2.92436	2.75842	2.38918
		4.77305	4.93055	4.41038	1.54092	2.36611	2.90231
		3.12008	2.4684	2.62803	3.89262	3.05907	2.60027
		4.15699	4.0924	4.85189	2.90079	3.26283	1.95924
		4.36476	3.9198	3.33274	1.97285	3.30141	2.05464
		3.88981	5.40244	4.08435	4.65739	2.88951	3.02569
		5.30403	4.44595	5.52793	3.1281	3.05847	3.94701
		4.07055	4.53682	3.37172	3.89127	2.82307	2.42898
		3.81623	3.76306	4.51572	3.27719	3.88863	3.38078
		5.10717	4.6594	2.43615	3.14787	3.23827	2.90079
		5.02248	5.00718	3.60317	3.17574	3.67055	3.63471
		4.67298	5.00967	4.12969	2.9138	3.09017	3.56049
		4.86591	4.11582	4.0184	3.11754	2.79247	3.91818
			4.93763	4.09427	3.03802	3.09191	3.70283
			4.89424	3.92341	2.7151	3.00762	2.54611
			4.91496	5.08519	2.3934	2.54955	2.66859
			4.51062	3.6833	3.27014	2.74267	3.05238
			5.14462	4.34844	4.32054	4.14715	3.26128
			4.1513	5.0143	3.12389	2.6635	2.49815
			4.61982	4.63869	2.80738	2.32461	2.8479
			5.12316	4.17102	2.83417	3.17073	3.01575
			4.82744	3.63587	2.9789	3.4145	3.23329
			4.12952	4.52633	3.33647	3.65344	2.99541
			5.07413	5.40155	2.50428	2.21489	3.04282
			4.44419	4.63356	3.48311	3.51235	3.52924
			4.42509	3.86722	3.35265	3.28506	2.10663
			4.6497	4.6609	3.23449	2.89195	2.63193
			2.85408	4.24907	3.29715	3.08471	3.76288
			5.16461	3.54992	2.48648	3.23966	2.71604
			4.20756	4.37728	3.45806	3.46396	2.82069
			4.18277	3.99144	2.90144	2.85015	2.59606
			5.47205	4.20237	3.0684	2.43507	3.69182
			3.6189	3.82674	3.46464	2.76624	2.72854
			4.39482	5.04417	2.48598	2.43131	3.27949
			3.24777	4.28465	2.68036	3.0884	3.21725
			1.57269	5.27477	2.67456	3.843	3.76356
			5.26286	4.506	3.8274	3.3617	4.07349
			4.36647	5.32108	3.15275	2.30263	3.16671
			5.10826	3.77713	2.74541	3.86151	3.10388
			1.76795	4.73703	2.84199	3.00934	3.59729
			5.35366	3.98952	2.82134	3.37868	3.42119
			4.88346	4.68452	3.14012	3.27169	2.2851
			4.94707	4.74375	3.54909	3.89203	3.09472
			4.05328	4.79386	1.94435	2.89152	3.03078
			4.97796	3.50488	3.39408	3.29849	3.35999
			3.29282	4.62431	2.70519	4.17192	2.93254
			4.23325	3.32503	2.8732	2.39392	3.21424
			3.48183	4.49753	3.64543	3.19717	3.27994
			4.49027	3.70684	2.67817	2.25175	2.71354
			4.71906	4.69782	3.73278	2.77482	3.01271
			4.73144	4.44443	3.32354	1.66111	3.22094
			4.47079	4.69649	2.05637	3.40416	2.70723
			2.34315	4.01331	3.18333	2.94143	2.1449
			4.61471	4.90935	2.10052	2.84213	3.89921
			2.61236	3.5563	3.88686	3.01811	3.78811
			5.05259	3.54943	2.05635	2.50726	4.52218
			2.95414	4.50772	3.71485	3.44053	2.87041
			3.88625	4.74908	2.67197	3.33996	2.5406
			4.57623	2.57593	2.42298	2.52961	4.07552
			3.9421	3.53818	3.2667	2.70987	3.27941
			3.4552	4.17538	3.18915	2.05615	2.94954
			5.42813	4.87509	3.43768	3.10601	4.16725
			4.14825	4.73806	3.49431	2.49753	3.96782
			4.52122	2.5098	2.66013	3.67197	3.1461
			4.83015	3.42962	2.78371	3.23914	3.08718
			3.71978	4.86782	2.61439	2.06912	3.39936
			3.65198	3.2662	3.41693	2.87965	3.23408
			3.02137	4.46524	3.1161	3.374	3.76481
			4.09524	2.39588	2.48392	3.04519	3.4491
			3.82793	4.48751	2.71949	3.25502	2.76392
			4.43168	4.96193	2.21965	2.53988	2.49322
			3.96093	3.26592	1.85995	2.92365	3.40724
			4.99737	4.02825	2.67167	2.86997	3.61374
			4.73095	5.32649	2.90266	2.9794	3.0397
			4.17692	4.32699	2.90755	2.6937	2.30508
			4.54063	4.12222	2.08354	3.24916	2.68108
			4.42504	4.08442	3.25522	3.12761	3.16926
			5.11256	5.64751	2.85089	2.79967	4.01627
			4.71827	4.577	3.8482	2.68189	3.48869
			4.64272	4.33112	3.04917	2.98254	3.41695
			4.81154	5.38218	2.55033	3.60519	2.85135
			5.15022	4.35945	3.00221	3.56312	2.60352
			3.95374	3.05256	3.62871	3.50156	1.65474
			4.90858	2.36059	3.00488	2.6541	2.94998
			4.70809	4.02173	3.81158	4.28327	3.0337
			2.20361	3.50898	3.27697	2.74173	2.70219
			4.22524	3.63464	2.93257	3.53538	2.93969
			4.64509	3.57474	3.13883	3.41693	3.25349
			4.12988	4.34364	3.4103	3.13775	2.60714
			4.92012	4.92176	2.63875	3.30047	3.95406
			2.06898	5.09322	2.41279	3.20247	2.99741
			4.91416	5.20397	3.85192	4.64096	3.08059
			4.82147	4.21913	2.97087	2.20491	2.75445
			5.1327	4.86342	3.26642	1.93622	3.81008
			4.84231	3.32114	2.97329	4.84304	3.06741
			5.30517	4.44965	3.00381	2.48315	3.24287
			4.0027	4.36019	2.90087	3.12135	3.35966
			4.76389	4.17245	2.8588	2.82446	2.79294
			5.27123	4.89281	3.76993	2.79548	3.54608
			3.79668	3.42548	2.99329	2.73646	2.06187
			3.00553	4.77713	3.65374	3.29578	2.86347
			3.53396	5.07428	3.42244	3.40807	3.22436
			2.77946	3.95299	2.8699	3.53135	3.69555
			5.08201	4.27513	2.94609	4.09137	3.17477
			4.68066	4.37691	3.51265	2.58095	3.28598
			4.89136	3.91352	3.50089	2.27151	2.37709
			4.5	3.5852	3.43359	3.4407	2.81744
			4.7072	5.06987	4.23116	3.30781	3.46214
			4.7856	4.79303	4.5424	3.05091	2.77545
			4.72533	4.08725		2.50897	3.16987
			5.23671	4.21189		3.26527	2.0869
			5.01444	4.9691		3.32685	3.20443
			2.43618	4.9566		3.65913	3.16021
			4.43912	4.90832		4.22811	2.66463
			5.76363	4.91499		3.4072	3.03157
			3.00579	5.0341		3.42727	2.94212
			4.16114	4.35966		3.95508	3.93747
			4.03895	3.81001		3.60039	3.23457
			4.64765	3.76199		4.35548	3.8422
			4.9267	4.81981		4.31228	1.81668
			3.51469	4.35842			2.05232
			3.81779	3.6532			3.37442
			3.44356	4.14003			3.19235
			4.67888	3.44883			3.00422
			4.35397	4.94276			3.48336
			4.49336	4.18402			2.48959
			5.2032	3.99483			2.19022
			3.62532	4.15952			3.20457
			3.98513	4.83788			3.4533
			3.19542	4.6636			2.77539
			3.04629	4.56175			3.03083
			4.49922	4.50244			2.54074
			4.83494	4.60346			3.00595
			3.60142	5.65574			2.70594
			4.25412				3.43342
			3.83685				4.04398
			2.42054				2.95772
			3.70463				2.34785
			4.70633				3.71806
			4.7745				3.96603
			4.31969				3.73779
			3.96313				3.52005
			2.79531				2.82134
			4.85287				3.81791
			4.14776				2.72727
			3.75288				3.49526
			5.11949				3.90264
			4.84857				3.45736
			3.36229				3.94915
			5.33103				3.40852
			4.86006				2.60278
			4.17653				3.57131
			4.70613				2.6161
			4.97579				3.39671
			4.97248				3.14092
			3.23789				2.91507
			2.94201				2.98256
			2.60974				3.36861
			4.48868				2.68916
			3.16881				2.662
			4.49456				3.37215
			4.9652				4.4351
			4.63394				4.04121
			5.56782				3.44844
			3.18352				3.36066
			4.35041				2.95005
			3.69283				3.40999
			4.41224				3.41869
			5.17354				3.70843
			5.4647
			4.25576
			4.76151
			5.05296
			4.64923
			4.78946
			4.58991
			4.93788
			4.41775
			4.30235
			5.57936
			5.51644
			4.95001
		270	439	391	366	377	426	179	223	223	123	95	97	28	33	35	23	28	27	21	34	153	122	133	151	126	208	138	120	160	182	234	159	114	120	100	110	112	69	127	151
		4.097	4.27251	4.21754	3.01372	3.04939	3.08876	2.89615	3.04487	3.04487	2.12981	2.0578	2.1502	1.54484	1.62875	1.67073	1.46561	1.58735	1.60118	1.55656	1.70515	0.948749	0.95902	0.933366	1.12012	1.20445	1.31782	1.08466	1.12427	1.19631	1.39502	1.54298	1.21127	1.21822	1.20402	1.12011	1.25493	1.31826	1.15485	1.21512	1.29146
				4.19568			3.05062			2.9953			2.1126								1.59502			0.947045			1.21413			1.13508			1.38309								1.22212
	Filaments	168	161	156	251	248	253	134	150	160	146	129	149	112	104	108						173	149	162	323	283	295	300	318	316	227	271	291	117	133	119
	NOT Moving	18	10	8	23	20	25	33	35	33	46	44	52	51	45	46						8	3	4	10	4	9	9	5	9	9	11	12	10	5	7
	Moving	150	151	148	228	228	228	101	115	127	100	85	97	61	59	62						165	146	158	313	279	286	291	313	307	218	260	279	107	128	112
	% Moving	89.2857	93.7888	94.8718	90.8367	91.9355	90.1186	75.3731	76.6667	79.375	68.4932	65.8915	65.1007	54.4643	56.7308	57.4074						95.3757	97.9866	97.5309	96.904	98.5866	96.9492	97	98.4277	97.1519	96.0352	95.941	95.8763	91.453	96.2406	94.1176
	Avg. % Moving			92.6488			90.9636			77.1383			66.4951			56.2008								96.9644			97.4799			97.5265			95.9508			93.9371
			Sample	Speed	% Moving	Speed X % Moving
			WT DMSO	4.2	93	3.906
			WT 2 uM KNX-002	3.05	91	2.7755
			WT 5 uM KNX-002	3	77	2.31
			WT2 10 uM KNX-002	2.11	66	1.3926
			WT2 20 uM KNX-002	1.6	56	0.896
			T130A DMSO	0.95	97	0.9215
			T130A 2 uM KNX-002	1.21	97	1.1737
			T130A 5 uM KNX-002	1.14	98	1.1172
			T130A 10 uM KNX-002	1.38	96	1.3248
			T130A 20 uM KNX-002	1.22	94	1.1468
			Sample	% Moving
			WT DMSO	93
			WT 2 uM KNX-002	91
			WT 5 uM KNX-002	77
			WT2 10 uM KNX-002	66
			WT2 20 uM KNX-002	56
			T130A DMSO	97
			T130A 2 uM KNX-002	97
			T130A 5 uM KNX-002	98
			T130A 10 uM KNX-002	96
			T130A 20 uM KNX-002	94
			Sample	Speed X % Moving
			WT DMSO	3.906
			WT 2 uM KNX-002	2.7755
			WT 5 uM KNX-002	2.31
			WT2 10 uM KNX-002	1.3926
			WT2 20 uM KNX-002	0.896
			T130A DMSO	0.9215
			T130A 2 uM KNX-002	1.1737
			T130A 5 uM KNX-002	1.1172
			T130A 10 uM KNX-002	1.3248
			T130A 20 uM KNX-002	1.1468

## Sheet: 082422 Exp. 2
82422
WT vs T130A KNX-002 Dose Response
Exp. 2
		DMSO			KNX-002														DMSO			KNX-002
		WT DMSO 0	WT DMSO 1	WT DMSO 2	WT 2 uM 3	WT 2 uM 4	WT 2 uM 5	WT 5 uM 0	WT 5 uM 1	WT 5 uM 2	WT 10 uM 0	WT 10 uM 1	WT 10 uM 2	WT 20 uM 0	WT 20 uM 1	WT 20 uM 2	WT 20 uM 3	WT 20 uM 4	T130A DMSO 0	T130A DMSO 1	T130A DMSO 2	T130A 2 uM 0	T130A 2 uM 1	T130A 2 uM 2	T130A 5 uM 0	T130A 5 uM 1	T130A 5 uM 2	T130A 10 uM 0	T130A 10 uM 1	T130A 10 uM 3	T130A 10 uM 4	T130A 20 uM 0	T130A 20 uM 1	T130A 20 uM 2	T130A 20 uM 3	T130A 20 uM 4	T130A 20 uM 5
		5.61046	5.67032	4.08658	3.65058	4.7234	4.31745	3.59161	2.37859	3.84402	1.2151	3.62606	1.43342	2.70151	1.86472	2.32858	1.97714	1.87395	0.904649	1.18214	1.13546	1.00156	0.802514	1.05858	0.973616	1.31447	1.08896	0.864771	0.864771	1.0128	1.0357	1.47498	1.51572	1.29477	1.18814	1.59366	1.12252
		5.15981	1.66252	5.24031	4.67571	3.01651	3.39895	2.61595	3.87055	2.39219	2.92545	2.27004	2.93417	1.87563	2.13815	2.62512	2.23297	2.89444	1.00369	0.833302	1.07207	1.09433	1.00122	0.979528	0.987713	1.08903	0.951063	1.55946	1.55946	0.999557	0.669807	1.30132	1.20085	1.2459	1.88253	1.08354	1.14086
		6.43378	5.76258	5.00335	4.24922	4.97656	3.57404	2.64405	1.80726	5.02669	2.15263	3.32474	3.7687	1.76895	1.55667	2.27473	2.15218	2.09226	0.991885	0.926314	0.971942	0.818447	0.758153	0.86332	0.985969	0.884821	0.980912	1.00271	1.00271	1.80665	1.02454	1.41436	2.19114	1.25104	1.32777	1.23932	1.39385
		3.24275	6.03263	6.01527	2.74668	3.78347	2.9751	4.25117	3.77806	2.81434	3.15763	3.52187	1.24867	2.29266	3.02992	1.37424	1.83534	1.77383	0.945839	1.01299	1.22538	0.95583	0.993877	0.850019	1.13098	1.01999	1.08539	1.18813	1.18813	0.968865	0.773642	1.36667	1.28715	2.01332	1.56759	1.20428	1.17026
		3.86664	3.51189	4.93159	1.3861	3.60906	4.26952	5.30157	3.52933	3.34826	3.04273	1.60636	3.62197	1.88778	1.83045	2.60933	2.37675	2.78302	1.28593	1.15995	0.959402	1.07321	0.925543	1.33212	1.30954	1.38532	0.938228	1.06138	1.06138	1.16979	1.06622	1.56603	1.67225	1.44128	0.73595	1.6159	1.04843
		6.7442	5.5298	4.36347	3.00772	4.19415	4.0645	3.05321	3.59347	4.75007	2.20985	2.91389	4.80644	2.33739	1.12078	1.97046	1.66594	2.07682	1.30299	0.785719	1.01045	0.972789	0.886135	1.05441	0.974857	0.981823	1.09571	1.01255	1.01255	1.22479	1.04693	1.2381	1.18372	1.77908	1.11956	0.990055	1.38014
		6.80752	5.63414	5.10664	4.11567	4.42433	3.22765	2.70409	2.24164	1.72062	2.08557	2.47752	3.95689	1.96982	2.20125	1.56577	3.24712	2.72314	1.01839	1.00833	1.22076	1.18472	1.37184	0.929845	1.21287	1.06171	1.07783	1.28388	1.28388	1.10956	1.08623	1.4996	1.35471	1.3228	1.42754	1.25624	1.274
		3.60844	5.9652	6.34054	5.9297	2.83621	3.8247	3.89491	3.51419	2.04585	2.923	1.96271	2.65924	2.45591	3.03315	1.82852	2.47831	2.83916	1.09284	1.14178	1.05171	0.781891	0.851387	0.737471	1.17502	1.04345	1.12014	1.0138	1.0138	1.04316	0.868102	1.17862	1.70702	1.4908	1.36893	1.17407	1.26739
		4.55646	5.61896	5.25043	2.62056	4.67853	3.51013	3.39352	2.82816	3.95707	3.00542	1.98456	2.46476	2.73749	2.2853	1.68377	2.28871	1.91055	1.00229	1.25034	0.93938	0.755185	1.13195	1.12364	1.29244	0.993017	1.01625	1.63659	1.63659	0.967874	1.02456	1.12654	1.25805	1.5127	1.29597	1.30633	1.48995
		5.36225	5.17169	5.88835	4.40566	1.81889	3.94454	3.91456	3.76771	3.2691	2.65728	2.24361	1.79672	2.45385	2.24865	2.98369	1.95619	2.81827	0.978325	1.07124	0.897847	1.12158	0.90266	0.984336	1.0689	1.19284	1.0184	0.882315	0.882315	0.8409	1.37531	1.16937	1.34778	1.78748	1.02249	1.59595	1.05768
		4.36226	6.81569	5.78573	3.53402	5.15884	3.8235	3.07416	2.70709	4.87246	2.51227	2.87886	2.7414	1.93867	2.50713	2.26604	3.08399	3.11918	1.1057	1.10993	0.948201	1.08736	0.97934	0.963561	1.26063	1.0313	1.21283	1.15488	1.15488	1.17422	1.00233	0.912759	1.49459	1.34035	1.27842	1.18293	1.01431
		5.48693	4.39009	4.99642	5.02072	3.30795	5.22233	2.45356	4.38325	3.48859	2.67657	1.62732	1.96826	2.77162	2.23543	2.92162	2.38324	2.2982	0.89913	0.978789	0.90838	0.896902	0.973965	1.06231	1.50005	1.04554	1.11268	1.30629	1.30629	0.987447	0.956648	1.32764	1.26989	1.61234	1.19023	1.15436	0.95486
		4.50965	6.0991	5.24223	3.92742	2.39129	2.41069	2.59669	1.59413	4.49284	2.86639	3.25909	3.34596	2.13217	2.36018	2.93962	1.24384	2.21466	0.845166	0.911923	1.03394	1.04903	1.08612	0.995177	0.918914	0.972599	1.10057	1.03664	1.03664	1.09371	1.09083	1.48591	1.06041	1.30778	1.27234	1.1492	1.08649
		5.05654	3.4916	7.25601	4.77172	2.27288	4.89971	2.40622	5.02654	3.26137	2.74592	2.35721	3.16056	1.69032	2.09951	2.86242	2.59837	2.01183	0.854392	1.01092	0.952799	1.02002	0.981195	1.13806	1.10965	1.08331	1.70957	1.04648	1.04648	1.20361	1.27272	2.44551	1.18626	1.74168	1.22414	1.24632	1.41256
		6.60609	6.15697	4.99888	4.61691	4.91465	2.83018	3.85908	3.32284	2.7435	2.2393	4.18221	1.28677	1.97232	2.55525	2.20353	2.49554	2.8507	0.831931	1.0046	1.32285	0.94449	0.978211	0.969223	1.36241	1.21184	1.07282	1.15314	1.15314	1.27519	1.18162	1.30461	1.68185	1.41232	1.14451	1.24164	1.4528
		5.17358	4.3356	5.41682	3.42123	4.46582	1.6072	3.86872	3.51554	3.9852	3.32181	2.65388	1.55607	2.02373	2.37318	1.69773	2.94789	2.15729	0.887149	0.851191	1.10833	0.965283	1.25744	0.992609	1.06295	1.10692	1.22695	1.08934	1.08934	0.995509	1.20126	1.17167	1.19893	1.19224	1.25796	1.48696	1.36085
		5.21694	5.68192	3.64425	4.0165	3.8346	3.80235	3.22946	3.38269	4.09559	2.49072	3.10756	3.1709	2.05754	2.31193	2.87321	2.24929	2.78087	0.891322	0.79706	1.02071	0.920828	0.86967	1.02809	1.0307	1.12313	1.06262	0.817486	0.817486	1.16217	0.970183	1.24805	1.40984	1.52472	1.15616	2.25119	1.25223
		4.97798	4.95587	6.51986	4.42876	4.18162	4.41566	3.84189	3.33786	3.21168	2.70519	2.70167	3.2706	1.83596	2.93958	2.46586	2.8117	1.57235	1.01116	1.3964	1.04072	1.08113	1.04616	1.00755	1.1084	1.14701	1.13054	0.870678	0.870678	1.06877	1.04415	2.37093	1.25266	1.00721	1.30937	1.44451	1.03592
		4.60241	5.16199	6.86897	4.23166	3.11067	3.7709	3.95844	1.9337	2.26081	2.9819	2.42358	1.86163	1.57327	2.21953	2.38731	2.51443	2.63073	1.09988	1.04046	0.948498	0.916113	0.938638	0.997017	1.24747	1.11516	1.03762	0.934617	0.934617	1.11299	1.09457	1.42721	1.432	1.64331	1.20657	1.20873	1.26974
		5.16902	5.94531	5.79596	4.87696	5.18028	1.12909	3.68669	3.09808	4.76018	1.14216	3.04149	3.81714	2.38698	2.14049	2.49747	2.57365	1.64298	0.94546	1.16225	0.882803	0.900369	0.956659	0.955748	1.13984	1.18177	1.11686	0.912499	0.912499	0.97402	1.1128	1.55854	1.20141	1.49303	1.40064	1.23374	1.42837
		5.01955	4.74218	4.41999	4.15134	1.98161	4.98889	4.0275	3.55498	3.81906	1.00731	3.85529	3.32168	1.70793	2.03145	2.53828	2.11234	1.91442	0.930385	1.00704	0.908106	0.889585	0.849503	0.971159	1.32259	1.1474	0.981709	1.14727	1.14727	0.957942	1.03655	1.33287	1.46471	1.27334	1.34204	0.981957	1.21861
		5.50557	4.43114	3.59842	4.75331	1.40037	4.21764	3.61268	4.75305	3.95573	3.6731	1.93312	1.54761	2.61994	2.10917	2.77026	2.39901	1.7871	1.09792	1.03989	0.974613	0.981697	0.943641	0.842297	1.16955	1.68299	1.17155	1.14664	1.14664	1.31699	1.12468	1.34989	1.37163	1.40734	1.37609	1.39621	1.27298
		3.44051	4.3367	5.64456	2.10053	4.54922	4.55072	3.70409	4.04182	3.33985	3.07254	2.10734	2.99803	2.10505	2.65688	2.30241	2.18972	1.36951	0.967948	0.954421	0.963568	1.9047	0.891959	0.95635	1.05069	1.06604	1.09795	0.900669	0.900669	1.67582	1.12249	1.49324	1.36893	1.29994	1.24022	1.39833	1.77576
		4.76958	4.6599	7.17205	4.79396	1.86558	3.43756	1.2184	2.68286	2.69882	3.23469	2.98042	2.4224	2.68415	2.68957	2.4969	1.75591	2.33087	1.03003	1.3402	0.791336	1.06685	0.97874	0.950874	1.40459	1.00333	0.955006	1.05571	1.05571	1.09335	1.09373	1.18896	1.54228	1.43018	0.978889	1.26868	1.68652
		5.65162	5.17751	5.48043	4.21566	3.04048	4.85889	2.68758	3.99631	3.80919	3.38606	3.19973	2.63756		2.62539	3.02389	2.01932	1.89919	1.03946	0.860134	1.10629	1.01499	1.02199	0.797352	1.38067	1.19217	1.20725	1.06299	1.06299	1.13576	1.017	1.89771	1.05937	1.80002	1.30338	1.43313	1.45123
		3.01604	4.93296	5.37265	2.48309	2.73871	3.81382	2.86155	3.42005	3.1978	3.37246	2.43809	1.88633		2.91527	3.06059	2.25348	1.98954	0.978534	0.9467	1.14444	1.0501	1.19843	1.14879	1.01911	1.0009	1.08127	0.976167	0.976167	1.05828	1.00264	1.25723	1.56492	1.76551	1.34459	1.2564	1.59536
		4.9268	4.33639	5.19752	4.47233	4.72486	3.01316	1.34179	2.03257	3.6037	3.84458	1.83026	2.48085		2.19293	2.95414	2.52473		1.30267	0.999569	1.22424	0.950208	0.978172	1.12619	1.29865	1.03488	1.01531	1.02635	1.02635	1.08039	1.14503	1.19701	1.25087	1.33184	1.88824	1.12408	1.22548
		3.51038	5.87462	4.95564	4.25808	4.6957	3.89982	2.86526	3.32417	2.17883	2.39695	2.49325	2.89993		2.07579	3.68846	1.89565		0.936111	1.21106	1.1186	1.20866	1.0046	1.15367	1.154	1.02438	1.05934	1.24325	1.24325	0.940108	1.05621	2.01784	1.2916	1.45095	1.00072	1.23802	1.20954
		4.49599	4.80527	5.72721	2.91631	2.97837	3.19826	3.16674	4.62784	4.52868	1.87221	2.63651	2.80959		2.64786	2.58072			0.985641	0.850288	1.10891	0.98016	1.18981	1.14551	1.34778	1.28436	1.08292	1.09182	1.09182	1.21554	1.17244	1.12309	1.17772	1.23155	1.56146	1.07552	1.47505
		4.9015	6.01867	6.29632	1.26524	3.15597	1.40155	1.81882	3.26938	4.80855	2.79981	1.89237	3.25544		1.76305	1.69689			0.919194	1.08934	1.38062	1.11235	0.933644	0.959059	1.05625	1.13284	1.01248	0.915906	0.915906	0.929576	1.19112	1.08578	1.31793	1.31575	1.26535	1.36845	1.70039
		2.19381	5.9194	6.86589	5.41591	5.55258	3.33793	4.4294	2.92432	4.51156	2.73155	3.78271	3.51009		1.42349	3.28344			1.17731	0.943065	1.04328	0.887504	0.969703	0.918105	1.50572	1.13043	1.12479	1.19662	1.19662	1.17551	0.891037	1.49091	1.16087	1.17271	1.24828	1.338	1.29478
		3.71227	4.92596	4.44236	4.98376	4.07174	4.73415	5.40361	2.9563	4.02802	2.91711	2.68466	2.85316		2.1635	1.09457			0.939341	0.844798	0.984228	0.750943	1.17371	1.03324	1.30984	1.09936	1.1509	0.990197	0.990197	1.06602	1.09522	1.41303	1.46842	1.45691	1.10957	1.42564	1.40596
		6.10719	4.6598	5.92187	3.8232	4.18631	1.18369	3.45855	4.81897	2.99527	1.80316	2.26845	3.86987			2.28171			0.942537	1.03275	0.865386	1.07656	1.16282	0.783023	1.15419	1.06726	0.987861	1.01002	1.01002	1.08454	1.13012	1.41205	1.10913	1.03312	1.38587	1.25025	1.44277
		4.87655	5.73935	4.26903	4.24387	2.36527	4.94369	3.76454	4.19639	3.80596	3.75764	1.974	2.60163			1.76054			0.987158	0.876929	0.918906	1.09255	0.878162	1.08252	1.11656	1.00575	1.04205	1.06272	1.06272	1.02317	1.74896	1.43585	1.28269	1.83499	1.43982	1.40209	1.55805
		5.29542	5.13454	4.88375	3.1362	3.94885	3.753	3.8285	4.25473	4.31687	3.36496	2.98282	3.41821			3.41433			1.0471	1.01866	0.959523	1.11383	0.828711	0.900338	1.04625	0.986583	0.963726	1.0824	1.0824	1.06992	1.38832	1.30428	1.20417	1.68594	1.38878	0.919717	1.20781
		5.41953	5.97069	4.99762	3.10069	1.76715	4.46825	3.1274	4.30338	3.41391	3.43402	2.51066	4.40227			1.41502			1.03327	0.797135	0.869733	1.12223	0.990518	0.915871	1.71532	0.884471	1.13381	1.1253	1.1253	0.89423	0.809043	1.27864	1.35515	1.47839	1.08607	1.39497	1.2348
		5.01642	6.66876	5.90788	4.50599	1.81966	4.27943	2.22459	4.30291	4.82025	2.7175	1.50776	4.64454			2.62321			1.00967	1.34604	1.13522	0.916451	1.11415	0.969564	1.16773	0.990016	1.08604	1.37761	1.37761	1.03091	1.13878	1.74335	1.58188	1.2432	1.40599	1.39931	1.46697
		5.57889	4.87513	5.16721	5.06203	4.81843	4.76334	4.31003	2.72848	3.58889	2.20972	3.42525	3.49039			1.89119			0.835862	1.19986	1.04567	1.0414	1.06501	1.06771	1.13763	1.11604	1.05728	1.0223	1.0223	1.00259	0.921489	1.27914	1.39684	1.46325	1.53124	1.55442	1.37467
		4.65597	5.09036	5.3518	4.33766	4.03503	3.34239	3.81726	2.642	4.48203	2.9586	2.73782	2.96097			2.14847			0.995141	1.07824	1.08507	0.98232	1.11373	1.06241	1.02836	1.22957	1.09667	1.11462	1.11462	1.08658	0.882998	1.39788	1.30087	1.31787	1.1574	1.13535	1.29175
		4.42585	5.30401	5.88102	4.74412	2.89237	4.59793	3.33646	2.6921	3.05343	3.56261	3.08894	3.12827			1.79457			1.04881	1.09897	0.899418	1.04047	1.04555	0.924327	1.11275	0.953662	1.55863	1.01529	1.01529	1.04146	1.05181	1.42467	1.47986	1.28271	2.00439	1.2518	1.22301
		5.3712	3.0589	5.32602	4.08067	5.02434	3.81434	4.38084	3.75138	3.68343	3.65009	3.46454	3.25425			1.6638			1.02007	1.41568	0.992516	1.17124	1.05723	1.14099	1.25731	1.08711	1.07462	1.40424	1.40424	1.10801	0.878807	1.20478	1.58678	1.81774	1.27924	1.82329	1.23726
		6.17707	5.33402	5.59729	4.66579	4.20552	4.15409	3.30979	4.12888	3.78649	2.67412	3.82073	2.2227			2.5413			1.63322	0.948732	1.0105	1.10465	1.027	0.954409	1.07261	1.11327	0.995479	1.06772	1.06772	0.88032	1.06865	1.1901	1.60913	1.08275	1.17217	1.15491	1.43408
		4.96253	5.85332	6.02836	4.21566	2.40668	4.47092	1.6206	3.50982	3.56634	2.1203	2.55539	2.69333			2.76196			1.09971	0.977628	1.25389	0.913848	1.34174	0.985982	1.20463	1.1018	1.11646	1.1143	1.1143	1.1238	1.08613	1.3243	1.49031	1.34015	1.1506	1.55592	1.24936
		4.44502	5.80622	4.91808	4.872	2.85221	2.80442	1.95794	2.80993	2.59299	3.53718	2.39882	3.20688			2.60843			1.16982	1.08931	0.944591	0.910715	0.967723	0.975027	1.11049	1.03048	0.947219	1.00034	1.00034	1.02484	1.01199	1.55674	1.34237	1.46828	1.19575	1.22991	1.32815
		6.37463	5.71716	5.73399	4.30126	4.3182	5.19497	2.44009	3.66897	3.95138	2.99066	2.10762	3.36935			2.48982			0.977978	1.0588	0.973113	0.965296	1.0638	0.978865	1.15239	0.977392	0.98651	1.04467	1.04467	1.07751	1.01212	2.04762	2.00163	1.96397	1.1483	1.15641	1.21327
		6.29208	5.63438	6.20588	3.94393	3.82345	3.26193	2.73112	3.8781	3.49076	2.54454	3.48614	3.63543			2.4077			1.08877	1.03988	1.0376	0.917388	1.18536	0.947731	1.36424	0.972199	0.801016	0.997356	0.997356	1.17676	1.03356	1.59264	1.38154	1.2695	1.5606	1.86251	1.39303
		4.42932	4.63714	6.48827	2.70326	3.76648	2.77416	3.28324	3.07628	4.81311	3.34849	3.33196	3.79097			2.40662			0.797304	1.0479	0.898053	1.15969	1.14148	1.07326	1.07534	1.4184	1.02667	0.930731	0.930731	1.02924	1.07123	1.53518	1.50578	1.10714	1.16809	1.50379	1.15674
		6.09658	5.33825	3.91272	5.0989	4.83164	4.89199	4.6426	2.70487	3.76201	3.10645	3.6049	3.68897			2.46394			0.961043	1.17737	1.02149	0.90716	0.983466	1.12691	1.22255	1.15802	1.10839	1.40247	1.40247	1.35673	1.43807	1.03144	1.5471	1.40585	1.17841	1.77548	1.31568
		5.08101	5.94299	3.57502	3.96843	4.50377	1.96306	2.53707	3.83832	2.92609	2.65111	4.17422	2.29629			2.8821			0.988917	0.925706	1.07223	1.15101	1.10336	1.6084	1.08936	1.01127	1.03242	1.11175	1.11175	1.15117	0.823526	1.25468	1.46138	1.55438	1.23198	1.35427	1.11717
		6.69686	5.41225	3.38616	5.66151	4.25618	2.93508	2.75897	4.08594	3.3758	4.71262	3.90009	3.41737			2.55861			1.11009	0.947119	1.07562	1.10919	1.25066	0.967	1.35355	1.00852	1.04262	1.13397	1.13397	1.02428	1.16018	1.48526	1.25813	1.2498	1.19783	1.28906	1.37513
		6.07969	6.98294	5.42204	3.89727	4.57164	3.68664	4.04407	3.7911	3.17712	3.33107	4.30618	3.50461			2.73121			1.10731	1.05515	0.964357	1.02894	0.979618	0.898798	1.21022	0.914078	1.03431	1.12027	1.12027	1.54237	1.19989	1.3867	1.22405	1.42818	1.51553	1.46937	1.40578
		5.85282	5.05122	5.57542	2.5921	3.66918	3.50823	3.73101	3.26895	2.97547	4.24417	3.10003	2.56637			2.24104			1.02084	0.88641	1.06657	0.990994	1.01374	1.08538	1.1372	1.05359	1.10151	1.03522	1.03522	1.12902	0.98005	1.169	1.37501	1.59052	1.34826	1.24886	1.03371
		4.68459	3.09521	3.38751	3.80713	2.71973	1.92526	3.80626	3.14726	4.1312	2.64936	3.17147	2.68953			2.98789			0.844523	1.13469	0.87451	1.01357	0.956203	0.953898	1.16251	1.02692	0.874117	1.18428	1.18428	1.32787	1.05025	1.27035	1.45566	1.32931	1.42648	1.48039	1.35979
		5.87288	4.9617	6.09065	4.71297	4.21631	3.47885	3.17791	5.10352	2.86794	3.06705	3.36361	4.59937			2.45701			0.904082	0.938916	1.0201	1.20718	1.18412	0.956352	1.20374	1.01235	1.20178	1.05604	1.05604	1.15171	1.19169	1.41103	1.6799	1.77938	1.04003	1.47488	1.55738
		5.54752	5.73707	4.52859	4.5692	4.63075	3.78663	3.05453	4.88738	1.48866	2.84852	2.20084	2.87364			2.49841			1.05055	0.915019	1.09696	1.09837	1.05548	0.833186	1.10502	1.03486	0.7469	1.10842	1.10842	1.02962	1.1326	1.57109	1.35597	1.28818	1.0714	1.22825	1.35781
		6.60239	5.58749	4.95207	3.74906	3.72747	3.39695	3.85962	2.71472	3.94016	3.45381	3.07889	4.66386			2.88613			1.13857	0.98968	0.840343	1.04096	0.999364	0.925619	1.26361	1.02728	1.08136	1.02909	1.02909	1.221	1.16104	1.64697	1.10961	1.23381	1.67007	1.24996	1.76677
		5.31798	3.59813	5.19545	5.18088	3.26725	3.92028	3.52788	4.91656	3.87744	3.16213	2.75071	2.61867			2.94658			0.946077	1.21644	1.181	1.06702	1.02018	1.03413	1.07299	1.03922	0.939206	1.13821	1.13821	1.2775	1.06154	1.47579	1.71588	1.48468	1.33552	1.47072	1.5454
		5.60286	5.79361	5.23552	3.76435	4.05195	5.71147	3.6988	3.8371	1.83763	3.12919	3.1292	1.91175			2.81415			1.23409	0.786474	1.17078	0.953484	1.34605	0.997361	1.15615	0.894626	1.13822	0.930339	0.930339	1.21197	1.26212	1.4856	1.25612	1.12678	1.72583	0.892618	1.2334
		4.1252	4.3484	4.34988	3.88132	5.49698	3.38667	3.78481	2.48665	2.44743	2.90846	2.95177	3.59295			1.67039			0.833971	0.845294	0.819031	0.989051	0.738166	1.09178	1.17853	1.24571	0.945357	0.995854	0.995854	1.29802	1.05237	1.53842	1.97881	1.35561	1.45916	1.15457	1.53484
		3.73816	4.77099	4.95097	4.51803	3.60584	3.61593	3.64312	3.52748	2.96879	2.94215	2.95199	3.96558			2.2573			1.17635	0.903598	1.03348	0.914312	1.11256	1.01829	1.13139	1.08565	1.01041	0.991924	0.991924	1.051	1.11353	1.0453	1.85411	1.45728	1.48672	1.2512	0.977866
		2.96878	5.57672	4.43304	3.72433	3.9793	5.02449	1.87716	2.82829	3.66753	4.10924	2.98546	4.01871			1.89106			0.939696	0.893311	1.34804	0.965432	0.900426	0.812767	1.23172	0.976366	1.07815	0.994419	0.994419	1.03293	1.14062	1.12221	1.41535	1.48307	1.37263	0.979532	1.71391
		3.71278	4.85043	5.66126	3.89903	3.13656	4.99521	4.32998	2.60555	5.17065	3.41853	3.06536	3.05156						1.00798	0.99993	0.939116	0.889469	1.07274	1.10982	1.25904	0.918995	1.13337	0.977311	0.977311	0.920453	0.988604	1.50051	2.15696	1.32433	1.31512	1.55553	1.27252
		5.60596	4.65487	6.30852	2.74536	4.39305	4.84719	3.11458	1.70556	4.33889	2.39797	3.28163	3.08552						1.26487	0.829414	1.16363	1.18767	0.981333	0.896535	1.30796	1.14549	1.05763	0.837248	0.837248	1.06475	1.03744	1.39828	1.379	1.11548	1.0258	1.09203	1.27766
		6.90589	6.30768	4.75922	2.97424	2.00202	3.28066	2.8496	3.14262	3.34246	3.92976	3.26406	4.08215						0.909295	1.05418	1.05931	0.96792	1.0796	0.875321	1.2793	1.04131	0.998501	1.09864	1.09864	1.01666	1.09909	1.46344	1.25627	1.5887	1.86231	1.22363	1.33181
		5.13103	5.03099	5.57101	5.6477	4.00917	4.77185	2.73374	3.9536	3.6699	3.36406	3.07703	3.06674						1.04861	0.970367	0.871794	0.955544	0.918921	1.0597	1.17427	1.0418	1.33446	1.29821	1.29821	1.62359	1.40476	1.10879	1.11713	1.30913	1.18906	1.07566	1.16372
		5.11145	4.99406	4.4298	3.45394	3.65747	2.75447	3.69771	3.38805	3.98559	3.48672	2.42165	2.83913						1.06885	1.0195	0.997441	0.919785	0.975689	1.05125	1.19477	1.1234	1.34428	1.32108	1.32108	1.1257	1.16045	1.54968	1.1899	1.26364	1.13452	1.07834	1.25086
		6.25593	4.87821	6.47917	4.27065	4.46493	5.68971	2.71736	3.67457	2.86595	2.30464	3.11845	4.08406						1.07211	1.16467	0.972239	1.09773	1.00108	1.12509	1.14481	1.11237	1.06323	0.956017	0.956017	1.23002	1.33615	1.0952	1.18163	1.44765	1.3832	1.27305	1.21757
		5.03376	3.93296	5.40089	2.51997	2.31392	2.7653	2.72333	2.7786	4.11675	4.04174	3.5099	3.334						1.02135	0.820785	1.14715	1.03872	0.93874	0.87836	1.30278	1.11161	1.38101	1.05441	1.05441	1.08543	1.23087	1.15273	1.33761	1.72539	1.39253	1.39617	1.0935
		2.20012	5.88159	6.00658	4.93906	4.24061	2.7339	2.98327	2.94639	3.68806	3.93912	1.36271	3.5772						0.900039	0.87146	1.052	0.937672	1.1346	0.982693	1.29274	1.52426	0.836859	1.06665	1.06665	1.28849	1.16863	1.77872	1.32196	1.35049	1.60343	1.31381	1.05122
		2.95209	3.79607	4.39349	3.44388	4.0234	3.37415	3.42417	2.09278	4.06621	2.17314	2.93609	2.38725						0.992785	1.07346	1.19752	0.958602	0.948418	1.06225	1.36363	1.04444	1.49066	0.892043	0.892043	0.916909	0.913818	1.4203	1.47858	1.24376	1.12218	1.42299	1.48173
		3.2938	6.61171	6.16952	4.3497	3.69969	2.49726	3.27975	3.7301	3.00497	2.327	3.47	3.78096						0.988614	1.10724	0.974039	1.17554	1.04854	1.04775	1.2219	1.09917	1.08912	0.92222	0.92222	0.894576	1.26142	1.90251	1.26299	1.80266	1.1263	1.00492	1.12175
		3.31427	4.95994	6.10604	5.15606	4.69354	4.83174	2.13708	2.84399	3.36267	3.76328	2.28523	2.78379						0.910971	1.15014	1.0352	0.980431	0.993544	1.06125	1.19804	1.29036	1.10223	0.962265	0.962265	1.0904	1.09353	1.18534	1.43411	1.3171	1.47542	1.21884	1.57525
		4.20798	6.0007	5.11275	2.55857	2.81224	3.97252	3.57624	2.67809	3.70478	3.34288	3.35923	3.04623						1.17982	1.08097	0.94632	1.15064	1.13181	1.04075	1.44904	1.16719	1.10745	1.11674	1.11674	1.04012	1.03357	1.6304	1.55765	1.22645	1.30014	1.43742	1.4373
		4.31954	4.99618	5.01279	3.71054	3.80818	5.44195	4.15965	3.54701	2.40673	2.03564	2.27181	3.35496						0.937748	0.859536	1.10393	1.2168	1.02191	1.0423	1.43911	1.05477	1.47101	0.83258	0.83258	1.02746	1.37507	1.30007	1.14144	1.45236	1.09738	1.17131	1.19354
		6.91102	4.86765	5.3008	3.80419	3.83559	2.9653	1.88475	4.12796	2.93985	3.45483	3.67989							1.11186	1.11205	0.947058	0.989461	1.20971	1.04361	1.35924	1.02396	1.16792	0.949468	0.949468	1.46819	1.16654	1.56151	1.48129	1.06137	1.43613	1.08657	1.53266
		4.36345	5.86925	4.676	4.98314	3.08263	3.58544	4.42131	2.59	3.22518	3.96842	2.52261							1.11077	1.04315	1.23541	0.908162	0.982719	1.21296	1.31819	0.959519	0.998887	1.05653	1.05653	1.02203	1.32705	1.44228	1.48973	1.3414	1.48222	1.0609	0.932066
		6.36404	3.00164	5.38258	5.01873	4.07048	3.27743	3.69579	2.42787	2.65574	2.95765	2.00812							0.84499	1.10086	1.39564	1.02606	1.17363	1.1587	1.18071	0.995079	1.07756	1.05912	1.05912	1.06185	1.05711	1.51024	1.95959	1.35872	1.54325	1.31298	1.04464
		5.66146	5.24717	6.0915	4.81907	3.73681	3.6805	1.54557	2.9496	2.8856	3.13251	4.47331							1.07528	1.05941	0.873233	0.821227	0.99498	1.04663	1.06774	1.21006	1.09034	1.25406	1.25406	1.31279	0.940412	1.33781	1.70044	1.56164	1.53193	1.70134	1.59195
		4.33399	6.40382	6.07535	4.33437	3.78328	4.98566	3.95928	3.48872	3.3321	2.98577	3.66386							1.18287	0.981281	0.903591	1.0369	1.05388	1.02954	1.41496	1.19324	1.03077	0.75777	0.75777	0.969086	0.980987	1.40157	1.86017	1.36883	1.60771	1.24734	1.16076
		5.2663	5.13116	4.22232		4.27567	3.42983	3.47676	2.90261	2.12954	3.41868	3.12046							1.09323	0.935547	0.933937	0.961521	1.00203	0.892346	1.50764	1.01057	0.923232	1.13803	1.13803	1.05059	1.03993	1.60585	1.4738	1.60092	1.33844	1.40134	1.1354
		6.0317	4.89899	5.89805		3.60309	2.24377	3.02113	3.44601	3.34444	2.35154	3.8706							1.05791	1.03917	0.989007	1.15339	1.80021	0.928053	1.33833	1.0458	1.25736	1.05887	1.05887	1.00315	1.12309	1.33887	1.67851	1.46648	1.24542	1.11296	1.79076
		5.2003	6.06248	4.87977		4.01319	2.70582	3.19202	3.53523	4.01768	2.98108	2.14715							1.11361	1.08595	1.05226	0.930176	1.10399	0.965234	1.30986	1.20524	1.06044	1.47118	1.47118	1.05413	0.956145	1.42267	1.16538	1.52451	1.05985	1.43138	1.48209
		3.87355	6.50904	5.21265		2.93786	3.89542	3.78537	3.96107	3.83297	2.67601	4.0338							1.00007	1.12523	0.892287	1.07278	0.936818	0.930557	1.64284	1.16543	0.907841	1.004	1.004	1.11177	1.02062	1.72208	1.47177	1.47183	1.59114	1.25505	1.21699
		3.04483	3.9867	6.33649		4.95079	4.02138	1.16496	4.54342	2.72308	3.19736	2.45302							0.95451	1.02068	0.959619	1.2135	1.06156	0.806442	1.54199	1.24032	1.32119	1.03272	1.03272	1.26625	1.06535	1.55984	1.60087	1.67689	1.31869	1.12525	1.5114
		5.3906	3.84189	5.94994		3.77079	2.89042	4.19457	2.91851	1.85186	2.87795	2.93939							1.09368	0.964908	1.05222	1.36488	0.815849	1.14637	1.66484	1.00135	0.876086	0.998671	0.998671	0.928465	0.934732	1.1903	1.38735	1.32642	1.6422	1.64793	1.23847
		5.06585	5.23399	5.93189		4.39227	5.1005	3.78419	3.55353	4.78004	3.0662	4.19739							0.997137	1.05414	1.09618	1.05812	1.03238	0.948406	1.27202	0.932975	1.00807	1.01701	1.01701	0.897438	1.02492	1.64832	1.48162	1.35877	1.36207	1.47195	1.43552
		4.68125	5.58874	5.49418		3.64672	3.58252	3.47432	2.09084	3.00466	3.59986	3.4868							0.9148	1.15484	1.33793	1.15349	1.20493	1.31578	1.29533	1.14835	1.12149	1.03787	1.03787	1.3548	1.1895	1.16184	1.18461	1.41648	1.4027	1.50043	1.36195
		4.30024	5.93775	4.83856		2.49722	3.99683	3.91607	3.41231	3.72056	2.97058	2.56856							0.877198	0.973476	1.35332	1.01122	0.96897	0.991504	1.60564	0.926467	1.15442	1.10013	1.10013	2.47249	1.00442	1.33561	1.21637	1.55707	1.76358	1.21098	1.3032
		2.98798	5.37223	4.31923		2.33923	4.28133	3.9007	2.66397	3.73106	2.98169	4.69103							0.95386	0.997939	1.08932	0.99358	1.08687	0.777323	1.35974	1.0922	0.959125	1.09894	1.09894	1.33616	1.01822	1.92168	1.83617	2.09985	1.71375	1.4387	1.21888
		4.48472	5.9433	4.63063		4.52536	2.63108	2.62095	3.82732	3.46169	3.94484	3.73637							0.945444	1.03863	1.01805	1.16903	0.996301	1.09793	1.37619	1.35727	1.13837	0.95032	0.95032	0.998766	1.0148	1.46466	1.69629	1.71166	1.31944	1.39035	1.34857
		5.81594	4.34758	5.66141		5.31585	2.12024	4.01857	2.44564	3.79122	3.82515								0.84882	1.13183	0.84757	1.00378	1.08948	1.10282	1.28339	1.19001	1.06593	0.972768	0.972768	1.42667	1.17757	1.43024	1.34817	1.37849	1.35365	1.18121	1.51472
		6.0936	6.06649	5.64915		3.73834	2.74695	2.8958	4.07518	3.33679	3.52287								0.999317	0.97333	1.22337	1.09694	1.164	0.984052	1.24044	1.09474	0.986878	1.19329	1.19329	0.959506	1.19161	1.15164	1.38035	1.21337	1.26977	1.19556	1.13247
		5.51234	5.48136	4.85774		3.02925	3.50935	3.21896	2.41544	3.09573	4.06692								1.04105	1.00031	1.2776	1.33743	1.09913	1.08044	1.55203	1.06665	0.947205	0.989772	0.989772	1.40406	1.31489	1.26539	1.03208	1.34318	1.46194	1.65011	1.44544
		2.85535	5.90037	6.26206		4.44806	2.68945	3.79361	3.71302	1.50359	3.19552								1.05051	0.891036	1.4606	0.797495	1.13643	0.96502	1.37904	1.10741	0.954013	1.00096	1.00096	1.31657	1.26208	1.17797	1.31304	1.49514	1.85242	1.17546	1.10946
		5.162	4.80969	5.32156		4.00129	5.04778	4.15437	5.06167	4.41142	3.25066								1.05152	0.997641	0.962611	1.13342	1.0293	1.1043	1.38846	1.51895	1.41125	1.55853	1.55853	1.29685	1.21669	1.45568	1.45933	2.67818	1.28501	1.69257	1.97904
		4.56475	5.22432	5.67634		4.67124	2.77073	3.15825	3.30303	3.62304									1.23047	1.34037	1.01273	1.00852	0.992743	1.05626	1.33775	1.08521	1.07429	1.12565	1.12565	0.859815	1.09711	1.68452	1.35932	1.66063	1.70274	1.22648	1.64021
		5.96288	4.27041	5.89957		3.87637	3.29722	4.28879	3.0648	3.10345									1.05105	1.06849	1.12373	1.13414	1.02298	1.12726	1.43404	0.846769	1.32786	1.11704	1.11704	1.1581	0.855347	1.07302	1.48197	1.2803	1.15492	1.29683	1.31028
		6.0914	3.67268	6.13166		3.94184	4.8223	3.85348	2.17071	2.81767									1.31071	1.11487	0.963194	1.03157	1.22969	1.22195	1.43793	1.17662	1.13473	1.08191	1.08191	1.03507	0.805471	1.24369	1.72099	1.07078	1.30151	1.2625	1.30035
		5.47702	3.93415	6.4643		2.29973	2.54982	4.41881	3.11032	3.65598									1.02026	0.970769	0.959026	1.47702	0.913998	1.05781	1.22772	1.08489	1.25221	1.28461	1.28461	1.26881	1.12112	1.20465	1.21837	1.29876	1.55754	1.9785	1.61835
		4.66607	5.29441	4.93786		4.69238	4.196	2.7889	2.70383	5.39567									1.04208	1.13134	1.05186	1.02597	1.25324	1.2875	1.28094	1.14692	1.67037	0.941078	0.941078	1.26653	1.26411	1.38805	1.64415	2.42478	1.4722	1.60388	1.27596
		6.40821	6.69882	4.06475		4.33962	4.16451	4.78518	3.50252	4.49827									1.02435	1.01405	0.95628	0.993132	1.15375	0.9437	1.61031	0.949572	1.00255	1.13697	1.13697	1.0754	1.13759	1.51331	1.51677	1.85757	1.31347	1.23466	1.14946
		4.75632	4.04721	5.11476		3.91533	2.71624	3.47004	3.16607	1.20142									1.0185	1.35715	1.16751	1.15255	0.959271	0.925933	1.78855	1.11118	1.04794	1.20187	1.20187	0.99574	1.04777	1.64467	1.25629	1.26416	1.23694	1.41541	1.41796
		5.93455	4.68837	5.10425		3.97293	3.74162	1.78701	4.86168	3.43885									1.06054	1.16918	0.964151	1.04975	0.746328	1.026	1.25596	1.07102	1.07741	1.16618	1.16618	0.967763	1.38912	1.84011	1.73064	1.33881	1.81469	1.29773	1.38175
		6.01959	4.04383	4.08142		4.29028	4.32973	4.22046	2.58501	3.46523									0.850874	0.934683	0.9939	0.972785	1.0406	1.10149	1.51329	1.04719		1.27292	1.27292	1.13689	1.04978	1.89476	1.72694	1.76184	1.46967	1.18854	1.39874
		5.96784	5.36777	5.68651		3.60854	4.48991	2.25051	3.12992	4.52073									0.998454	0.989134	1.60139	1.06967	1.15752	0.958944	1.82789	1.0186		0.860058	0.860058	1.12279	1.05202	1.11446	1.77158	1.92341	1.36632	1.76488	1.56463
		5.8385	5.9565	4.03082		3.42308	3.06843	3.6248	3.34363	3.89872									1.12812	0.921212	0.974441	1.33838	0.935824	0.9969	1.54293	0.982401		1.14771	1.14771	1.01149	1.26635	1.25245	1.45367	1.71096	1.24598	1.2565	1.40148
		4.41381	4.192	5.0424		3.02611	4.3044	3.29182	3.3993	3.70297									1.23356	0.895471	1.14374	1.13371	1.02178	1.11588	1.32567	1.15701		1.03867	1.03867	1.33804	1.07367	1.90606	1.56556	1.36337	1.47413	1.24859	1.44941
		4.5875	4.85507	4.97733		3.57497	3.44211	1.43135	2.53377	2.292									1.14925	0.979328	0.95518	0.906088	0.770227	1.12633		1.12927		0.992707	0.992707	1.10318	1.01213	1.35618	1.50621	1.65263	1.43048	1.17106	1.30049
		3.29829	6.64266	6.02191		1.88174	4.21386	3.06552		3.02474									0.890961	0.927645	1.17559	1.1043	1.01096	1.0623		1.04226		1.21524	1.21524	1.18472	1.17843	2.26922	1.19137	1.74517	1.58153	1.19944	1.24581
		4.77022	6.35487	3.7979		3.95239	3.14649	3.57982		4.05303									1.01051	0.975646	0.979048	0.926129	0.934119	0.886787		1.20562		1.06517	1.06517	1.05346	1.21862	1.26494	1.50157	1.96439	1.31775	1.21157	1.52799
		5.61606	6.57183	5.78188		3.728	5.37143	3.55975		4.49782									0.883711	1.12721	1.06305	1.21507	1.04582	1.03335		1.08052		1.66597	1.66597	1.17165	1.16377	1.68598	2.41216	1.82686	1.41484	1.10035	1.54384
		1.45097	5.45269	6.23678		5.08269	3.26761	3.65672		3.13577									0.955532	0.807226	1.12776	1.22682	1.15277	0.916394		1.13359		1.22409	1.22409	1.08333	1.13076	1.56863	1.51882	1.81411	1.43951	1.30503	1.6658
		6.01134	4.30078	6.64529		4.37398	4.12139	3.5106		4.318									1.18398	1.06986	0.988962	1.32209	1.03011	0.889693		1.12222		1.43416	1.43416	1.06805	1.20224	1.48943	2.0328	1.81674	1.57601	1.15113	1.7644
		5.66753	6.06826	5.32503		2.92159	4.01605	3.54579		3.08472									1.21939	1.09994	1.02391	1.0442	1.07486	1.01756		1.14466		1.27971	1.27971	1.08036	1.54534	1.39454	1.76668	2.18103	1.30443	1.37167	1.18513
		6.6945	5.76429	5.75804		4.61728	1.93833	4.48479		3.2699									1.08902	0.998019	1.061	1.07882	1.04559	0.979571		1.11957		1.74416	1.74416	1.17698	1.04262	1.50502	1.20014	1.61396	1.25589	1.25414	1.34608
		4.94234	6.44159	4.65952		5.30678	4.68382	3.97746		3.67901									0.960308	0.828861	1.09222	0.975335	0.903079	0.896548		0.996199		1.10127	1.10127	1.12117	1.09199	1.48204	1.6598	1.11702	1.23797	1.70932	1.475
		6.11673	6.14181	4.23174		4.10826	2.07128	2.95715		2.39233									0.964837	0.888112	0.985833	1.26356	1.09333	1.03526		1.22397		1.00361	1.00361	1.12056	1.07526	1.85517	1.55886	1.24908	1.44908	1.70828	1.28895
		5.37212	5.16827	5.13862		5.56659	2.47973	3.55981		3.32943									0.949156	1.05581	0.916567	0.995098	0.970914	0.950676		1.07645		1.02558	1.02558	1.041	1.0196	1.69334	2.21233	1.67125	1.45502	1.4317	1.49535
		3.82973	4.00816	6.67788		4.24582	4.23601	3.71617		2.4778									1.1799	1.27739	0.86402	0.861063	1.19365	0.980793		1.07812		1.88405	1.88405	1.11949	1.15168	1.60696	1.55769	1.6073	1.8063	1.25683	1.47116
		6.08898	2.87242	6.87406		1.91706	2.09396	2.42206		3.99661									0.909445	1.26972	1.00341	0.979944	1.10274	0.98453		1.06251		1.20794	1.20794	1.2459	1.00013	1.78295	1.42668	1.47193	1.77156	1.35684	1.95785
		5.05245	5.32535	5.13488		3.98249	5.1042	4.12335		4.70119									1.01318	1.01472	1.09859	0.84393	1.07977	1.16471		1.01124		1.60938	1.60938	1.35894	1.08831	1.69581	1.63245	1.716	1.64713	1.23375	1.34464
		2.91129	4.11277	5.69365		1.57638	2.50184	2.71059		3.45561									1.29294	1.28472	1.00142	1.11594	1.04566	1.27597		1.11882		1.01032	1.01032	1.01724	1.53392	1.68276	1.85148	1.4658	1.22171	1.29971	1.38817
		5.42934	6.19819	5.45633		3.78243	4.58359	5.08661		3.91067									0.985621	1.02552	1.06667	1.18714	0.879679	0.996046		1.02854		1.73364	1.73364	1.37623	1.10149	1.31513	1.11473	1.9099	1.38121	1.30408	1.90617
		6.3337	6.00095	5.58355		3.85184	4.57144	3.54403		3.04659									0.989646	1.09193	1.09252	1.10188	0.980792	1.14506		1.40943		1.38443	1.38443	1.16608	1.13346	1.30486	1.47054	1.65778	1.82597	1.07329	1.32535
		4.57368	4.64801	5.02787		2.48157	1.15557	3.31805		2.28924									1.16785	0.926013	1.21669	1.24727	1.02009	1.20152				1.29483	1.29483	1.33275	1.05956	1.16575	1.2699	2.11792	1.58844	1.45673	1.3913
		4.51935	5.53942	3.84104		4.50497	2.29594	4.39724		1.87682									0.881387	1.23287	1.08253	1.26605	1.05157	0.961348				1.38194	1.38194	0.938057	1.08383	1.68614	1.96915	1.35856	1.84615	1.4537	1.42762
		5.33821	5.82444	2.90709		4.11657	4.17288	3.16368		3.84256									0.921965	0.937782	1.03126	1.01676	0.845685	1.18433				1.50998	1.50998	1.39775	0.900523	1.55435	1.07581	1.57176	2.23962	1.29664	1.26435
		5.33742	5.05326	5.38922		4.7867	3.87405	4.60121		4.04056									1.03178	1.05715	0.904867	1.36644	1.03694	1.03064				1.98446	1.98446	1.17448	1.08498	1.85629	1.56678	1.72228	2.11676	1.52446	2.17514
		4.19907	5.2412	3.88527		1.0564	5.45512	5.03201		3.16915									1.14508	1.21194	1.0042	1.03799	1.01084	1.16831						1.17321	1.19292	1.51489	1.61168	1.62478	1.54862	1.7036	1.29942
		6.00024	4.15817	4.2747		3.99393	2.44485	3.0691		2.72829									1.04681	1.00909	1.06299	1.07026	1.0653	1.07358						1.13595	1.13098	1.63009	1.5305	1.71226	1.44595	1.32202	1.53432
		5.47755	5.56961	5.80709		2.88077	4.53005	4.68531		3.09152									0.747479	0.82652	0.993095	0.987701	1.08635	1.20546						1.03787	1.13247	1.95272	1.35462	1.65947	1.53964	1.66091	1.55523
		5.61965	5.50039	4.55978		1.49363	4.04603	3.61109		4.40553									1.34452	0.994389	0.949044	1.06034	0.901443	1.40583						0.884147	1.03444	1.57207	1.57352	1.49185	2.03137	1.25029	1.2246
		5.11915	3.11506	4.45071		4.42776	3.97414			3.9161									1.34174	1.03932	0.886691	1.27704	1.30831	0.963055						1.46633	1.0247	2.583	1.83173	1.52362	1.6315	1.58585	1.22931
		5.51236	4.74017	4.50003		3.98593	2.49176			3.19436									1.01358	0.812202	1.04662	1.30838	1.24037	1.02224						1.10621	1.20969	1.14003	1.75747	1.57438	1.47308	1.29219	2.14407
		6.34854	4.61057	4.31938		5.08092	3.88619			3.85682									0.984987	0.955086	0.971051	1.25748	1.29866	1.06082						1.1273	1.07999	2.09279	1.4538	1.60581	1.38905	1.47384	1.6725
		4.59467	5.87744	5.76001		2.54089	3.60405			4.13441									0.862747	0.912787	1.08965	1.11941	0.923045	1.04573						0.966985	1.58841	1.48653	1.75556	1.65421	1.24863	1.3432	1.63298
		5.65841	5.62012	5.49279		3.518	5.32085			4.29951									1.08373	1.02466	0.967325	1.1753	0.979746	1.81838						0.990245	1.03717	1.19863	1.44613	1.46474	1.70568	1.12645	1.099
		5.24999	5.70031	4.09984		3.69588	4.37178			3.15263									0.745593	1.04125	1.08302	1.14758	1.29617	1.50876						1.04932	1.04776	2.17194	2.00607	1.85635	1.82677	1.24293	1.38705
		5.5221	1.93512	6.44076		3.39774	4.8935			3.54869									1.18523	1.35369	0.773431	1.21483	1.17545	1.32557						1.1744	0.854242	1.38574	1.46207	1.89251	1.54846	1.57807	1.68618
		4.31264	6.03743	5.07998		3.92881	3.36134			3.6191									0.999438	1.04835	0.996987	1.10775	0.823719							1.50779	0.96655	2.02266	1.56182	2.04573	1.35608	1.38519	1.41993
		2.64683	5.28864	4.80607		3.84361	4.65698			4.3503									1.02429	0.985897	0.796782	1.087	1.10149							1.30631	1.10224		1.22526	1.90512	1.36648	1.82356	1.26989
		3.35161	3.68883	4.13218		1.69938	3.64246			3.70361									0.991504	1.07722	1.00429	1.12316	1.0449							0.918487	1.58817		1.34458	2.32248	1.52775	1.7784	1.77203
		5.75222	5.98668	5.71512		4.5427	4.06443			4.37465									1.15729	0.987408	1.00489	1.01722	0.946092							1.83643	1.09909		1.53406	1.28189	1.59543	1.27068	1.91779
		4.8239	5.85358	4.8466		4.14497	2.21546			4.11961									0.928818	0.861807	0.999648	1.02239	1.35991							1.52108	1.19977		2.13892	1.71244	1.76919	1.11497	1.30212
		5.83132	5.68687	5.33547		4.81805	5.73209			5.2548									1.03828	0.913024	1.0956	0.899652	1.1087							1.16229	1.12805		1.55351	1.54743	1.65234	1.21836	1.71299
		5.03079	6.52137	5.15836		3.8921	4.82912												0.88032	0.850509	1.01857	1.11882	1.0483							1.45552	1.32617		1.60738	1.58564	1.83932	1.27017	2.29101
		3.60583	5.12539	5.4703		4.32555	4.47895												1.03288	0.868904	1.02764	0.768346	0.901956							1.7859	0.980973		1.51398	1.57422	1.42982	1.62341	1.34487
		5.40801	3.48634	5.84078		4.96123	1.1828												1.21601	0.947724	1.05978	0.936482	0.982597							1.63705	1.41657		1.7963	1.73132	1.59178	1.36443	1.46107
		4.59419	5.2896	6.17533		3.4957	3.6329												1.01058	1.10474	1.17114	1.11448	1.30244							1.09177	1.2251		2.23971	1.5477	1.99757	1.13124	1.34103
		5.60432	3.60178	6.14406		5.28362	4.34294												1.00261	1.10883	1.0031	1.09878	1.07178							1.18405	1.12584		1.71928	1.84563	1.30465	2.26544	1.67689
		3.31111	5.54173	5.14689		4.44451	4.49221												1.25193	1.06199	0.950584	1.23906	1.01404							1.25685	1.6237		1.62281	1.33443	1.30816	1.58913	1.79212
		6.02494	6.22994	4.9581		3.28408	4.6083												1.18302	0.820295	1.00118	0.941067	1.10033							1.08068	1.11476		1.62815	1.54232	1.71866	1.64009	1.57443
		5.91875	6.39299	6.20556		4.67143	4.04626												1.08421	1.21398	1.02623	1.03913	1.22956							0.942927	0.9991		1.20326	1.77488	1.83052	1.69414	1.62446
		5.27458	6.32553	4.34388		4.20293	5.16246												0.937058	1.08906	0.769434	1.79599	1.43042							1.34461	1.06085		1.47905	1.71112	1.40719	1.60764	1.79824
		5.86784	3.38779	6.04542		3.26579	3.38264												1.663	1.12453	0.852284	0.932416	1.23176							1.23867	1.23112		1.15066	1.88378	2.16619	1.5564	1.58449
		5.25496	5.17846	2.71428		4.95628	3.98874												1.15839	0.941646	1.16064	0.941238	1.17112							1.25218	1.24961		1.83638	2.29233	1.71516	1.60021	1.60745
		5.08849	5.03207	5.70117		2.6439	4.57514												1.06277	1.04129	0.821968	0.976225	1.05296							1.36839	1.03832		1.40091	1.58598	2.05693	1.56402	1.85619
		5.84574	5.83439	3.83384		2.70083	4.96522												1.01891	0.800227	0.911718	1.04935	1.08937							1.16076	1.24242		1.60477	1.13031	2.63414	1.18498	1.40909
		6.29426	5.09453	4.19016		5.41974	4.53531												1.22202	1.02531	0.896041	1.57612	1.20914							0.951441	1.33162		1.69981	1.44328	1.86405	1.50426	1.54683
		4.33542	5.58722	6.23129		1.24	2.1027												0.979338	1.0306	0.972778	0.989199	1.29591							1.15847	1.09471		1.74862	1.69664	1.75279	1.49933	2.16897
		3.66686	4.93652	5.32794		1.28217	5.38203												0.954665	0.987067	1.00506	1.48126	1.50236							1.66392	1.35194		1.42667	1.54556	1.82413	1.24243	1.24208
		4.51338	5.35752	5.1156		2.94814	3.79832												0.948074	0.867521	1.26147	1.0364	1.3224							1.10549	1.23344		1.48259	2.42257	2.33987	1.31947	1.73865
		6.18811	5.91158	6.55413		3.34483	4.15195												0.857272	1.02211	1.06036	1.1074	1.1715							1.25164	1.35932		1.53296	1.34093	1.45283	1.74512	1.43177
		5.84337	5.29165	5.50257		5.26396	4.16965												0.95296	1.04755	1.11293	0.899445	1.11753							1.4951	1.26681		2.15617	1.54674	1.5493	1.6726	1.55612
		4.23297	6.77742	3.70841		2.98432	3.8447												0.935922	1.34647	0.897728	1.18829	1.62799							1.61606	1.82277		1.6201	1.70482	1.99715	1.5252	1.46297
		5.97669	5.24984	6.06663		3.90493	4.77155												0.98708	1.08266	1.05415	1.24826	0.920855							0.927276	1.25146		2.42195	1.3653	1.52466	1.37231	1.15702
		4.83851	5.61368	5.88174		4.1406	4.11189												1.04098	1.14342	0.839686	1.17284	0.90163							1.24216	1.22909		1.84397	1.64795	1.20325	1.60811	1.54781
		5.1536	6.08784	5.88555		3.9665	3.67027												1.08503	0.986728	0.978779	1.07236	1.10452							1.1679	1.15343		2.27144	1.69493	1.88324	1.29282	1.56632
		4.54836	6.19054	4.75346		3.88736	2.07055												0.953393	1.06192	1.05876	1.65574	1.06509							1.43392	1.2714		1.63519	2.48229	1.84246	1.76333	1.4456
		3.34971	4.54156	1.99957		3.8317	4.28981												0.980512	1.16109	1.34858	1.45288	1.08513							1.20139	1.21376		2.0981	1.9324	1.61536	1.29974	1.49877
		4.1053	5.03465	5.41496		2.97826	4.04439												1.18309	1.31696	1.203	1.11024	1.19138							1.21588	1.06541		1.78636	1.83247	1.79885	1.68324	1.74612
		5.79171	6.14368	6.03222		3.50987	2.49425												1.02289	1.19382	0.935844	1.04297	1.16165							1.49496	1.1428		2.47058	1.15713	1.31751	1.29153	1.50667
		6.36355	3.37718	5.65319		5.40095	5.05953												1.09461		1.04968	0.958635	1.24427							1.78994	0.922249		1.76013	1.55238	1.57496	1.20517	1.68567
		5.287	6.27233	4.95876		2.22661	5.19473												1.09308		1.04547	0.903136	0.859294							1.64291	1.18156		1.42714	1.83849	1.37589	1.30727	2.41054
		3.77575	5.37631	6.05795		4.37445	4.41618												0.924098		1.03357	1.08207	1.1949							1.21662	1.18871		1.75378	1.50947	1.30639	1.42313	1.32493
		5.47531	5.13106	6.53453		2.94913	4.74423												1.1095		1.21875	1.10837	1.0987							1.99727	1.25842		1.96193	1.63683	1.43587	1.39763	2.03038
		6.74643	3.45342	5.12126		4.20671													1.06055		1.22192	1.0975	1.14687							1.60713	1.13024		2.01905	1.68108	2.33853	1.2963	1.73374
		6.06494	4.79691	6.28997		2.65009													1.05013		1.28429	1.31094	1.20139							1.18949	1.05629			1.88468	1.77633	1.49492	1.66062
		5.1939	4.77813	6.48972		3.72685													0.912605		1.16449	0.898445	1.05002							2.00372	0.993253			1.6389		1.80683	1.69886
		5.72042	6.6786	4.50259		4.68005													0.952081		1.03895	1.31948	1.148							1.16876	1.17482			1.71984		1.94785	1.77046
		5.99164	5.64332	3.42279		2.17609													1.03286		1.01935	1.00931	1.19929							1.18876	1.17705			1.85386			1.8517
		4.06686	5.2477	4.64749		3.6686													1.1514		1.08828	1.32014	1.06883							1.41292	1.05344						1.43981
		5.99526	5.95629	5.95531		3.21123													1.33176		1.05288	0.94955	1.11214							1.24301	1.26201						1.93054
		5.20158	5.04339	6.6235		3.83197													0.718732		0.92453	0.801502	1.09803								0.95969						1.78482
		6.34399	5.59176	6.41368		3.79856													1.31747		1.04772	1.04462	1.01111								1.12384						1.91742
		6.12722	4.86702	5.63075		3.35291													1.51205		1.15355	1.08533	1.34353								1.04655						1.29188
		5.28869	4.52191	5.90562		1.51762													0.941457		1.12819	1.11443	1.0979								1.25458						1.77235
		5.5096	5.13937	5.87781		4.34033													0.952613		0.988996	1.03596	1.16052								1.19033						1.58656
		5.87335	5.36316	5.07785		1.51882													0.992238		1.07417	1.12381	1.02382								1.27673						1.45524
		4.33994	4.56096	6.58564		5.21963													1.21768		0.967874	0.992738	1.23463								1.68012						1.46379
		5.45819	6.00672	4.40253		2.59784													1.07353		1.40632	1.05343	1.14398								1.14264						1.31262
		4.69066	1.64834	4.36154		2.74993													1.21069		0.807977	0.931231	1.6043								1.25215						1.98418
		5.67662	4.35914	3.26274		5.26195													1.08304		1.0918	1.44833	1.28487								1.11678						1.2519
		2.80183	4.46231	6.2014		4.11126													1.0605		0.950507	1.09992	0.997376								1.29614						2.09529
		6.00767	6.46704	4.6854		5.54579													1.32898		1.00804	1.37732	1.25312								1.21381						1.18266
		5.22297	2.95155	3.67262		1.60426													1.02418		0.964341	1.42878	1.05146								0.942127						1.54106
		4.8847	5.68475	5.60354		2.81045													0.856767		1.02243	1.1205	0.984017								1.61368						2.00908
		5.02092	5.74473	5.4359		3.57838													1.00722		1.06153	1.08724	1.36419								0.823357
		6.18572	4.46737	4.60062		4.24637													0.983421		1.21141	1.18947	1.25207								1.69158
		4.52178	5.19342	6.44251		3.22682													1.3951		1.30819	1.1765	1.2217								1.12882
		4.94386	6.04187	4.74911		5.83103													1.01532		1.2207	1.0491	1.36349								1.18488
		6.00929	5.09828	5.59713		4.09502													1.10942		1.279	1.21104	1.38008								1.17142
		5.69926	4.8485	5.54134		3.6348													1.05534		1.18922	1.06469									1.71616
		4.02914	3.56382	4.37206		4.04507													0.889307		0.821984	1.2496									1.49539
		3.22485	5.24157	5.50796		3.72206													1.16326		1.1206										1.02074
		4.33057	5.72707	5.26797		3.54949													0.755559		1.03705										1.24512
		6.52613	5.15348	5.8893		3.53345													1.14209		1.55187										1.04107
		5.98374	6.4581	6.48842		4.92179													0.979582		0.934269										1.04858
		6.01228	3.97698	4.31397		4.37777													0.750761		1.07995										1.24261
		4.8586	4.14933	3.52672		3.61196													1.10325		1.12706										1.54084
		5.73509	4.84177	4.37459		2.65981													0.963997		0.844468										1.35027
		4.22748	5.63316	4.84778		3.76673													1.22195		0.844096										1.4262
		5.06452	5.0759	6.12942		4.06903													1.06839		0.885275										1.39545
		4.34691	5.89271	4.26144		3.18572													1.05363		1.25437										1.45804
		3.05303	6.38166	4.00836		2.4264													1.2488		1.23385
		4.59902	5.01156	5.94063		4.1279													0.996161		1.00752
		5.47487	5.66984	6.77631		3.99782													0.999987		0.88289
		4.518	5.88191	5.76134		4.49724													1.00779		0.948064
		5.63455	5.41462	5.61598		3.77754													1.16379		1.07218
		5.41839	5.28112	5.84007		4.31767													0.917804		1.08323
		5.18675	4.91599	2.88662		3.88146													0.985331		1.10091
		3.72118	3.14771	5.42662		4.16369													1.14384		1.2854
		6.21899	4.46145	5.45874		3.91196													0.933519		1.23852
		4.27421	4.43528	4.88608		5.03881													1.09458
		6.17073	6.63559	6.27699															1.07903
		3.61945	5.33713	6.15008															1.00662
		4.32394	4.92487	3.63491															1.0419
		5.83988	2.74485	3.91608															0.896555
		5.73439	4.61024	6.53185															0.836778
		4.68559	6.4791	5.93148															0.743161
		6.05702	6.13005	5.60141															0.865538
		5.41398	5.81329	4.96033															0.996009
		6.41822	5.83083	4.23366															0.968538
		6.85049	5.04878	7.05423															1.02352
		5.62927	4.80611	4.67226															0.965441
		5.68036	5.31624	4.84168															0.699041
		5.3079	5.3318	6.04588															0.954918
		4.42253	6.41316	5.65103															1.00437
		4.31651	5.14498	4.50044															1.11813
		5.61417	3.80964	6.14425															1.08295
		6.62999	5.83563	4.87475															1.09687
		4.9788	5.86012	4.59696															0.955391
		4.05966	4.64915	5.38277															1.22186
		4.90452	4.39825	6.04745															1.38719
		5.90192	4.87464	6.29876															1.25513
		6.06695	4.65527	3.95022															1.44699
		4.74708	2.0025	6.09787															1.0156
		5.55904	5.50232	5.47656															1.0798
		4.67249	6.16462	4.20723															0.997081
		5.81402	5.78707	4.32798															1.19198
		4.44812	5.58029	4.53168															0.983406
		4.57584	5.00454	4.64306															1.03458
		4.51936	5.77325	6.08311															1.04167
		4.01135	5.65845	5.4902															1.07408
		6.86964	4.04888	5.85758															1.2052
		3.99316	6.68145	5.35115															1.06144
		5.90842	4.58318	4.34236															1.40669
		5.49514	4.89543	6.62987
		5.79382	5.21786	3.21347
		3.82114	5.53291	5.6393
		4.34647	5.69374	5.22102
		5.5138	6.44694	4.76403
		6.0229	4.55827	6.49588
		3.31897	6.22383	4.2059
		4.30938	5.22161	5.62722
		6.08621	5.63491	6.62796
		5.97824	5.99702	6.13356
		5.35412	4.95176	4.18398
		5.04386	6.28375	4.059
		4.03238	7.07326	5.26282
		6.08239	4.01063	5.18466
		6.51754	4.89952	5.64426
		4.91465	5.40938	6.6884
		5.46678	5.12147	6.22859
		4.44067	6.01594	6.06606
		5.03392	5.04739	3.78323
		5.15305	5.92261	6.68904
		4.81912	4.385	5.65857
		5.10124	6.223	6.12051
		5.31993	5.87842	4.43343
		4.8028	5.55884	3.68366
		4.78447	5.79852	5.49429
		3.56763	6.0231	6.56199
		6.41791	5.0209	4.22272
		5.8075	4.43374	6.04645
			5.70691	6.32996
			5.77049	5.89775
			4.66905	4.5295
			4.71341	6.69981
			5.64392	6.35572
			5.09599	5.5086
			6.34468	5.79986
			7.02857	4.18964
			4.57886	5.9483
			4.39326	5.53788
			5.75897	5.9663
			6.5747	5.14978
			4.70765	4.22803
			6.99143	5.89985
			3.80171	4.90062
			4.15554	4.67255
			5.32038	3.51212
			5.83504	4.99898
			6.71762	6.84791
			2.48613	6.36189
			3.97521	6.12949
			4.74114	5.45617
			6.07533	5.14334
			4.51174	6.69624
			6.21307	5.12508
			3.50418	5.26031
			5.67852	4.17136
			3.81823	5.2595
			5.20101	5.0721
			5.58253	4.07773
			6.41193	6.20206
			6.39301	4.63063
			4.61491	5.18101
			2.09471	5.65239
			4.77821	3.75873
			6.59075	6.50121
			4.26778	4.27088
			4.70308	6.08273
			4.44048	6.20285
			5.75113	4.74016
			4.93698	5.31637
			4.85293	3.72997
			5.71688	5.30538
			5.19847	5.39467
			7.08738	6.39176
			4.99872	1.83041
			5.29833	5.38677
			4.82687	6.77113
			6.55831	5.52308
			5.53019	5.62664
			2.50251	5.39937
			6.61761	4.83994
			5.15742	4.31636
			4.28656	6.47377
			4.72548	5.39593
			4.22437	6.03336
			6.07555	5.57545
			5.66844	6.79529
			5.34731	5.72852
			6.82646	5.25655
			3.52459	5.06234
			5.33337	2.92437
			4.73266	6.13635
			3.84858	5.87527
			3.96049	4.88821
			6.01948	2.46925
			5.07624	5.41875
			3.12273	6.40995
			5.34988	4.43398
			6.46844	4.97688
			5.39117	3.95164
			5.67064	4.55797
			4.13745	5.71981
			3.19295	4.18599
			4.48741	3.78753
			2.5516	5.79563
			4.9058	5.87176
			4.81491	3.83599
			5.68072	6.4046
			5.27089	3.38389
			4.35826	5.69863
			5.47664	6.18972
			4.82674	3.35441
			4.49284	5.64178
			4.90703	4.67048
			5.14035	5.63446
			3.94547	6.17219
			5.39942	5.06351
			5.04081	6.37769
			6.11339	5.38143
			3.81264	4.79303
			5.22183	4.1257
			5.39331	4.56881
			4.55643	4.08126
			3.42888	5.72815
			5.51103	4.98403
			5.06437	6.68887
			6.54483	4.34398
			5.86708	5.75028
			4.68206	6.46536
			5.61685	5.38586
			4.63571	4.51273
			6.46447	3.84269
			5.85813	6.82169
			5.09515	5.68806
			6.67948	6.3816
			5.60663	5.51395
			5.38806	6.33382
			5.80782	6.11789
			4.04668	4.10833
			5.66844	5.45623
			5.57645	5.03086
			6.27872	5.67149
			3.90916	6.24303
			4.53744	5.0759
			5.55631	5.31343
			5.38846	5.59531
			6.0031	4.22183
			3.99737	4.56745
			3.85003	5.84669
			4.20545	6.03549
			5.74111	5.94326
			3.79083	4.29488
			5.94567	4.86622
			5.57777	6.6616
			6.57158	4.3219
			4.55066	5.87722
			5.13404	6.38533
			5.62373	6.21566
			4.29433	6.37284
			6.2163	4.41175
			4.87531	4.57012
			5.22167	5.34227
			6.14057	6.06578
			5.9123	1.78501
			5.98437	5.07767
			6.38974	6.75704
			4.92285	6.79798
			4.24248	4.005
			7.03988	6.17108
			4.67163	5.94081
			6.00545	4.97407
			5.60104	4.92984
			3.82978	5.63757
			5.15336	6.32677
			6.62007	6.82764
			5.87876	5.63607
			4.72933	4.80026
			6.42254	5.20781
			6.17535	6.67974
			4.48874	5.69494
			5.37871	5.82979
			6.72323	6.42354
			6.163	6.71854
			4.50772	5.05992
			5.46788	4.20765
			6.04367	5.24503
			6.82681	5.71465
			2.90292	5.92916
			4.66014	6.69308
			3.92762	5.04594
			5.64055	5.40615
			4.53262	4.24645
			4.53556	6.53411
			4.95247	5.88457
			5.00235	4.92129
			6.32969	4.18738
			4.70524	6.25163
			4.98978	4.9233
			5.75423	5.51262
			5.07263	5.85898
			6.77892	4.52734
			5.89634	5.50141
			4.81664	3.59116
			6.09266	5.74743
			5.31027	6.52567
			4.17528	5.6257
			4.90095	5.28303
			6.19909	7.2056
			6.53133	6.27733
			5.87755	5.25401
			6.33297	5.73459
			5.98951	7.16356
			5.00351	6.58696
			6.81863	5.89778
			6.04054	5.71801
			6.3561	6.09712
				5.65522
				5.22948
				5.58097
				5.94522
				7.12036
				6.70512
		=
		5.07574	5.20446	5.32054	4.03713	3.72619	3.77202	3.37731	3.3445	3.51089	3.00321	2.93715	3.06842	2.16586	2.2608	2.41548	2.2951	2.24442	1.04086	1.02983	1.04655	1.07836	1.07677	1.03594	1.26557	1.097	1.09476	1.1277	1.1277	1.18825	1.14618	1.47411	1.52709	1.55489	1.46756	1.37242
				5.20025			3.84511			3.4109			3.00293					2.27633			1.03908			1.06369			1.15244				1.14746					1.47921
	Filaments	178	192	200	114	118	112	78	99	91	120	121	116	121	116	120			373	380	400	206	196	165	104	119	96	233	213	240	250	197	172	204
	NOT Moving	12	13	7	26	30	26	19	29	23	40	32	38	67	74	56			9	6	6	2	3	1	5	2	2	11	7	3	7	12	6	11
	Moving	166	179	193	88	88	86	59	70	68	80	89	78	54	42	64			364	374	394	204	193	164	99	117	94	222	206	237	243	185	166	193
	% Moving	93.2584	93.2292	96.5	77.193	74.5763	76.7857	75.641	70.7071	74.7253	66.6667	73.5537	67.2414	44.6281	36.2069	53.3333			97.5871	98.4211	98.5	99.0291	98.4694	99.3939	95.1923	98.3193	97.9167	95.279	96.7136	98.75	97.2	93.9086	96.5116	94.6078
	Avg. % Moving			94.3292			76.185			73.6911			69.1539			44.7228					98.1694			98.9642			97.1428				96.9856			95.0094
		Sample	Speed	% Moving	Speed X % Moving
		WT DMSO	5.2	94.3	4.888
		WT 2 uM KNX-002	3.85	76.2	2.926
		WT 5 uM KNX-002	3.41	73.7	2.5234
		WT2 10 uM KNX-002	3	69.2	2.07
		WT2 20 uM KNX-002	2.28	44.7	1.026
		T130A DMSO	1.04	98.2	1.0192
		T130A 2 uM KNX-002	1.06	98.9	1.0494
		T130A 5 uM KNX-002	1.15	97.1	1.1155
		T130A 10 uM KNX-002	1.15	96.7	1.1155
		T130A 20 uM KNX-002	1.48	95	1.406
		Sample	% Moving
		WT DMSO	94.3
		WT 2 uM KNX-002	76.2
		WT 5 uM KNX-002	73.7
		WT2 10 uM KNX-002	69.2
		WT2 20 uM KNX-002	44.7
		T130A DMSO	98.2
		T130A 2 uM KNX-002	98.9
		T130A 5 uM KNX-002	97.1
		T130A 10 uM KNX-002	96.7
		T130A 20 uM KNX-002	95
		Sample	Speed X % Moving
		WT DMSO	4.888
		WT 2 uM KNX-002	2.926
		WT 5 uM KNX-002	2.5234
		WT2 10 uM KNX-002	2.07
		WT2 20 uM KNX-002	1.026
		T130A DMSO	1.0192
		T130A 2 uM KNX-002	1.0494
		T130A 5 uM KNX-002	1.1155
		T130A 10 uM KNX-002	1.1155
		T130A 20 uM KNX-002	1.406

## Sheet: 082722 Exp. 3
82722
WT vs T130A KNX-002 Dose Response
Exp. 3
		WT DMSO 0	WT DMSO 1	WT DMSO 2	WT 2 uM KNX-002 3	WT 2 uM KNX-002 4	WT 2 uM KNX-002 5	WT 5 uM KNX-002 0	WT 5 uM KNX-002 1	WT 5 uM KNX-002 2	WT2 10 uM KNX-002 0	WT2 10 uM KNX-002 1	WT2 10 uM KNX-002 2	WT2 20 uM KNX-002 0	WT2 20 uM KNX-002 1	WT2 20 uM KNX-002 2	T130A DMSO 0	T130A DMSO 1	T130A DMSO 2	T130A 2 uM KNX-002 0	T130A 2 uM KNX-002 1	T130A 2 uM KNX-002 2	T130A 5 uM KNX-002 0	T130A 5 uM KNX-002 1	T130A 5 uM KNX-002 2	T130A 10 uM KNX-002 0	T130A 10 uM KNX-002 1	T130A 10 uM KNX-002 2	T130A 20 uM KNX-002 0	T130A 20 uM KNX-002 1	T130A 20 uM KNX-002 2
		3.80506	4.30603	3.95163	2.85263	1.1328	3.5189	2.41463	2.8968	2.78312	2.4114	2.32644	1.94766	1.86789	1.47409	2.45009	1.22479	1.0628	1.17216	1.08856	1.12785	1.23113	1.06348	1.16593	1.0642	0.922867	1.00337	0.987062	1.0777	0.945349	1.19896
		2.96645	5.57014	3.4452	3.2416	3.80333	3.0921	3.24753	2.12374	3.78601	2.49132	1.50258	2.03261	2.17311	1.74595	2.43621	0.845327	1.08734	1.05148	1.04782	1.00961	1.01755	1.12734	1.52151	1.02429	1.27528	1.06385	1.04889	1.10917	0.899741	1.62792
		3.58136	2.27653	4.99248	3.4109	1.78028	3.59571	3.32246	2.03289	2.83566	1.61896	1.34387	2.8074	2.17143	1.27803	1.41139	1.32432	0.963034	1.00373	1.12034	0.93852	1.4398	1.25523	1.1825	1.001	1.08122	0.96118	1.18751	1.05024	1.0548	1.12509
		4.2266	2.66247	4.95909	1.37463	2.93277	3.31181	3.41206	1.85079	3.37687	2.01828	1.30025	2.11561	2.04393	1.82607	2.42853	1.07438	0.751723	1.02761	0.888919	1.04605	1.06924	1.0097	1.28779	0.997092	0.969469	1.03858	1.04794	0.914495	0.993613	1.23499
		4.24444	3.36272	5.44844	3.56479	3.17855	3.65046	2.62336	2.50873	4.14964	2.72618	1.67323	1.38913	1.52284	2.27398	2.03862	1.06643	1.01629	1.06088	0.955812	1.04417	1.13875	0.948383	1.17479	1.00591	1.01781	0.965083	1.08761	0.946264	1.07558	1.1098
		4.76859	4.60187	4.37339	2.48034	3.79781	3.68899	3.53986	3.0531	3.9597	2.52027	2.49602	2.8989	1.98396	1.07859	1.97825	0.916421	1.26491	1.07601	1.07618	1.00847	1.37091	1.09653	1.14273	1.02448	0.843392	0.740636	1.04256	1.01293	0.966936	1.04078
		3.66816	3.51326	4.1727	2.9399	1.60342	3.76955	3.00364	2.31565	3.98589	2.89017	1.91339	2.91877	1.63635	2.22645	1.33355	1.11318	1.03501	1.13689	0.96363	1.13736	1.13625	0.928105	1.02962	1.01956	1.15944	0.999131	0.876474	1.03479	1.05642	1.11961
		2.32849	3.97835	2.88368	4.01391	4.2433	2.21215	3.71953	2.3414	1.0013	2.26886	2.65793	2.96892	1.47059	1.77359	1.33901	0.920509	0.98143	1.10119	0.797996	1.18141	1.10796	1.19595	0.94614	1.14837	0.883677	1.12171	1.06223	1.06315	1.36302	1.03646
		3.84269	5.0803	5.68138	4.33553	2.88771	3.32151	1.5176	2.7082	2.89689	2.82347	2.66164	1.33098	1.60207	1.70116	1.8048	1.31326	1.00816	1.21587	1.07921	0.994839	1.1546	1.08992	0.953908	1.32205	1.13084	1.03879	0.825856	1.21569	1.16224	1.06074
		2.92858	4.24488	2.59936	3.97047	2.04195	2.49948	2.88956	2.61218	4.02108	1.90868	2.01482	1.74182	1.6716	2.19678	1.45611	1.01553	1.167	1.01427	1.08278	1.09117	1.0716	1.02238	1.14234	1.0582	1.15959	1.33939	1.19358	0.93894	0.940174	0.93263
		3.81679	5.28652	4.83962	2.94438	2.85949	4.58996	2.65946	2.7878	3.02923	1.93751	2.51936	2.18841	2.21106	1.87113	1.34958	1.16263	0.891555	1.08355	0.800679	1.12603	1.05718	1.11349	1.13294	1.13401	1.02891	1.05537	0.951422	1.11196	1.13098	0.999308
		4.05339	6.30292	5.41376	3.04976	3.65707	1.67949	2.67994	1.50206	3.56639	2.64377	3.12915	2.53986	2.275	2.01022	2.68275	0.875918	1.07026	1.07861	1.12341	1.03327	0.962331	1.09247	0.894645	1.08044	1.05751	0.90703	1.34658	1.41273	0.963826	1.26073
		1.39797	2.07433	3.18191	3.27081	2.67146	2.33407	2.4956	1.35446	3.39615	1.8591	2.57493	2.58779	1.30075	1.66928	1.9591	1.0725	1.17797	1.01896	1.09309	1.35194	1.11119	0.970091	0.925064	0.997063	1.02099	1.03007	1.16463	1.37895	1.36272	0.956297
		5.26318	3.88647	5.24431	1.57843	3.79194	2.10644	3.33968	2.93653	4.23219	3.11984	2.45651	2.32799	1.18654	2.08777	1.7762	0.986609	1.05364	1.19147	1.14697	1.03651	0.981486	1.17779	1.07583	1.11942	1.10882	1.02582	1.08401	1.23361	0.978239	1.19278
		3.4011	5.2928	4.98132	2.93186	2.16499	4.16614	3.36148	2.36363	3.20339	2.08965	1.05019	2.36101	1.62418	1.56314	1.6913	1.06127	1.04239	1.15213	1.05551	1.02511	1.0996	2.06059	1.04966	1.16652	1.10741	0.890191	1.1537	1.06484	1.04897	1.12954
		3.36051	4.1872	6.08522	2.57028	1.98602	3.37973	3.55767	3.27507	3.25255	1.10656	2.815	2.45903	1.8398	1.74458	2.63639	1.23279	0.78019	1.2065	1.08836	1.00298	0.998521	0.974469	1.30753	1.15265	1.16224	1.11261	1.09338	1.18374	1.11153	0.967297
		4.32236	2.0757	3.85246	3.33646	3.23629	2.82313	3.70549	3.26052	3.18712	1.6848	2.94662	2.2806	1.50852	1.98936	1.10821	1.14985	1.05412	0.974424	0.920592	1.14039	1.17407	1.00828	1.1055	1.05472	1.14182	1.22977	0.821108	0.911055	0.99081	1.2783
		2.02569	2.26829	4.466	2.38545	3.60689	2.65001	3.16867	2.94699	3.38761	3.80638	1.61901	2.89622	1.83932	1.34503	1.55887	1.06671	1.0856	1.42982	0.957159	0.92069	1.11658	0.932115	1.03494	1.05053	1.08243	1.05472	1.1051	1.43522	1.05971	0.994483
		3.49839	4.07822	2.30632	3.37889	2.93889	3.06319	2.65738	3.65904	2.34967	2.20309	2.0654	2.24185	1.64434	1.20323	1.44112	0.923593	1.13723	0.999046	1.59355	0.963754	0.985373	1.21973	0.764946	1.32862	1.038	1.07566	1.09749	0.938205	0.904249	0.882006
		4.29586	3.37989	5.42371	3.23254	3.52022	2.5235	2.36037	3.06121	2.736	2.23982	1.51415	1.92862	2.03745	1.64322	2.60256	0.989492	0.891747	0.939382	1.37713	1.0275	0.833589	1.36886	0.970128	1.02973	1.01878	1.14198	0.993547	1.34268	1.07238	0.893743
		3.78931	4.77842	3.44663	2.54668	3.13655	3.07981	1.30197	3.02912	2.98392	2.46959	1.99414	1.22773	2.15081	1.9211	1.7839	0.923332	1.13958	0.999074	1.2153	1.04244	1.21735	1.22024	1.54263	1.08499	1.03873	1.21749	1.19122	1.00962	1.10358	1.04496
		4.86477	4.85651	4.30009	2.87968	2.71937	3.64564	2.73514	2.36661	1.10346	1.61413	1.93048	2.42819	2.93757	1.58517	2.59319	1.08713	1.28903	1.27736	1.0353	1.19407	0.966937	1.0404	1.27371	1.0546	1.06929	1.09859	0.987729	0.940676	1.08028	1.12998
		3.37997	6.30793	1.96363	2.86532	2.69692	2.64938	3.2088	3.63578	3.18377	2.50141	1.09295	2.3725	2.41269	1.9554	1.5501	1.04318	1.11696	0.998069	1.00275	1.04564	1.06686	1.10057	1.01904	1.05909	1.05646	1.08524	1.05988	1.02484	1.33818	1.05095
		4.19894	4.94685	4.24952	2.55874	3.64969	1.96296	2.9992	3.3009	2.61369	2.43798	2.12754	2.31826	1.14867	1.92909	1.30994	1.13165	1.2417	1.14548	1.2547	0.959887	1.0798	0.916912	1.04467	1.10233	0.924745	1.20996	1.31335	1.25486	0.982773	0.99443
		3.88895	3.39071	4.78319	2.80766	2.00954	2.96794	2.8639	2.55069	3.24395	1.47778	2.53117	1.51321	2.02184	1.52175	2.06294	0.840964	1.08757	1.00558	0.940153	1.11722	1.05407	1.46772	1.17252	1.02391	1.12523	1.09418	1.14031	1.08808	0.846112	0.903387
		2.97682	3.916	6.59548	2.44241	2.75645	3.71367	2.56217	2.02897	3.22237	1.8421	1.7789	1.68374	1.57705	1.74028	1.91162	0.970245	1.06249	0.999381	0.931877	1.09004	1.04263	1.14389	1.28655	0.821248	1.1135	1.09883	0.951434	1.16835	1.03921	1.28065
		4.74763	2.40373	2.96162	3.84518	3.50985	3.33399	1.85251	3.27555	1.76284	2.67751	2.12875	1.92167	1.77673	1.87999	2.2949	1.04821	1.06854	1.05731	0.968343	1.05622	1.18408	1.01956	1.44903	1.11712	1.19167	0.960337	1.05919	1.06854	1.14284	0.987141
		3.90459	5.10998	3.52919	3.44775	2.04509	3.32336	2.9396	4.05519	2.73566	2.65525	2.00528	1.24358	2.16897	2.20175	1.4393	0.912146	1.05547	1.0073	1.04683	0.972907	1.05283	1.05192	1.22414	0.98754	1.05995	1.17825	1.05218	1.0498	0.808123	1.0465
		3.3184	3.7388	5.25618	2.58056	2.32921	1.7701	3.71421	2.67313	2.54219	2.35002	1.34334	1.69376	1.49817	1.64783	1.97364	0.758353	1.08731	0.981606	1.11789	0.977651	0.948041	1.12556	1.08909	0.841259	1.12059	1.08596	1.24282	1.01392	1.02585	1.14567
		3.65745	5.05536	3.32603	1.39766	3.57013	3.28802	2.56036	2.29062	3.09894	2.55988	1.8091	2.08001	2.25043	1.95843	1.08955	0.871081	1.12803	1.1237	1.31721	0.989991	1.01936	1.0817	1.22463	1.00949	1.22018	1.53434	1.11259	1.12382	0.977495	1.25582
		5.6248	5.15397	4.02452	2.13195	3.01762	2.28781	2.96458	2.69215	2.66829	2.41772	2.19725	2.35965	1.82112	1.47791	2.06939	1.06881	1.0671	1.0676	1.33434	1.15155	0.962223	1.16167	1.25606	1.14794	1.26371	0.954558	1.06754	1.18298	1.29814	1.16586
		2.70061	3.19869	5.27929	4.03179	3.14484	2.96436	2.92064	2.44843	3.17949	2.16702	2.13364	2.40022	1.64313	2.22451	1.1688	1.06353	0.997326	1.16115	1.06999	1.07011	1.10112	1.02692	1.18744	1.19061	1.05984	0.995672	1.13983	1.2391	1.38823	0.979987
		2.13539	4.7665	3.98909	3.28273	2.74827	2.71711	2.23748	1.76233	3.04525	1.57802	1.88403	1.87192	2.08495	1.69626	1.11767	0.879965	0.971449	0.887947	1.16442	1.04763	1.05083	1.11583	1.09214	1.0549	1.22417	1.03689	1.01714	1.43076	1.01548	1.26299
		4.87282	2.08044	2.82706	4.89697	1.74013	4.05102	2.18824	3.68653	2.68976	2.78332	2.76118	2.75902	1.73797	1.43068	1.19925	1.35997	1.09836	1.0588	1.04734	1.29812	0.94508	1.08499	1.15557	1.2257	1.18063	0.998895	1.0375	1.20471	0.940435	1.1181
		1.93359	5.37756	4.09146	2.30745	2.59404	3.50518	2.54596	3.25838	3.64416	2.03501	2.12353	2.22578	2.05868	1.98444	2.09456	1.18921	1.11314	1.00048	1.01847	1.11421	0.8044	1.17072	1.22971	1.17732	0.969123	0.983251	1.01287	1.06206	1.62583	1.17871
		2.15367	4.60273	3.02881	2.82554	3.55575	2.14339	3.05211	3.07274	1.73433	2.11755	3.28431	2.42924	1.97231	2.18683	2.21527	1.17824	1.09426	1.01551	1.06428	0.916838	1.15072	1.05928	1.19028	0.963203	1.22058	1.10414	0.900866	1.12482	1.0424	1.13221
		2.51092	5.1794	3.7646	2.33236	3.8745	2.70648	1.06342	3.64878	2.37576	2.69658	1.9262	2.46172	1.97927	1.57988	1.61713	1.19687	0.911158	1.19978	0.923143	0.947831	1.12414	0.991566	1.01066	1.01588	1.04204	0.953041	1.09439	0.96548	1.26052	1.30955
		2.94009	5.04213	3.51198	3.4115	2.41239	4.01628	3.64677	4.19644	4.17954	1.97901	2.31044	2.66684	1.60768	1.82041	2.36917	1.00311	0.977763	1.11907	1.04218	1.16939	1.11701	1.11807	1.15712	1.06403	1.38185	1.03113	1.02624	0.894757	1.09519	1.58392
		2.33356	5.1	4.39749	3.15854	2.80122	3.84815	1.99523	2.9743	2.55293	2.53629	1.74943	1.81377	1.58117	1.93835	1.97031	1.30062	1.00917	1.05704	1.30611	1.17812	1.12772	1.1794	1.29738	1.14185	1.18323	1.02509	1.36813	1.22515	1.06394	1.05739
		4.74723	6.12309	4.29732	3.59503	3.10793	3.71865	2.4214	2.55561	1.92511	3.12851	2.23941	2.07359	1.97926	1.6672	1.42253	0.682701	0.995683	1.09133	1.27459	1.05988	1.02836	1.06936	1.43262	1.18201	1.32851	1.07327	1.225	1.23453	1.07833	1.14006
		2.87026	4.00186	5.28159	1.6079	2.45911	3.56174	3.12556	3.47559	4.7308	2.85266	2.72816	2.452	2.37911	1.65238	1.28564	1.08101	0.983353	1.12737	1.04501	1.14611	1.0963	1.19998	1.21414	1.09082	1.58275	0.977068	1.23661	0.998495	1.13896	0.989145
		4.87001	2.89866	2.65824	3.09839	2.59699	3.27718	2.92931	3.13271	1.43797		2.10054	2.78745	1.88032	2.33168	2.17111	0.967374	1.05776	1.09162	1.18605	1.16813	1.27947	1.13942	1.08145	1.09658	1.25397	1.17331	1.03602	1.18416	1.22044	1.25981
		1.69187	5.5644	3.97592	2.59814	3.41361	3.18451	2.60791	2.34537	3.12149		2.65564	3.34413	2.00242	2.04369	2.4872	0.994544	1.08015	1.4271	1.16245	0.98893	1.18962	1.22838	1.17217	0.957245	1.2597	1.08662	1.11286	1.17442	1.03195	1.11803
		3.5409	4.79048	5.23471	2.38103	1.68231	3.11177	3.57085	3.7837	3.56025		2.27987	2.88325	1.987		1.62174	0.982816	1.34708	1.02745	1.90321	1.12601	0.972099	0.989638	1.13447	0.906132	1.0529	1.20781	2.23232	0.970265	0.982136	1.05212
		3.95134	1.87713	5.19418	3.06589	2.14154	4.11707	2.99631	3.16882	2.53459		1.61327	2.71424	2.62665		2.36092	1.20436	0.996651	0.995709	1.10336	1.16691	0.978537	1.17291	1.2709	1.06524	1.19155	1.05693	1.02943	0.888701	1.11278	1.07547
		3.72273	3.88361	5.75217	2.68102	3.39552	3.1548	1.88382	2.93013	3.49898		1.19058	2.33835			1.55712	0.983308	1.07359	1.12011	1.0619	1.0813	1.08465	1.25357	1.10962	1.08378	1.19057	1.12062	1.00967	0.980824	1.06753	1.10843
		4.9585	5.27127	5.08506	3.49906	2.92348	3.86303	2.23208	3.51148	3.35666		4.09228	1.92791			1.52669	1.09382	1.20861	1.11645	1.19936	1.03982	1.12577	1.17544	1.18807	1.09745	1.07661	1.2459	1.03859	0.952883	1.05865	1.04436
		3.5657	4.78646	3.79071	3.27519	2.4659	3.18306	3.77589	2.16785	3.70147		2.3647	4.55781			2.04826	1.11487	1.0459	1.10236	1.35035	1.19725	1.0274	1.4157	1.15561	1.06604	1.16415	1.02363	1.1205	0.963582	0.885042	1.15535
		3.38052	5.44601	4.09215	2.60208	3.61668	2.98048	3.19286	1.7487	1.21682		3.30005	1.78656			1.97364	1.09095	1.27951	1.04078	2.16389	1.43987	1.129	1.15109	0.944641	1.0442	0.983584	1.08806	1.16831	1.13612	1.20837	0.949745
		4.67307	5.16915	5.52878	4.64293	3.45458	1.25719	1.81617	2.75171	2.4668		2.10054	1.4262			1.93813	0.958008	1.14464	0.940592	1.05618	1.00497	1.05545	1.02508	1.17301	1.05846	1.25501	1.08737	1.0147	1.01393	0.906531	0.811749
		5.15897	5.12197	5.3136	2.95661	3.11152	3.36662	2.56988	2.55952	3.52616		1.32949	2.4453			2.05472	1.29147	1.03838	1.1829	1.04168	0.956911	1.36018	1.06349	0.945368	1.20132	0.891948	0.990805	1.06456	1.08199	1.06739	1.03014
		3.42799	3.70672	5.15497	3.95032	3.24252	2.17931	2.56048	3.4878	2.54274		2.24486	1.9777			2.43269	1.05474	1.11011	1.09331	0.983446	1.12035	1.041	1.08864	1.19147	1.15919	0.733135	1.26992	1.15257	1.10958	0.944537	0.998462
		1.58482	5.91417	4.32679	2.83623	3.20721	3.66322	3.79735	3.05498	2.03927		1.62719	3.02154			1.99782	0.952493	1.09905	1.12561	1.07709	1.182	1.02652	1.07277	1.11877	1.07456	1.22838	0.980145	0.83303	1.14741	1.04168	1.01713
		5.26243	4.76963	4.9272	1.84172	1.89341	3.2611	1.83027	1.61768	4.22347		2.63021	1.55063			1.27055	1.18489	1.23946	1.12684	1.09194	0.903565	0.936098	0.865139	1.21472	1.10086	1.34007	1.20756	0.825783	1.2062	1.07192	1.30341
		4.66691	3.68698	2.76019	1.4945	3.00002	3.71145	1.53922	3.00458	2.48571		2.1492	2.59298			1.52823	1.0852	1.07694	1.11205	0.896872	0.927384	1.08705	1.12874	1.21202	1.14635	1.11838	0.986395	1.11241	1.11602	1.12603	0.786461
		4.20404	4.7138	3.66085	2.72344	1.72183	3.51281	1.71731	2.94385	3.04704		2.87956	2.77824				0.937223	1.09677	0.964711	1.07269	1.00158	1.13165	1.20328	1.05562	1.09173	0.989109	1.05632	1.09434	1.21751	0.816217	1.08964
		4.8839	3.70194	2.78974	3.63935	2.65829	3.82356	3.07221	3.53589	3.61462		2.13811	2.61978				1.09785	1.16951	1.09769	0.78059	1.02032	1.09691	1.19044	0.891104	0.793845	0.953837	0.979255	0.984913	1.14989	1.30173	1.11494
		4.27792	5.81439	5.23585	3.3495	2.39772	1.59986	3.23889	3.09879	3.40176		1.93811	3.12348				1.101	1.06653	1.08274	1.09703	1.0273	0.734698	1.11898	1.33725	1.18243	1.09629	1.15455	0.958928	0.956641	0.881143	1.06141
		4.32354	4.66525	3.99049	3.3053	3.02634	2.80467	1.73101	3.87456	4.29453		1.82442	2.03942				1.02579	1.06131	0.962478	0.989179	1.14713	1.04813	0.999038	1.04085	0.92074	1.06971	1.32862	1.05444	1.39863	1.07683	1.11183
		2.83968	6.75677	3.2803	3.87974	2.82868	2.88718	2.66145	2.59829	3.31465		2.31356	2.2943				1.09459	1.03316	0.927191	1.1567	1.04858	1.12858	0.954066	1.11271	0.815489	1.04038	1.04852	0.879904	0.89617	0.794488	1.08074
		4.12643	3.33884	3.73975	2.78365	3.8106	3.1145	3.17542	3.3987	3.03203		1.28091	2.33602				1.03414	1.02032	1.06887	0.969187	0.916438	1.04198	0.960276	1.09308	1.34099	1.30938	1.02678	1.00865	1.14549	1.03169	1.03482
		4.7106	3.48616	5.1162	3.3337	3.67709	3.69145	3.77426	3.54981	2.08091		1.34225	2.63256				0.883136	1.11491	1.07019	1.08182	1.05581	1.04317	1.23104	1.06043	1.06649	0.915698	1.018	1.29088	1.11307	0.800756	1.46146
		6.40726	4.75852	4.0009	3.44345	3.06744	2.71948	2.52258	2.86556	3.18588		2.87645	2.37593				0.96035	1.20844	1.15734	1.04162	1.11849	1.21373	1.07172	1.14234	1.15038	0.985235	1.13711	1.09019	2.00097	1.28077	1.31603
		4.72679	4.09846	4.38472	3.75502	2.71443	2.504	3.27681	2.68352	4.17574		2.04287	2.21241				1.16513	1.05118	1.03149	1.16278	1.24483	1.06839	1.04238	1.21037	1.00004	1.63999	0.997116	0.951691	1.05376	0.894286	1.01167
		2.39936	3.021	5.22062	2.67465	2.2899	3.20133	2.98715	2.72232	4.03663		1.58737	2.67807				0.935462	1.11202	1.03579	1.15476	1.03683	1.13994	0.809059	0.92114	1.0088	1.07592	1.10405	1.14788	0.788851	0.922947	1.01839
		3.98518	2.25998	2.96417	2.96409	3.01505	3.33427	3.05343	3.56624	3.51112		1.66604	2.45049				1.14397	0.876687	1.01376	1.15542	0.994231	1.20682	1.17688	1.10822	0.943309	1.20073	1.13549	1.06182	1.43953	1.15489	1.28947
		5.1063	5.9734	4.6143	2.72407	2.49041	1.72008	2.6156	3.33911	3.69615		2.36273	2.57171				1.01456	1.32005	1.19138	1.03928	1.123	1.0804	1.19942	1.07989	1.0647	1.4214	1.09245	1.07703	1.10289	1.15607	1.29541
		1.8643	3.19614	4.67848	3.40638	4.76202	2.6944	3.41906	2.91304	3.47767		1.54027	1.98064				1.18812	1.10317	1.31993	1.30824	1.14177	1.19226	0.980954	1.07647	0.988981	0.993815	1.15644	0.870944	1.03184	0.982154	0.943556
		3.88889	5.08919	4.69011	3.55406	2.78271	2.22859	2.04616	3.36476	3.92206		2.39332	3.83791				1.13622	0.965132	1.06107	0.889704	1.03749	1.23333	1.41469	1.08959	1.03007	1.30588	1.1584	1.33639	1.37297	1.13846	1.02185
		4.64196	5.89351	3.703	3.17896	3.09816	3.0603	3.45586	3.73512	3.17721		1.00471	2.31797				1.27967	0.944728	0.938271	1.11258	1.1852	1.39392	0.739466	1.10708	1.10372	0.827135	1.06681	1.28728	1.01555	1.09692	1.0565
		4.70536	4.59979	3.07529	4.00392	3.35453	3.50347	2.79349	2.99056	3.26731		2.72268	3.72609				1.31714	1.06573	1.21822	1.16824	0.942185	1.02398	1.22117	0.99478	1.07011	1.06083	0.999096	1.12522	1.5825	1.30837	1.04321
		2.88831	3.83238	3.99035	3.3729	3.96179	2.40403	4.28034	3.1179	4.35478		1.89383	2.49811				1.10487	1.51483	1.33726	1.13606	1.23711	0.970126	0.959152	1.17914	1.09667	0.927204	0.963752	1.29341	1.36976	1.00008	1.11754
		5.06429	2.05236	4.23104	4.25544	3.4065	2.40368	2.41542	2.4327	2.15593		1.42075	3.32476				1.22842	1.06572	1.09014	1.18191	1.10877	1.07326	0.922489	1.10865	1.16922	1.08837	0.938585	1.21352	1.36777	0.872874	1.10733
		4.40085	3.20833	4.33337	1.92624	2.85903	4.23528	2.01637	3.55012	1.67663		2.43145	2.09413				1.13161	1.20441	1.10963	0.902265	1.177	1.04132	0.961543	1.03853	0.923774	1.02639	0.998283	1.01368	1.98987	0.999046	1.13576
		3.26414	4.7968	4.94831	2.36553	2.40029	2.5728	3.31291	2.73385	3.73391		2.08758	2.13522				1.02722	1.14209	1.09623	1.27613	1.05585	1.14729	1.05114	1.12635	1.09866	1.16087	1.16655	0.924489		1.25863	1.08549
		4.69895	3.75933	4.34536	2.56528	2.50884	2.93314	3.30894	3.63665	3.98663		1.83708	3.67541				1.08204	0.996579	0.77198	1.19848	1.06997	1.2468	0.841087	0.828978	1.08021	1.18154	1.07498	1.03589		1.13621	0.965209
		5.21933	3.9921	4.20524	2.32633	1.5862	3.26366	3.8091	2.64881	3.6694		2.43091	2.48272				1.07668	0.908427	1.04925	1.11771	1.10326	1.15492	1.45516	1.34251	0.899385	1.33876	1.25188	1.13047		1.10726	1.34553
		2.01313	3.01071	4.92461	2.60153	3.64352	2.27188	1.79749	2.76057	2.76229		2.09374	2.24096				1.05968	0.768634	1.09517	0.88304	1.23723	1.06942	1.05805	1.07844	1.03232	1.13052	1.24052	1.11271		1.35028	0.967179
		4.9108	3.09972	6.1578	2.26847	4.08636	2.62635	4.02595	3.5051	4.17339		2.69335	1.87866				1.06781	1.01539	0.886298	0.999496	1.07114	1.07089	1.26645	1.19252	1.0887	1.01005	1.15292	1.22664		1.05018	1.18477
		6.23139	5.00463	5.19491	3.27548	3.3243	1.38103	2.47062	3.6297	3.58736		3.2602	2.02534				0.974155	1.19949	1.14965	1.10185	1.13428	0.989075	1.31791	1.16237	1.14951	1.13526	1.54309	1.08335		1.41756	1.78509
		5.06	3.88214	6.25924	3.27498	2.76125	1.21643	3.59113	3.47256	2.77665		2.43028	2.59407				1.08968	0.952964	1.05655	1.11723	1.07645	1.12642	1.02808	1.00822	1.1671	1.17469	1.17173	1.20035		1.05407	1.31147
		5.69876	1.8074	4.18128	2.88821	1.94811	2.54397	3.22838	3.47852	3.27925		1.83595	2.45479				1.04798	1.09564	1.07789	1.28713	1.13153	1.13067	1.24327	0.961086	1.0327	1.13854	1.32728	1.27213		1.01681	1.39855
		2.36423	5.33435	5.40335	1.60878	3.98385	3.18052	3.18335	3.04869	2.36248		1.9613	2.19359				1.03103	0.945617	1.05837	1.06165	1.13672	1.15103	1.22596	1.10905	1.14997	1.03859	1.17706	1.13998		1.36069	1.48245
		4.31705	4.20066	4.10982	3.28322	4.58266	2.94117	2.24586	4.14556	3.58041		2.65567	2.41217				0.915948	1.09365	0.918499	0.541612	1.27481	1.01118	0.849855	1.19189	1.29693	1.55403	0.940438	1.18899		1.13252	1.0785
		4.51041	2.79984	3.7284	1.01326	4.01472	2.40335	3.41419	1.94667	1.70258		1.21598	2.01711				0.914319	0.969525	0.991634	5.04899	1.40272	1.04679	1.58319	1.10987	1.26593	1.33038	1.37638	1.06284		1.21513	1.22448
		4.86291	2.89185	4.64435	3.22253	3.23214	3.7452	3.14598	3.47298	3.12195		2.67288	2.8929				1.17977	1.07448	0.93532	1.1009	1.20601	1.09738	1.06872	1.18102	1.12088	0.816215	1.07533	1.05272		1.58892	1.16114
		3.84665	3.17096	4.30265	2.51072	2.06797	2.66328	4.00606	2.1215	3.25879		1.4786					1.0493	0.966817	0.9871	1.44657	1.16598	1.11029	0.863359	1.13082	0.966256	1.06863	1.12356	1.07861		1.01389	1.2495
		3.71143	3.09995	4.63618	1.22776	2.95308	3.16359	2.76768	2.96337	3.42581		2.47213					0.999121	0.765864	0.97478	0.993662	1.17225	1.49187	1.06515	1.17208	1.25011	1.03532	1.02524	1.07435		1.07739	1.08572
		4.71133	5.14702	5.25693	3.01185	3.20066	3.80199	2.75382	2.38105	3.72012		1.73441					1.08225	1.13061	1.12154	1.17484	1.04801	1.07702	0.995664	1.10818	1.01098	0.866067	1.06103	1.13117		1.32607	1.17064
		3.69049	1.72206	3.35463	2.30255	4.48807	2.31706	2.23846	2.73045	3.0103		1.787					1.25268	1.01466	1.09573	0.777774	0.918429	1.06414	1.18381	1.21423	1.01334	0.97046	1.1035	1.29639		1.15002	1.25316
		4.37875	4.17815	4.33909	3.02764	3.78236	3.59068	3.2018	4.10725	1.37113		2.0359					1.00921	1.21566	1.00867	1.06961	1.01904	0.869762	1.42868	1.07373	1.12639	0.863521	0.93338	1.22226		1.34271	0.911459
		2.83722	4.26419	4.21761	4.44429	2.28051	4.0555	2.2889	3.48627	3.57079		2.54782					1.02757	1.03807	1.09551	1.064	1.44599	0.970342	1.16924	1.29059	1.02496	1.14222	1.26484	1.18662			1.64015
		1.89485	3.49864	5.40991	3.99618	3.08668	3.62975	3.11321	3.36958	3.35797		1.60572					0.781007	1.02384	1.03064	1.18151	1.02707	0.963612	1.41192	1.18226	1.16701	0.966164	1.08897	2.0272			1.2555
		1.67677	4.37615	2.49003	3.08304	2.48617	2.92286	3.69652	3.91276	3.74497		2.92638					0.929483	0.950346	1.25478	1.31135	1.18632	1.29926	1.1738	1.79519	0.919936	1.04222	1.04078	1.08304			1.12789
		4.97426	2.94618	3.98815	2.94736	3.20291	2.70154	3.30373	4.31692	3.89275		2.80404					1.14473	1.10426	1.01571	1.29245	1.358	1.18664	1.15812	1.11452	1.16381	0.979185	1.08083	1.0676			1.08937
		4.48115	4.04569	4.81655	4.21503	3.57606	2.21067	2.79953	2.89445	3.0942		2.88532					1.1067	0.937999	0.921379	1.17437	0.934929	1.10917	1.06861	1.18264	1.03913	1.07849	1.03114	0.994316			1.08837
		6.17387	1.57486	3.56675	4.17326	2.77344	1.92519	4.38822	4.02885	3.13837		3.37876					1.09808	0.973885	1.14042	1.25418	1.0548	1.2574	1.16703	1.25595	1.01131	1.43378	1.0923	1.67845			1.84875
		4.5864	4.75501	3.9881	3.52444	3.31987	1.25696	1.96913	3.00023	3.13199							1.21968	1.17956	1.10249	0.985015	1.03741	1.41005	1.12359	0.797531	1.1649	1.25859	1.16702	1.15886			1.63685
		5.58061	4.97176	4.01053	3.29954	2.73818	1.20603	3.4885	3.58466	2.11248							0.977079	1.09037	1.33173	1.04041	1.1464	1.05274	1.11002	1.00086	1.30689	1.48561	0.997364	1.29711			2.92759
		4.46376	2.13851	2.16739	3.26349	3.68874	2.42828	1.36843	4.18329	3.26763							1.12096	1.28426	1.01406	1.14987	1.23667	1.56627	1.06334	1.05918	1.12346	1.03597	1.07052	1.01297			2.00283
		4.48876	4.89324	3.52558		2.68594	3.58384	2.65856	2.95482	3.26536							0.910677	1.04813	1.13864	1.16128	0.891411	0.982674	0.959603	1.02057	1.34818	1.18598	1.42392	1.33076
		5.80494	4.71403	3.64418		2.34101	4.34238	2.2095	2.04196	3.25771							1.04062	1.11783	1.03235	1.10854	0.913607	1.02299	1.09406	1.11674	1.25244	1.47985	0.943628	1.76654
		5.60783	4.27172	5.18199		3.50431	2.78274	2.9582	3.20861	2.04913							1.03614	1.18095	1.21465	1.00071	0.938268	1.04546	1.02598	1.2006	1.11643	1.31903	1.13046	1.08024
		3.95912	4.34107	4.82641		3.8351	3.84548	3.13539	2.81677	2.86718							1.1461	1.1854	1.10133	1.06737	1.30389	0.922032	0.919177	1.1894	1.06752		1.23988	1.07356
		3.84199	6.08353	2.51149		2.49502	2.12528	3.7866	1.88291	2.96056							1.35786	1.15461	1.20258	1.06797	1.24002	1.06694	1.06958	1.40723	1.06667		1.112	1.11956
		2.4855	5.00006	1.59516		4.02644	2.24127	2.35677	2.62137	4.42552							1.20533	1.10953	1.30702	1.21463	1.1639	0.997646	1.2454	1.04388	1.11214		1.29075	1.06542
		4.9921	5.44609	3.64206		3.27099	1.69151	1.72981	2.73324	2.89636							1.00819	1.29523	1.27017	0.949847	1.15027	1.20464	1.1676	1.1022	1.44856		1.29421	1.24861
		4.08015	4.85121	4.5334		3.03158	3.55799	3.82499	3.22273	3.6386							1.03047	1.09194	1.07578	1.56585	1.05634	1.14614	1.1446	1.11068	1.04164		1.18882	1.21136
		3.52038	3.94549	3.54994		4.11468	3.31681	2.28852	2.75768	1.68199							0.942893	0.930016	0.973306	0.990062	1.1642	1.25118	1.19866	1.08573	0.788119		1.21199	1.29789
		6.06528	4.49238	3.97946		1.86595	1.2473	3.51921	2.53144	3.73393							1.04349	1.12316	1.10084	1.17017	1.20108	1.1068	1.16097	1.16674	1.05531		0.874827	1.04864
		4.64286	4.50557	4.3393		2.61095	2.08623	3.02843	4.37028	2.2105							1.26952	1.06846	1.02286	1.29205	1.18862	0.955408	0.906233	1.2151	1.12718		0.991583	1.08415
		4.80698	5.07126	2.31233		2.17276	2.97634	1.8266	2.23002	2.6198							0.995019	0.938017	1.21818	1.13255	0.986433	1.42233	1.13307	1.24437	1.10783		1.08691	1.26173
		4.16218	4.99717	3.46242		2.9208	3.37578	3.08885	3.61008	3.08098							1.05283	0.989503	1.05711	1.17639	1.10813	1.08787	1.07365	1.17975	1.44889		1.43623	0.998948
		5.91566	4.17261	4.63237		2.85744	4.34386	3.84945	3.19865	1.85312							1.04695	1.06871	0.987177	1.21904	0.9993	1.10265	1.21112	1.0552	0.958378		1.18391	1.05133
		4.79891	5.69087	5.26504		2.91149	3.54236	2.16536	2.70595	4.30359							0.915356	1.17086	1.1519	1.2762	1.06829	1.01899	1.07335	1.10033	1.10826		0.992118	1.60879
		4.97231	3.72865	4.9892		3.20191	3.31096	3.34419	2.38512	4.10166							1.09586	1.33845	1.30383			1.13214	1.33082	0.89703	1.1705		1.04957	1.14659
		4.14031	2.94965	3.41135		2.77481	2.57479	2.92206	3.69534	3.27391							0.989826	0.994103	1.09397			1.13434	1.32822	1.00468	1.00983		1.17425	1.65692
		5.11919	5.32012	5.32943		3.34398	4.41356	2.8904	3.72895	3.32444							0.972321	1.2574	1.16387			0.951258	1.00728	1.03932	1.11287		1.0665	1.07498
		3.98262	1.22861	3.14698		1.09004	3.74697	3.09076	2.59774	3.75134							1.08881	1.05948	1.09767			1.11624	1.01369	1.10642	1.14221		1.00713	1.01171
		4.95133	3.6302	3.76368		2.76909	3.02801	3.66078	3.94741	2.1969							1.05814	1.0915	1.08587			1.08978	1.23691	1.10301	1.05318		1.11605	1.14752
		4.62874	3.67968	4.61518		2.96254	3.16542	1.08247	2.97157	3.71173							1.01727	0.965583	1.18057			1.11142	1.20715	1.19577	1.07042		1.08583	1.61773
		4.04926	2.2761	4.71739		4.86096	3.82456	2.6396	2.0486	1.44072							1.15124	1.26944	1.18444			1.18991	1.02415	1.24954	1.01372		1.26992	1.01467
		1.98463	3.45979	3.65715		2.90656	3.35186	2.36676	2.60337	1.48154							1.14508	1.27217	0.894381			1.07092	1.27772	0.98121	1.1429		1.08076	1.2417
		4.76556	3.10981	6.21167		2.60637	4.02524	3.45547	4.00668	3.47819							0.896479	1.08335	1.19717			1.03687	1.32563	0.976584	1.02196		1.08278	1.08065
		2.66071	4.34778	3.4697		2.84954	3.1591	3.01752	3.5597	2.67843							1.74292	1.10901	0.987142			1.20067	1.09139	1.17967	1.09347		1.08655	1.05191
		3.50725	5.28052	5.13727		3.7608	2.34235	3.0694	3.62569	3.19034							1.06102	0.953484	1.03828			1.12774	1.12425	1.18978	1.33799		1.30454	1.01576
		4.34095	2.1215	4.73185		2.23783	3.83028	4.31916	2.3206	1.50608							1.20656	1.16168	1.20737			1.47698	1.15361	1.23217	1.38276		1.17256	1.23115
		4.23557	4.98224	3.28354		3.19646	3.29179	2.12341	2.81482	2.27382							1.15236	1.06	1.02075				1.24336	1.28998	1.01101		0.944035	1.29156
		5.90556	2.97673	4.99333		2.48286	2.79431	2.88922	1.78126	3.86922							1.06687	1.09216	1.02932				1.16796	1.0234	1.02248		0.940643	1.77533
		2.79212	4.70164	5.5931		2.26895	3.33256	1.94822	2.52001	3.60916							1.16825	0.953437	1.16154				1.04397	1.28137	1.12159		1.04988	1.11094
		1.60403	3.35462	3.97734		3.78401	3.34464	2.71778	2.98713	4.45185							0.99882	1.28568	1.04085				1.20082	0.917753	1.04298			1.03492
		4.02346	1.85196	4.96992		3.17597	3.20223	2.60806	3.48957	3.60634							1.07053	0.983047	1.0841				1.31569	1.12127	1.14541			1.34924
		4.66218	5.78799	5.32041		3.54136	3.38172	3.54136	3.70127	2.64304							1.19452	1.11981	1.95551				1.15137	1.17848	0.807086			1.11072
		4.35835	3.60594	5.94662		4.18181	3.37378	3.38819	3.59636	3.80142							1.02229	1.317	1.17112				1.03151	1.22773	0.950172			1.34035
		3.62476	4.02403	4.45839		4.56013	1.91786	1.17236	2.194	3.20348							1.20799	1.08874	1.33653				0.97675	1.01943	1.03165			0.988469
		4.09188	3.63812	7.02253			1.98536	2.76498	2.74621	3.79078							1.07484	1.02446	1.38265				1.23293	0.966948	1.13983			1.14874
		2.25731	5.06992	5.52789			2.87384	2.82403	3.20585	3.59199							1.21905	1.18884	1.0791				0.951391	1.28534	0.944174			1.16608
		5.26544	5.3446	2.00139			4.0701	1.34044	3.60276	3.47481							1.17031	1.28194	1.04911				1.23808	1.28547	1.08059			1.02812
		4.0681	2.54485	3.14563			1.90969	2.52668	3.65371	4.07177							1.06197	1.1331	1.06466				1.17445	1.23107	1.12834			1.42388
		2.84645	4.40024	6.15194			3.49722	4.53036	1.7629	3.34248							1.27865	1.07811	1.03927				1.04105	1.24666	1.71314			1.34
		4.04842	4.87284	4.15541			3.76714	2.56658	2.97067	2.89756							1.78717	1.10045	1.33186				1.38512	1.23789	1.02168			1.4677
		5.40307	4.08014	3.31091			3.43078	3.29704	4.33762	2.21583							0.975277	1.23402	1.22487				1.25918	1.12368	1.06655			1.08547
		3.09737	4.58034	4.38198			3.87596	2.8047	2.92102	3.12092							1.04059	0.886559	1.14029				1.08301	1.19558	1.36322			1.76986
		3.09906	4.5853	4.95345			2.66854	2.91163	3.141	3.87449							1.34127	1.05	1.0847				1.25691	1.20579	1.25101			1.00452
		2.91869	4.53756	4.47112			3.4318	2.95251	3.21031	3.77412							1.59253	1.08157	1.24004				1.14051	1.22666	0.955798			2.11062
		4.67278	2.73024	5.37425			1.72404	3.25712	1.42373	3.45381							1.07698	0.949382	0.99944				1.20018	2.1004	1.46291			1.18963
		5.57945	5.04606	4.61293			2.93772	2.68488	2.64293	2.94385							0.921286	1.31328	1.4494				1.04721	1.13734	1.16326
		3.38714	5.16209	5.78307			3.47423	2.76286	1.05234	3.84308							1.35258	1.01697	0.919863				1.1315	0.917704	1.16356
		4.1155	5.07759	2.99872			3.38637	3.69218	4.14477	3.86589							1.10047	1.10529	1.19523				1.147	0.969553	1.01028
		5.73596	4.18493	4.13202			2.8411	2.9996	2.29531	1.06011							1.20259	1.0085	1.06608				1.08081	1.08708	1.19293
		2.09226	4.03895	4.87399			2.68149	3.00806	3.74555	3.75699							1.1472	0.957204	1.30875				1.09824	1.08793	1.29554
		4.98744	5.66338	5.88506			4.03501	1.68576	3.68981	3.34991							0.976145	1.23093	0.998997				1.19002	0.960045	1.09326
		4.35045	2.47451	4.98499			3.58085	3.20248	3.44651	2.20854							1.00394	1.45816	1.20007				1.24774	1.09572	1.46033
		5.01156	6.96612	6.5151			3.72093	3.87632	3.58529	3.79621							1.12827	1.16969	1.10691				1.20626	1.07739	1.72791
		3.34335	4.54496	5.03001			2.52899	3.14115	2.70098	3.41864							1.01863	1.02466	0.955539				1.11205	1.01077	1.34139
		4.64136	3.00537	4.55883			3.07705	3.66827	3.08246	2.69651							1.12824	1.06734	1.14412				1.14588	1.1667	0.860481
		3.42922	4.01757	3.07794			3.59232	2.53432	2.46037	3.38336							1.30764	1.12891	0.854163				1.05998	1.20845	1.14381
		2.42961	4.77177	4.70947			3.39837	1.8954	3.89451	2.24991							0.99943	1.34207	1.16168				1.08506	0.884126	1.04815
		3.9283	3.64682	3.95722			2.74183	3.36657	2.90094	3.47582							1.00943	1.05348	1.09216				1.14793	0.962371	1.09073
		3.02638	3.8889	6.69782			2.87078	2.38852	3.16414	2.84388							1.17946	0.919422	1.12973				1.06562	1.04297	1.22801
		3.5283	5.19541	4.69061			3.01558	3.10325	3.447	2.4839							1.15469	1.10721	1.20754				1.07894	1.08172	1.01977
		5.57153	4.5923	4.96494			3.6445	3.62834	3.20484	3.80265							1.16931	1.05156	1.07598				1.06441	1.02753	1.2219
		5.21707	4.77478	4.30199			3.03762	3.46212	3.28404	1.5359							1.21514	1.29628	1.74758				1.30068	1.09631	1.209
		3.85918	5.14918	5.01096			3.55282	3.40741	3.60864	3.08033							1.23693	1.22461	1.01947				1.14658	1.15751	0.994846
		4.01855	2.93531	4.16626			3.42057	4.07215	3.97587	1.04181							1.18239	1.00706	1.30713				1.18937	1.03329	0.986558
		5.50919	3.28881	4.3951			4.02126	2.64575	3.64341	1.75974							0.90057	1.15964	1.47705				1.20784	1.05969	1.09033
		4.57632	3.67452	3.48774			4.08073	3.2127	2.54629	2.59418							1.07829	1.19274	1.09999				1.1507	1.17438	1.18158
		3.01283	4.90356	3.70762			4.3079	2.9935	3.35452	3.09776							0.907106	0.961111	1.03605				1.05876	1.31601	1.67446
		3.2767	3.10491	3.70818				3.39892	3.05473	3.19613							1.0178	0.953491	1.00399				1.08721	0.948895	0.97382
		4.86347	3.39675	5.19352				2.89828	2.50471	2.39823							1.01833	1.12756	1.02624				1.0819	1.17985	1.01269
		4.74962	4.0916	4.69151				2.76303	3.30161	3.16927							1.09431	1.02031	1.34636				1.13997	1.19786	1.27869
		4.51641	4.417	4.39001				3.42629	2.59721	3.39509							1.12746	1.38234	1.13506				1.27588	1.46831	1.1757
		2.94609	4.32794	4.04494				3.90331	3.49604	4.12164							0.867608	1.29692	1.0096				1.19337	1.06216	1.21971
		3.18978	3.75335	4.33214				3.05993	3.34852	3.21573							1.21021	0.975481	1.09284				1.27628	1.56643	1.15236
		4.54348	4.15838	4.06468				2.51888	2.42385	2.96869							0.967673	1.64586	1.09217				1.08822	1.32159	1.0143
		2.82738	5.43973	3.68093				3.73431	2.74692	3.68471							1.16378	1.32618	1.04538				1.18339	1.75357	1.13332
		5.16177	3.71969	5.24441				1.57018	3.21853	3.90015							1.28728	1.27874	1.49536				0.979429	0.897664	0.920215
		3.85747	4.22864	3.79281				3.59677	3.8147	1.98327							1.16061	1.13651	0.972786				1.12493	1.20734	1.21074
		5.1142	2.57462	5.50044				1.2916	2.10433	3.05683							0.883039	1.10486	1.07212				0.978644	1.22063	1.08139
		5.8119	4.99671	3.4673				2.89323	2.35413	1.41055							1.38215	1.12078	0.910876				1.22471	1.07685	1.97656
		1.69944	4.50597	6.01279				2.85996	2.38635	3.37059							1.04974	1.21314	1.00921				1.59315	1.1128	1.2814
		4.10239	4.89054	4.29121				3.23712	3.7761	3.7937							1.10369	0.94818	0.961133				1.11587	1.16733	1.11256
		4.41873	4.22373	3.44				2.38023	3.46069	3.21804							1.24526	1.3526	1.22585				1.26858	0.994057	0.98706
		2.09206	5.70753	4.01661				3.57329	2.58759	2.58195							1.03461	1.37146	1.13267				1.13374	1.11946	1.40139
		4.6313	1.52371	5.96344				2.75056	3.33863	3.24854							0.84468	1.21588	1.14151				1.11822	1.06197	1.07187
		1.5782	2.35171	5.16424				1.68534	2.90813	3.46346							1.13484	1.09871	1.23324				1.09147	1.20939	1.06937
		2.31818	6.80061	4.50529				2.56402	2.67501	1.00976							1.22137	1.01259	0.972515				1.05155	1.19685	1.33059
		5.48823	3.63288	2.05198				3.32471	2.51829	1.10032							0.958987	0.99687	1.1106				1.60552	1.13175	1.01064
		5.67884	5.55209	5.14494				2.74377	2.51544	3.64542							1.04927	2.0874	1.13926				1.10393	1.23998	0.995627
		4.01396	4.27216	2.73519				3.32729	3.64677	2.81436							0.87747	1.13215	1.02874				1.20666	1.23775	1.04645
		5.05492	2.89843	6.10615				2.69652	3.08771	3.7768							1.33868	1.09476	1.2663				1.18798	1.50866	1.10962
		5.41019	2.85156	2.91372				3.71171	3.39093	2.73019							0.994852	1.1087	1.11142				1.36217	1.33915	1.02381
		5.99309	5.40088	6.05157				2.4426	4.37431	3.15482							1.06507	1.13102	0.991703				1.32587	1.46904	1.0013
		5.63917	5.05217	2.38822				2.63679	3.29609	3.91847							1.29405	1.92207	1.16238				1.19349	1.68326	1.56096
		5.02742	4.24694	6.27414				3.57455	3.36433	3.18129							0.960022	0.992453	1.01813				1.07606		1.08411
		5.61262	1.96793	3.44407				2.21422	3.52338	2.95423							1.04238	0.800463	1.08937				1.18959		1.12322
		4.38896	3.93265	5.1344				2.34016	3.0306	3.31628							1.11137	1.06056	0.963428				1.34962		1.07429
		3.52713	4.90738	3.82841				3.23371	3.44036	1.2916							1.13783	1.0529	1.29954				1.45139		1.00159
		4.22801	3.87481	3.20422				2.73049	3.04584	3.22911							1.14557	1.1703	1.08014				1.30174		1.0609
		4.79289	5.21323	6.04724				2.201	3.68021	2.66706							0.996109	1.1837	1.04193				1.14185		1.04437
		3.95355	1.68597	4.36389				1.52152	3.2288	3.88488							1.07457	1.0421	1.0659				1.07873		1.02265
		4.26509	2.74766	5.20627				3.10467	1.32843	2.51873							0.797212	1.23841	1.34248				1.31655		1.15974
		5.43902	2.65381	3.5786				1.68459	1.59589	4.23416							1.18193	1.05514	0.895947				1.22135		1.26279
		2.74526	5.14623	4.07936				1.69231	2.5215	2.7876							1.40779	1.58378	1.41314				1.36152		1.94853
		4.11337	3.7711	6.25508				2.2403	3.26284	3.2331							1.20444	0.94442	1.15273				1.53509		1.32272
		5.08716	3.83437	3.78926				2.43294	3.51527	3.42356							1.04055	1.15252	1.02723				1.07364		1.44288
		5.07654	4.18908	5.71174				1.98836	3.3408	2.7941							1.06483	1.12072	1.12252				1.20094
		4.715	3.27021	5.65157				4.02479	2.90241	2.87941							1.08338	1.11317	1.42318				1.27739
		3.80275	3.66647	5.48221				3.17223	3.66957	3.84297							1.029	0.923324	1.17326				1.52347
		5.79652	5.40761	5.48677				2.36794	3.5587	1.13433							1.04295	1.16713	1.37013				2.13253
		4.45914	4.44936	6.48997				1.59689	3.06007	0.99853							1.02753	1.19453	1.08463				1.1202
		4.7394	4.25661	1.6496				3.72116	3.78358	1.13441							1.14914	0.871346	1.1195				1.1459
		3.44711	5.18086	3.86817				2.92246	2.3102								1.15995	1.41665	1.13868				1.25984
		4.51018	4.42618	3.92867				4.39421	1.8786								1.02402	1.20302	1.11105				1.33746
		4.49309	4.06856	3.5887				3.51999	2.82672								1.20085	1.16462	1.06968				2.19535
		3.77296	6.06325	4.63438				3.56133	2.73523								0.944435	1.13838	1.04001				1.28641
		5.05635	5.35221	4.02301				4.40303	3.17849								1.11731	0.914692	1.13669
		4.63559	6.36166	4.73731				3.22005	2.18357								0.977915	1.02683	1.39969
		4.63212	3.57996	4.58969				2.72512	3.5924								0.966912	1.30207	1.06524
		5.00778	4.33869	4.85521				3.75764	3.78392								1.08323	0.931552	1.07983
		3.42097	3.71543	4.67899				2.58784	3.30117								1.05761	0.94617	1.1069
		3.44883	3.09699	4.16064				3.6151	2.1908								1.17112	1.17607	0.817242
		4.50463	5.40181	4.29344				1.70269	2.98536								1.01997	1.03158	1.25738
		2.49957	3.69827	2.81447				3.08429	3.52368								1.88462	0.938869	1.06756
		4.97972	3.22871	3.66319				3.03188	2.482								1.13243	1.4018	0.9157
		3.51466	4.03756	3.05771				2.54512	3.20322								1.03098	1.0783	1.1234
		4.66561	6.87986	5.16377				3.45302	3.08412								1.20217	1.18682	1.11979
		5.19	4.31088	1.29861				2.5777	2.71927								1.01884	1.13628	1.14474
		3.76359	1.40617	5.14174				2.1511	3.36668								1.28013	1.14367	1.02071
		2.77305	3.77256	6.45454				2.35923	3.28686								1.0655	1.31452	1.08581
		4.35486	3.83204	2.93388				2.95576	2.65677								1.1375	0.938308	1.52562
		3.77931	5.12441	5.18533				4.54314	1.48647								1.11655	1.16742	0.939027
		3.72373	3.24036	5.15609				3.61096	3.42688								1.18714	1.18884	0.939907
		2.18199	3.97458	3.28599				2.53735	2.52569								0.992465	1.03067	0.998104
		4.64805	3.08648	3.32013				3.04875	2.8304								1.07807	0.943991	1.09261
		5.31389	3.83113	3.83032				3.12541	3.58175								1.37718	1.09359	1.02247
		3.93831	3.9051	4.83358				2.78127	3.53357								1.6667	1.24596	1.30986
		3.28253	3.52555	3.94506				4.04847	1.80327								1.1323	1.35219	1.03619
		5.5066	4.17404	4.75721				2.40607	3.66436								1.11332	0.915045	1.12447
		2.37676	5.28635	5.61392				2.88335	4.01891								1.03429	1.21211	1.19762
		2.70253	5.81638	4.88761				2.84029	3.54033								0.949412	1.01733	0.87852
		3.62196	3.94484	5.19494				1.97975	2.44706								1.32242	1.36524	1.11051
		4.28705	3.91507	3.57273				1.68887	3.61305								1.23936	1.26678	0.888819
		3.43088	2.88067	4.72144				3.60176	3.58845								1.01703	1.04637	1.15844
		4.24141	4.79757	3.83137				3.32557	4.25907								1.23179	1.08825	1.13178
		4.31707	4.19577	2.46757				2.80225	2.57535								0.89278	1.02088	1.35719
		5.09922	5.22337	3.04353				3.47638	2.69124								0.717987	0.965944	1.07392
		5.03855	2.78695	5.89312				3.57685	3.65565								1.06323	1.36639	1.09307
		5.24124	4.96191	5.11325				3.32959	3.26425								0.88174	1.14185	1.08726
		4.30175	3.60658	4.54702				2.89475	3.27826								1.19626	0.922885	1.51023
		3.12569	3.57011	3.17654				3.09423	1.44154								1.05502	1.21064	1.12932
		4.14303	4.12426	4.58696				2.20584	4.01549								1.17134	1.14534	1.39437
		4.35092	3.98908	2.89073				1.92531	3.88066								1.11477	1.1822	1.19616
		2.47252	2.60397	3.62757				3.06567	1.07396								1.07434	1.13264	1.15389
		4.17206	5.12371	1.73651				2.01243									1.13981	1.08099	1.12757
		3.3747	4.57778	3.78162				3.53802									1.08193	1.05208	1.12417
		4.17005	3.13209	3.51606				3.36599									1.38765	0.959571	1.71542
		5.40507	5.26859	4.89757				2.92981									1.23758	1.24527	1.23397
		4.90964	3.29648	3.36685				3.307									1.52955	1.39772
		3.22306	4.02996	5.00877				3.78255									1.09327	1.04528
		4.79338	3.6731	6.06386				3.38101									1.29953	1.14924
		3.88397	5.0721	4.2267				2.12268									1.31392	1.04097
		3.6126	5.51576	4.32069				3.69558									0.956074	1.10497
		5.22163	4.54503	5.60473				1.55395									1.09477	1.16372
		3.42858	5.16443	3.77138				2.72752									1.02767	1.23221
		3.02145	5.31436	5.09914				4.42067									1.13885	1.2039
		3.79524	4.195	4.8349				3.71082									1.07096	1.33494
		5.20658	5.45957	5.04952				2.90072									1.16965	1.88764
		4.60493	3.64317	4.98279				3.30554									1.09325
		4.3205	4.04404	6.04009				4.16662									1.23948
		3.09197	3.89694	2.6623				2.81478									1.20923
		4.4345	4.8361	4.4807				2.68799									1.14558
		4.58174	5.09045	6.95689				4.02329									1.12706
		4.3325	2.18857	4.44697				2.1097									1.50349
		5.84267	5.15208	5.59586				3.86255									1.7127
		3.50163	3.74369	2.78499				2.86366									1.31119
		4.97655	5.34292	4.21101				2.19472									1.20886
		5.20519	3.26903	5.00956				3.42659									1.4968
		3.41431	3.46414	3.62802				3.21495									1.5758
		3.33151	3.68348	2.79929				3.90818
		5.04079	3.3808	4.70638				3.2059
		2.28019	4.62285	4.08449				4.17694
		5.9063	2.3527	4.24772				3.54181
		4.96884	4.84641	4.44934				3.38465
		5.04876	4.09787	4.00246				2.49098
		3.59792	3.7804	3.71095				2.91726
		4.71781	5.58332	4.85121				3.06082
		4.82528	4.84871	3.17612				3.28457
		3.27884	5.41295	5.05973				3.37088
		3.06947	3.6122	6.25269				3.57088
		4.11339	5.25674	4.88782				3.26941
		5.01762	3.58144	5.25895				3.60462
		4.79845	3.74955	6.01639				3.17782
		5.47981	2.95503	5.78541				3.04397
		4.27638	3.35691	4.2751				1.5968
		1.83786	4.61938	2.10998				2.04323
		4.42259	4.98728	4.74637				2.67134
		3.43821	4.82521	5.28614				2.90261
		5.25791	4.45398	5.7166				4.15736
		5.60023	2.88207	2.94511				4.21489
		3.57729	3.31703	5.68388				2.34721
		4.96001	4.60592	4.52994				3.75731
		4.62829	4.19294	4.82355				4.30544
		2.82942	5.91598	4.64491				4.47505
		5.94616	4.45799	3.52869				2.93101
		4.01379	4.1249	5.2743				2.43728
		4.55209	3.02354	5.22937				3.78727
		4.1498	5.44921	5.76147				2.7683
		4.07882	4.95079	3.89581				3.14978
		4.38036	4.43367	5.06766				3.67391
		2.29179	3.71471	3.38571
		3.9016	4.62899	4.20191
		4.81881	5.45449	2.83511
		2.88701	3.76122	3.92631
		5.19798	4.98922	2.81008
		4.15473	4.1613	6.20228
		5.33416	3.32626	4.38006
		4.7408	4.25179	3.755
		4.30288	4.11864	4.83732
		5.14722	5.17327	4.54634
		3.53995	5.54673	3.05765
		3.71844	6.2894	5.17223
		4.89982	2.58827	5.64531
		5.45236	4.87487	4.30456
		3.22584	5.65071	4.31639
		2.9544	4.76829	6.1632
		5.16187	5.95865	3.98867
		3.80308	3.71834	4.08954
		2.78276	4.04465	1.63093
		4.13422	4.21294	4.98772
		3.41502	4.13835	3.96071
		4.02926	5.18472	3.88699
		3.77848	5.19145	4.11599
		4.43179	5.67837	5.82801
		5.63175	5.7473	5.46598
		4.17049		5.53382
		5.25791		2.30352
		5.1826		5.22519
		4.15191		6.48726
		3.21574		5.20741
		5.06095		2.90146
		3.58804		4.95713
		5.11557		5.67706
		4.98842		5.04807
		5.19877		5.74999
		4.10145		3.9148
		4.37367		3.911
		6.71127		5.84815
		5.96303		5.76159
				4.60097
				5.37501
				4.26978
				4.93923
				4.65079
				4.31219
				5.19336
				4.87706
				5.00658
				5.58711
				4.43764
				6.21023
		349	335	361	100	135	168	310	254	212	41	97	86	45	43	55	279	268	258	115	115	127	216	194	206	103	130	146	74	91	100
		4.13557	4.20788	4.41944	3.00735	2.99777	3.05709	2.93699	3.01672	3.04004	2.32306	2.15287	2.37452	1.88655	1.79248	1.83619	1.10513	1.11349	1.11464	1.14868	1.09257	1.10233	1.15754	1.14986	1.11836	1.12092	1.09836	1.15694	1.14326	1.09018	1.17099
				4.2543			3.02074			2.99792			2.28348			1.83841			1.11109			1.11453			1.14192			1.12541			1.13481
	Filaments	156	163	158	91	107	95	157	149	128	116	127	109	110	103	102	314	301	296	97	111	124	244	247	258	182	201	206	119	119	135
	NOT Moving	17	14	15	24	18	18	37	34	37	49	41	43	65	51	48	3	4	7	0	3	4	5	4	7	3	9	6	7	4	4
	Moving	139	149	143	67	89	77	120	115	91	67	86	66	45	52	54	311	297	289	97	108	120	239	243	251	179	192	200	112	115	131
	% Moving	89.1026	91.411	90.5063	73.6264	83.1776	81.0526	76.4331	77.1812	71.0938	57.7586	67.7165	60.5505	40.9091	50.4854	52.9412	99.0446	98.6711	97.6351	100	97.2973	96.7742	97.9508	98.3806	97.2868	98.3516	95.5224	97.0874	94.1176	96.6387	97.037
	Avg. % Moving			90.34			79.2855			74.9027			62.0085			48.1119			98.4503			98.0238			97.8727			96.9871			95.9311
			Sample	Speed	% Moving	Speed X % Moving
			WT DMSO	4.25	90.3	3.83775
			WT 2 uM KNX-002	3.02	79.3	2.39486
			WT 5 uM KNX-002	3	74.9	2.247
			WT2 10 uM KNX-002	2.28	62	1.4136
			WT2 20 uM KNX-002	1.84	48.1	0.88504
			T130A DMSO	1.11	98.5	1.09335
			T130A 2 uM KNX-002	1.11	98	1.0878
			T130A 5 uM KNX-002	1.14	97.9	1.11606
			T130A 10 uM KNX-002	1.13	97	1.0961
			T130A 20 uM KNX-002	1.13	95.9	1.08367
			Sample	% Moving
			WT DMSO	90.3
			WT 2 uM KNX-002	79.3
			WT 5 uM KNX-002	74.9
			WT2 10 uM KNX-002	62
			WT2 20 uM KNX-002	48.1
			T130A DMSO	98.5
			T130A 2 uM KNX-002	98
			T130A 5 uM KNX-002	97.9
			T130A 10 uM KNX-002	97
			T130A 20 uM KNX-002	95.9
			Sample	Speed X % Moving
			WT DMSO	3.83775
			WT 2 uM KNX-002	2.39486
			WT 5 uM KNX-002	2.247
			WT2 10 uM KNX-002	1.4136
			WT2 20 uM KNX-002	0.88504
			T130A DMSO	1.09335
			T130A 2 uM KNX-002	1.0878
			T130A 5 uM KNX-002	1.11606
			T130A 10 uM KNX-002	1.0961
			T130A 20 uM KNX-002	1.08367
