# Supplementary material for: MyosinA is a druggable target in the widespread protozoan parasite Toxoplasma gondii
Source: PLoS Biol. 2023 May 8;21(5):e3002110. doi: 10.1371/journal.pbio.3002110 (PMC10185354; doi:10.1371/journal.pbio.3002110)
Supplement: S14 Data — (XLSX) [file pbio.3002110.s030.xlsx]

## Sheet: TgMyoA 1-778 HisTEV - 9Feb22
CP - 9Feb22 - TgMyoA1-778 His TEV C' uncut - Sx200
UV(280 nm)_volume	UV(280 nm)_mAU
0	1.17415
0.00499725	1.17384
0.0116653	1.17384
0.0116653	1.17384
0.0116653	1.17384
0.0116653	1.17384
0.0116653	1.17384
0.0116653	0.432766
0.0154305	0.210312
0.0154305	0.210312
0.0161667	0.136161
0.017765	0.0624761
0.019165	-0.00994682
0.0217667	-0.0113512
0.0244331	-0.0115065
0.0270996	-0.0108884
0.0297699	-0.0119967
0.0324364	-0.0132587
0.0351028	-0.0138832
0.0377693	-0.0145077
0.0404358	-0.0152827
0.0431061	-0.0155901
0.0457726	-0.0157438
0.048439	-0.0160512
0.0511055	-0.015252
0.053772	-0.0144527
0.0564423	-0.0141388
0.0591087	-0.0138249
0.0617752	-0.0135127
0.0644417	-0.013668
0.0671082	-0.0135143
0.0697212	-0.0132069
0.0723877	-0.0135192
0.075058	-0.014299
0.0777245	-0.013681
0.0803909	-0.013681
0.0830574	-0.0138363
0.0857277	-0.0133736
0.0883942	-0.0133736
0.0910606	-0.0138363
0.0937271	-0.0133687
0.0964355	-0.0132134
0.099102	-0.0141453
0.101768	-0.0141469
0.104439	-0.0139916
0.107105	-0.014299
0.109772	-0.0144527
0.112438	-0.0144527
0.115105	-0.0147634
0.117775	-0.0138298
0.120441	-0.0124303
0.123108	-0.0119643
0.125774	-0.0108771
0.128441	-0.0101021
0.131111	-0.0101021
0.133778	-0.0102575
0.136406	-0.00994682
0.139072	-0.0104128
0.141739	-0.0118123
0.144405	-0.011966
0.147076	-0.0132312
0.149742	-0.0136988
0.152409	-0.0133914
0.155075	-0.0127733
0.157745	-0.0126196
0.160412	-0.0123073
0.163105	-0.0121504
0.165775	-0.0130856
0.168442	-0.0136874
0.171108	-0.015087
0.173775	-0.0166434
0.176441	-0.0181999
0.179111	-0.0199327
0.181778	-0.0215118
0.184444	-0.0222933
0.187111	-0.0220247
0.189777	-0.0214001
0.192448	-0.0206187
0.195114	-0.019525
0.197781	-0.0185866
0.200447	-0.0171628
0.203114	-0.0155836
0.205784	-0.0143346
0.20845	-0.013668
0.211117	-0.01305
0.213783	-0.0125856
0.21645	-0.0124303
0.21912	-0.0121197
0.221786	-0.0133849
0.224453	-0.0159154
0.227119	-0.0184459
0.229786	-0.0211301
0.232456	-0.023811
0.235123	-0.0244533
0.237789	-0.0244549
0.240456	-0.0247656
0.243122	-0.0235003
0.245792	-0.0209699
0.248459	-0.01875
0.251125	-0.0166887
0.253792	-0.0146258
0.256458	-0.0144479
0.259129	-0.0147569
0.261795	-0.0144462
0.264462	-0.0144462
0.267128	-0.0144462
0.269794	-0.0141356
0.272465	-0.0135127
0.275131	-0.0130483
0.277798	-0.0124303
0.280464	-0.0118123
0.283131	-0.0115049
0.285801	-0.0110421
0.288467	-0.0111974
0.291134	-0.0115081
0.2938	-0.0113544
0.296467	-0.0112007
0.299137	-0.0102655
0.301804	-0.0093304
0.30447	-0.00839525
0.307137	-0.00746011
0.309803	-0.00652981
0.312473	-0.00622079
0.31514	-0.00668513
0.317806	-0.00714786
0.320473	-0.0083904
0.323139	-0.00963295
0.325809	-0.0105681
0.328476	-0.0116569
0.331142	-0.0124319
0.333809	-0.0122766
0.336475	-0.0110357
0.339146	-0.0108803
0.341812	-0.0105729
0.344479	-0.00901976
0.347145	-0.00901976
0.349812	-0.00855542
0.352482	-0.00793738
0.355148	-0.00809108
0.357815	-0.00933363
0.360481	-0.00933363
0.363148	-0.0099533
0.365818	-0.012131
0.368484	-0.0124384
0.371151	-0.0130564
0.373817	-0.0136745
0.376484	-0.0136745
0.379154	-0.0133622
0.381821	-0.0128963
0.384487	-0.012118
0.387154	-0.0114935
0.38982	-0.0114935
0.39249	-0.0114935
0.395157	-0.0114935
0.397823	-0.0118058
0.40049	-0.0118058
0.403156	-0.0124271
0.405827	-0.0132037
0.408493	-0.013359
0.41116	-0.013359
0.413826	-0.0136696
0.416492	-0.0149187
0.419163	-0.014299
0.421829	-0.0146097
0.424496	-0.014765
0.427162	-0.0146097
0.429829	-0.014765
0.432499	-0.0150756
0.435165	-0.014765
0.437832	-0.0136712
0.440498	-0.0142893
0.443165	-0.0142893
0.445835	-0.0146016
0.448502	-0.015417
0.451168	-0.0160593
0.453835	-0.0187645
0.456501	-0.0200298
0.459171	-0.0201851
0.461838	-0.0198745
0.464504	-0.0198745
0.467171	-0.0192516
0.469837	-0.0182808
0.472507	-0.0173278
0.475174	-0.0155772
0.47784	-0.0130467
0.480507	-0.0127361
0.483173	-0.0124271
0.485844	-0.0116537
0.48851	-0.011809
0.491177	-0.0119643
0.493843	-0.0119643
0.49651	-0.0121197
0.49918	-0.0125872
0.501846	-0.0133671
0.504513	-0.014786
0.507179	-0.0160302
0.509819	-0.0160302
0.512489	-0.0163425
0.515156	-0.0161888
0.517822	-0.015726
0.520489	-0.014951
0.523159	-0.0133752
0.525826	-0.0127539
0.528492	-0.0119757
0.531158	-0.0119757
0.533829	-0.0121326
0.536507	-0.0132409
0.539173	-0.0154575
0.54184	-0.0173618
0.544506	-0.0181594
0.547176	-0.0190865
0.549843	-0.0190865
0.552509	-0.0186205
0.555176	-0.0178423
0.557842	-0.016734
0.560513	-0.0130969
0.563179	-0.0124546
0.565845	-0.011191
0.568512	-0.0108803
0.571178	-0.0108803
0.573849	-0.0116537
0.5765	-0.011966
0.579166	-0.0125873
0.581833	-0.0136745
0.584503	-0.0138282
0.58717	-0.0144495
0.589836	-0.0146048
0.592503	-0.0144495
0.595169	-0.0142941
0.597839	-0.0141372
0.600506	-0.0138233
0.603172	-0.013668
0.605839	-0.0139787
0.608509	-0.0135159
0.611176	-0.0132069
0.613842	-0.0130532
0.616508	-0.0127442
0.619179	-0.0124335
0.621845	-0.0121229
0.624512	-0.0122782
0.627178	-0.0124352
0.629848	-0.0130564
0.632515	-0.0147666
0.635181	-0.0149203
0.637848	-0.0155416
0.640518	-0.0160092
0.643185	-0.0158538
0.645851	-0.0160092
0.648518	-0.0168262
0.651237	-0.0160464
0.653904	-0.0151112
0.65657	-0.0151112
0.659237	-0.014024
0.661907	-0.013249
0.664574	-0.0123171
0.66724	-0.0110745
0.669907	-0.00885796
0.672573	-0.00777235
0.675243	-0.00777235
0.67791	-0.00777235
0.680576	-0.00839201
0.683243	-0.00807814
0.685909	-0.00838878
0.68858	-0.0077481
0.691246	-0.00553486
0.693859	-0.00332001
0.696526	-0.00238972
0.699192	-0.00145943
0.701859	-0.00130573
0.704529	-0.001927
0.707195	-0.00254827
0.709862	-0.00412087
0.712528	-0.00726601
0.715199	-0.0101038
0.717865	-0.0107266
0.720558	-0.0113495
0.723228	-0.00932232
0.725895	-0.00792284
0.728561	-0.00776914
0.731228	-0.00746012
0.733894	-0.0069974
0.736565	-0.0073048
0.739231	-0.00776753
0.741898	-0.00807493
0.744564	-0.0102558
0.747231	-0.0116553
0.74987	-0.0116553
0.752541	-0.0116569
0.755207	-0.0118123
0.757874	-0.0115049
0.76054	-0.0110421
0.76321	-0.0112007
0.765877	-0.0118252
0.768543	-0.0124497
0.77121	-0.0142003
0.773865	-0.0161047
0.776585	-0.0189425
0.779251	-0.0208469
0.781921	-0.0225764
0.784588	-0.0230408
0.787254	-0.0227269
0.789921	-0.0221024
0.792587	-0.0205055
0.795258	-0.0189086
0.797924	-0.0163781
0.800591	-0.0150918
0.803257	-0.0141372
0.805923	-0.0141388
0.808594	-0.0149381
0.81126	-0.0155626
0.813927	-0.0160302
0.816593	-0.0163408
0.81926	-0.0166515
0.82193	-0.0175899
0.824596	-0.0171239
0.827263	-0.016658
0.829929	-0.0180785
0.832596	-0.0187387
0.835266	-0.0188956
0.837933	-0.019834
0.840599	-0.020808
0.843266	-0.0223969
0.845932	-0.0252332
0.848602	-0.0280694
0.851269	-0.0286908
0.853935	-0.0307132
0.856602	-0.0332405
0.859268	-0.0348294
0.861938	-0.0366965
0.864605	-0.0366965
0.867271	-0.0366965
0.869938	-0.0365396
0.872604	-0.036538
0.875275	-0.0360687
0.877941	-0.0359118
0.880608	-0.0359118
0.883274	-0.0357548
0.885941	-0.0351335
0.888611	-0.0351335
0.891277	-0.0354474
0.893944	-0.0354491
0.89661	-0.0360736
0.899277	-0.0368551
0.901947	-0.0374797
0.904613	-0.0379473
0.90728	-0.0391931
0.909946	-0.039507
0.912613	-0.039507
0.915283	-0.0382644
0.91795	-0.0367111
0.920616	-0.0357727
0.923283	-0.0346838
0.925949	-0.0331305
0.928619	-0.0313992
0.931286	-0.0298427
0.933952	-0.0273154
0.936619	-0.0265162
0.939285	-0.0262023
0.941956	-0.0249597
0.944622	-0.0248027
0.947289	-0.0257315
0.949955	-0.0268382
0.952621	-0.0276164
0.955292	-0.0296761
0.957958	-0.0310966
0.960625	-0.0320318
0.963291	-0.0321872
0.965958	-0.0317212
0.968628	-0.0298541
0.971294	-0.0276569
0.973961	-0.025594
0.976627	-0.0238805
0.979294	-0.0243449
0.981964	-0.0246523
0.984631	-0.0257396
0.987297	-0.0268269
0.989964	-0.0278996
0.99263	-0.0285079
0.9953	-0.0291551
0.997967	-0.029469
1.00063	-0.0274109
1.00325	-0.0253529
1.00591	-0.0236427
1.00858	-0.0217755
1.01125	-0.020685
1.01392	-0.0204067
1.01658	-0.0204197
1.01925	-0.020088
1.02192	-0.0191512
1.02459	-0.0183714
1.02725	-0.0172436
1.02998	-0.0162729
1.03264	-0.0153199
1.03531	-0.0145045
1.03798	-0.0138444
1.04064	-0.0127377
1.04331	-0.0124303
1.04598	-0.0124319
1.04865	-0.0130564
1.05131	-0.0136971
1.05398	-0.0143217
1.05665	-0.014964
1.05931	-0.0156241
1.06198	-0.0165754
1.06465	-0.0175074
1.06731	-0.0186157
1.06993	-0.020054
1.0726	-0.0210086
1.07526	-0.0219794
1.07793	-0.022777
1.0806	-0.0218063
1.08327	-0.0208549
1.08593	-0.019923
1.0886	-0.0185057
1.09127	-0.0162891
1.09394	-0.0146954
1.0966	-0.0135677
1.09927	-0.012597
1.10194	-0.0127523
1.1046	-0.0135305
1.10727	-0.0146355
1.10994	-0.0150983
1.11261	-0.0155626
1.11527	-0.0158716
1.11794	-0.015404
1.12061	-0.0147795
1.12328	-0.0146242
1.12594	-0.0136923
1.12861	-0.0127409
1.13128	-0.0128963
1.13395	-0.0128963
1.13661	-0.0132101
1.13928	-0.0138347
1.14194	-0.0147698
1.14461	-0.0166774
1.14728	-0.0187176
1.14995	-0.0206041
1.15261	-0.0231346
1.15528	-0.0256651
1.15795	-0.0275711
1.16062	-0.0294771
1.16328	-0.031383
1.16595	-0.032006
1.16862	-0.032336
1.17128	-0.0318684
1.17395	-0.0299625
1.17662	-0.027432
1.17929	-0.0258366
1.18195	-0.024107
1.18462	-0.0226881
1.18729	-0.0229955
1.18996	-0.0236184
1.19262	-0.0251911
1.19529	-0.0272508
1.19796	-0.029935
1.20063	-0.0312196
1.20329	-0.0334136
1.20596	-0.034208
1.20863	-0.0328101
1.21129	-0.0314089
1.21396	-0.0298557
1.21663	-0.0281455
1.2193	-0.0265906
1.22196	-0.0267459
1.22463	-0.0250357
1.2273	-0.0241038
1.22997	-0.0245714
1.23263	-0.0239096
1.2353	-0.0229356
1.23796	-0.0219616
1.24063	-0.0214536
1.2433	-0.0203437
1.24597	-0.0226735
1.24863	-0.0221865
1.2513	-0.0205896
1.25397	-0.0212158
1.25664	-0.0212158
1.2593	-0.0221542
1.26197	-0.0243692
1.26464	-0.0251684
1.26731	-0.0228386
1.26997	-0.0236378
1.27264	-0.0241426
1.27531	-0.0235181
1.27798	-0.0232075
1.28064	-0.021651
1.28331	-0.0191254
1.28598	-0.0172194
1.28864	-0.0168699
1.29131	-0.016226
1.29398	-0.016069
1.29665	-0.0163813
1.29931	-0.0173359
1.30198	-0.0176433
1.30465	-0.0179555
1.30732	-0.0181125
1.30998	-0.0181125
1.31265	-0.0180947
1.31532	-0.018216
1.31799	-0.0188583
1.32065	-0.0207675
1.32332	-0.0225198
1.32599	-0.0250471
1.32866	-0.026466
1.33132	-0.0289933
1.33399	-0.0313653
1.33665	-0.0348423
1.33932	-0.0359312
1.34199	-0.0373292
1.34466	-0.0385718
1.34732	-0.0390378
1.34999	-0.0388825
1.35266	-0.0384165
1.35533	-0.0379505
1.35799	-0.0367079
1.36066	-0.035462
1.36333	-0.034996
1.366	-0.0340641
1.36866	-0.0337502
1.37133	-0.0337502
1.374	-0.0331288
1.37666	-0.0334379
1.37933	-0.0343698
1.382	-0.0345252
1.38467	-0.0345268
1.38733	-0.0351449
1.39	-0.0349912
1.39267	-0.0343698
1.39534	-0.0346805
1.398	-0.0351481
1.40067	-0.035305
1.40334	-0.0356157
1.40601	-0.036394
1.40867	-0.0362419
1.41134	-0.0368632
1.41401	-0.0356173
1.41667	-0.0340608
1.41934	-0.0340608
1.42201	-0.0331289
1.42467	-0.0329719
1.42734	-0.032349
1.43001	-0.0325011
1.43268	-0.0321872
1.43534	-0.0337421
1.43801	-0.0349847
1.44068	-0.0349847
1.44334	-0.0354507
1.44601	-0.0365396
1.44868	-0.0359183
1.45135	-0.0354539
1.45401	-0.0351465
1.45668	-0.0332793
1.45935	-0.0314122
1.46202	-0.0301696
1.46468	-0.0292376
1.46735	-0.0281503
1.47002	-0.0289286
1.47269	-0.0297068
1.47535	-0.0303281
1.47802	-0.0328215
1.48069	-0.0356271
1.48336	-0.0374942
1.48602	-0.0390508
1.48869	-0.0407626
1.49136	-0.0410749
1.49405	-0.0409179
1.49672	-0.040761
1.49939	-0.0398225
1.50206	-0.0388841
1.50472	-0.0376366
1.50739	-0.0366982
1.51006	-0.0357597
1.51272	-0.0354458
1.51539	-0.0346676
1.51806	-0.033268
1.52073	-0.0318523
1.52339	-0.0302634
1.52606	-0.0289836
1.52873	-0.0274125
1.53139	-0.0267945
1.53406	-0.0263301
1.53673	-0.027576
1.53939	-0.0289755
1.54203	-0.0297732
1.5447	-0.031362
1.54737	-0.0329509
1.55004	-0.0335932
1.5527	-0.0342113
1.55537	-0.033899
1.55804	-0.0332745
1.56071	-0.0331175
1.56337	-0.0337356
1.56604	-0.0302796
1.56876	-0.0302796
1.57143	-0.0305871
1.5741	-0.0285468
1.57677	-0.0285468
1.57943	-0.0288607
1.5821	-0.0276181
1.58477	-0.0255778
1.58744	-0.0263512
1.5901	-0.0232059
1.59277	-0.0206819
1.59544	-0.0195768
1.5981	-0.0168959
1.60077	-0.0140563
1.60344	-0.013571
1.60611	-0.0142133
1.60877	-0.0156533
1.61144	-0.0181805
1.61411	-0.0216397
1.61678	-0.0258966
1.61944	-0.030291
1.62211	-0.0340658
1.62477	-0.0367306
1.62745	-0.0384408
1.63011	-0.0387547
1.63278	-0.038444
1.63544	-0.0378211
1.63811	-0.0367095
1.64078	-0.0356174
1.64345	-0.0351497
1.64611	-0.0351514
1.64878	-0.0353083
1.65145	-0.0365509
1.65412	-0.0371722
1.65678	-0.0365526
1.65945	-0.0362451
1.66212	-0.0364021
1.66478	-0.0356206
1.66745	-0.0346821
1.67012	-0.0343699
1.67279	-0.034056
1.67545	-0.0337453
1.67812	-0.034674
1.68079	-0.0340527
1.68346	-0.0340527
1.68612	-0.0343666
1.68879	-0.0342145
1.69146	-0.0343715
1.69413	-0.0346854
1.69679	-0.0353067
1.69946	-0.0348439
1.70213	-0.0362419
1.70479	-0.0359312
1.70746	-0.0351546
1.71013	-0.0345317
1.7128	-0.0329751
1.71546	-0.0302909
1.71807	-0.0274498
1.72074	-0.0250746
1.72341	-0.0224341
1.72608	-0.0199262
1.72874	-0.0182177
1.73141	-0.0174038
1.73408	-0.018339
1.73675	-0.0210232
1.73941	-0.0238644
1.74208	-0.0270162
1.74475	-0.0298121
1.74742	-0.0332551
1.75008	-0.0363649
1.75275	-0.0388922
1.75542	-0.0395135
1.75809	-0.0395135
1.76079	-0.0398242
1.76346	-0.0396672
1.76613	-0.0390427
1.7688	-0.0384181
1.77146	-0.0377935
1.77413	-0.037169
1.7768	-0.037169
1.77946	-0.037169
1.78213	-0.0359264
1.7848	-0.0345268
1.78746	-0.0331289
1.79013	-0.0312617
1.7928	-0.0298622
1.79547	-0.0295483
1.79813	-0.0292344
1.8008	-0.0293897
1.80347	-0.0307876
1.80614	-0.0321872
1.8088	-0.0329638
1.81147	-0.0332745
1.81414	-0.0324768
1.81681	-0.0301065
1.81947	-0.0285532
1.82214	-0.0265308
1.82481	-0.0245083
1.82747	-0.0238886
1.83014	-0.0248238
1.83281	-0.0260664
1.83548	-0.0281067
1.83814	-0.0307909
1.84081	-0.0321904
1.84348	-0.0332793
1.84615	-0.0335738
1.84881	-0.0331078
1.85148	-0.0315351
1.85415	-0.0299463
1.85682	-0.0282005
1.85948	-0.0274222
1.86215	-0.0266472
1.86481	-0.0261828
1.86748	-0.0265129
1.87015	-0.0280662
1.87282	-0.0287069
1.87548	-0.0295224
1.87815	-0.0304931
1.88082	-0.0303394
1.88349	-0.0312682
1.88615	-0.0321969
1.88882	-0.0328166
1.89149	-0.031883
1.89415	-0.0325011
1.89682	-0.0329654
1.89949	-0.0332745
1.90216	-0.0342064
1.90482	-0.0345203
1.90749	-0.0353002
1.91016	-0.0356125
1.91283	-0.0365461
1.91549	-0.03686
1.91816	-0.0374829
1.92083	-0.0371544
1.9235	-0.0352517
1.92616	-0.0333489
1.92883	-0.0314462
1.9315	-0.030977
1.93416	-0.0306663
1.93683	-0.0306663
1.9395	-0.0306663
1.94217	-0.031773
1.94483	-0.0341434
1.9475	-0.0376415
1.95017	-0.0411396
1.95284	-0.0425635
1.9555	-0.0433612
1.95817	-0.0436718
1.96083	-0.0438272
1.9635	-0.0436718
1.96617	-0.0432042
1.96884	-0.0416089
1.9715	-0.0397028
1.97417	-0.0371755
1.97684	-0.0365525
1.97951	-0.0353099
1.98217	-0.0342226
1.9848	-0.0336013
1.98747	-0.0314235
1.99014	-0.0308022
1.99281	-0.0297133
1.99547	-0.0282927
1.99814	-0.026733
2.0008	-0.0254839
2.00348	-0.0235941
2.00668	-0.0235941
2.00668	-0.0235941
2.00668	-0.0235941
2.00668	-0.0235941
2.00668	-0.0235941
2.00668	-0.0272183
2.00902	-0.0293994
2.00902	-0.0293994
2.00966	-0.0295547
2.01137	-0.02971
2.0136	-0.0295547
2.01627	-0.0290693
2.01894	-0.0280986
2.0216	-0.0250795
2.02427	-0.0236395
2.02694	-0.021109
2.02961	-0.0195331
2.03227	-0.0170026
2.03494	-0.0162049
2.03761	-0.017022
2.04027	-0.0182856
2.04294	-0.0214374
2.04561	-0.0245892
2.04827	-0.0290047
2.05094	-0.0305806
2.05361	-0.0332648
2.05628	-0.0349928
2.05894	-0.0365477
2.06161	-0.0356125
2.06428	-0.0330852
2.06695	-0.0318216
2.06961	-0.0292943
2.07233	-0.026767
2.075	-0.023311
2.07767	-0.0209828
2.08033	-0.0197401
2.083	-0.0186512
2.08567	-0.0202433
2.08834	-0.0210588
2.091	-0.0218564
2.09367	-0.0223418
2.09634	-0.0236038
2.09901	-0.0245325
2.10167	-0.0248059
2.10434	-0.0251182
2.10701	-0.0248108
2.10967	-0.0246377
2.11234	-0.0243076
2.11501	-0.0233352
2.11768	-0.022536
2.12034	-0.0218936
2.12301	-0.0218888
2.12568	-0.0210717
2.12835	-0.0223143
2.13101	-0.0232657
2.13368	-0.0248384
2.13634	-0.0267476
2.13902	-0.0270615
2.14168	-0.0287975
2.14435	-0.0281778
2.14701	-0.0288024
2.14968	-0.0288024
2.15235	-0.0272103
2.15502	-0.0259466
2.15768	-0.0276747
2.16035	-0.028626
2.16302	-0.0275323
2.16569	-0.0273754
2.16835	-0.0272556
2.17102	-0.0263398
2.17369	-0.026047
2.17635	-0.0251134
2.17902	-0.0229356
2.18169	-0.0218467
2.18436	-0.0227851
2.18702	-0.0231152
2.18969	-0.0246733
2.19236	-0.0254531
2.19503	-0.0259385
2.19769	-0.0265631
2.20036	-0.0270307
2.20303	-0.0273057
2.2057	-0.0276342
2.20836	-0.0268365
2.21103	-0.0247736
2.2137	-0.0225538
2.21636	-0.0208015
2.21903	-0.0188924
2.2217	-0.0171401
2.22437	-0.0158927
2.22703	-0.0149397
2.2297	-0.0138298
2.23237	-0.0133622
2.23503	-0.0133622
2.23765	-0.0133622
2.24031	-0.0136745
2.24298	-0.0154089
2.24565	-0.0173165
2.24832	-0.0189118
2.25098	-0.0201609
2.25365	-0.0214099
2.25632	-0.0223467
2.25899	-0.0229712
2.26165	-0.0242381
2.26433	-0.0248772
2.267	-0.0245665
2.26967	-0.0251846
2.27234	-0.0267734
2.275	-0.0280533
2.27767	-0.028694
2.28033	-0.028694
2.283	-0.0272702
2.28567	-0.0248966
2.28834	-0.0229875
2.291	-0.0204602
2.29366	-0.0179329
2.29633	-0.016027
2.299	-0.0155594
2.30166	-0.0152455
2.30433	-0.0154008
2.307	-0.0161985
2.30967	-0.0162001
2.31233	-0.015582
2.315	-0.0154267
2.31767	-0.0179572
2.32034	-0.0182679
2.323	-0.0204877
2.32571	-0.0227076
2.32838	-0.0242851
2.33104	-0.0261732
2.33371	-0.0280581
2.33638	-0.029812
2.33905	-0.0291874
2.34171	-0.0301404
2.34438	-0.0299835
2.34705	-0.0304478
2.34971	-0.0310675
2.35238	-0.0317083
2.35505	-0.0329719
2.35772	-0.0342145
2.36038	-0.0348374
2.36305	-0.035305
2.36572	-0.0360833
2.36839	-0.0362402
2.37105	-0.0351546
2.37372	-0.0357759
2.37638	-0.0348439
2.37906	-0.0336013
2.38172	-0.0323587
2.38439	-0.0311128
2.38705	-0.0293832
2.38972	-0.0276536
2.39239	-0.0271666
2.39506	-0.0254369
2.39772	-0.0266796
2.40039	-0.0279222
2.40306	-0.0291648
2.40573	-0.0307213
2.40839	-0.0324509
2.41106	-0.0326047
2.41373	-0.0327584
2.41639	-0.034488
2.41906	-0.0341741
2.42173	-0.0338602
2.4244	-0.0337033
2.42706	-0.0333894
2.42973	-0.0318329
2.4324	-0.0318523
2.43507	-0.0317164
2.43773	-0.0296745
2.4404	-0.0279465
2.44307	-0.0273284
2.44574	-0.0270194
2.4484	-0.0273332
2.45107	-0.0288897
2.45374	-0.0304463
2.4564	-0.0321581
2.45907	-0.033734
2.46174	-0.0345317
2.46441	-0.0345317
2.46707	-0.0337534
2.46974	-0.0321969
2.47241	-0.0317309
2.47507	-0.0312649
2.47774	-0.0300207
2.48041	-0.0300207
2.48308	-0.0315756
2.4857	-0.0325076
2.48837	-0.0321775
2.49104	-0.0315174
2.4937	-0.0294545
2.49637	-0.0270793
2.49904	-0.0261069
2.50171	-0.0243562
2.50437	-0.0219859
2.50704	-0.0201009
2.50971	-0.0198081
2.51237	-0.0209374
2.51504	-0.0236216
2.51771	-0.0266181
2.52038	-0.0288348
2.52304	-0.0313621
2.52571	-0.0335771
2.52842	-0.035462
2.53109	-0.0373292
2.53375	-0.0384165
2.53642	-0.0382611
2.53909	-0.0381058
2.54176	-0.0381058
2.54442	-0.0377952
2.54709	-0.0376398
2.54976	-0.0371738
2.55242	-0.0362419
2.55509	-0.0342178
2.55776	-0.0334395
2.56042	-0.0317277
2.56309	-0.0300159
2.56576	-0.0281293
2.56843	-0.0259127
2.57109	-0.024162
2.57376	-0.0232074
2.57643	-0.0235181
2.57909	-0.0227414
2.58176	-0.0235213
2.58443	-0.0238336
2.5871	-0.0225683
2.58976	-0.0216332
2.59243	-0.020698
2.5951	-0.0194328
2.59777	-0.0183051
2.60043	-0.0184604
2.6031	-0.0175252
2.60577	-0.0170576
2.60844	-0.0186529
2.6111	-0.0205605
2.61373	-0.0227803
2.6164	-0.0253108
2.61906	-0.0273737
2.62173	-0.0286195
2.6244	-0.030642
2.62707	-0.0325092
2.62973	-0.0340657
2.6324	-0.0356206
2.63507	-0.0368632
2.63774	-0.0371738
2.64045	-0.0377952
2.64311	-0.0377919
2.64578	-0.0367046
2.64845	-0.0363907
2.65111	-0.0354588
2.65378	-0.0342161
2.65645	-0.0348407
2.65911	-0.0348407
2.66178	-0.0343763
2.66445	-0.0345333
2.66712	-0.0348439
2.66978	-0.0345365
2.67245	-0.033912
2.67512	-0.0332874
2.67778	-0.0311064
2.68045	-0.0295499
2.68312	-0.0279739
2.68579	-0.0261036
2.68845	-0.0246976
2.69112	-0.0248513
2.69379	-0.0260939
2.69646	-0.0276488
2.69912	-0.0295159
2.70179	-0.0304495
2.70446	-0.0307796
2.70713	-0.0317164
2.70979	-0.0326532
2.71246	-0.0310643
2.71513	-0.0294755
2.71779	-0.0275743
2.72046	-0.0248917
2.72313	-0.0225182
2.7258	-0.0209229
2.72846	-0.0190153
2.73113	-0.0175753
2.7338	-0.0180785
2.73647	-0.0180947
2.73913	-0.0179378
2.7418	-0.0185623
2.74446	-0.0187176
2.74714	-0.0190282
2.7498	-0.0190282
2.75247	-0.018716
2.75513	-0.0171191
2.7578	-0.0161645
2.76047	-0.015383
2.76314	-0.0144462
2.7658	-0.0144479
2.76847	-0.0152293
2.77114	-0.0168246
2.77381	-0.0184215
2.77647	-0.0201754
2.77914	-0.0217739
2.78181	-0.0246151
2.78447	-0.0266796
2.78714	-0.0292069
2.78981	-0.0315772
2.79248	-0.0334444
2.79514	-0.0351546
2.79781	-0.0367079
2.80048	-0.0382612
2.80315	-0.0382612
2.80581	-0.0391931
2.80848	-0.0391931
2.81115	-0.0388825
2.81382	-0.0385718
2.81648	-0.0382611
2.81915	-0.0379505
2.82182	-0.0376398
2.82448	-0.0376398
2.82715	-0.0373259
2.82982	-0.0373259
2.83249	-0.0373259
2.83515	-0.037012
2.83782	-0.0368551
2.84049	-0.0371658
2.84315	-0.0371658
2.84582	-0.0371658
2.84849	-0.0379456
2.85115	-0.0379456
2.85382	-0.0359215
2.85649	-0.0343683
2.85916	-0.0326581
2.86182	-0.0295467
2.86449	-0.0293897
2.86716	-0.0290758
2.86983	-0.0287652
2.87249	-0.0289205
2.87516	-0.0317229
2.87783	-0.0321905
2.8805	-0.033747
2.88316	-0.0359248
2.88583	-0.0373276
2.8885	-0.0371755
2.89116	-0.0374878
2.89383	-0.0374894
2.8965	-0.037334
2.89917	-0.0385767
2.90183	-0.039198
2.9045	-0.039041
2.90717	-0.0391964
2.90984	-0.039973
2.9125	-0.0399714
2.91517	-0.0391915
2.91784	-0.0385702
2.92051	-0.0373276
2.92317	-0.03686
2.92584	-0.0371739
2.9285	-0.0378
2.93118	-0.0381123
2.93384	-0.0393776
2.93651	-0.0401753
2.93917	-0.0429761
2.94184	-0.0443789
2.94451	-0.0446912
2.94718	-0.0450019
2.94981	-0.0448465
2.95247	-0.0445342
2.95514	-0.0434259
2.95781	-0.0424729
2.96048	-0.0420053
2.96314	-0.04107
2.96581	-0.0404455
2.96848	-0.039198
2.97115	-0.0388857
2.97381	-0.0384181
2.97648	-0.0377952
2.97915	-0.0379505
2.98181	-0.0382611
2.98448	-0.0385718
2.98715	-0.0388825
2.98981	-0.0384165
2.99248	-0.0366869
2.99515	-0.034645
2.99782	-0.032273
3.00048	-0.0310094
3.00315	-0.0272184
3.00582	-0.0251781
3.00849	-0.0236249
3.01115	-0.0228482
3.01382	-0.0236459
3.01649	-0.0244452
3.01915	-0.0261958
3.02182	-0.0265097
3.02449	-0.0266666
3.02716	-0.0260243
3.02982	-0.0260049
3.03249	-0.0248756
3.03516	-0.0245455
3.03783	-0.0237284
3.04049	-0.022447
3.04316	-0.0243497
3.04583	-0.024662
3.0485	-0.0253043
3.05116	-0.0246636
3.05383	-0.0245083
3.0565	-0.0235731
3.05916	-0.0231055
3.06183	-0.0226363
3.0645	-0.0202643
3.06717	-0.0209229
3.06983	-0.0207659
3.0725	-0.020452
3.07517	-0.0207627
3.07784	-0.0207433
3.0805	-0.0210539
3.08317	-0.0208986
3.08583	-0.0204294
3.0885	-0.0186771
3.09117	-0.0181917
3.09384	-0.0185234
3.0965	-0.0194958
3.09917	-0.0210911
3.10184	-0.0214406
3.10451	-0.0236572
3.10717	-0.0252542
3.10984	-0.0262282
3.11251	-0.0268705
3.11518	-0.0271633
3.11784	-0.0255664
3.12051	-0.0233466
3.12318	-0.0223726
3.12584	-0.0198421
3.12851	-0.0187144
3.13118	-0.0208922
3.13385	-0.0221558
3.13651	-0.0218452
3.13918	-0.0226266
3.14185	-0.0232512
3.14452	-0.0238757
3.14718	-0.0245002
3.14985	-0.0246555
3.15252	-0.0221282
3.15519	-0.0214859
3.15785	-0.0207044
3.16052	-0.0196123
3.16319	-0.0189878
3.16585	-0.0180526
3.16852	-0.0171175
3.17119	-0.0161823
3.17385	-0.0152471
3.17652	-0.0132037
3.17919	-0.0130483
3.18186	-0.0139851
3.18452	-0.0146113
3.18719	-0.0158781
3.18986	-0.0179426
3.19252	-0.0198518
3.19519	-0.0201624
3.19786	-0.0214277
3.20053	-0.0223807
3.20319	-0.0217545
3.20586	-0.0217529
3.20853	-0.0227059
3.2112	-0.0231719
3.21386	-0.0247251
3.21653	-0.0277216
3.2192	-0.0297635
3.22187	-0.0319607
3.22453	-0.0348019
3.2272	-0.0362403
3.22987	-0.0356157
3.23253	-0.0343343
3.2352	-0.0321209
3.23787	-0.0307035
3.24054	-0.0281762
3.2432	-0.0266036
3.24587	-0.0270712
3.24854	-0.028474
3.25121	-0.0304981
3.25387	-0.0327115
3.25654	-0.0349249
3.2592	-0.0363423
3.26188	-0.0388696
3.26454	-0.0404422
3.26721	-0.039664
3.26987	-0.0387288
3.27254	-0.0385734
3.27521	-0.0382644
3.27788	-0.0367111
3.28054	-0.0353132
3.28321	-0.0339152
3.28588	-0.0317018
3.28855	-0.0299528
3.29121	-0.0282037
3.29388	-0.0256764
3.29655	-0.0234598
3.2992	-0.0221752
3.30187	-0.0207336
3.30453	-0.0194489
3.3072	-0.0185105
3.30987	-0.0174184
3.31254	-0.0164816
3.3152	-0.0157001
3.31787	-0.0147633
3.32054	-0.016027
3.32321	-0.0187112
3.3259	-0.0212385
3.32857	-0.0240796
3.33123	-0.0266101
3.3339	-0.0280517
3.33657	-0.0294933
3.33924	-0.0317115
3.3419	-0.031108
3.34457	-0.0307974
3.34724	-0.031108
3.34991	-0.0307974
3.35257	-0.0304867
3.35524	-0.0323523
3.35791	-0.0329752
3.36058	-0.0329768
3.36324	-0.034378
3.36591	-0.0346886
3.36858	-0.0343779
3.37124	-0.0349993
3.37391	-0.0351352
3.37658	-0.0329574
3.37925	-0.0313621
3.38191	-0.0296098
3.38458	-0.0272346
3.38725	-0.0243935
3.38992	-0.0224907
3.39258	-0.0198081
3.39525	-0.0188745
3.39791	-0.0202757
3.40059	-0.022337
3.40325	-0.0250212
3.40592	-0.028173
3.40858	-0.0310142
3.41125	-0.0332292
3.41392	-0.0362257
3.41659	-0.037334
3.41925	-0.0371787
3.42192	-0.0368681
3.42459	-0.035606
3.42726	-0.0340333
3.42992	-0.0340333
3.43259	-0.0319914
3.43526	-0.0282151
3.43792	-0.0267945
3.44059	-0.025704
3.44326	-0.0244387
3.44593	-0.023798
3.44859	-0.0233304
3.45126	-0.0217739
3.45393	-0.021947
3.4566	-0.0235245
3.45926	-0.0239743
3.46193	-0.0241296
3.4646	-0.0250648
3.46727	-0.0253755
3.46993	-0.0258609
3.4726	-0.0274174
3.47527	-0.0289739
3.47793	-0.0305482
3.4806	-0.0318296
3.48327	-0.0326095
3.48594	-0.0330949
3.4886	-0.0349976
3.49127	-0.0353099
3.49394	-0.0353099
3.4966	-0.0353099
3.49927	-0.034996
3.50194	-0.0340641
3.5046	-0.0346837
3.50727	-0.0351481
3.50994	-0.0348375
3.51261	-0.0365493
3.51527	-0.0376399
3.51794	-0.0392352
3.52061	-0.040329
3.52328	-0.0423515
3.52594	-0.0429761
3.52861	-0.0436006
3.53128	-0.0439113
3.53395	-0.0434421
3.53661	-0.0426622
3.53928	-0.0415344
3.54195	-0.0423289
3.54461	-0.0431444
3.54728	-0.0444064
3.54995	-0.0456685
3.55262	-0.0469112
3.55528	-0.0450084
3.55795	-0.0431234
3.56062	-0.0410993
3.56329	-0.0379507
3.56595	-0.0362
3.56862	-0.0347809
3.57129	-0.0333619
3.57396	-0.0318086
3.57662	-0.033713
3.57929	-0.0359118
3.58195	-0.0392012
3.58463	-0.0402918
3.58729	-0.0413823
3.58996	-0.0420069
3.5926	-0.0426314
3.59526	-0.0434113
3.59793	-0.0437236
3.6006	-0.0430991
3.60327	-0.0426298
3.60593	-0.0426298
3.6086	-0.041693
3.61127	-0.0413807
3.61394	-0.0407561
3.6166	-0.0402869
3.61931	-0.0393485
3.62198	-0.0395022
3.62465	-0.0391899
3.62731	-0.0385637
3.62998	-0.0388776
3.63265	-0.0388776
3.63531	-0.0390346
3.63798	-0.0391915
3.64065	-0.039973
3.64331	-0.039973
3.64598	-0.0407545
3.64865	-0.0410668
3.65132	-0.0409098
3.65398	-0.0409098
3.65665	-0.0409098
3.65932	-0.0405959
3.66199	-0.0398177
3.66465	-0.0393517
3.66732	-0.0382628
3.66999	-0.0381058
3.67262	-0.0389051
3.67529	-0.039376
3.67795	-0.0395329
3.68062	-0.0398468
3.68328	-0.0406251
3.68596	-0.0398485
3.68862	-0.0379457
3.69129	-0.0355754
3.69395	-0.0339816
3.69662	-0.0314543
3.69929	-0.0292554
3.70196	-0.027385
3.70462	-0.027385
3.70729	-0.0276957
3.70996	-0.0286454
3.71263	-0.0308588
3.71529	-0.0330868
3.71796	-0.0335722
3.72063	-0.0362354
3.7233	-0.0365461
3.72596	-0.0363907
3.72863	-0.0377887
3.7313	-0.0384133
3.73397	-0.0387255
3.73663	-0.0396624
3.7393	-0.0409099
3.74197	-0.0407529
3.74464	-0.0409099
3.7473	-0.0412205
3.74997	-0.0412205
3.75264	-0.040596
3.75531	-0.040596
3.75797	-0.0399746
3.76064	-0.0398177
3.76331	-0.0396607
3.76598	-0.0390378
3.76864	-0.0396591
3.77131	-0.0396591
3.77398	-0.0391931
3.77665	-0.0387255
3.77931	-0.0393485
3.78198	-0.0390378
3.78465	-0.0377919
3.78732	-0.0362177
3.78998	-0.0333829
3.79265	-0.0310126
3.79536	-0.0287976
3.79802	-0.0272249
3.80069	-0.0267573
3.80336	-0.0270679
3.80602	-0.0283138
3.80869	-0.0303541
3.81136	-0.0325675
3.81403	-0.0347825
3.81669	-0.0369975
3.81936	-0.0387271
3.82203	-0.0388825
3.8247	-0.0385718
3.82736	-0.0384165
3.83003	-0.039041
3.8327	-0.039041
3.83537	-0.0393517
3.83803	-0.039507
3.8407	-0.039507
3.84336	-0.039507
3.84603	-0.0398177
3.8487	-0.0402853
3.85137	-0.0402853
3.85403	-0.0409099
3.8567	-0.0415344
3.85937	-0.0423143
3.86204	-0.0432673
3.8647	-0.0438919
3.86737	-0.0438919
3.87004	-0.0432673
3.8727	-0.0420182
3.87537	-0.0406154
3.87804	-0.0393663
3.88077	-0.0374991
3.88337	-0.0360785
3.88604	-0.0357646
3.88871	-0.0348326
3.89138	-0.0348342
3.89404	-0.0354588
3.89671	-0.036237
3.89938	-0.0368616
3.90205	-0.0381042
3.90471	-0.0390394
3.90738	-0.0391964
3.91005	-0.0401283
3.91271	-0.040439
3.91538	-0.0398144
3.91805	-0.0395022
3.92072	-0.0395022
3.92338	-0.0390362
3.92605	-0.0388792
3.92872	-0.0387223
3.93139	-0.0387223
3.93405	-0.0387223
3.93672	-0.0395038
3.93938	-0.0404406
3.94205	-0.0407545
3.94472	-0.0415344
3.94739	-0.0418483
3.95005	-0.0418483
3.95272	-0.0418483
3.95539	-0.0418483
3.95806	-0.0416914
3.96072	-0.0410668
3.96339	-0.0409099
3.96606	-0.040596
3.96873	-0.0396607
3.97139	-0.0393485
3.97406	-0.0387239
3.97673	-0.0384116
3.97939	-0.0384116
3.98206	-0.0387255
3.98473	-0.0388825
3.9874	-0.0398177
3.99006	-0.0413742
3.99273	-0.0418435
3.9954	-0.0418467
3.99807	-0.0404277
4.00073	-0.0380752
4.0034	-0.0350787
4.00607	-0.0320822
4.00874	-0.0289691
4.0114	-0.026945
4.01407	-0.026788
4.01674	-0.0274093
4.0194	-0.0292975
4.02207	-0.031807
4.02474	-0.0344897
4.0274	-0.0373292
4.03007	-0.0398209
4.03274	-0.0410668
4.03541	-0.0410668
4.03807	-0.0406008
4.04074	-0.0390265
4.04341	-0.0368115
4.04607	-0.0349087
4.04874	-0.032849
4.05137	-0.0319105
4.05404	-0.031286
4.05671	-0.0306614
4.05937	-0.0308168
4.06204	-0.032548
4.06471	-0.03492
4.06738	-0.0371367
4.07004	-0.0393533
4.07271	-0.0401348
4.07538	-0.0406024
4.07807	-0.041227
4.08074	-0.0415376
4.08341	-0.0412237
4.08607	-0.0410668
4.08874	-0.0415312
4.09141	-0.0418386
4.09407	-0.0423062
4.09674	-0.0426185
4.09941	-0.0430877
4.10208	-0.043557
4.10474	-0.0438709
4.10741	-0.0440278
4.11008	-0.0435634
4.11275	-0.043256
4.11541	-0.0426331
4.11805	-0.0423224
4.12072	-0.0421671
4.12339	-0.0418548
4.12606	-0.0399876
4.12872	-0.0396737
4.13139	-0.0393598
4.13406	-0.0384246
4.13673	-0.038423
4.13939	-0.0393922
4.14206	-0.0393922
4.14476	-0.0398598
4.14742	-0.042193
4.15009	-0.0428175
4.15276	-0.0434421
4.15543	-0.044688
4.15809	-0.0453125
4.16076	-0.0449663
4.16343	-0.0452769
4.16609	-0.0448093
4.16876	-0.0437188
4.17143	-0.0410539
4.1741	-0.0382515
4.17676	-0.0363827
4.17943	-0.0345139
4.1821	-0.0334234
4.18476	-0.0329558
4.18743	-0.0332681
4.1901	-0.0332697
4.19276	-0.0351563
4.19543	-0.0379586
4.1981	-0.0396721
4.20077	-0.0409163
4.20343	-0.0416962
4.2061	-0.0416962
4.20877	-0.041227
4.21144	-0.041536
4.2141	-0.0413775
4.21677	-0.0398209
4.21944	-0.0390394
4.22211	-0.0387272
4.22477	-0.0365461
4.22744	-0.0363891
4.23011	-0.0370137
4.23277	-0.0370137
4.23544	-0.0374829
4.23811	-0.0390395
4.24078	-0.0395087
4.24344	-0.039821
4.24611	-0.0416881
4.24878	-0.0416881
4.25145	-0.0410636
4.25411	-0.0410636
4.25678	-0.0409066
4.25945	-0.0399714
4.26212	-0.0401283
4.26478	-0.0388857
4.26745	-0.0376431
4.27011	-0.0373324
4.27278	-0.0370218
4.27545	-0.0364005
4.27812	-0.0362451
4.28078	-0.0370234
4.28345	-0.0367095
4.28612	-0.0385767
4.28879	-0.0407545
4.29145	-0.0420004
4.29412	-0.0432463
4.29679	-0.0444922
4.29945	-0.0449614
4.30212	-0.0446507
4.30479	-0.0446507
4.30746	-0.0440262
4.31012	-0.043091
4.31279	-0.0421557
4.31546	-0.0409099
4.31813	-0.04013
4.32079	-0.04013
4.32346	-0.0396623
4.32613	-0.039507
4.3288	-0.0398209
4.33146	-0.0401348
4.33413	-0.0401348
4.3368	-0.0407594
4.33946	-0.0410717
4.34213	-0.0407578
4.3448	-0.0413823
4.34747	-0.0415376
4.35013	-0.0409131
4.3528	-0.0412205
4.35547	-0.0416865
4.35814	-0.041062
4.3608	-0.0412189
4.36347	-0.0416881
4.36613	-0.0418435
4.3688	-0.0423127
4.37147	-0.0432479
4.37414	-0.0429405
4.3768	-0.0429437
4.37947	-0.0435683
4.38214	-0.0432544
4.38481	-0.0427868
4.38747	-0.0427868
4.39014	-0.0423175
4.39281	-0.041693
4.39548	-0.041693
4.39814	-0.0412237
4.40081	-0.0410668
4.40348	-0.0413807
4.40614	-0.0415376
4.40881	-0.0416946
4.41148	-0.0418515
4.41415	-0.0407626
4.41681	-0.0385816
4.41948	-0.0385832
4.42215	-0.0381156
4.42482	-0.0378033
4.42748	-0.0368681
4.43015	-0.0360882
4.43282	-0.0338893
4.43549	-0.0321209
4.43815	-0.0317908
4.44082	-0.0299221
4.44349	-0.0280533
4.44615	-0.0280533
4.44882	-0.0282086
4.45149	-0.0285192
4.45415	-0.0302489
4.45682	-0.0324655
4.45949	-0.0342162
4.46216	-0.0357743
4.46482	-0.0362419
4.46749	-0.0356206
4.47016	-0.0359312
4.47282	-0.0362419
4.47549	-0.0356206
4.47816	-0.0356206
4.48083	-0.0351546
4.48349	-0.0340479
4.48616	-0.0330949
4.48883	-0.0310174
4.49147	-0.0294641
4.49412	-0.0285127
4.49679	-0.027406
4.49945	-0.0267847
4.50212	-0.02661
4.50479	-0.02694
4.50746	-0.0277377
4.51012	-0.0293298
4.51279	-0.0309025
4.51546	-0.0327858
4.51817	-0.0343601
4.52084	-0.0356222
4.5235	-0.0359312
4.52617	-0.0357759
4.52884	-0.0356206
4.5315	-0.0334072
4.53417	-0.0315044
4.53684	-0.0297748
4.53951	-0.027906
4.54217	-0.0256894
4.54484	-0.0247558
4.54751	-0.0242866
4.55017	-0.023662
4.55284	-0.0240083
4.55551	-0.025445
4.55814	-0.02733
4.5608	-0.0295111
4.56347	-0.0321953
4.56614	-0.0340625
4.56881	-0.0359296
4.57147	-0.0377968
4.57414	-0.039664
4.57681	-0.0404406
4.57948	-0.040596
4.58214	-0.0402821
4.58481	-0.0405943
4.58748	-0.0412189
4.59015	-0.0418435
4.59281	-0.0434388
4.59553	-0.0451912
4.5982	-0.0467866
4.60086	-0.0486959
4.60353	-0.0502913
4.60614	-0.0510647
4.60881	-0.0516828
4.61148	-0.0513721
4.61415	-0.0494661
4.61681	-0.0475584
4.61948	-0.0462769
4.62215	-0.0442123
4.62482	-0.0424616
4.62748	-0.0418435
4.63015	-0.0409131
4.63282	-0.0405992
4.63549	-0.0409099
4.63815	-0.0410652
4.64082	-0.0399746
4.64349	-0.04013
4.64616	-0.037758
4.64882	-0.0346062
4.65149	-0.0342939
4.65416	-0.0342939
4.65683	-0.0342939
4.65949	-0.0344508
4.66216	-0.0347631
4.66483	-0.0322374
4.66749	-0.0320821
4.67016	-0.0320821
4.67283	-0.0295548
4.6755	-0.0270275
4.67816	-0.0267169
4.68083	-0.0265599
4.6835	-0.0271812
4.68616	-0.0300208
4.68883	-0.0330173
4.6915	-0.0360138
4.69417	-0.0391657
4.69683	-0.0420069
4.6995	-0.0413856
4.70221	-0.0416995
4.70488	-0.0402999
4.70754	-0.0395216
4.71021	-0.0395216
4.71288	-0.0379635
4.71555	-0.03625
4.71821	-0.0340511
4.72088	-0.0330804
4.72355	-0.030553
4.72622	-0.0311744
4.72888	-0.0307068
4.73151	-0.0307068
4.73418	-0.0324202
4.73684	-0.0341337
4.73951	-0.0364879
4.74218	-0.0387046
4.74484	-0.0401413
4.74751	-0.0388599
4.75018	-0.0379069
4.75285	-0.0379069
4.75551	-0.0360397
4.75824	-0.0349508
4.7609	-0.0349508
4.76357	-0.0352614
4.76624	-0.036352
4.7689	-0.03919
4.77157	-0.0420101
4.77424	-0.0416963
4.77691	-0.0421606
4.77957	-0.0418467
4.78224	-0.0405992
4.78491	-0.0396624
4.78757	-0.0390362
4.79024	-0.0373227
4.79291	-0.0360785
4.79557	-0.0351465
4.79824	-0.0349928
4.80091	-0.0348391
4.80358	-0.0346854
4.80624	-0.0340657
4.80891	-0.033912
4.81158	-0.0342242
4.81425	-0.0340673
4.81691	-0.0335997
4.81958	-0.033755
4.82225	-0.0329768
4.82492	-0.0320416
4.82758	-0.0309333
4.83025	-0.028872
4.83292	-0.0277847
4.83558	-0.0271617
4.83825	-0.0274724
4.84092	-0.0276245
4.84359	-0.0296486
4.84625	-0.0315174
4.84892	-0.033247
4.85159	-0.0357743
4.85426	-0.0371722
4.85692	-0.0379505
4.85959	-0.0388841
4.86226	-0.0390427
4.86493	-0.0376415
4.86759	-0.0365525
4.87026	-0.0354652
4.87292	-0.0340673
4.87559	-0.0326693
4.87826	-0.0311128
4.88093	-0.029401
4.88359	-0.0281568
4.88626	-0.0276908
4.88893	-0.0272248
4.8916	-0.0272248
4.89426	-0.0289367
4.89693	-0.0301809
4.8996	-0.0309608
4.90226	-0.0325189
4.90493	-0.0331418
4.9076	-0.0328279
4.91027	-0.0324784
4.91293	-0.0324784
4.9156	-0.0309219
4.91827	-0.0310756
4.92094	-0.0321629
4.9236	-0.0326289
4.92627	-0.0340301
4.92894	-0.0355882
4.93161	-0.036072
4.93427	-0.0356028
4.93694	-0.034632
4.93961	-0.0322601
4.94227	-0.0297328
4.94494	-0.0267379
4.94761	-0.0243627
4.95028	-0.0246717
4.95294	-0.0260907
4.95561	-0.0271796
4.95828	-0.0287684
4.96095	-0.0305175
4.96361	-0.0321128
4.96628	-0.0340188
4.96894	-0.0351481
4.97161	-0.0342161
4.97428	-0.0335916
4.97695	-0.0343698
4.97961	-0.0349944
4.98228	-0.0357727
4.98489	-0.0367046
4.98756	-0.0370153
4.99023	-0.0373259
4.9929	-0.0376366
4.99556	-0.0370185
4.99823	-0.0357759
5.0009	-0.0360898
5.00357	-0.0364037
5.00623	-0.0367176
5.0089	-0.0376528
5.01157	-0.0387434
5.01424	-0.0398339
5.0169	-0.0417011
5.01957	-0.0438789
5.02224	-0.0441896
5.02491	-0.0445003
5.02757	-0.0448109
5.03024	-0.0451216
5.03291	-0.0449663
5.03558	-0.0449663
5.03824	-0.0448109
5.04091	-0.0441896
5.04358	-0.0438789
5.04624	-0.0435683
5.04891	-0.0432576
5.05158	-0.042947
5.05424	-0.0434113
5.05691	-0.0437204
5.05958	-0.0446508
5.06225	-0.0455795
5.06491	-0.0455795
5.06758	-0.0455795
5.07025	-0.0449533
5.07292	-0.0446394
5.07558	-0.0438612
5.07825	-0.0427706
5.08092	-0.0407464
5.08361	-0.0395038
5.08628	-0.0395022
5.08895	-0.0391883
5.09161	-0.0395006
5.09428	-0.0390346
5.09695	-0.0377919
5.09962	-0.0368616
5.10228	-0.0367079
5.10495	-0.0362403
5.10762	-0.0360849
5.11029	-0.0363988
5.11295	-0.0365558
5.11562	-0.0368664
5.11829	-0.0387304
5.12096	-0.0390394
5.12362	-0.0391931
5.12629	-0.0398177
5.12896	-0.0399746
5.13162	-0.0399746
5.13429	-0.0401316
5.13696	-0.0406008
5.13963	-0.0409147
5.14229	-0.0415409
5.14496	-0.0426363
5.14763	-0.0424793
5.1503	-0.0424793
5.15296	-0.0424793
5.15563	-0.0424793
5.15829	-0.0424793
5.16096	-0.0424793
5.16363	-0.0424793
5.1663	-0.0424793
5.16896	-0.0426363
5.17163	-0.0423224
5.1743	-0.0421654
5.17697	-0.0418515
5.17963	-0.0413823
5.1823	-0.0406008
5.18497	-0.0404439
5.18764	-0.0404439
5.1903	-0.04013
5.19297	-0.0402869
5.19564	-0.0406008
5.19831	-0.0406008
5.20097	-0.0407561
5.20364	-0.0412237
5.20631	-0.0421784
5.20897	-0.043112
5.21164	-0.0435796
5.21431	-0.0440456
5.21698	-0.0445116
5.21964	-0.0454468
5.22231	-0.046539
5.22498	-0.0479791
5.22765	-0.0482913
5.23031	-0.0478448
5.23298	-0.0456669
5.23565	-0.0436444
5.23832	-0.0422432
5.24098	-0.041308
5.24365	-0.0406867
5.24632	-0.039732
5.24898	-0.0368681
5.25165	-0.0381107
5.25432	-0.0384197
5.25698	-0.0390378
5.25965	-0.0393468
5.26229	-0.0390346
5.26496	-0.0390346
5.26763	-0.0387223
5.27029	-0.0390362
5.27296	-0.0390362
5.27563	-0.0396607
5.2783	-0.0390394
5.28096	-0.0371723
5.28363	-0.036551
5.28628	-0.0341968
5.28896	-0.030875
5.29163	-0.0285047
5.2943	-0.0269514
[truncated: 42,433 more rows]

## Sheet: TgMyoA 778_T130A His - 22Feb22
CP - 24Feb22 - TgMyoA 1-778 T130A HisTEVC' uncut - Sx200
volume (ml)	A280 (mAU)
0	-0.591167
0.00499725	-0.592497
0.0133324	-0.592497
0.0133324	-0.592497
0.0133324	-0.592497
0.0133324	-0.592497
0.0133324	-0.255449
0.0169182	-0.181409
0.017334	-0.181409
0.0177383	-0.14439
0.0198708	-0.10737
0.021656	-0.0703502
0.0249939	0.00202553
0.0283279	0.00202553
0.031662	0.000687554
0.0349922	-0.000978839
0.0383263	-0.00248021
0.0416603	-0.00215016
0.0449944	-0.00198514
0.0483284	-0.00198514
0.0516624	-0.00182011
0.0549927	-0.00165509
0.0583267	-0.00165024
0.0616608	-0.00132019
0.0649986	-0.00115516
0.0683289	-0.00132019
0.0716591	-0.00132019
0.0749931	-0.000990141
0.078331	-0.00149007
0.081665	-0.00199
0.0849953	-0.00199
0.0883255	-0.00215502
0.0916634	-0.00248507
0.0949974	-0.00232004
0.0983315	-0.00199
0.101662	-0.00148846
0.104996	0.000677853
0.10833	0.00184434
0.111664	0.00200936
0.114998	0.00467233
0.118328	0.00617044
0.121662	0.0058404
0.124996	0.00534533
0.12833	0.00451374
0.131664	0.00268233
0.134998	0.00185075
0.138329	0.00201577
0.141663	-0.000482164
0.144997	-0.0011487
0.148335	0.000346203
0.151665	0.0015143
0.154995	0.0026824
0.158325	0.0038505
0.161663	0.0038505
0.164997	0.00402199
0.168327	0.00369194
0.171658	0.00286036
0.174995	0.00236854
0.178329	0.0032001
0.181664	0.00436171
0.184994	0.00585334
0.188328	0.0083513
0.191662	0.0101827
0.194996	0.0125189
0.19833	0.0138487
0.201664	0.0123409
0.204994	0.0113411
0.208328	0.00934141
0.211662	0.00701172
0.215	0.00451377
0.21833	0.00218083
0.221664	-0.000155338
0.224979	-0.00148521
0.228317	-0.00014563
0.231651	0.00135898
0.234982	0.00303507
0.238312	0.00337159
0.24165	0.00370164
0.244984	0.00236685
0.248318	-0.000302722
0.251648	-0.00213582
0.254982	-0.00480855
0.258316	-0.00748127
0.26165	-0.00965084
0.264984	-0.011657
0.268318	-0.0124902
0.271648	-0.0114887
0.274982	-0.00881914
0.278316	-0.00698604
0.281651	-0.00581792
0.284985	-0.0046498
0.288315	-0.00348654
0.291649	-0.00148361
0.294983	-0.000650402
0.298321	-0.000656873
0.301651	-0.000996629
0.304981	-0.00150141
0.308315	-0.00300444
0.311653	-0.00450747
0.314987	-0.0065072
0.318317	-0.00967665
0.321648	-0.0116796
0.324986	-0.0131762
0.32832	-0.0151711
0.331654	-0.016336
0.334988	-0.0166677
0.338322	-0.0163392
0.341656	-0.0156791
0.34499	-0.0148523
0.348324	-0.0141825
0.351658	-0.0133558
0.354988	-0.0116909
0.358322	-0.010526
0.361656	-0.00919609
0.364994	-0.00869131
0.368324	-0.0080215
0.371655	-0.00735168
0.374989	-0.00668834
0.378326	-0.00601853
0.38166	-0.00601691
0.384991	-0.00585189
0.388321	-0.00618032
0.391659	-0.0063502
0.394993	-0.00684852
0.398327	-0.00700545
0.401657	-0.00750539
0.404991	-0.00816873
0.408325	-0.00750054
0.411659	-0.00750054
0.414993	-0.00683235
0.418327	-0.00615769
0.421658	-0.00548949
0.424992	-0.00549596
0.428326	-0.00466274
0.431664	-0.00432784
0.434994	-0.00482615
0.438324	-0.00565937
0.441658	-0.00766235
0.444996	-0.0103319
0.44833	-0.0128316
0.45166	-0.0153297
0.45499	-0.0181659
0.458328	-0.0206672
0.461662	-0.0208387
0.464996	-0.0200007
0.468327	-0.0188358
0.471661	-0.016163
0.474995	-0.0134901
0.478329	-0.00898267
0.481663	-0.00297376
0.484997	-0.0019755
0.488327	-0.00131216
0.491661	-0.00164706
0.494995	-0.0043134
0.498333	-0.00498645
0.501663	-0.00532297
0.504993	-0.0104937
0.508327	-0.0121618
0.511642	-0.0138218
0.51498	-0.0166515
0.518311	-0.0176514
0.521641	-0.0173165
0.524975	-0.0183164
0.528313	-0.0189846
0.531647	-0.0158232
0.534977	-0.0148249
0.538307	-0.0114936
0.541645	-0.0104921
0.544979	-0.00932399
0.548313	-0.0101605
0.551643	-0.00999382
0.554977	-0.00982394
0.558311	-0.0114871
0.561646	-0.0119871
0.56498	-0.0126536
0.568314	-0.0119871
0.571644	-0.00915409
0.574978	-0.00631949
0.578312	-0.00582117
0.58165	-0.00498795
0.58498	-0.0046579
0.58831	-0.00498472
0.591644	-0.00565291
0.594982	-0.00648613
0.598316	-0.00748598
0.601646	-0.00832081
0.604977	-0.00748759
0.608315	-0.00732257
0.611649	-0.00532612
0.614983	-0.00267281
0.618313	-0.00150469
0.621647	-0.000671475
0.624981	-0.00049998
0.628315	-0.00216645
0.631649	-0.00416781
0.634983	-0.00666911
0.638313	-0.00999225
0.641647	-0.0133154
0.644981	-0.0151468
0.648319	-0.0168165
0.651649	-0.0176498
0.65498	-0.0169832
0.658314	-0.0169864
0.661652	-0.0169896
0.664986	-0.0174944
0.668316	-0.0188341
0.671646	-0.0200055
0.674984	-0.0201721
0.678318	-0.0193454
0.681652	-0.0186853
0.684982	-0.0170156
0.688316	-0.0153459
0.69165	-0.0138444
0.694984	-0.0115081
0.698318	-0.00950998
0.701649	-0.00867836
0.704983	-0.00917829
0.708317	-0.0101685
0.711651	-0.0114984
0.714985	-0.0118382
0.718319	-0.012673
0.721649	-0.0128429
0.724983	-0.0128429
0.728317	-0.0128477
0.731655	-0.0128526
0.734985	-0.0118559
0.738316	-0.0110292
0.74165	-0.0121876
0.744987	-0.0130176
0.748322	-0.014011
0.751652	-0.0158409
0.754982	-0.0175009
0.75832	-0.0184911
0.761654	-0.0198227
0.764988	-0.0213192
0.768318	-0.0204876
0.771652	-0.0201559
0.774986	-0.021329
0.77832	-0.0203258
0.781654	-0.0193227
0.784988	-0.0191593
0.788319	-0.0184976
0.791653	-0.0176643
0.794987	-0.0180008
0.798325	-0.0170074
0.80164	-0.0158377
0.80497	-0.0151808
0.808304	-0.0140191
0.811642	-0.0126876
0.814976	-0.0115194
0.818306	-0.00985298
0.821636	-0.00818007
0.824974	-0.00734038
0.828308	-0.00700223
0.831642	-0.00749085
0.834972	-0.00798916
0.838306	-0.00849394
0.84164	-0.00899873
0.844975	-0.00982548
0.848309	-0.0108221
0.851643	-0.0113204
0.854973	-0.0108189
0.858307	-0.0101604
0.861641	-0.00949702
0.864975	-0.00882721
0.868309	-0.00865733
0.871639	-0.00816549
0.874973	-0.00716886
0.878307	-0.00750701
0.881645	-0.0081833
0.884975	-0.00834995
0.888306	-0.00851497
0.89164	-0.00884503
0.894978	-0.00851012
0.898312	-0.00851012
0.901642	-0.00917993
0.904972	-0.00900681
0.90831	-0.00816711
0.911644	-0.00849231
0.914978	-0.0096572
0.918308	-0.0106603
0.921642	-0.0116618
0.924976	-0.0129933
0.92831	-0.0151614
0.931644	-0.0175009
0.934978	-0.0193373
0.938328	-0.0208436
0.941643	-0.02218
0.944977	-0.0208469
0.948315	-0.0193406
0.951645	-0.017844
0.954975	-0.0153459
0.958309	-0.0125129
0.961647	-0.0120114
0.964981	-0.0111733
0.968311	-0.0101669
0.971642	-0.0104969
0.974979	-0.0108367
0.978313	-0.0103368
0.981647	-0.00983685
0.984978	-0.0100019
0.988312	-0.00817362
0.991646	-0.00684855
0.99498	-0.00552347
0.998314	-0.00586323
1.00165	-0.00718992
1.00498	-0.009023
1.00831	-0.0111878
1.01165	-0.0125193
1.01498	-0.0148507
1.01831	-0.0161758
1.02164	-0.0181724
1.02498	-0.0201689
1.02832	-0.0215086
1.03165	-0.0228418
1.03498	-0.0238433
1.03831	-0.0250131
1.04165	-0.025348
1.04498	-0.0263543
1.04832	-0.0250228
1.05165	-0.0233563
1.05498	-0.0236896
1.05832	-0.0240229
1.06165	-0.0243562
1.06498	-0.0248545
1.06832	-0.0251878
1.07165	-0.0255211
1.07498	-0.0271876
1.07832	-0.0276811
1.08165	-0.0260081
1.08498	-0.0241717
1.08831	-0.022502
1.09165	-0.0203372
1.09496	-0.0181724
1.0983	-0.0158425
1.10163	-0.013846
1.10496	-0.0128461
1.1083	-0.0116844
1.11163	-0.0108512
1.11497	-0.00985135
1.1183	-0.00935141
1.12163	-0.0090165
1.12497	-0.00917991
1.1283	-0.00950997
1.13163	-0.0100164
1.13496	-0.0123494
1.1383	-0.0146857
1.14163	-0.017022
1.14497	-0.0191885
1.1483	-0.0213549
1.15163	-0.023188
1.15496	-0.0235148
1.1583	-0.0238417
1.16163	-0.0225069
1.16497	-0.0206689
1.1683	-0.0186594
1.17163	-0.0169929
1.17496	-0.0149834
1.1783	-0.0129739
1.18164	-0.0123041
1.18497	-0.0126374
1.1883	-0.0126325
1.19164	-0.0134642
1.19497	-0.014134
1.1983	-0.015129
1.20163	-0.016802
1.20497	-0.0184749
1.2083	-0.0201479
1.21164	-0.0211542
1.21497	-0.0224939
1.2183	-0.0231637
1.22163	-0.0245018
1.22497	-0.02467
1.2283	-0.0236669
1.23164	-0.0241701
1.23497	-0.0246733
1.2383	-0.0238352
1.24163	-0.0236669
1.24497	-0.0231654
1.24831	-0.0218273
1.25164	-0.0211623
1.25497	-0.0214972
1.2583	-0.0201624
1.26164	-0.0183293
1.26497	-0.0173359
1.2683	-0.0148329
1.27164	-0.014498
1.27497	-0.0138347
1.27831	-0.0133283
1.28164	-0.0119886
1.28497	-0.0131568
1.2883	-0.0134901
1.29164	-0.0124854
1.29497	-0.011822
1.29831	-0.0109953
1.30164	-0.00966213
1.30497	-0.00850049
1.3083	-0.00733884
1.31164	-0.00400268
1.31498	-0.00283453
1.31831	-0.00333932
1.32164	-0.00399619
1.32497	-0.00716572
1.32831	-0.0108352
1.33164	-0.0158394
1.33497	-0.0173392
1.3383	-0.0210087
1.34164	-0.0235084
1.34497	-0.0253367
1.34831	-0.0275112
1.35164	-0.0273445
1.35497	-0.0270112
1.35831	-0.0265129
1.36164	-0.0266812
1.36497	-0.0260113
1.36831	-0.0253464
1.37164	-0.0245131
1.37497	-0.0225133
1.37831	-0.0213452
1.38165	-0.0188454
1.38496	-0.0185105
1.38829	-0.0181756
1.39162	-0.0181756
1.39496	-0.0193454
1.3983	-0.0210119
1.40163	-0.02268
1.40496	-0.0230149
1.40829	-0.0246814
1.41163	-0.0250147
1.41496	-0.0245147
1.41829	-0.0245147
1.42163	-0.0241782
1.42496	-0.0238417
1.4283	-0.0236734
1.43163	-0.0241733
1.43496	-0.0240051
1.43829	-0.0246717
1.44163	-0.0258414
1.44496	-0.0263446
1.4483	-0.0266812
1.45163	-0.0270177
1.45496	-0.027186
1.45829	-0.026686
1.46163	-0.026686
1.46497	-0.0241863
1.4683	-0.02235
1.47163	-0.0215151
1.47496	-0.0200104
1.4783	-0.0186707
1.48163	-0.0183342
1.48496	-0.0174961
1.48829	-0.016658
1.49163	-0.0191577
1.49496	-0.0189943
1.4983	-0.018161
1.50163	-0.0178342
1.50496	-0.0175074
1.5083	-0.0160124
1.51163	-0.0161807
1.51497	-0.0150222
1.5183	-0.014354
1.52163	-0.0150158
1.52496	-0.0150093
1.5283	-0.0148313
1.53164	-0.0151581
1.53497	-0.0156532
1.5383	-0.0149866
1.54163	-0.0156467
1.54497	-0.0156451
1.5483	-0.0156435
1.55163	-0.0166482
1.55496	-0.0179879
1.5583	-0.0179879
1.56163	-0.016823
1.56497	-0.0158231
1.5683	-0.01482
1.57163	-0.01316
1.57497	-0.0118269
1.5783	-0.0108221
1.58163	-0.0104856
1.58497	-0.0108189
1.5883	-0.0119838
1.59163	-0.0133137
1.59497	-0.0144851
1.5983	-0.0154833
1.60163	-0.0158199
1.60497	-0.0158263
1.6083	-0.0151662
1.61164	-0.0151711
1.61497	-0.016171
1.6183	-0.0163392
1.62163	-0.0171709
1.62497	-0.0180009
1.6283	-0.0189991
1.63164	-0.0193276
1.63497	-0.0203242
1.6383	-0.0208225
1.64164	-0.0204892
1.64497	-0.0211591
1.6483	-0.0218289
1.65164	-0.0228337
1.65497	-0.0213306
1.6583	-0.0211624
1.66164	-0.0198227
1.66497	-0.0183164
1.6683	-0.0183148
1.67163	-0.0181465
1.67497	-0.0174767
1.67828	-0.0169735
1.68162	-0.0186432
1.68495	-0.0184814
1.68828	-0.0189862
1.69162	-0.019656
1.69495	-0.0189878
1.69829	-0.0191561
1.70162	-0.0194926
1.70495	-0.0194926
1.70829	-0.0199942
1.71162	-0.0213274
1.71495	-0.0224955
1.71828	-0.0228288
1.72162	-0.023497
1.72495	-0.0219956
1.72829	-0.020156
1.73162	-0.0188228
1.73495	-0.0171563
1.73829	-0.0158231
1.74162	-0.0158231
1.74495	-0.016158
1.74829	-0.0164929
1.75162	-0.0178261
1.75495	-0.0193292
1.75829	-0.0206624
1.76162	-0.0223289
1.76496	-0.0233271
1.76829	-0.0229922
1.77162	-0.0234954
1.77496	-0.0238319
1.77829	-0.0228288
1.78162	-0.023332
1.78495	-0.0238352
1.78829	-0.024505
1.79162	-0.0255098
1.79496	-0.0265145
1.79829	-0.0271811
1.80162	-0.0275144
1.80495	-0.0291874
1.80829	-0.0290191
1.81162	-0.0278494
1.81496	-0.025513
1.81829	-0.0228434
1.82162	-0.0201738
1.82495	-0.0173392
1.82829	-0.0153394
1.83163	-0.0136664
1.83496	-0.0123284
1.83829	-0.0119919
1.84163	-0.0124918
1.84496	-0.0136616
1.84829	-0.0136616
1.85162	-0.0129917
1.85496	-0.0121569
1.85829	-0.0111603
1.86163	-0.00999861
1.86496	-0.00917023
1.86829	-0.00966694
1.87162	-0.00849394
1.87496	-0.00915729
1.87829	-0.0108254
1.88163	-0.011657
1.88496	-0.0121601
1.88829	-0.0126649
1.89162	-0.0128364
1.89495	-0.0118462
1.89829	-0.0121892
1.90162	-0.0116958
1.90495	-0.0100277
1.90829	-0.00969441
1.91162	-0.00952453
1.91496	-0.00935304
1.91829	-0.00868323
1.92162	-0.00901166
1.92496	-0.00934172
1.92829	-0.00983842
1.93163	-0.0111748
1.93496	-0.0115081
1.93829	-0.012508
1.94162	-0.0128364
1.94496	-0.0134933
1.94829	-0.0131519
1.95163	-0.0126439
1.95496	-0.0119741
1.95829	-0.0114693
1.96162	-0.0107995
1.96496	-0.00912976
1.96828	-0.00829654
1.97161	-0.00813799
1.97494	-0.00748112
1.97828	-0.00748759
1.98161	-0.00949059
1.98494	-0.0113286
1.98827	-0.0134998
1.99161	-0.0161727
1.99495	-0.0188455
1.99828	-0.0210135
2.00495	-0.0210135
2.00495	-0.0210135
2.00495	-0.0210135
2.00495	-0.0210135
2.00495	-0.0210135
2.00495	-0.0210135
2.00495	-0.0233498
2.00895	-0.0233498
2.00895	-0.0233498
2.00988	-0.0228466
2.01201	-0.0228466
2.0142	-0.0228466
2.01753	-0.0228466
2.02087	-0.02268
2.0242	-0.0220085
2.02753	-0.0218435
2.03086	-0.0223434
2.0342	-0.0211785
2.03754	-0.0200136
2.04087	-0.0186739
2.0442	-0.0186739
2.04753	-0.0186739
2.05087	-0.0196787
2.0542	-0.0213468
2.05754	-0.0231767
2.06087	-0.0251765
2.0642	-0.0265097
2.06754	-0.0270113
2.07087	-0.0258431
2.0742	-0.0241766
2.07754	-0.0226751
2.08087	-0.0221736
2.0842	-0.0220085
2.08754	-0.0223402
2.09087	-0.0236702
2.0942	-0.0251717
2.09753	-0.0268382
2.10087	-0.0286713
2.10421	-0.028503
2.10754	-0.0278316
2.11087	-0.0256668
2.1142	-0.0231654
2.11754	-0.0201609
2.12087	-0.0171596
2.12421	-0.0131616
2.12754	-0.0123268
2.13087	-0.0121617
2.1342	-0.0121617
2.13754	-0.013325
2.14087	-0.0163344
2.1442	-0.0175058
2.14753	-0.0200104
2.15087	-0.0220102
2.1542	-0.0241782
2.15754	-0.0240116
2.16087	-0.0230084
2.1642	-0.0218435
2.16753	-0.0201754
2.17087	-0.0185025
2.17421	-0.0173294
2.17754	-0.0173294
2.18087	-0.0171612
2.1842	-0.018661
2.18754	-0.0205022
2.19087	-0.0215053
2.1942	-0.0226703
2.19754	-0.0243432
2.20087	-0.0248448
2.2042	-0.0246765
2.20754	-0.025513
2.21087	-0.025513
2.2142	-0.0256813
2.21754	-0.0271811
2.22087	-0.0273494
2.22421	-0.0268495
2.22754	-0.0273526
2.23087	-0.0275209
2.23418	-0.0265161
2.23752	-0.0251829
2.24086	-0.0220215
2.24419	-0.0196916
2.24752	-0.0195234
2.25085	-0.0175268
2.25419	-0.0156888
2.25752	-0.0156888
2.26085	-0.0156856
2.26418	-0.015019
2.26752	-0.0148491
2.27085	-0.0143443
2.27419	-0.0125048
2.27752	-0.0115017
2.28085	-0.0103368
2.28419	-0.00983844
2.28752	-0.00967017
2.29086	-0.0109985
2.29419	-0.0119887
2.29752	-0.0134836
2.30085	-0.0143168
2.30418	-0.0158199
2.30752	-0.0178132
2.31085	-0.017818
2.31418	-0.0171579
2.31752	-0.017996
2.32085	-0.0193357
2.32419	-0.0205087
2.32752	-0.0218435
2.33085	-0.0243497
2.33419	-0.0251878
2.33752	-0.0248497
2.34086	-0.0265162
2.34419	-0.0260146
2.34752	-0.0243416
2.35086	-0.024175
2.35419	-0.0243432
2.35752	-0.0233401
2.36086	-0.0235067
2.36419	-0.0251797
2.36752	-0.0258431
2.37086	-0.0271763
2.3742	-0.0291793
2.37753	-0.0298427
2.38086	-0.0305061
2.38419	-0.0305061
2.38753	-0.0281698
2.39086	-0.0256668
2.39419	-0.0228338
2.39752	-0.0191643
2.40086	-0.0154948
2.40419	-0.0124935
2.40753	-0.0104905
2.41086	-0.00848101
2.41419	-0.00897609
2.41753	-0.00913625
2.42086	-0.00929642
2.42419	-0.010293
2.42753	-0.0111263
2.43086	-0.0114547
2.43419	-0.0109628
2.43753	-0.0113058
2.44086	-0.012309
2.44419	-0.0133121
2.44753	-0.0138201
2.45086	-0.0148232
2.45419	-0.0168279
2.45753	-0.0186691
2.46086	-0.0194942
2.46419	-0.0208242
2.46752	-0.0203291
2.47086	-0.0183294
2.47419	-0.0169946
2.47752	-0.0153346
2.48085	-0.0139982
2.48419	-0.0138315
2.48753	-0.0148379
2.49086	-0.0153411
2.49419	-0.0165076
2.49752	-0.019847
2.50086	-0.0228499
2.50419	-0.0255163
2.50753	-0.0273543
2.51086	-0.0276892
2.51419	-0.0273526
2.51752	-0.0268494
2.52086	-0.0253464
2.5242	-0.02301
2.52751	-0.0205039
2.53084	-0.0178375
2.53418	-0.0151647
2.53751	-0.0136632
2.54085	-0.0129934
2.54418	-0.0126585
2.54751	-0.0143282
2.55085	-0.0166645
2.55418	-0.019004
2.55751	-0.0213339
2.56084	-0.022667
2.56418	-0.0228288
2.56751	-0.0223321
2.57085	-0.0215005
2.57418	-0.0198308
2.57751	-0.0184911
2.58084	-0.0174847
2.58418	-0.0151549
2.58751	-0.013325
2.59085	-0.0129982
2.59418	-0.0118349
2.59751	-0.0103319
2.60085	-0.00966856
2.60418	-0.0093385
2.60752	-0.00900844
2.61085	-0.0101733
2.61418	-0.0111764
2.61751	-0.0115049
2.62085	-0.0125015
2.62418	-0.0135111
2.62751	-0.0131762
2.63084	-0.0120113
2.63418	-0.0110098
2.63752	-0.0101733
2.64085	-0.00966853
2.64418	-0.00901003
2.64751	-0.00917506
2.65085	-0.00933847
2.65418	-0.00984326
2.65752	-0.010348
2.66085	-0.0105131
2.66418	-0.0105147
2.66751	-0.0106797
2.67085	-0.0110017
2.67419	-0.0111667
2.67752	-0.0116602
2.68085	-0.0123171
2.68418	-0.0128105
2.68752	-0.0133137
2.69085	-0.0133105
2.69418	-0.0134803
2.69751	-0.0139868
2.70085	-0.0146566
2.70419	-0.0156597
2.70752	-0.0173327
2.71085	-0.0190024
2.71418	-0.0210054
2.71752	-0.0236783
2.72085	-0.0256813
2.72419	-0.0268494
2.72752	-0.0275193
2.73085	-0.0263479
2.73418	-0.0245067
2.73752	-0.0233336
2.74086	-0.021994
2.74419	-0.0201592
2.74752	-0.0181627
2.75085	-0.0163295
2.75419	-0.014333
2.75752	-0.0140078
2.76085	-0.0135062
2.76418	-0.0125031
2.76752	-0.0116699
2.77085	-0.0109984
2.77419	-0.0101588
2.77752	-0.00915565
2.78085	-0.00814608
2.78419	-0.00664306
2.78752	-0.00548141
2.79086	-0.00431976
2.79419	-0.00282321
2.79752	-0.00165994
2.80085	-0.00116002
2.80419	-0.000660094
2.80753	-0.000664949
2.81086	-0.00133475
2.81419	-0.00116973
2.8175	-0.00116973
2.82084	-0.00166965
2.82417	-0.0019997
2.8275	-0.00232975
2.83083	-0.00282967
2.83417	-0.0029947
2.83751	-0.00265494
2.84084	-0.00315487
2.84417	-0.00348977
2.8475	-0.00331989
2.85084	-0.00365479
2.85417	-0.00482292
2.85751	-0.00631949
2.86084	-0.00798756
2.86417	-0.0104905
2.8675	-0.0133267
2.87083	-0.0161629
2.87417	-0.0190008
2.8775	-0.0198405
2.88083	-0.0198469
2.88417	-0.0193551
2.8875	-0.0185202
2.89084	-0.0168505
2.89417	-0.0148411
2.8975	-0.0128316
2.90083	-0.0106635
2.90417	-0.00965882
2.90751	-0.00848422
2.91084	-0.00730963
2.91417	-0.00630653
2.9175	-0.00514327
2.92084	-0.00398162
2.92417	-0.00332475
2.9275	-0.00282482
2.93084	-0.00265494
2.93417	-0.00315972
2.9375	-0.00416929
2.94084	-0.00550568
2.94417	-0.00750541
2.9475	-0.00967017
2.95084	-0.0110001
2.95417	-0.0121698
2.95751	-0.0125096
2.96086	-0.0123446
2.96417	-0.0118463
2.96751	-0.0116828
2.97084	-0.0113496
2.97418	-0.0111861
2.97751	-0.0106894
2.98084	-0.0103594
2.98418	-0.0113576
2.98751	-0.0126876
2.99084	-0.0133525
2.99417	-0.0140126
2.99751	-0.0143459
3.00084	-0.0138492
3.00418	-0.014011
3.00751	-0.0133364
3.01085	-0.0113383
3.01418	-0.0091735
3.01751	-0.00816878
3.02084	-0.00716567
3.02418	-0.00616418
3.02751	-0.00632759
3.03084	-0.00749088
3.03417	-0.00849075
3.03751	-0.0121569
3.04084	-0.0141502
3.04417	-0.0154785
3.0475	-0.0156435
3.05084	-0.0153151
3.05418	-0.0144803
3.05751	-0.0131552
3.06084	-0.0113188
3.06417	-0.00981577
3.06751	-0.00948409
3.07084	-0.00915565
3.07418	-0.00949218
3.07751	-0.00999211
3.08084	-0.0106635
3.08418	-0.0111667
3.08751	-0.0106684
3.09084	-0.0106765
3.09418	-0.00984327
3.09751	-0.00884341
3.10084	-0.00801342
3.10418	-0.0075151
3.10751	-0.00617871
3.11083	-0.0058438
3.11416	-0.00667055
3.11749	-0.00750377
3.12083	-0.0085004
3.12416	-0.00867028
3.12749	-0.00867028
3.13083	-0.00850525
3.13416	-0.00634379
3.1375	-0.00484563
3.14083	-0.00351895
3.14416	-0.00302064
3.1475	-0.00118757
3.15083	-0.00101769
3.15416	-0.0011811
3.1575	-0.00234273
3.16083	-0.00450258
3.16416	-0.00467246
3.1675	-0.00467246
3.17083	-0.00484234
3.17417	-0.00517885
3.1775	-0.00450904
3.18083	-0.00384086
3.18416	-0.00384248
3.1875	-0.0040075
3.19083	-0.00466599
3.19416	-0.00499442
3.19749	-0.00599267
3.20083	-0.00733228
3.20417	-0.00850203
3.2075	-0.0116764
3.21083	-0.0141777
3.21416	-0.0161823
3.2175	-0.0180187
3.22083	-0.0180316
3.22417	-0.0188616
3.2275	-0.017687
3.23083	-0.0160125
3.23417	-0.013673
3.2375	-0.0106669
3.24083	-0.00766402
3.24417	-0.00499444
3.2475	-0.00431978
3.25083	-0.00281997
3.25417	-0.0059911
3.2575	-0.00832737
3.26083	-0.0104986
3.26416	-0.011835
3.2675	-0.0133364
3.27084	-0.0143395
3.27417	-0.0146744
3.2775	-0.0148394
3.28083	-0.0123381
3.28417	-0.0115049
3.2875	-0.0105018
3.29084	-0.00966368
3.29417	-0.0088256
3.2975	-0.00916213
3.30083	-0.00983194
3.30417	-0.0113318
3.3075	-0.0134965
3.31084	-0.0141631
3.31417	-0.0141615
3.3175	-0.014333
3.32084	-0.0145045
3.32417	-0.0135046
3.3275	-0.0125048
3.33083	-0.0108399
3.33417	-0.00851012
3.33751	-0.00684528
3.34084	-0.00601853
3.34417	-0.00568848
3.3475	-0.00552346
3.35084	-0.00568848
3.35417	-0.00585351
3.35751	-0.00618356
3.36084	-0.00651361
3.36417	-0.00634373
3.3675	-0.00617385
3.37084	-0.00600397
3.37417	-0.00549919
3.37751	-0.00499441
3.38084	-0.00448963
3.38417	-0.00348977
3.3875	-0.00198838
3.39084	9.66236e-06
3.39417	0.00317578
3.3975	0.00634189
3.40082	0.00933813
3.40415	0.010503
3.40749	0.010668
3.41082	0.00999821
3.41415	0.00850005
3.41748	0.00633213
3.42082	0.00299613
3.42416	-0.00016998
3.42749	-0.00316622
3.43082	-0.00450095
3.43415	-0.00483585
3.43749	-0.0044961
3.44082	-0.00416928
3.44415	-0.00416928
3.44749	-0.00449933
3.45082	-0.00533255
3.45415	-0.00600236
3.45749	-0.00650229
3.46082	-0.00733551
3.46415	-0.00767041
3.46749	-0.00700061
3.47082	-0.00649583
3.47416	-0.00582602
3.47749	-0.00482292
3.48082	-0.00415312
3.48415	-0.00398809
3.48749	-0.00298499
3.49083	-0.00265009
3.49416	-0.00398971
3.49749	-0.00532933
3.50082	-0.00666895
3.50416	-0.00800857
3.50749	-0.00884826
3.51082	-0.00801343
3.51416	-0.00835319
3.51749	-0.00835804
3.52082	-0.00701843
3.52416	-0.00584383
3.52749	-0.00450421
3.53082	-0.00316458
3.53416	-0.0026598
3.53749	-0.00365965
3.54083	-0.0039897
3.54416	-0.00465466
3.54749	-0.00565451
3.55082	-0.00598941
3.55416	-0.00615929
3.5575	-0.00649905
3.56083	-0.00633402
3.56416	-0.00533417
3.56749	-0.00500412
3.57083	-0.00433917
3.57416	-0.00333931
3.57749	-0.00434403
3.58083	-0.00551378
3.58416	-0.00517402
3.58749	-0.00500414
3.59083	-0.00533419
3.59416	-0.00499443
3.59749	-0.00498958
3.60083	-0.00498958
3.60416	-0.00298986
3.6075	-0.00148521
3.61083	-0.00132019
3.61416	-0.000990144
3.61749	-0.000990144
3.62083	-0.00132505
3.62416	-0.00199486
3.62749	-0.00315812
3.63083	-0.00465143
3.63416	-0.00631463
3.6375	-0.00914923
3.64083	-0.0121488
3.64416	-0.0131584
3.64749	-0.0146631
3.65083	-0.0158328
3.65416	-0.0155044
3.6575	-0.0148411
3.66083	-0.0140127
3.66416	-0.0118463
3.6675	-0.00917672
3.67083	-0.00850691
3.67416	-0.00733391
3.6775	-0.00549434
3.68083	-0.00532931
3.68416	-0.00549919
3.6875	-0.00449934
3.69083	-0.00332961
3.69415	-0.00132994
3.69748	0.00100948
3.70081	0.00367572
3.70415	0.0058404
3.70749	0.00834484
3.71082	0.0105128
3.71415	0.0121792
3.71748	0.0141788
3.72082	0.0151754
3.72415	0.0161719
3.72748	0.0168352
3.73082	0.0158354
3.73415	0.0136707
3.73748	0.0118425
3.74082	0.00917631
3.74415	0.00484366
3.74748	0.0006793
3.75082	-0.00332004
3.75415	-0.00632276
3.75749	-0.00799078
3.76082	-0.00799078
3.76415	-0.00799078
3.76748	-0.00732097
3.77082	-0.00599428
3.77415	-0.00532932
3.77748	-0.00466597
3.78082	-0.004831
3.78415	-0.00499764
3.78749	-0.00433918
3.79082	-0.00268249
3.79415	-0.00285237
3.79748	-0.00285237
3.80082	-0.00251908
3.80415	-0.00268249
3.80749	-0.00268087
3.81082	-0.00218094
3.81415	-0.00283941
3.81749	-0.0044961
3.82082	-0.00432622
3.82415	-0.00398646
3.82749	-0.00381658
3.83082	-0.00331342
3.83415	-0.00281025
3.83749	-0.00264038
3.84082	-0.00231033
3.84415	-0.00214531
3.84748	-0.00248506
3.85082	-0.00282482
3.85416	-0.00366451
3.85749	-0.00433917
3.86082	-0.00534874
3.86415	-0.00585352
3.86749	-0.00702326
3.87082	-0.00785647
3.87416	-0.00818329
3.87749	-0.00817682
3.88082	-0.00767041
3.88416	-0.00766394
3.88749	-0.00748597
3.89082	-0.00797781
3.89416	-0.00813475
3.89749	-0.0103044
3.90082	-0.0124757
3.90416	-0.0138121
3.90749	-0.0151485
3.91082	-0.0166483
3.91415	-0.0164849
3.91749	-0.015828
3.92083	-0.015498
3.92416	-0.0131633
3.92749	-0.0108286
3.93082	-0.00899875
3.93416	-0.00666897
3.93749	-0.00366938
3.94083	-0.0023411
3.94416	-0.00134125
3.94749	0.000994954
3.95082	0.00299626
3.95416	0.00583235
3.95749	0.00784658
3.96083	0.00817986
3.96416	0.00867492
3.96749	0.00867492
3.97083	0.00801483
3.97416	0.0063452
3.97749	0.00501209
3.98082	0.00267915
3.98414	0.00100953
3.98747	-0.000158566
3.99081	-0.00165024
3.99414	-0.00198028
3.99747	-0.00198028
4.0008	-0.00215016
4.00414	-0.0031484
4.00748	-0.00482131
4.01081	-0.0061561
4.01414	-0.00949225
4.01748	-0.0123268
4.02081	-0.0149964
4.02414	-0.0183358
4.02747	-0.0185008
4.03081	-0.018174
4.03414	-0.0180041
4.03748	-0.0151663
4.04081	-0.0123284
4.04414	-0.0113286
4.04747	-0.0093288
4.05081	-0.0064942
4.05414	-0.00532446
4.05748	-0.00415473
4.06081	-0.00315487
4.06414	-0.00265495
4.06747	-0.00265495
4.07081	-0.00198514
4.07415	-0.00165024
4.07748	-0.00198028
4.08081	-0.00165024
4.08415	-0.00181526
4.08748	-0.00198028
4.09082	-0.00231033
4.09415	-0.00231033
4.09748	-0.00231033
4.10081	-0.00231033
4.10415	-0.00231033
4.10748	-0.00315001
4.11082	-0.00331989
4.11415	-0.00298984
4.11748	-0.0033296
4.12082	-0.00266304
4.12415	0.000333196
4.12748	0.00299293
4.13081	0.00566076
4.13415	0.00849847
4.13749	0.0110045
4.14082	0.0130106
4.14415	0.0153533
4.14748	0.0171847
4.15082	0.0168482
4.15415	0.0161881
4.15749	0.0145218
4.16082	0.0123539
4.16415	0.0100177
4.16748	0.0071832
4.17082	0.00418367
4.17415	0.00068262
4.17749	-0.00247543
4.18082	-0.00447509
4.18415	-0.00530668
4.18748	-0.00563672
4.19082	-0.00563672
4.19415	-0.00480836
4.19748	-0.00348169
4.20082	-0.0024786
4.20415	-0.00198028
4.20749	-0.000647166
4.21082	-0.000647166
4.21415	-0.000647166
4.21749	1.93941e-05
4.22082	0.000857447
4.22416	0.0016955
4.22749	0.00269858
4.23082	0.0028636
4.23415	0.00219704
4.23749	0.00286361
4.24082	0.00269373
4.24415	0.00152239
4.24749	-0.000150494
4.25082	-0.00148847
4.25415	-0.00283131
4.25749	-0.00333123
4.26084	-0.0039978
4.26416	-0.00466436
4.26749	-0.00449448
4.27082	-0.0039897
4.27414	-0.00348492
4.27747	-0.00331504
4.2808	-0.00297528
4.28414	-0.00281025
4.28748	-0.00281025
4.29081	-0.00298013
4.29414	-0.00348491
4.29747	-0.00331989
4.30081	-0.00298984
4.30414	-0.00315972
4.30748	-0.00332961
4.31081	-0.00282968
4.31414	-0.00316944
4.31747	-0.00333931
4.32081	-0.00317429
4.32414	-0.00367907
4.32748	-0.00434887
4.33081	-0.00417899
4.33414	-0.00400911
4.33747	-0.00484232
4.34081	-0.00517076
4.34414	-0.00516429
4.34747	-0.00549434
4.35081	-0.00648936
4.35415	-0.00681617
4.35748	-0.00665115
4.36081	-0.00698443
4.36414	-0.00615122
4.36748	-0.0059862
4.37081	-0.00615609
4.37415	-0.00715434
4.37748	-0.00748763
4.38081	-0.00783063
4.38414	-0.00799565
4.38748	-0.00766237
4.39081	-0.00732585
4.39414	-0.00548957
4.39748	-0.0049864
4.40081	-0.00331833
4.40414	-0.00148524
4.40748	-0.000475674
4.41081	-0.000645553
4.41414	-0.000645553
4.41748	-0.00114709
4.42081	-0.00215016
4.42415	-0.000493474
4.42748	0.000499893
4.43081	0.00182977
4.43414	0.0038262
4.43748	0.00449276
4.44081	0.004153
4.44415	0.00431803
4.44748	0.00431803
4.45081	0.00299139
4.45415	0.0030011
4.45748	0.00250928
4.46081	0.000512846
4.46415	1.61643e-05
4.46748	0.000186043
4.47081	-0.000813812
4.47415	-0.00214858
4.47748	-0.00381825
4.48081	-0.00616095
4.48415	-0.00716888
4.48748	-0.00650879
4.49082	-0.00634377
4.49415	-0.00567882
4.49748	-0.00417742
4.50081	-0.00267117
4.50415	-0.00133155
4.50748	8.07808e-06
4.51081	1.29327e-05
4.51414	-0.000647159
4.51748	-0.000982061
4.52081	-0.00147713
4.52415	-0.00230872
4.52748	-0.00281025
4.53081	-0.00264523
4.53415	-0.00264523
4.53748	-0.00215016
4.54081	-0.000480532
4.54415	0.00168901
4.54748	0.00436169
4.55081	0.00703436
4.55415	0.00986882
4.55748	0.0125383
4.56081	0.0138681
4.56414	0.0132032
4.56746	0.0111938
4.57079	0.00851947
4.57413	0.00483722
4.57746	0.00148988
4.58079	-0.00117955
4.58413	-0.00384898
4.58746	-0.00484881
4.5908	-0.0030093
4.59413	-0.00166971
4.59746	-0.000163462
4.6008	0.0015062
4.60413	0.00200612
4.60746	0.000831531
4.61079	-0.000343061
4.61413	-0.000512941
4.61746	-0.00319214
4.6208	-0.00419683
4.62413	-0.00419683
4.62746	-0.00402534
4.63079	-0.00301902
4.63413	-0.0016794
4.63746	-0.000339788
4.6408	-0.000169909
4.64413	0.00150461
4.64746	0.00150461
4.65079	0.00116809
4.65413	0.0011681
4.65747	0.000996606
4.6608	0.00166964
4.66413	0.00250769
4.66746	0.00250769
4.6708	0.00317748
4.67413	0.00301246
4.67746	0.00234751
4.68079	0.00117617
4.68413	0.00017632
4.68746	-0.000996637
4.6908	-0.00266629
4.69413	-0.00382793
4.69746	-0.00533093
4.70079	-0.00566583
4.70413	-0.00549595
4.70747	-0.00498632
4.7108	-0.00481644
4.71413	-0.00464656
4.71746	-0.00397999
4.7208	-0.00331342
4.72413	-0.00281025
4.72746	-0.00264038
4.7308	-0.00264038
4.73413	-0.00264038
4.73747	-0.00264038
4.7408	-0.00281025
4.74413	-0.00364832
4.74747	-0.0038182
4.7508	-0.00448801
4.75414	-0.00482777
4.75747	-0.00516267
4.7608	-0.00549758
4.76413	-0.00616738
4.76747	-0.00633241
4.7708	-0.00632756
4.77414	-0.00599427
4.77747	-0.00548949
4.7808	-0.00531961
4.78413	-0.00548949
4.78747	-0.00565937
4.79081	-0.00549434
4.79414	-0.00582925
4.79747	-0.00616415
4.8008	-0.00566423
4.80414	-0.00499927
4.80747	-0.00417416
4.8108	-0.0025045
4.81413	-0.00217445
4.81747	-0.000836469
4.8208	0.00066331
4.82414	0.00199321
4.82747	0.00215823
4.8308	0.00265977
4.83414	0.00265977
4.83747	0.00283126
4.84081	0.00400582
4.84414	0.00417084
4.84747	0.00518038
4.8508	0.00702148
4.85414	0.00952265
4.85746	0.0118523
4.86079	0.0146835
4.86412	0.0171782
4.86745	0.0186731
4.87079	0.0188381
4.87412	0.0188348
4.87745	0.0178318
4.88078	0.0150006
4.88412	0.0118393
4.88745	0.00851305
4.89079	0.00351879
4.89412	0.00202067
4.89745	0.000184402
4.90079	-0.00115194
4.90412	-0.00115194
4.90746	-0.000821896
4.91079	0.000841246
4.91412	0.00100627
4.91745	0.00117129
4.92079	0.00167122
4.92413	0.00418052
4.92746	0.00401549
4.93079	0.00334893
4.93412	0.00435201
4.93746	0.00402198
4.94079	0.00451705
4.94412	0.00534863
4.94745	0.00617697
4.95079	0.00700206
4.95412	0.00817015
4.95746	0.0105031
4.96079	0.0110046
4.96412	0.0120076
4.96746	0.0111825
4.97079	0.010351
4.97412	0.00952261
4.97746	0.00834482
4.98079	0.00799538
4.98412	0.00748415
4.98746	0.00630636
4.99079	0.0053033
4.99413	0.00563334
4.99746	0.00579837
5.00079	0.00497003
5.00412	0.00414169
5.00746	0.00248502
5.01079	0.000828338
5.01412	0
5.01746	0
5.02079	0
5.02413	0
5.02746	0
5.03079	0
5.03413	0
5.03746	0
5.04079	0
5.04412	0.00083481
5.04746	0.00250443
5.05079	0.00450408
5.05413	0.00683701
5.05746	0.00966821
5.06079	0.0126644
5.06413	0.0154956
5.06746	0.0184918
5.07079	0.0204882
5.07413	0.0206533
5.07746	0.0189901
5.08079	0.0166572
5.08413	0.013826
5.08746	0.0108298
5.0908	0.00799857
5.09413	0.00500236
5.09746	0.00351073
5.1008	0.0016761
5.10413	0.00100954
5.10746	0.000679488
5.11079	0.000349441
5.11413	-0.000320363
5.11746	-0.000148871
5.1208	0.000689181
5.12413	2.26297e-05
5.12746	0.00119396
5.13079	0.00286359
5.13413	0.00436496
5.13746	0.00636786
5.1408	0.00904379
5.14413	0.0108784
5.14746	0.0112117
5.15078	0.01171
5.15411	0.0122083
5.15745	0.0125383
5.16078	0.0127033
5.16411	0.0120336
5.16744	0.010694
5.17078	0.0101892
5.17411	0.010021
5.17744	0.0101795
5.18077	0.0108461
5.18411	0.0118426
5.18745	0.0123377
5.19078	0.013496
5.19411	0.0138229
5.19744	0.0121565
5.20078	0.0109884
5.20411	0.00982352
5.20745	0.00748736
5.21078	0.00482117
5.21411	0.00365956
5.21745	0.00283771
5.22078	0.00334248
5.22412	0.00484708
5.22745	0.0056819
5.23078	0.00585339
5.23411	0.00618991
5.23745	0.00618991
5.24078	0.00585663
5.24411	0.00601841
5.24744	0.0075165
5.25078	0.00867486
5.25412	0.0105062
5.25745	0.0130009
5.26078	0.0151623
5.26411	0.017505
5.26745	0.0198346
5.27078	0.0206759
5.27412	0.0200094
5.27745	0.0201809
5.28078	0.0201841
5.28411	0.0200191
5.28745	0.0205174
5.29079	0.021171
5.29412	0.021171
5.29745	0.0214945
5.30078	0.021158
5.30412	0.0201453
5.30745	0.0203038
5.31078	0.0206338
5.31411	0.0206338
5.31745	0.0206338
5.32079	0.0209639
5.32412	0.0206274
5.32745	0.0212971
5.33078	0.0221384
5.33412	0.0213036
5.33745	0.020307
5.34079	0.0193105
5.34412	0.0163143
5.34745	0.0133181
5.35078	0.0121532
5.35412	0.0106551
5.35746	0.00982032
5.36079	0.0103283
5.36412	0.0106583
5.36745	0.0109884
5.37079	0.0136546
5.37412	0.0166508
5.37745	0.0184822
5.38078	0.020815
5.38412	0.0226496
5.38745	0.0233097
5.39079	0.0241477
5.39412	0.0246492
5.39745	0.0246492
5.40079	0.0243192
5.40412	0.0239891
5.40746	0.0233226
5.41079	0.0234909
5.41412	0.0243321
5.41745	0.0245036
5.42079	0.0250116
5.42412	0.0243515
5.42746	0.0231899
5.43079	0.0218633
5.43412	0.0203717
5.43745	0.0180453
5.44077	0.016201
5.4441	0.0158581
5.44743	0.0155151
5.45076	0.0165052
5.4541	0.0179968
5.45744	0.0194884
5.46077	0.0206468
5.4641	0.0209768
5.46743	0.0206533
5.47077	0.0193202
5.4741	0.0178221
5.47743	0.0154957
5.48077	0.013001
5.4841	0.0111729
5.48743	0.00934147
5.49077	0.00833841
5.4941	0.00834164
5.49743	0.00934469
5.50077	0.0108428
5.5041	0.0131692
5.50744	0.0156639
5.51077	0.017657
5.5141	0.0214944
5.51743	0.0244939
5.52077	0.0256522
5.52411	0.0248174
5.52744	0.0234779
5.53077	0.0214847
5.5341	0.0198184
5.53744	0.018152
5.54077	0.0136481
5.5441	0.0126483
5.54744	0.011985
5.55077	0.0118167
5.5541	0.0116582
5.55744	0.0123183
5.56077	0.0126451
5.5641	0.0129719
5.56744	0.0149715
5.57077	0.0148097
5.5741	0.015473
5.57744	0.0171491
5.58077	0.0189901
5.5841	0.0203297
5.58744	0.0210027
5.59077	0.0216757
5.5941	0.0210156
5.59743	0.019346
5.60077	0.0166799
5.60411	0.0135057
5.60744	0.0109948
5.61077	0.0088205
5.6141	0.00682086
5.61744	0.00531951
5.62077	0.00480827
5.62411	0.00430351
5.62744	0.0049733
5.63077	0.00564309
5.63411	0.00680793
5.63744	0.00797277
5.64077	0.0103057
5.64411	0.0124735
5.64744	0.0146414
5.65077	0.0176506
5.65411	0.0198184
5.65744	0.0193137
5.66077	0.0174855
5.6641	0.0158224
5.66744	0.0151591
5.67078	0.0141625
5.67411	0.013166
5.67744	0.0114964
5.68077	0.0103283
5.68411	0.0109981
5.68744	0.010503
5.69078	0.010503
5.69411	0.00883344
5.69744	0.00683378
5.70078	0.00483413
5.70411	0.00383754
5.70744	0.000838049
5.71078	0.00100954
5.71411	0.00201262
5.71744	0.00185407
5.72078	0.00119398
5.72411	0.00202879
5.72744	0.0036984
5.73076	0.00452674
5.73409	0.00669141
5.73743	0.00802128
5.74076	0.00817983
5.74409	0.00884639
5.74743	0.00934146
5.75076	0.00850665
5.7541	0.00683703
5.75743	0.00433584
5.76076	0.00333602
5.76409	0.00183465
5.76743	0.00250768
5.77076	0.0015046
5.7741	0.00284419
5.77743	0.00317423
5.78076	0.00333926
5.7841	0.0051739
5.78743	0.00617372
5.79076	0.00800836
5.7941	0.0083384
5.79743	0.0111664
5.80076	0.0114964
5.8041	0.0136675
5.80743	0.0155119
5.81076	0.0163499
5.81409	0.0145185
5.81743	0.0135219
5.82077	0.0128586
5.8241	0.0103704
5.82743	0.00903731
5.83076	0.00868786
5.8341	0.00868139
5.83743	0.010008
5.84077	0.0121727
5.8441	0.0153306
5.84743	0.0193298
5.85077	0.023329
5.8541	0.0253253
5.85743	0.0301819
5.86077	0.0310134
5.8641	0.0310134
5.86743	0.0305152
5.87077	0.0293504
5.8741	0.0266778
5.87743	0.0248368
5.88076	0.0229958
5.8841	0.0211548
5.88744	0.0226593
5.89077	0.0243288
5.8941	0.0261634
5.89743	0.0264934
5.90077	0.02749
5.9041	0.027655
5.90744	0.0271567
5.91077	0.0261666
5.9141	0.0238306
5.91743	0.0209994
5.92077	0.0178318
5.9241	0.0151656
5.92744	0.0129977
5.93077	0.0115061
5.9341	0.0103478
5.93744	0.00983977
5.94077	0.0101827
5.9441	0.0108493
5.94743	0.0116711
5.95077	0.0126807
5.95411	0.0128586
5.95744	0.011354
5.96077	0.0106875
5.9641	0.00969091
5.96744	0.00801483
5.97077	0.00717357
5.97411	0.00717357
5.97744	0.00650054
5.98077	0.00649731
5.98411	0.00699884
5.98744	0.00632581
5.99078	0.00582428
5.99411	0.00815394
5.99744	0.00982028
6.00077	0.0111598
6.00411	0.0138325
6.00744	0.0151558
6.01078	0.016311
6.01411	0.0179676
6.01744	0.0194658
6.02077	0.0181262
6.02409	0.0171361
6.02742	0.0158063
6.03075	0.0132955
6.03409	0.0138002
6.03743	0.0138067
6.04076	0.0118199
6.04409	0.0119849
6.04742	0.0133245
6.05076	0.0109883
6.05409	0.00882201
6.05743	0.00999655
6.06076	0.00916823
6.06409	0.00934621
6.06742	0.0125075
6.07076	0.0136755
6.07409	0.0135105
6.07743	0.01651
6.08076	0.0200061
6.08409	0.0208344
6.08743	0.0216628
6.09076	0.0226529
6.09409	0.0228179
6.09742	0.0228179
6.10076	0.0224846
6.1041	0.0224814
6.10743	0.0214783
6.11076	0.0208086
6.11409	0.0201388
6.11743	0.0199738
6.12076	0.0196438
6.1241	0.0194787
6.12743	0.019647
6.13076	0.019812
6.13409	0.020485
6.13743	0.0206662
6.14076	0.0208474
6.1441	0.0201809
6.14743	0.0198573
6.15076	0.0201873
6.15409	0.0205174
6.15743	0.0206824
6.16076	0.0210124
6.16409	0.021336
6.16743	0.021323
6.17076	0.0218213
6.1741	0.0218084
6.17743	0.0211418
6.18076	0.0204753
6.18409	0.0201453
6.18743	0.0198153
6.19077	0.0198153
6.1941	0.0203168
6.19743	0.020485
6.20076	0.0208215
6.2041	0.020828
6.20743	0.0205044
6.21076	0.0198444
6.2141	0.0196793
6.21743	0.0200094
6.22076	0.0221739
6.2241	0.022504
6.22743	0.022834
6.23076	0.0244938
6.2341	0.0254839
6.23743	0.026474
6.24077	0.0271405
6.2441	0.0291401
6.24743	0.027312
6.25076	0.0283215
6.2541	0.029331
6.25743	0.0281662
6.26077	0.0278362
6.2641	0.0271729
6.26743	0.0265031
6.27077	0.023837
6.2741	0.0231738
6.27743	0.0218342
6.28077	0.0204947
6.2841	0.0208312
6.28743	0.0216692
6.29077	0.0230055
6.2941	0.0245068
6.29743	0.0261764
6.30077	0.0275062
6.3041	0.0285092
6.30744	0.0288457
6.31077	0.0280077
6.31408	0.0271697
6.31742	0.0264967
6.32076	0.0251636
6.32409	0.0239956
6.32742	0.0238306
6.33075	0.0231576
6.33408	0.0238241
6.33742	0.0253287
6.34076	0.0259952
6.34409	0.0259952
6.34742	0.0263252
6.35075	0.0264902
6.35409	0.0258172
6.35742	0.0258172
6.36075	0.0251442
6.36409	0.0243062
6.36742	0.0239697
6.37075	0.0239697
6.37409	0.0239697
6.37742	0.0239697
6.38075	0.0238047
6.38409	0.0238047
6.38742	0.0234747
6.39076	0.0231447
6.39409	0.0228146
6.39742	0.0224846
6.40075	0.0221546
6.40409	0.0214881
6.40742	0.021323
6.41076	0.021323
6.41409	0.021323
6.41742	0.021323
6.42076	0.0216531
6.42409	0.0218181
6.42742	0.0218181
6.43076	0.0224846
6.43409	0.0228146
6.43742	0.0228146
6.44076	0.0231447
6.44409	0.0261472
6.44742	0.0288197
6.45076	0.0313272
6.45409	0.0336698
6.45743	0.0346792
6.46076	0.0356887
6.46409	0.0358602
6.46742	0.0356952
6.47076	0.0325244
6.47409	0.0298519
6.47742	0.0268429
6.48075	0.0241638
6.48409	0.0228243
6.48743	0.0226528
6.49076	0.0233194
6.49409	0.0244874
6.49743	0.0253222
6.50076	0.0256587
6.50409	0.0266617
6.50742	0.0271632
6.51076	0.0268267
6.51409	0.0256587
6.51742	0.0239891
6.52076	0.0216595
6.52409	0.0203265
6.52742	0.0193234
6.53075	0.0183204
6.53409	0.0184854
6.53743	0.0191519
6.54076	0.0191519
6.54409	0.019317
6.54742	0.0201453
6.55076	0.0204753
6.55409	0.0204753
6.55743	0.0211418
6.56076	0.0208086
6.56409	0.0208086
6.56742	0.0211386
6.57076	0.0216401
6.57409	0.0218084
6.57743	0.0224749
6.58076	0.0231414
6.58409	0.0241477
6.58743	0.0244842
6.59076	0.0261602
6.59409	0.0269982
6.59742	0.029001
6.60076	0.0306705
6.60409	0.0318418
6.60741	0.0335146
6.61074	0.0331781
6.61407	0.0325051
6.6174	0.0310005
[truncated: 25,983 more rows]

## Sheet: Sheet2
	TgMyoA(1-778)_WT			TgMyoA(1-778)_T130A
	volume (ml)	A280 (mAU)		volume (ml)	A280 (mAU)
	0	1.17415		0	-0.591167
	0.00499725	1.17384		0.00499725	-0.592497
	0.0116653	1.17384		0.0133324	-0.592497
	0.0116653	1.17384		0.0133324	-0.592497
	0.0116653	1.17384		0.0133324	-0.592497
	0.0116653	1.17384		0.0133324	-0.592497
	0.0116653	1.17384		0.0133324	-0.255449
	0.0116653	0.432766		0.0169182	-0.181409
	0.0154305	0.210312		0.017334	-0.181409
	0.0154305	0.210312		0.0177383	-0.14439
	0.0161667	0.136161		0.0198708	-0.10737
	0.017765	0.0624761		0.021656	-0.0703502
	0.019165	-0.00994682		0.0249939	0.00202553
	0.0217667	-0.0113512		0.0283279	0.00202553
	0.0244331	-0.0115065		0.031662	0.000687554
	0.0270996	-0.0108884		0.0349922	-0.000978839
	0.0297699	-0.0119967		0.0383263	-0.00248021
	0.0324364	-0.0132587		0.0416603	-0.00215016
	0.0351028	-0.0138832		0.0449944	-0.00198514
	0.0377693	-0.0145077		0.0483284	-0.00198514
	0.0404358	-0.0152827		0.0516624	-0.00182011
	0.0431061	-0.0155901		0.0549927	-0.00165509
	0.0457726	-0.0157438		0.0583267	-0.00165024
	0.048439	-0.0160512		0.0616608	-0.00132019
	0.0511055	-0.015252		0.0649986	-0.00115516
	0.053772	-0.0144527		0.0683289	-0.00132019
	0.0564423	-0.0141388		0.0716591	-0.00132019
	0.0591087	-0.0138249		0.0749931	-0.000990141
	0.0617752	-0.0135127		0.078331	-0.00149007
	0.0644417	-0.013668		0.081665	-0.00199
	0.0671082	-0.0135143		0.0849953	-0.00199
	0.0697212	-0.0132069		0.0883255	-0.00215502
	0.0723877	-0.0135192		0.0916634	-0.00248507
	0.075058	-0.014299		0.0949974	-0.00232004
	0.0777245	-0.013681		0.0983315	-0.00199
	0.0803909	-0.013681		0.101662	-0.00148846
	0.0830574	-0.0138363		0.104996	0.000677853
	0.0857277	-0.0133736		0.10833	0.00184434
	0.0883942	-0.0133736		0.111664	0.00200936
	0.0910606	-0.0138363		0.114998	0.00467233
	0.0937271	-0.0133687		0.118328	0.00617044
	0.0964355	-0.0132134		0.121662	0.0058404
	0.099102	-0.0141453		0.124996	0.00534533
	0.101768	-0.0141469		0.12833	0.00451374
	0.104439	-0.0139916		0.131664	0.00268233
	0.107105	-0.014299		0.134998	0.00185075
	0.109772	-0.0144527		0.138329	0.00201577
	0.112438	-0.0144527		0.141663	-0.000482164
	0.115105	-0.0147634		0.144997	-0.0011487
	0.117775	-0.0138298		0.148335	0.000346203
	0.120441	-0.0124303		0.151665	0.0015143
	0.123108	-0.0119643		0.154995	0.0026824
	0.125774	-0.0108771		0.158325	0.0038505
	0.128441	-0.0101021		0.161663	0.0038505
	0.131111	-0.0101021		0.164997	0.00402199
	0.133778	-0.0102575		0.168327	0.00369194
	0.136406	-0.00994682		0.171658	0.00286036
	0.139072	-0.0104128		0.174995	0.00236854
	0.141739	-0.0118123		0.178329	0.0032001
	0.144405	-0.011966		0.181664	0.00436171
	0.147076	-0.0132312		0.184994	0.00585334
	0.149742	-0.0136988		0.188328	0.0083513
	0.152409	-0.0133914		0.191662	0.0101827
	0.155075	-0.0127733		0.194996	0.0125189
	0.157745	-0.0126196		0.19833	0.0138487
	0.160412	-0.0123073		0.201664	0.0123409
	0.163105	-0.0121504		0.204994	0.0113411
	0.165775	-0.0130856		0.208328	0.00934141
	0.168442	-0.0136874		0.211662	0.00701172
	0.171108	-0.015087		0.215	0.00451377
	0.173775	-0.0166434		0.21833	0.00218083
	0.176441	-0.0181999		0.221664	-0.000155338
	0.179111	-0.0199327		0.224979	-0.00148521
	0.181778	-0.0215118		0.228317	-0.00014563
	0.184444	-0.0222933		0.231651	0.00135898
	0.187111	-0.0220247		0.234982	0.00303507
	0.189777	-0.0214001		0.238312	0.00337159
	0.192448	-0.0206187		0.24165	0.00370164
	0.195114	-0.019525		0.244984	0.00236685
	0.197781	-0.0185866		0.248318	-0.000302722
	0.200447	-0.0171628		0.251648	-0.00213582
	0.203114	-0.0155836		0.254982	-0.00480855
	0.205784	-0.0143346		0.258316	-0.00748127
	0.20845	-0.013668		0.26165	-0.00965084
	0.211117	-0.01305		0.264984	-0.011657
	0.213783	-0.0125856		0.268318	-0.0124902
	0.21645	-0.0124303		0.271648	-0.0114887
	0.21912	-0.0121197		0.274982	-0.00881914
	0.221786	-0.0133849		0.278316	-0.00698604
	0.224453	-0.0159154		0.281651	-0.00581792
	0.227119	-0.0184459		0.284985	-0.0046498
	0.229786	-0.0211301		0.288315	-0.00348654
	0.232456	-0.023811		0.291649	-0.00148361
	0.235123	-0.0244533		0.294983	-0.000650402
	0.237789	-0.0244549		0.298321	-0.000656873
	0.240456	-0.0247656		0.301651	-0.000996629
	0.243122	-0.0235003		0.304981	-0.00150141
	0.245792	-0.0209699		0.308315	-0.00300444
	0.248459	-0.01875		0.311653	-0.00450747
	0.251125	-0.0166887		0.314987	-0.0065072
	0.253792	-0.0146258		0.318317	-0.00967665
	0.256458	-0.0144479		0.321648	-0.0116796
	0.259129	-0.0147569		0.324986	-0.0131762
	0.261795	-0.0144462		0.32832	-0.0151711
	0.264462	-0.0144462		0.331654	-0.016336
	0.267128	-0.0144462		0.334988	-0.0166677
	0.269794	-0.0141356		0.338322	-0.0163392
	0.272465	-0.0135127		0.341656	-0.0156791
	0.275131	-0.0130483		0.34499	-0.0148523
	0.277798	-0.0124303		0.348324	-0.0141825
	0.280464	-0.0118123		0.351658	-0.0133558
	0.283131	-0.0115049		0.354988	-0.0116909
	0.285801	-0.0110421		0.358322	-0.010526
	0.288467	-0.0111974		0.361656	-0.00919609
	0.291134	-0.0115081		0.364994	-0.00869131
	0.2938	-0.0113544		0.368324	-0.0080215
	0.296467	-0.0112007		0.371655	-0.00735168
	0.299137	-0.0102655		0.374989	-0.00668834
	0.301804	-0.0093304		0.378326	-0.00601853
	0.30447	-0.00839525		0.38166	-0.00601691
	0.307137	-0.00746011		0.384991	-0.00585189
	0.309803	-0.00652981		0.388321	-0.00618032
	0.312473	-0.00622079		0.391659	-0.0063502
	0.31514	-0.00668513		0.394993	-0.00684852
	0.317806	-0.00714786		0.398327	-0.00700545
	0.320473	-0.0083904		0.401657	-0.00750539
	0.323139	-0.00963295		0.404991	-0.00816873
	0.325809	-0.0105681		0.408325	-0.00750054
	0.328476	-0.0116569		0.411659	-0.00750054
	0.331142	-0.0124319		0.414993	-0.00683235
	0.333809	-0.0122766		0.418327	-0.00615769
	0.336475	-0.0110357		0.421658	-0.00548949
	0.339146	-0.0108803		0.424992	-0.00549596
	0.341812	-0.0105729		0.428326	-0.00466274
	0.344479	-0.00901976		0.431664	-0.00432784
	0.347145	-0.00901976		0.434994	-0.00482615
	0.349812	-0.00855542		0.438324	-0.00565937
	0.352482	-0.00793738		0.441658	-0.00766235
	0.355148	-0.00809108		0.444996	-0.0103319
	0.357815	-0.00933363		0.44833	-0.0128316
	0.360481	-0.00933363		0.45166	-0.0153297
	0.363148	-0.0099533		0.45499	-0.0181659
	0.365818	-0.012131		0.458328	-0.0206672
	0.368484	-0.0124384		0.461662	-0.0208387
	0.371151	-0.0130564		0.464996	-0.0200007
	0.373817	-0.0136745		0.468327	-0.0188358
	0.376484	-0.0136745		0.471661	-0.016163
	0.379154	-0.0133622		0.474995	-0.0134901
	0.381821	-0.0128963		0.478329	-0.00898267
	0.384487	-0.012118		0.481663	-0.00297376
	0.387154	-0.0114935		0.484997	-0.0019755
	0.38982	-0.0114935		0.488327	-0.00131216
	0.39249	-0.0114935		0.491661	-0.00164706
	0.395157	-0.0114935		0.494995	-0.0043134
	0.397823	-0.0118058		0.498333	-0.00498645
	0.40049	-0.0118058		0.501663	-0.00532297
	0.403156	-0.0124271		0.504993	-0.0104937
	0.405827	-0.0132037		0.508327	-0.0121618
	0.408493	-0.013359		0.511642	-0.0138218
	0.41116	-0.013359		0.51498	-0.0166515
	0.413826	-0.0136696		0.518311	-0.0176514
	0.416492	-0.0149187		0.521641	-0.0173165
	0.419163	-0.014299		0.524975	-0.0183164
	0.421829	-0.0146097		0.528313	-0.0189846
	0.424496	-0.014765		0.531647	-0.0158232
	0.427162	-0.0146097		0.534977	-0.0148249
	0.429829	-0.014765		0.538307	-0.0114936
	0.432499	-0.0150756		0.541645	-0.0104921
	0.435165	-0.014765		0.544979	-0.00932399
	0.437832	-0.0136712		0.548313	-0.0101605
	0.440498	-0.0142893		0.551643	-0.00999382
	0.443165	-0.0142893		0.554977	-0.00982394
	0.445835	-0.0146016		0.558311	-0.0114871
	0.448502	-0.015417		0.561646	-0.0119871
	0.451168	-0.0160593		0.56498	-0.0126536
	0.453835	-0.0187645		0.568314	-0.0119871
	0.456501	-0.0200298		0.571644	-0.00915409
	0.459171	-0.0201851		0.574978	-0.00631949
	0.461838	-0.0198745		0.578312	-0.00582117
	0.464504	-0.0198745		0.58165	-0.00498795
	0.467171	-0.0192516		0.58498	-0.0046579
	0.469837	-0.0182808		0.58831	-0.00498472
	0.472507	-0.0173278		0.591644	-0.00565291
	0.475174	-0.0155772		0.594982	-0.00648613
	0.47784	-0.0130467		0.598316	-0.00748598
	0.480507	-0.0127361		0.601646	-0.00832081
	0.483173	-0.0124271		0.604977	-0.00748759
	0.485844	-0.0116537		0.608315	-0.00732257
	0.48851	-0.011809		0.611649	-0.00532612
	0.491177	-0.0119643		0.614983	-0.00267281
	0.493843	-0.0119643		0.618313	-0.00150469
	0.49651	-0.0121197		0.621647	-0.000671475
	0.49918	-0.0125872		0.624981	-0.00049998
	0.501846	-0.0133671		0.628315	-0.00216645
	0.504513	-0.014786		0.631649	-0.00416781
	0.507179	-0.0160302		0.634983	-0.00666911
	0.509819	-0.0160302		0.638313	-0.00999225
	0.512489	-0.0163425		0.641647	-0.0133154
	0.515156	-0.0161888		0.644981	-0.0151468
	0.517822	-0.015726		0.648319	-0.0168165
	0.520489	-0.014951		0.651649	-0.0176498
	0.523159	-0.0133752		0.65498	-0.0169832
	0.525826	-0.0127539		0.658314	-0.0169864
	0.528492	-0.0119757		0.661652	-0.0169896
	0.531158	-0.0119757		0.664986	-0.0174944
	0.533829	-0.0121326		0.668316	-0.0188341
	0.536507	-0.0132409		0.671646	-0.0200055
	0.539173	-0.0154575		0.674984	-0.0201721
	0.54184	-0.0173618		0.678318	-0.0193454
	0.544506	-0.0181594		0.681652	-0.0186853
	0.547176	-0.0190865		0.684982	-0.0170156
	0.549843	-0.0190865		0.688316	-0.0153459
	0.552509	-0.0186205		0.69165	-0.0138444
	0.555176	-0.0178423		0.694984	-0.0115081
	0.557842	-0.016734		0.698318	-0.00950998
	0.560513	-0.0130969		0.701649	-0.00867836
	0.563179	-0.0124546		0.704983	-0.00917829
	0.565845	-0.011191		0.708317	-0.0101685
	0.568512	-0.0108803		0.711651	-0.0114984
	0.571178	-0.0108803		0.714985	-0.0118382
	0.573849	-0.0116537		0.718319	-0.012673
	0.5765	-0.011966		0.721649	-0.0128429
	0.579166	-0.0125873		0.724983	-0.0128429
	0.581833	-0.0136745		0.728317	-0.0128477
	0.584503	-0.0138282		0.731655	-0.0128526
	0.58717	-0.0144495		0.734985	-0.0118559
	0.589836	-0.0146048		0.738316	-0.0110292
	0.592503	-0.0144495		0.74165	-0.0121876
	0.595169	-0.0142941		0.744987	-0.0130176
	0.597839	-0.0141372		0.748322	-0.014011
	0.600506	-0.0138233		0.751652	-0.0158409
	0.603172	-0.013668		0.754982	-0.0175009
	0.605839	-0.0139787		0.75832	-0.0184911
	0.608509	-0.0135159		0.761654	-0.0198227
	0.611176	-0.0132069		0.764988	-0.0213192
	0.613842	-0.0130532		0.768318	-0.0204876
	0.616508	-0.0127442		0.771652	-0.0201559
	0.619179	-0.0124335		0.774986	-0.021329
	0.621845	-0.0121229		0.77832	-0.0203258
	0.624512	-0.0122782		0.781654	-0.0193227
	0.627178	-0.0124352		0.784988	-0.0191593
	0.629848	-0.0130564		0.788319	-0.0184976
	0.632515	-0.0147666		0.791653	-0.0176643
	0.635181	-0.0149203		0.794987	-0.0180008
	0.637848	-0.0155416		0.798325	-0.0170074
	0.640518	-0.0160092		0.80164	-0.0158377
	0.643185	-0.0158538		0.80497	-0.0151808
	0.645851	-0.0160092		0.808304	-0.0140191
	0.648518	-0.0168262		0.811642	-0.0126876
	0.651237	-0.0160464		0.814976	-0.0115194
	0.653904	-0.0151112		0.818306	-0.00985298
	0.65657	-0.0151112		0.821636	-0.00818007
	0.659237	-0.014024		0.824974	-0.00734038
	0.661907	-0.013249		0.828308	-0.00700223
	0.664574	-0.0123171		0.831642	-0.00749085
	0.66724	-0.0110745		0.834972	-0.00798916
	0.669907	-0.00885796		0.838306	-0.00849394
	0.672573	-0.00777235		0.84164	-0.00899873
	0.675243	-0.00777235		0.844975	-0.00982548
	0.67791	-0.00777235		0.848309	-0.0108221
	0.680576	-0.00839201		0.851643	-0.0113204
	0.683243	-0.00807814		0.854973	-0.0108189
	0.685909	-0.00838878		0.858307	-0.0101604
	0.68858	-0.0077481		0.861641	-0.00949702
	0.691246	-0.00553486		0.864975	-0.00882721
	0.693859	-0.00332001		0.868309	-0.00865733
	0.696526	-0.00238972		0.871639	-0.00816549
	0.699192	-0.00145943		0.874973	-0.00716886
	0.701859	-0.00130573		0.878307	-0.00750701
	0.704529	-0.001927		0.881645	-0.0081833
	0.707195	-0.00254827		0.884975	-0.00834995
	0.709862	-0.00412087		0.888306	-0.00851497
	0.712528	-0.00726601		0.89164	-0.00884503
	0.715199	-0.0101038		0.894978	-0.00851012
	0.717865	-0.0107266		0.898312	-0.00851012
	0.720558	-0.0113495		0.901642	-0.00917993
	0.723228	-0.00932232		0.904972	-0.00900681
	0.725895	-0.00792284		0.90831	-0.00816711
	0.728561	-0.00776914		0.911644	-0.00849231
	0.731228	-0.00746012		0.914978	-0.0096572
	0.733894	-0.0069974		0.918308	-0.0106603
	0.736565	-0.0073048		0.921642	-0.0116618
	0.739231	-0.00776753		0.924976	-0.0129933
	0.741898	-0.00807493		0.92831	-0.0151614
	0.744564	-0.0102558		0.931644	-0.0175009
	0.747231	-0.0116553		0.934978	-0.0193373
	0.74987	-0.0116553		0.938328	-0.0208436
	0.752541	-0.0116569		0.941643	-0.02218
	0.755207	-0.0118123		0.944977	-0.0208469
	0.757874	-0.0115049		0.948315	-0.0193406
	0.76054	-0.0110421		0.951645	-0.017844
	0.76321	-0.0112007		0.954975	-0.0153459
	0.765877	-0.0118252		0.958309	-0.0125129
	0.768543	-0.0124497		0.961647	-0.0120114
	0.77121	-0.0142003		0.964981	-0.0111733
	0.773865	-0.0161047		0.968311	-0.0101669
	0.776585	-0.0189425		0.971642	-0.0104969
	0.779251	-0.0208469		0.974979	-0.0108367
	0.781921	-0.0225764		0.978313	-0.0103368
	0.784588	-0.0230408		0.981647	-0.00983685
	0.787254	-0.0227269		0.984978	-0.0100019
	0.789921	-0.0221024		0.988312	-0.00817362
	0.792587	-0.0205055		0.991646	-0.00684855
	0.795258	-0.0189086		0.99498	-0.00552347
	0.797924	-0.0163781		0.998314	-0.00586323
	0.800591	-0.0150918		1.00165	-0.00718992
	0.803257	-0.0141372		1.00498	-0.009023
	0.805923	-0.0141388		1.00831	-0.0111878
	0.808594	-0.0149381		1.01165	-0.0125193
	0.81126	-0.0155626		1.01498	-0.0148507
	0.813927	-0.0160302		1.01831	-0.0161758
	0.816593	-0.0163408		1.02164	-0.0181724
	0.81926	-0.0166515		1.02498	-0.0201689
	0.82193	-0.0175899		1.02832	-0.0215086
	0.824596	-0.0171239		1.03165	-0.0228418
	0.827263	-0.016658		1.03498	-0.0238433
	0.829929	-0.0180785		1.03831	-0.0250131
	0.832596	-0.0187387		1.04165	-0.025348
	0.835266	-0.0188956		1.04498	-0.0263543
	0.837933	-0.019834		1.04832	-0.0250228
	0.840599	-0.020808		1.05165	-0.0233563
	0.843266	-0.0223969		1.05498	-0.0236896
	0.845932	-0.0252332		1.05832	-0.0240229
	0.848602	-0.0280694		1.06165	-0.0243562
	0.851269	-0.0286908		1.06498	-0.0248545
	0.853935	-0.0307132		1.06832	-0.0251878
	0.856602	-0.0332405		1.07165	-0.0255211
	0.859268	-0.0348294		1.07498	-0.0271876
	0.861938	-0.0366965		1.07832	-0.0276811
	0.864605	-0.0366965		1.08165	-0.0260081
	0.867271	-0.0366965		1.08498	-0.0241717
	0.869938	-0.0365396		1.08831	-0.022502
	0.872604	-0.036538		1.09165	-0.0203372
	0.875275	-0.0360687		1.09496	-0.0181724
	0.877941	-0.0359118		1.0983	-0.0158425
	0.880608	-0.0359118		1.10163	-0.013846
	0.883274	-0.0357548		1.10496	-0.0128461
	0.885941	-0.0351335		1.1083	-0.0116844
	0.888611	-0.0351335		1.11163	-0.0108512
	0.891277	-0.0354474		1.11497	-0.00985135
	0.893944	-0.0354491		1.1183	-0.00935141
	0.89661	-0.0360736		1.12163	-0.0090165
	0.899277	-0.0368551		1.12497	-0.00917991
	0.901947	-0.0374797		1.1283	-0.00950997
	0.904613	-0.0379473		1.13163	-0.0100164
	0.90728	-0.0391931		1.13496	-0.0123494
	0.909946	-0.039507		1.1383	-0.0146857
	0.912613	-0.039507		1.14163	-0.017022
	0.915283	-0.0382644		1.14497	-0.0191885
	0.91795	-0.0367111		1.1483	-0.0213549
	0.920616	-0.0357727		1.15163	-0.023188
	0.923283	-0.0346838		1.15496	-0.0235148
	0.925949	-0.0331305		1.1583	-0.0238417
	0.928619	-0.0313992		1.16163	-0.0225069
	0.931286	-0.0298427		1.16497	-0.0206689
	0.933952	-0.0273154		1.1683	-0.0186594
	0.936619	-0.0265162		1.17163	-0.0169929
	0.939285	-0.0262023		1.17496	-0.0149834
	0.941956	-0.0249597		1.1783	-0.0129739
	0.944622	-0.0248027		1.18164	-0.0123041
	0.947289	-0.0257315		1.18497	-0.0126374
	0.949955	-0.0268382		1.1883	-0.0126325
	0.952621	-0.0276164		1.19164	-0.0134642
	0.955292	-0.0296761		1.19497	-0.014134
	0.957958	-0.0310966		1.1983	-0.015129
	0.960625	-0.0320318		1.20163	-0.016802
	0.963291	-0.0321872		1.20497	-0.0184749
	0.965958	-0.0317212		1.2083	-0.0201479
	0.968628	-0.0298541		1.21164	-0.0211542
	0.971294	-0.0276569		1.21497	-0.0224939
	0.973961	-0.025594		1.2183	-0.0231637
	0.976627	-0.0238805		1.22163	-0.0245018
	0.979294	-0.0243449		1.22497	-0.02467
	0.981964	-0.0246523		1.2283	-0.0236669
	0.984631	-0.0257396		1.23164	-0.0241701
	0.987297	-0.0268269		1.23497	-0.0246733
	0.989964	-0.0278996		1.2383	-0.0238352
	0.99263	-0.0285079		1.24163	-0.0236669
	0.9953	-0.0291551		1.24497	-0.0231654
	0.997967	-0.029469		1.24831	-0.0218273
	1.00063	-0.0274109		1.25164	-0.0211623
	1.00325	-0.0253529		1.25497	-0.0214972
	1.00591	-0.0236427		1.2583	-0.0201624
	1.00858	-0.0217755		1.26164	-0.0183293
	1.01125	-0.020685		1.26497	-0.0173359
	1.01392	-0.0204067		1.2683	-0.0148329
	1.01658	-0.0204197		1.27164	-0.014498
	1.01925	-0.020088		1.27497	-0.0138347
	1.02192	-0.0191512		1.27831	-0.0133283
	1.02459	-0.0183714		1.28164	-0.0119886
	1.02725	-0.0172436		1.28497	-0.0131568
	1.02998	-0.0162729		1.2883	-0.0134901
	1.03264	-0.0153199		1.29164	-0.0124854
	1.03531	-0.0145045		1.29497	-0.011822
	1.03798	-0.0138444		1.29831	-0.0109953
	1.04064	-0.0127377		1.30164	-0.00966213
	1.04331	-0.0124303		1.30497	-0.00850049
	1.04598	-0.0124319		1.3083	-0.00733884
	1.04865	-0.0130564		1.31164	-0.00400268
	1.05131	-0.0136971		1.31498	-0.00283453
	1.05398	-0.0143217		1.31831	-0.00333932
	1.05665	-0.014964		1.32164	-0.00399619
	1.05931	-0.0156241		1.32497	-0.00716572
	1.06198	-0.0165754		1.32831	-0.0108352
	1.06465	-0.0175074		1.33164	-0.0158394
	1.06731	-0.0186157		1.33497	-0.0173392
	1.06993	-0.020054		1.3383	-0.0210087
	1.0726	-0.0210086		1.34164	-0.0235084
	1.07526	-0.0219794		1.34497	-0.0253367
	1.07793	-0.022777		1.34831	-0.0275112
	1.0806	-0.0218063		1.35164	-0.0273445
	1.08327	-0.0208549		1.35497	-0.0270112
	1.08593	-0.019923		1.35831	-0.0265129
	1.0886	-0.0185057		1.36164	-0.0266812
	1.09127	-0.0162891		1.36497	-0.0260113
	1.09394	-0.0146954		1.36831	-0.0253464
	1.0966	-0.0135677		1.37164	-0.0245131
	1.09927	-0.012597		1.37497	-0.0225133
	1.10194	-0.0127523		1.37831	-0.0213452
	1.1046	-0.0135305		1.38165	-0.0188454
	1.10727	-0.0146355		1.38496	-0.0185105
	1.10994	-0.0150983		1.38829	-0.0181756
	1.11261	-0.0155626		1.39162	-0.0181756
	1.11527	-0.0158716		1.39496	-0.0193454
	1.11794	-0.015404		1.3983	-0.0210119
	1.12061	-0.0147795		1.40163	-0.02268
	1.12328	-0.0146242		1.40496	-0.0230149
	1.12594	-0.0136923		1.40829	-0.0246814
	1.12861	-0.0127409		1.41163	-0.0250147
	1.13128	-0.0128963		1.41496	-0.0245147
	1.13395	-0.0128963		1.41829	-0.0245147
	1.13661	-0.0132101		1.42163	-0.0241782
	1.13928	-0.0138347		1.42496	-0.0238417
	1.14194	-0.0147698		1.4283	-0.0236734
	1.14461	-0.0166774		1.43163	-0.0241733
	1.14728	-0.0187176		1.43496	-0.0240051
	1.14995	-0.0206041		1.43829	-0.0246717
	1.15261	-0.0231346		1.44163	-0.0258414
	1.15528	-0.0256651		1.44496	-0.0263446
	1.15795	-0.0275711		1.4483	-0.0266812
	1.16062	-0.0294771		1.45163	-0.0270177
	1.16328	-0.031383		1.45496	-0.027186
	1.16595	-0.032006		1.45829	-0.026686
	1.16862	-0.032336		1.46163	-0.026686
	1.17128	-0.0318684		1.46497	-0.0241863
	1.17395	-0.0299625		1.4683	-0.02235
	1.17662	-0.027432		1.47163	-0.0215151
	1.17929	-0.0258366		1.47496	-0.0200104
	1.18195	-0.024107		1.4783	-0.0186707
	1.18462	-0.0226881		1.48163	-0.0183342
	1.18729	-0.0229955		1.48496	-0.0174961
	1.18996	-0.0236184		1.48829	-0.016658
	1.19262	-0.0251911		1.49163	-0.0191577
	1.19529	-0.0272508		1.49496	-0.0189943
	1.19796	-0.029935		1.4983	-0.018161
	1.20063	-0.0312196		1.50163	-0.0178342
	1.20329	-0.0334136		1.50496	-0.0175074
	1.20596	-0.034208		1.5083	-0.0160124
	1.20863	-0.0328101		1.51163	-0.0161807
	1.21129	-0.0314089		1.51497	-0.0150222
	1.21396	-0.0298557		1.5183	-0.014354
	1.21663	-0.0281455		1.52163	-0.0150158
	1.2193	-0.0265906		1.52496	-0.0150093
	1.22196	-0.0267459		1.5283	-0.0148313
	1.22463	-0.0250357		1.53164	-0.0151581
	1.2273	-0.0241038		1.53497	-0.0156532
	1.22997	-0.0245714		1.5383	-0.0149866
	1.23263	-0.0239096		1.54163	-0.0156467
	1.2353	-0.0229356		1.54497	-0.0156451
	1.23796	-0.0219616		1.5483	-0.0156435
	1.24063	-0.0214536		1.55163	-0.0166482
	1.2433	-0.0203437		1.55496	-0.0179879
	1.24597	-0.0226735		1.5583	-0.0179879
	1.24863	-0.0221865		1.56163	-0.016823
	1.2513	-0.0205896		1.56497	-0.0158231
	1.25397	-0.0212158		1.5683	-0.01482
	1.25664	-0.0212158		1.57163	-0.01316
	1.2593	-0.0221542		1.57497	-0.0118269
	1.26197	-0.0243692		1.5783	-0.0108221
	1.26464	-0.0251684		1.58163	-0.0104856
	1.26731	-0.0228386		1.58497	-0.0108189
	1.26997	-0.0236378		1.5883	-0.0119838
	1.27264	-0.0241426		1.59163	-0.0133137
	1.27531	-0.0235181		1.59497	-0.0144851
	1.27798	-0.0232075		1.5983	-0.0154833
	1.28064	-0.021651		1.60163	-0.0158199
	1.28331	-0.0191254		1.60497	-0.0158263
	1.28598	-0.0172194		1.6083	-0.0151662
	1.28864	-0.0168699		1.61164	-0.0151711
	1.29131	-0.016226		1.61497	-0.016171
	1.29398	-0.016069		1.6183	-0.0163392
	1.29665	-0.0163813		1.62163	-0.0171709
	1.29931	-0.0173359		1.62497	-0.0180009
	1.30198	-0.0176433		1.6283	-0.0189991
	1.30465	-0.0179555		1.63164	-0.0193276
	1.30732	-0.0181125		1.63497	-0.0203242
	1.30998	-0.0181125		1.6383	-0.0208225
	1.31265	-0.0180947		1.64164	-0.0204892
	1.31532	-0.018216		1.64497	-0.0211591
	1.31799	-0.0188583		1.6483	-0.0218289
	1.32065	-0.0207675		1.65164	-0.0228337
	1.32332	-0.0225198		1.65497	-0.0213306
	1.32599	-0.0250471		1.6583	-0.0211624
	1.32866	-0.026466		1.66164	-0.0198227
	1.33132	-0.0289933		1.66497	-0.0183164
	1.33399	-0.0313653		1.6683	-0.0183148
	1.33665	-0.0348423		1.67163	-0.0181465
	1.33932	-0.0359312		1.67497	-0.0174767
	1.34199	-0.0373292		1.67828	-0.0169735
	1.34466	-0.0385718		1.68162	-0.0186432
	1.34732	-0.0390378		1.68495	-0.0184814
	1.34999	-0.0388825		1.68828	-0.0189862
	1.35266	-0.0384165		1.69162	-0.019656
	1.35533	-0.0379505		1.69495	-0.0189878
	1.35799	-0.0367079		1.69829	-0.0191561
	1.36066	-0.035462		1.70162	-0.0194926
	1.36333	-0.034996		1.70495	-0.0194926
	1.366	-0.0340641		1.70829	-0.0199942
	1.36866	-0.0337502		1.71162	-0.0213274
	1.37133	-0.0337502		1.71495	-0.0224955
	1.374	-0.0331288		1.71828	-0.0228288
	1.37666	-0.0334379		1.72162	-0.023497
	1.37933	-0.0343698		1.72495	-0.0219956
	1.382	-0.0345252		1.72829	-0.020156
	1.38467	-0.0345268		1.73162	-0.0188228
	1.38733	-0.0351449		1.73495	-0.0171563
	1.39	-0.0349912		1.73829	-0.0158231
	1.39267	-0.0343698		1.74162	-0.0158231
	1.39534	-0.0346805		1.74495	-0.016158
	1.398	-0.0351481		1.74829	-0.0164929
	1.40067	-0.035305		1.75162	-0.0178261
	1.40334	-0.0356157		1.75495	-0.0193292
	1.40601	-0.036394		1.75829	-0.0206624
	1.40867	-0.0362419		1.76162	-0.0223289
	1.41134	-0.0368632		1.76496	-0.0233271
	1.41401	-0.0356173		1.76829	-0.0229922
	1.41667	-0.0340608		1.77162	-0.0234954
	1.41934	-0.0340608		1.77496	-0.0238319
	1.42201	-0.0331289		1.77829	-0.0228288
	1.42467	-0.0329719		1.78162	-0.023332
	1.42734	-0.032349		1.78495	-0.0238352
	1.43001	-0.0325011		1.78829	-0.024505
	1.43268	-0.0321872		1.79162	-0.0255098
	1.43534	-0.0337421		1.79496	-0.0265145
	1.43801	-0.0349847		1.79829	-0.0271811
	1.44068	-0.0349847		1.80162	-0.0275144
	1.44334	-0.0354507		1.80495	-0.0291874
	1.44601	-0.0365396		1.80829	-0.0290191
	1.44868	-0.0359183		1.81162	-0.0278494
	1.45135	-0.0354539		1.81496	-0.025513
	1.45401	-0.0351465		1.81829	-0.0228434
	1.45668	-0.0332793		1.82162	-0.0201738
	1.45935	-0.0314122		1.82495	-0.0173392
	1.46202	-0.0301696		1.82829	-0.0153394
	1.46468	-0.0292376		1.83163	-0.0136664
	1.46735	-0.0281503		1.83496	-0.0123284
	1.47002	-0.0289286		1.83829	-0.0119919
	1.47269	-0.0297068		1.84163	-0.0124918
	1.47535	-0.0303281		1.84496	-0.0136616
	1.47802	-0.0328215		1.84829	-0.0136616
	1.48069	-0.0356271		1.85162	-0.0129917
	1.48336	-0.0374942		1.85496	-0.0121569
	1.48602	-0.0390508		1.85829	-0.0111603
	1.48869	-0.0407626		1.86163	-0.00999861
	1.49136	-0.0410749		1.86496	-0.00917023
	1.49405	-0.0409179		1.86829	-0.00966694
	1.49672	-0.040761		1.87162	-0.00849394
	1.49939	-0.0398225		1.87496	-0.00915729
	1.50206	-0.0388841		1.87829	-0.0108254
	1.50472	-0.0376366		1.88163	-0.011657
	1.50739	-0.0366982		1.88496	-0.0121601
	1.51006	-0.0357597		1.88829	-0.0126649
	1.51272	-0.0354458		1.89162	-0.0128364
	1.51539	-0.0346676		1.89495	-0.0118462
	1.51806	-0.033268		1.89829	-0.0121892
	1.52073	-0.0318523		1.90162	-0.0116958
	1.52339	-0.0302634		1.90495	-0.0100277
	1.52606	-0.0289836		1.90829	-0.00969441
	1.52873	-0.0274125		1.91162	-0.00952453
	1.53139	-0.0267945		1.91496	-0.00935304
	1.53406	-0.0263301		1.91829	-0.00868323
	1.53673	-0.027576		1.92162	-0.00901166
	1.53939	-0.0289755		1.92496	-0.00934172
	1.54203	-0.0297732		1.92829	-0.00983842
	1.5447	-0.031362		1.93163	-0.0111748
	1.54737	-0.0329509		1.93496	-0.0115081
	1.55004	-0.0335932		1.93829	-0.012508
	1.5527	-0.0342113		1.94162	-0.0128364
	1.55537	-0.033899		1.94496	-0.0134933
	1.55804	-0.0332745		1.94829	-0.0131519
	1.56071	-0.0331175		1.95163	-0.0126439
	1.56337	-0.0337356		1.95496	-0.0119741
	1.56604	-0.0302796		1.95829	-0.0114693
	1.56876	-0.0302796		1.96162	-0.0107995
	1.57143	-0.0305871		1.96496	-0.00912976
	1.5741	-0.0285468		1.96828	-0.00829654
	1.57677	-0.0285468		1.97161	-0.00813799
	1.57943	-0.0288607		1.97494	-0.00748112
	1.5821	-0.0276181		1.97828	-0.00748759
	1.58477	-0.0255778		1.98161	-0.00949059
	1.58744	-0.0263512		1.98494	-0.0113286
	1.5901	-0.0232059		1.98827	-0.0134998
	1.59277	-0.0206819		1.99161	-0.0161727
	1.59544	-0.0195768		1.99495	-0.0188455
	1.5981	-0.0168959		1.99828	-0.0210135
	1.60077	-0.0140563		2.00495	-0.0210135
	1.60344	-0.013571		2.00495	-0.0210135
	1.60611	-0.0142133		2.00495	-0.0210135
	1.60877	-0.0156533		2.00495	-0.0210135
	1.61144	-0.0181805		2.00495	-0.0210135
	1.61411	-0.0216397		2.00495	-0.0210135
	1.61678	-0.0258966		2.00495	-0.0233498
	1.61944	-0.030291		2.00895	-0.0233498
	1.62211	-0.0340658		2.00895	-0.0233498
	1.62477	-0.0367306		2.00988	-0.0228466
	1.62745	-0.0384408		2.01201	-0.0228466
	1.63011	-0.0387547		2.0142	-0.0228466
	1.63278	-0.038444		2.01753	-0.0228466
	1.63544	-0.0378211		2.02087	-0.02268
	1.63811	-0.0367095		2.0242	-0.0220085
	1.64078	-0.0356174		2.02753	-0.0218435
	1.64345	-0.0351497		2.03086	-0.0223434
	1.64611	-0.0351514		2.0342	-0.0211785
	1.64878	-0.0353083		2.03754	-0.0200136
	1.65145	-0.0365509		2.04087	-0.0186739
	1.65412	-0.0371722		2.0442	-0.0186739
	1.65678	-0.0365526		2.04753	-0.0186739
	1.65945	-0.0362451		2.05087	-0.0196787
	1.66212	-0.0364021		2.0542	-0.0213468
	1.66478	-0.0356206		2.05754	-0.0231767
	1.66745	-0.0346821		2.06087	-0.0251765
	1.67012	-0.0343699		2.0642	-0.0265097
	1.67279	-0.034056		2.06754	-0.0270113
	1.67545	-0.0337453		2.07087	-0.0258431
	1.67812	-0.034674		2.0742	-0.0241766
	1.68079	-0.0340527		2.07754	-0.0226751
	1.68346	-0.0340527		2.08087	-0.0221736
	1.68612	-0.0343666		2.0842	-0.0220085
	1.68879	-0.0342145		2.08754	-0.0223402
	1.69146	-0.0343715		2.09087	-0.0236702
	1.69413	-0.0346854		2.0942	-0.0251717
	1.69679	-0.0353067		2.09753	-0.0268382
	1.69946	-0.0348439		2.10087	-0.0286713
	1.70213	-0.0362419		2.10421	-0.028503
	1.70479	-0.0359312		2.10754	-0.0278316
	1.70746	-0.0351546		2.11087	-0.0256668
	1.71013	-0.0345317		2.1142	-0.0231654
	1.7128	-0.0329751		2.11754	-0.0201609
	1.71546	-0.0302909		2.12087	-0.0171596
	1.71807	-0.0274498		2.12421	-0.0131616
	1.72074	-0.0250746		2.12754	-0.0123268
	1.72341	-0.0224341		2.13087	-0.0121617
	1.72608	-0.0199262		2.1342	-0.0121617
	1.72874	-0.0182177		2.13754	-0.013325
	1.73141	-0.0174038		2.14087	-0.0163344
	1.73408	-0.018339		2.1442	-0.0175058
	1.73675	-0.0210232		2.14753	-0.0200104
	1.73941	-0.0238644		2.15087	-0.0220102
	1.74208	-0.0270162		2.1542	-0.0241782
	1.74475	-0.0298121		2.15754	-0.0240116
	1.74742	-0.0332551		2.16087	-0.0230084
	1.75008	-0.0363649		2.1642	-0.0218435
	1.75275	-0.0388922		2.16753	-0.0201754
	1.75542	-0.0395135		2.17087	-0.0185025
	1.75809	-0.0395135		2.17421	-0.0173294
	1.76079	-0.0398242		2.17754	-0.0173294
	1.76346	-0.0396672		2.18087	-0.0171612
	1.76613	-0.0390427		2.1842	-0.018661
	1.7688	-0.0384181		2.18754	-0.0205022
	1.77146	-0.0377935		2.19087	-0.0215053
	1.77413	-0.037169		2.1942	-0.0226703
	1.7768	-0.037169		2.19754	-0.0243432
	1.77946	-0.037169		2.20087	-0.0248448
	1.78213	-0.0359264		2.2042	-0.0246765
	1.7848	-0.0345268		2.20754	-0.025513
	1.78746	-0.0331289		2.21087	-0.025513
	1.79013	-0.0312617		2.2142	-0.0256813
	1.7928	-0.0298622		2.21754	-0.0271811
	1.79547	-0.0295483		2.22087	-0.0273494
	1.79813	-0.0292344		2.22421	-0.0268495
	1.8008	-0.0293897		2.22754	-0.0273526
	1.80347	-0.0307876		2.23087	-0.0275209
	1.80614	-0.0321872		2.23418	-0.0265161
	1.8088	-0.0329638		2.23752	-0.0251829
	1.81147	-0.0332745		2.24086	-0.0220215
	1.81414	-0.0324768		2.24419	-0.0196916
	1.81681	-0.0301065		2.24752	-0.0195234
	1.81947	-0.0285532		2.25085	-0.0175268
	1.82214	-0.0265308		2.25419	-0.0156888
	1.82481	-0.0245083		2.25752	-0.0156888
	1.82747	-0.0238886		2.26085	-0.0156856
	1.83014	-0.0248238		2.26418	-0.015019
	1.83281	-0.0260664		2.26752	-0.0148491
	1.83548	-0.0281067		2.27085	-0.0143443
	1.83814	-0.0307909		2.27419	-0.0125048
	1.84081	-0.0321904		2.27752	-0.0115017
	1.84348	-0.0332793		2.28085	-0.0103368
	1.84615	-0.0335738		2.28419	-0.00983844
	1.84881	-0.0331078		2.28752	-0.00967017
	1.85148	-0.0315351		2.29086	-0.0109985
	1.85415	-0.0299463		2.29419	-0.0119887
	1.85682	-0.0282005		2.29752	-0.0134836
	1.85948	-0.0274222		2.30085	-0.0143168
	1.86215	-0.0266472		2.30418	-0.0158199
	1.86481	-0.0261828		2.30752	-0.0178132
	1.86748	-0.0265129		2.31085	-0.017818
	1.87015	-0.0280662		2.31418	-0.0171579
	1.87282	-0.0287069		2.31752	-0.017996
	1.87548	-0.0295224		2.32085	-0.0193357
	1.87815	-0.0304931		2.32419	-0.0205087
	1.88082	-0.0303394		2.32752	-0.0218435
	1.88349	-0.0312682		2.33085	-0.0243497
	1.88615	-0.0321969		2.33419	-0.0251878
	1.88882	-0.0328166		2.33752	-0.0248497
	1.89149	-0.031883		2.34086	-0.0265162
	1.89415	-0.0325011		2.34419	-0.0260146
	1.89682	-0.0329654		2.34752	-0.0243416
	1.89949	-0.0332745		2.35086	-0.024175
	1.90216	-0.0342064		2.35419	-0.0243432
	1.90482	-0.0345203		2.35752	-0.0233401
	1.90749	-0.0353002		2.36086	-0.0235067
	1.91016	-0.0356125		2.36419	-0.0251797
	1.91283	-0.0365461		2.36752	-0.0258431
	1.91549	-0.03686		2.37086	-0.0271763
	1.91816	-0.0374829		2.3742	-0.0291793
	1.92083	-0.0371544		2.37753	-0.0298427
	1.9235	-0.0352517		2.38086	-0.0305061
	1.92616	-0.0333489		2.38419	-0.0305061
	1.92883	-0.0314462		2.38753	-0.0281698
	1.9315	-0.030977		2.39086	-0.0256668
	1.93416	-0.0306663		2.39419	-0.0228338
	1.93683	-0.0306663		2.39752	-0.0191643
	1.9395	-0.0306663		2.40086	-0.0154948
	1.94217	-0.031773		2.40419	-0.0124935
	1.94483	-0.0341434		2.40753	-0.0104905
	1.9475	-0.0376415		2.41086	-0.00848101
	1.95017	-0.0411396		2.41419	-0.00897609
	1.95284	-0.0425635		2.41753	-0.00913625
	1.9555	-0.0433612		2.42086	-0.00929642
	1.95817	-0.0436718		2.42419	-0.010293
	1.96083	-0.0438272		2.42753	-0.0111263
	1.9635	-0.0436718		2.43086	-0.0114547
	1.96617	-0.0432042		2.43419	-0.0109628
	1.96884	-0.0416089		2.43753	-0.0113058
	1.9715	-0.0397028		2.44086	-0.012309
	1.97417	-0.0371755		2.44419	-0.0133121
	1.97684	-0.0365525		2.44753	-0.0138201
	1.97951	-0.0353099		2.45086	-0.0148232
	1.98217	-0.0342226		2.45419	-0.0168279
	1.9848	-0.0336013		2.45753	-0.0186691
	1.98747	-0.0314235		2.46086	-0.0194942
	1.99014	-0.0308022		2.46419	-0.0208242
	1.99281	-0.0297133		2.46752	-0.0203291
	1.99547	-0.0282927		2.47086	-0.0183294
	1.99814	-0.026733		2.47419	-0.0169946
	2.0008	-0.0254839		2.47752	-0.0153346
	2.00348	-0.0235941		2.48085	-0.0139982
	2.00668	-0.0235941		2.48419	-0.0138315
	2.00668	-0.0235941		2.48753	-0.0148379
	2.00668	-0.0235941		2.49086	-0.0153411
	2.00668	-0.0235941		2.49419	-0.0165076
	2.00668	-0.0235941		2.49752	-0.019847
	2.00668	-0.0272183		2.50086	-0.0228499
	2.00902	-0.0293994		2.50419	-0.0255163
	2.00902	-0.0293994		2.50753	-0.0273543
	2.00966	-0.0295547		2.51086	-0.0276892
	2.01137	-0.02971		2.51419	-0.0273526
	2.0136	-0.0295547		2.51752	-0.0268494
	2.01627	-0.0290693		2.52086	-0.0253464
	2.01894	-0.0280986		2.5242	-0.02301
	2.0216	-0.0250795		2.52751	-0.0205039
	2.02427	-0.0236395		2.53084	-0.0178375
	2.02694	-0.021109		2.53418	-0.0151647
	2.02961	-0.0195331		2.53751	-0.0136632
	2.03227	-0.0170026		2.54085	-0.0129934
	2.03494	-0.0162049		2.54418	-0.0126585
	2.03761	-0.017022		2.54751	-0.0143282
	2.04027	-0.0182856		2.55085	-0.0166645
	2.04294	-0.0214374		2.55418	-0.019004
	2.04561	-0.0245892		2.55751	-0.0213339
	2.04827	-0.0290047		2.56084	-0.022667
	2.05094	-0.0305806		2.56418	-0.0228288
	2.05361	-0.0332648		2.56751	-0.0223321
	2.05628	-0.0349928		2.57085	-0.0215005
	2.05894	-0.0365477		2.57418	-0.0198308
	2.06161	-0.0356125		2.57751	-0.0184911
	2.06428	-0.0330852		2.58084	-0.0174847
	2.06695	-0.0318216		2.58418	-0.0151549
	2.06961	-0.0292943		2.58751	-0.013325
	2.07233	-0.026767		2.59085	-0.0129982
	2.075	-0.023311		2.59418	-0.0118349
	2.07767	-0.0209828		2.59751	-0.0103319
	2.08033	-0.0197401		2.60085	-0.00966856
	2.083	-0.0186512		2.60418	-0.0093385
	2.08567	-0.0202433		2.60752	-0.00900844
	2.08834	-0.0210588		2.61085	-0.0101733
	2.091	-0.0218564		2.61418	-0.0111764
	2.09367	-0.0223418		2.61751	-0.0115049
	2.09634	-0.0236038		2.62085	-0.0125015
	2.09901	-0.0245325		2.62418	-0.0135111
	2.10167	-0.0248059		2.62751	-0.0131762
	2.10434	-0.0251182		2.63084	-0.0120113
	2.10701	-0.0248108		2.63418	-0.0110098
	2.10967	-0.0246377		2.63752	-0.0101733
	2.11234	-0.0243076		2.64085	-0.00966853
	2.11501	-0.0233352		2.64418	-0.00901003
	2.11768	-0.022536		2.64751	-0.00917506
	2.12034	-0.0218936		2.65085	-0.00933847
	2.12301	-0.0218888		2.65418	-0.00984326
	2.12568	-0.0210717		2.65752	-0.010348
	2.12835	-0.0223143		2.66085	-0.0105131
	2.13101	-0.0232657		2.66418	-0.0105147
	2.13368	-0.0248384		2.66751	-0.0106797
	2.13634	-0.0267476		2.67085	-0.0110017
	2.13902	-0.0270615		2.67419	-0.0111667
	2.14168	-0.0287975		2.67752	-0.0116602
	2.14435	-0.0281778		2.68085	-0.0123171
	2.14701	-0.0288024		2.68418	-0.0128105
	2.14968	-0.0288024		2.68752	-0.0133137
	2.15235	-0.0272103		2.69085	-0.0133105
	2.15502	-0.0259466		2.69418	-0.0134803
	2.15768	-0.0276747		2.69751	-0.0139868
	2.16035	-0.028626		2.70085	-0.0146566
	2.16302	-0.0275323		2.70419	-0.0156597
	2.16569	-0.0273754		2.70752	-0.0173327
	2.16835	-0.0272556		2.71085	-0.0190024
	2.17102	-0.0263398		2.71418	-0.0210054
	2.17369	-0.026047		2.71752	-0.0236783
	2.17635	-0.0251134		2.72085	-0.0256813
	2.17902	-0.0229356		2.72419	-0.0268494
	2.18169	-0.0218467		2.72752	-0.0275193
	2.18436	-0.0227851		2.73085	-0.0263479
	2.18702	-0.0231152		2.73418	-0.0245067
	2.18969	-0.0246733		2.73752	-0.0233336
	2.19236	-0.0254531		2.74086	-0.021994
	2.19503	-0.0259385		2.74419	-0.0201592
	2.19769	-0.0265631		2.74752	-0.0181627
	2.20036	-0.0270307		2.75085	-0.0163295
	2.20303	-0.0273057		2.75419	-0.014333
	2.2057	-0.0276342		2.75752	-0.0140078
	2.20836	-0.0268365		2.76085	-0.0135062
	2.21103	-0.0247736		2.76418	-0.0125031
	2.2137	-0.0225538		2.76752	-0.0116699
	2.21636	-0.0208015		2.77085	-0.0109984
	2.21903	-0.0188924		2.77419	-0.0101588
	2.2217	-0.0171401		2.77752	-0.00915565
	2.22437	-0.0158927		2.78085	-0.00814608
	2.22703	-0.0149397		2.78419	-0.00664306
	2.2297	-0.0138298		2.78752	-0.00548141
	2.23237	-0.0133622		2.79086	-0.00431976
	2.23503	-0.0133622		2.79419	-0.00282321
	2.23765	-0.0133622		2.79752	-0.00165994
	2.24031	-0.0136745		2.80085	-0.00116002
	2.24298	-0.0154089		2.80419	-0.000660094
	2.24565	-0.0173165		2.80753	-0.000664949
	2.24832	-0.0189118		2.81086	-0.00133475
	2.25098	-0.0201609		2.81419	-0.00116973
	2.25365	-0.0214099		2.8175	-0.00116973
	2.25632	-0.0223467		2.82084	-0.00166965
	2.25899	-0.0229712		2.82417	-0.0019997
	2.26165	-0.0242381		2.8275	-0.00232975
	2.26433	-0.0248772		2.83083	-0.00282967
	2.267	-0.0245665		2.83417	-0.0029947
	2.26967	-0.0251846		2.83751	-0.00265494
	2.27234	-0.0267734		2.84084	-0.00315487
	2.275	-0.0280533		2.84417	-0.00348977
	2.27767	-0.028694		2.8475	-0.00331989
	2.28033	-0.028694		2.85084	-0.00365479
	2.283	-0.0272702		2.85417	-0.00482292
	2.28567	-0.0248966		2.85751	-0.00631949
	2.28834	-0.0229875		2.86084	-0.00798756
	2.291	-0.0204602		2.86417	-0.0104905
	2.29366	-0.0179329		2.8675	-0.0133267
	2.29633	-0.016027		2.87083	-0.0161629
	2.299	-0.0155594		2.87417	-0.0190008
	2.30166	-0.0152455		2.8775	-0.0198405
	2.30433	-0.0154008		2.88083	-0.0198469
	2.307	-0.0161985		2.88417	-0.0193551
	2.30967	-0.0162001		2.8875	-0.0185202
	2.31233	-0.015582		2.89084	-0.0168505
	2.315	-0.0154267		2.89417	-0.0148411
	2.31767	-0.0179572		2.8975	-0.0128316
	2.32034	-0.0182679		2.90083	-0.0106635
	2.323	-0.0204877		2.90417	-0.00965882
	2.32571	-0.0227076		2.90751	-0.00848422
	2.32838	-0.0242851		2.91084	-0.00730963
	2.33104	-0.0261732		2.91417	-0.00630653
	2.33371	-0.0280581		2.9175	-0.00514327
	2.33638	-0.029812		2.92084	-0.00398162
	2.33905	-0.0291874		2.92417	-0.00332475
	2.34171	-0.0301404		2.9275	-0.00282482
	2.34438	-0.0299835		2.93084	-0.00265494
	2.34705	-0.0304478		2.93417	-0.00315972
	2.34971	-0.0310675		2.9375	-0.00416929
	2.35238	-0.0317083		2.94084	-0.00550568
	2.35505	-0.0329719		2.94417	-0.00750541
	2.35772	-0.0342145		2.9475	-0.00967017
	2.36038	-0.0348374		2.95084	-0.0110001
	2.36305	-0.035305		2.95417	-0.0121698
	2.36572	-0.0360833		2.95751	-0.0125096
	2.36839	-0.0362402		2.96086	-0.0123446
	2.37105	-0.0351546		2.96417	-0.0118463
	2.37372	-0.0357759		2.96751	-0.0116828
	2.37638	-0.0348439		2.97084	-0.0113496
	2.37906	-0.0336013		2.97418	-0.0111861
	2.38172	-0.0323587		2.97751	-0.0106894
	2.38439	-0.0311128		2.98084	-0.0103594
	2.38705	-0.0293832		2.98418	-0.0113576
	2.38972	-0.0276536		2.98751	-0.0126876
	2.39239	-0.0271666		2.99084	-0.0133525
	2.39506	-0.0254369		2.99417	-0.0140126
	2.39772	-0.0266796		2.99751	-0.0143459
	2.40039	-0.0279222		3.00084	-0.0138492
	2.40306	-0.0291648		3.00418	-0.014011
	2.40573	-0.0307213		3.00751	-0.0133364
	2.40839	-0.0324509		3.01085	-0.0113383
	2.41106	-0.0326047		3.01418	-0.0091735
	2.41373	-0.0327584		3.01751	-0.00816878
	2.41639	-0.034488		3.02084	-0.00716567
	2.41906	-0.0341741		3.02418	-0.00616418
	2.42173	-0.0338602		3.02751	-0.00632759
	2.4244	-0.0337033		3.03084	-0.00749088
	2.42706	-0.0333894		3.03417	-0.00849075
	2.42973	-0.0318329		3.03751	-0.0121569
	2.4324	-0.0318523		3.04084	-0.0141502
	2.43507	-0.0317164		3.04417	-0.0154785
	2.43773	-0.0296745		3.0475	-0.0156435
	2.4404	-0.0279465		3.05084	-0.0153151
	2.44307	-0.0273284		3.05418	-0.0144803
	2.44574	-0.0270194		3.05751	-0.0131552
	2.4484	-0.0273332		3.06084	-0.0113188
	2.45107	-0.0288897		3.06417	-0.00981577
	2.45374	-0.0304463		3.06751	-0.00948409
	2.4564	-0.0321581		3.07084	-0.00915565
	2.45907	-0.033734		3.07418	-0.00949218
	2.46174	-0.0345317		3.07751	-0.00999211
	2.46441	-0.0345317		3.08084	-0.0106635
	2.46707	-0.0337534		3.08418	-0.0111667
	2.46974	-0.0321969		3.08751	-0.0106684
	2.47241	-0.0317309		3.09084	-0.0106765
	2.47507	-0.0312649		3.09418	-0.00984327
	2.47774	-0.0300207		3.09751	-0.00884341
	2.48041	-0.0300207		3.10084	-0.00801342
	2.48308	-0.0315756		3.10418	-0.0075151
	2.4857	-0.0325076		3.10751	-0.00617871
	2.48837	-0.0321775		3.11083	-0.0058438
	2.49104	-0.0315174		3.11416	-0.00667055
	2.4937	-0.0294545		3.11749	-0.00750377
	2.49637	-0.0270793		3.12083	-0.0085004
	2.49904	-0.0261069		3.12416	-0.00867028
	2.50171	-0.0243562		3.12749	-0.00867028
	2.50437	-0.0219859		3.13083	-0.00850525
	2.50704	-0.0201009		3.13416	-0.00634379
	2.50971	-0.0198081		3.1375	-0.00484563
	2.51237	-0.0209374		3.14083	-0.00351895
	2.51504	-0.0236216		3.14416	-0.00302064
	2.51771	-0.0266181		3.1475	-0.00118757
	2.52038	-0.0288348		3.15083	-0.00101769
	2.52304	-0.0313621		3.15416	-0.0011811
	2.52571	-0.0335771		3.1575	-0.00234273
	2.52842	-0.035462		3.16083	-0.00450258
	2.53109	-0.0373292		3.16416	-0.00467246
	2.53375	-0.0384165		3.1675	-0.00467246
	2.53642	-0.0382611		3.17083	-0.00484234
	2.53909	-0.0381058		3.17417	-0.00517885
	2.54176	-0.0381058		3.1775	-0.00450904
	2.54442	-0.0377952		3.18083	-0.00384086
	2.54709	-0.0376398		3.18416	-0.00384248
	2.54976	-0.0371738		3.1875	-0.0040075
	2.55242	-0.0362419		3.19083	-0.00466599
	2.55509	-0.0342178		3.19416	-0.00499442
	2.55776	-0.0334395		3.19749	-0.00599267
	2.56042	-0.0317277		3.20083	-0.00733228
	2.56309	-0.0300159		3.20417	-0.00850203
	2.56576	-0.0281293		3.2075	-0.0116764
	2.56843	-0.0259127		3.21083	-0.0141777
	2.57109	-0.024162		3.21416	-0.0161823
	2.57376	-0.0232074		3.2175	-0.0180187
	2.57643	-0.0235181		3.22083	-0.0180316
	2.57909	-0.0227414		3.22417	-0.0188616
	2.58176	-0.0235213		3.2275	-0.017687
	2.58443	-0.0238336		3.23083	-0.0160125
	2.5871	-0.0225683		3.23417	-0.013673
	2.58976	-0.0216332		3.2375	-0.0106669
	2.59243	-0.020698		3.24083	-0.00766402
	2.5951	-0.0194328		3.24417	-0.00499444
	2.59777	-0.0183051		3.2475	-0.00431978
	2.60043	-0.0184604		3.25083	-0.00281997
	2.6031	-0.0175252		3.25417	-0.0059911
	2.60577	-0.0170576		3.2575	-0.00832737
	2.60844	-0.0186529		3.26083	-0.0104986
	2.6111	-0.0205605		3.26416	-0.011835
	2.61373	-0.0227803		3.2675	-0.0133364
	2.6164	-0.0253108		3.27084	-0.0143395
	2.61906	-0.0273737		3.27417	-0.0146744
	2.62173	-0.0286195		3.2775	-0.0148394
	2.6244	-0.030642		3.28083	-0.0123381
	2.62707	-0.0325092		3.28417	-0.0115049
	2.62973	-0.0340657		3.2875	-0.0105018
	2.6324	-0.0356206		3.29084	-0.00966368
	2.63507	-0.0368632		3.29417	-0.0088256
	2.63774	-0.0371738		3.2975	-0.00916213
	2.64045	-0.0377952		3.30083	-0.00983194
	2.64311	-0.0377919		3.30417	-0.0113318
	2.64578	-0.0367046		3.3075	-0.0134965
	2.64845	-0.0363907		3.31084	-0.0141631
	2.65111	-0.0354588		3.31417	-0.0141615
	2.65378	-0.0342161		3.3175	-0.014333
	2.65645	-0.0348407		3.32084	-0.0145045
	2.65911	-0.0348407		3.32417	-0.0135046
	2.66178	-0.0343763		3.3275	-0.0125048
	2.66445	-0.0345333		3.33083	-0.0108399
	2.66712	-0.0348439		3.33417	-0.00851012
	2.66978	-0.0345365		3.33751	-0.00684528
	2.67245	-0.033912		3.34084	-0.00601853
	2.67512	-0.0332874		3.34417	-0.00568848
	2.67778	-0.0311064		3.3475	-0.00552346
	2.68045	-0.0295499		3.35084	-0.00568848
	2.68312	-0.0279739		3.35417	-0.00585351
	2.68579	-0.0261036		3.35751	-0.00618356
	2.68845	-0.0246976		3.36084	-0.00651361
	2.69112	-0.0248513		3.36417	-0.00634373
	2.69379	-0.0260939		3.3675	-0.00617385
	2.69646	-0.0276488		3.37084	-0.00600397
	2.69912	-0.0295159		3.37417	-0.00549919
	2.70179	-0.0304495		3.37751	-0.00499441
	2.70446	-0.0307796		3.38084	-0.00448963
	2.70713	-0.0317164		3.38417	-0.00348977
	2.70979	-0.0326532		3.3875	-0.00198838
	2.71246	-0.0310643		3.39084	9.66236e-06
	2.71513	-0.0294755		3.39417	0.00317578
	2.71779	-0.0275743		3.3975	0.00634189
	2.72046	-0.0248917		3.40082	0.00933813
	2.72313	-0.0225182		3.40415	0.010503
	2.7258	-0.0209229		3.40749	0.010668
	2.72846	-0.0190153		3.41082	0.00999821
	2.73113	-0.0175753		3.41415	0.00850005
	2.7338	-0.0180785		3.41748	0.00633213
	2.73647	-0.0180947		3.42082	0.00299613
	2.73913	-0.0179378		3.42416	-0.00016998
	2.7418	-0.0185623		3.42749	-0.00316622
	2.74446	-0.0187176		3.43082	-0.00450095
	2.74714	-0.0190282		3.43415	-0.00483585
	2.7498	-0.0190282		3.43749	-0.0044961
	2.75247	-0.018716		3.44082	-0.00416928
	2.75513	-0.0171191		3.44415	-0.00416928
	2.7578	-0.0161645		3.44749	-0.00449933
	2.76047	-0.015383		3.45082	-0.00533255
	2.76314	-0.0144462		3.45415	-0.00600236
	2.7658	-0.0144479		3.45749	-0.00650229
	2.76847	-0.0152293		3.46082	-0.00733551
	2.77114	-0.0168246		3.46415	-0.00767041
	2.77381	-0.0184215		3.46749	-0.00700061
	2.77647	-0.0201754		3.47082	-0.00649583
	2.77914	-0.0217739		3.47416	-0.00582602
	2.78181	-0.0246151		3.47749	-0.00482292
	2.78447	-0.0266796		3.48082	-0.00415312
	2.78714	-0.0292069		3.48415	-0.00398809
	2.78981	-0.0315772		3.48749	-0.00298499
	2.79248	-0.0334444		3.49083	-0.00265009
	2.79514	-0.0351546		3.49416	-0.00398971
	2.79781	-0.0367079		3.49749	-0.00532933
	2.80048	-0.0382612		3.50082	-0.00666895
	2.80315	-0.0382612		3.50416	-0.00800857
	2.80581	-0.0391931		3.50749	-0.00884826
	2.80848	-0.0391931		3.51082	-0.00801343
	2.81115	-0.0388825		3.51416	-0.00835319
	2.81382	-0.0385718		3.51749	-0.00835804
	2.81648	-0.0382611		3.52082	-0.00701843
	2.81915	-0.0379505		3.52416	-0.00584383
	2.82182	-0.0376398		3.52749	-0.00450421
	2.82448	-0.0376398		3.53082	-0.00316458
	2.82715	-0.0373259		3.53416	-0.0026598
	2.82982	-0.0373259		3.53749	-0.00365965
	2.83249	-0.0373259		3.54083	-0.0039897
	2.83515	-0.037012		3.54416	-0.00465466
	2.83782	-0.0368551		3.54749	-0.00565451
	2.84049	-0.0371658		3.55082	-0.00598941
	2.84315	-0.0371658		3.55416	-0.00615929
	2.84582	-0.0371658		3.5575	-0.00649905
	2.84849	-0.0379456		3.56083	-0.00633402
	2.85115	-0.0379456		3.56416	-0.00533417
	2.85382	-0.0359215		3.56749	-0.00500412
	2.85649	-0.0343683		3.57083	-0.00433917
	2.85916	-0.0326581		3.57416	-0.00333931
	2.86182	-0.0295467		3.57749	-0.00434403
	2.86449	-0.0293897		3.58083	-0.00551378
	2.86716	-0.0290758		3.58416	-0.00517402
	2.86983	-0.0287652		3.58749	-0.00500414
	2.87249	-0.0289205		3.59083	-0.00533419
	2.87516	-0.0317229		3.59416	-0.00499443
	2.87783	-0.0321905		3.59749	-0.00498958
	2.8805	-0.033747		3.60083	-0.00498958
	2.88316	-0.0359248		3.60416	-0.00298986
	2.88583	-0.0373276		3.6075	-0.00148521
	2.8885	-0.0371755		3.61083	-0.00132019
	2.89116	-0.0374878		3.61416	-0.000990144
	2.89383	-0.0374894		3.61749	-0.000990144
	2.8965	-0.037334		3.62083	-0.00132505
	2.89917	-0.0385767		3.62416	-0.00199486
	2.90183	-0.039198		3.62749	-0.00315812
	2.9045	-0.039041		3.63083	-0.00465143
	2.90717	-0.0391964		3.63416	-0.00631463
	2.90984	-0.039973		3.6375	-0.00914923
	2.9125	-0.0399714		3.64083	-0.0121488
	2.91517	-0.0391915		3.64416	-0.0131584
	2.91784	-0.0385702		3.64749	-0.0146631
	2.92051	-0.0373276		3.65083	-0.0158328
	2.92317	-0.03686		3.65416	-0.0155044
	2.92584	-0.0371739		3.6575	-0.0148411
	2.9285	-0.0378		3.66083	-0.0140127
	2.93118	-0.0381123		3.66416	-0.0118463
	2.93384	-0.0393776		3.6675	-0.00917672
	2.93651	-0.0401753		3.67083	-0.00850691
	2.93917	-0.0429761		3.67416	-0.00733391
	2.94184	-0.0443789		3.6775	-0.00549434
	2.94451	-0.0446912		3.68083	-0.00532931
	2.94718	-0.0450019		3.68416	-0.00549919
	2.94981	-0.0448465		3.6875	-0.00449934
	2.95247	-0.0445342		3.69083	-0.00332961
	2.95514	-0.0434259		3.69415	-0.00132994
	2.95781	-0.0424729		3.69748	0.00100948
	2.96048	-0.0420053		3.70081	0.00367572
	2.96314	-0.04107		3.70415	0.0058404
	2.96581	-0.0404455		3.70749	0.00834484
	2.96848	-0.039198		3.71082	0.0105128
	2.97115	-0.0388857		3.71415	0.0121792
	2.97381	-0.0384181		3.71748	0.0141788
	2.97648	-0.0377952		3.72082	0.0151754
	2.97915	-0.0379505		3.72415	0.0161719
	2.98181	-0.0382611		3.72748	0.0168352
	2.98448	-0.0385718		3.73082	0.0158354
	2.98715	-0.0388825		3.73415	0.0136707
	2.98981	-0.0384165		3.73748	0.0118425
	2.99248	-0.0366869		3.74082	0.00917631
	2.99515	-0.034645		3.74415	0.00484366
	2.99782	-0.032273		3.74748	0.0006793
	3.00048	-0.0310094		3.75082	-0.00332004
	3.00315	-0.0272184		3.75415	-0.00632276
	3.00582	-0.0251781		3.75749	-0.00799078
	3.00849	-0.0236249		3.76082	-0.00799078
	3.01115	-0.0228482		3.76415	-0.00799078
	3.01382	-0.0236459		3.76748	-0.00732097
	3.01649	-0.0244452		3.77082	-0.00599428
	3.01915	-0.0261958		3.77415	-0.00532932
	3.02182	-0.0265097		3.77748	-0.00466597
	3.02449	-0.0266666		3.78082	-0.004831
	3.02716	-0.0260243		3.78415	-0.00499764
	3.02982	-0.0260049		3.78749	-0.00433918
	3.03249	-0.0248756		3.79082	-0.00268249
	3.03516	-0.0245455		3.79415	-0.00285237
	3.03783	-0.0237284		3.79748	-0.00285237
	3.04049	-0.022447		3.80082	-0.00251908
	3.04316	-0.0243497		3.80415	-0.00268249
	3.04583	-0.024662		3.80749	-0.00268087
	3.0485	-0.0253043		3.81082	-0.00218094
	3.05116	-0.0246636		3.81415	-0.00283941
	3.05383	-0.0245083		3.81749	-0.0044961
	3.0565	-0.0235731		3.82082	-0.00432622
	3.05916	-0.0231055		3.82415	-0.00398646
	3.06183	-0.0226363		3.82749	-0.00381658
	3.0645	-0.0202643		3.83082	-0.00331342
	3.06717	-0.0209229		3.83415	-0.00281025
	3.06983	-0.0207659		3.83749	-0.00264038
	3.0725	-0.020452		3.84082	-0.00231033
	3.07517	-0.0207627		3.84415	-0.00214531
	3.07784	-0.0207433		3.84748	-0.00248506
	3.0805	-0.0210539		3.85082	-0.00282482
	3.08317	-0.0208986		3.85416	-0.00366451
	3.08583	-0.0204294		3.85749	-0.00433917
	3.0885	-0.0186771		3.86082	-0.00534874
	3.09117	-0.0181917		3.86415	-0.00585352
	3.09384	-0.0185234		3.86749	-0.00702326
	3.0965	-0.0194958		3.87082	-0.00785647
	3.09917	-0.0210911		3.87416	-0.00818329
	3.10184	-0.0214406		3.87749	-0.00817682
	3.10451	-0.0236572		3.88082	-0.00767041
	3.10717	-0.0252542		3.88416	-0.00766394
	3.10984	-0.0262282		3.88749	-0.00748597
	3.11251	-0.0268705		3.89082	-0.00797781
	3.11518	-0.0271633		3.89416	-0.00813475
	3.11784	-0.0255664		3.89749	-0.0103044
	3.12051	-0.0233466		3.90082	-0.0124757
	3.12318	-0.0223726		3.90416	-0.0138121
	3.12584	-0.0198421		3.90749	-0.0151485
	3.12851	-0.0187144		3.91082	-0.0166483
	3.13118	-0.0208922		3.91415	-0.0164849
	3.13385	-0.0221558		3.91749	-0.015828
	3.13651	-0.0218452		3.92083	-0.015498
	3.13918	-0.0226266		3.92416	-0.0131633
	3.14185	-0.0232512		3.92749	-0.0108286
	3.14452	-0.0238757		3.93082	-0.00899875
	3.14718	-0.0245002		3.93416	-0.00666897
	3.14985	-0.0246555		3.93749	-0.00366938
	3.15252	-0.0221282		3.94083	-0.0023411
	3.15519	-0.0214859		3.94416	-0.00134125
	3.15785	-0.0207044		3.94749	0.000994954
	3.16052	-0.0196123		3.95082	0.00299626
	3.16319	-0.0189878		3.95416	0.00583235
	3.16585	-0.0180526		3.95749	0.00784658
	3.16852	-0.0171175		3.96083	0.00817986
	3.17119	-0.0161823		3.96416	0.00867492
	3.17385	-0.0152471		3.96749	0.00867492
	3.17652	-0.0132037		3.97083	0.00801483
	3.17919	-0.0130483		3.97416	0.0063452
	3.18186	-0.0139851		3.97749	0.00501209
	3.18452	-0.0146113		3.98082	0.00267915
	3.18719	-0.0158781		3.98414	0.00100953
	3.18986	-0.0179426		3.98747	-0.000158566
	3.19252	-0.0198518		3.99081	-0.00165024
	3.19519	-0.0201624		3.99414	-0.00198028
	3.19786	-0.0214277		3.99747	-0.00198028
	3.20053	-0.0223807		4.0008	-0.00215016
	3.20319	-0.0217545		4.00414	-0.0031484
	3.20586	-0.0217529		4.00748	-0.00482131
	3.20853	-0.0227059		4.01081	-0.0061561
	3.2112	-0.0231719		4.01414	-0.00949225
	3.21386	-0.0247251		4.01748	-0.0123268
	3.21653	-0.0277216		4.02081	-0.0149964
	3.2192	-0.0297635		4.02414	-0.0183358
	3.22187	-0.0319607		4.02747	-0.0185008
	3.22453	-0.0348019		4.03081	-0.018174
	3.2272	-0.0362403		4.03414	-0.0180041
	3.22987	-0.0356157		4.03748	-0.0151663
	3.23253	-0.0343343		4.04081	-0.0123284
	3.2352	-0.0321209		4.04414	-0.0113286
	3.23787	-0.0307035		4.04747	-0.0093288
	3.24054	-0.0281762		4.05081	-0.0064942
	3.2432	-0.0266036		4.05414	-0.00532446
	3.24587	-0.0270712		4.05748	-0.00415473
	3.24854	-0.028474		4.06081	-0.00315487
	3.25121	-0.0304981		4.06414	-0.00265495
	3.25387	-0.0327115		4.06747	-0.00265495
	3.25654	-0.0349249		4.07081	-0.00198514
	3.2592	-0.0363423		4.07415	-0.00165024
	3.26188	-0.0388696		4.07748	-0.00198028
	3.26454	-0.0404422		4.08081	-0.00165024
	3.26721	-0.039664		4.08415	-0.00181526
	3.26987	-0.0387288		4.08748	-0.00198028
	3.27254	-0.0385734		4.09082	-0.00231033
	3.27521	-0.0382644		4.09415	-0.00231033
	3.27788	-0.0367111		4.09748	-0.00231033
	3.28054	-0.0353132		4.10081	-0.00231033
	3.28321	-0.0339152		4.10415	-0.00231033
	3.28588	-0.0317018		4.10748	-0.00315001
	3.28855	-0.0299528		4.11082	-0.00331989
	3.29121	-0.0282037		4.11415	-0.00298984
	3.29388	-0.0256764		4.11748	-0.0033296
	3.29655	-0.0234598		4.12082	-0.00266304
	3.2992	-0.0221752		4.12415	0.000333196
	3.30187	-0.0207336		4.12748	0.00299293
	3.30453	-0.0194489		4.13081	0.00566076
	3.3072	-0.0185105		4.13415	0.00849847
	3.30987	-0.0174184		4.13749	0.0110045
	3.31254	-0.0164816		4.14082	0.0130106
	3.3152	-0.0157001		4.14415	0.0153533
	3.31787	-0.0147633		4.14748	0.0171847
	3.32054	-0.016027		4.15082	0.0168482
	3.32321	-0.0187112		4.15415	0.0161881
	3.3259	-0.0212385		4.15749	0.0145218
	3.32857	-0.0240796		4.16082	0.0123539
	3.33123	-0.0266101		4.16415	0.0100177
	3.3339	-0.0280517		4.16748	0.0071832
	3.33657	-0.0294933		4.17082	0.00418367
	3.33924	-0.0317115		4.17415	0.00068262
	3.3419	-0.031108		4.17749	-0.00247543
	3.34457	-0.0307974		4.18082	-0.00447509
	3.34724	-0.031108		4.18415	-0.00530668
	3.34991	-0.0307974		4.18748	-0.00563672
	3.35257	-0.0304867		4.19082	-0.00563672
	3.35524	-0.0323523		4.19415	-0.00480836
	3.35791	-0.0329752		4.19748	-0.00348169
	3.36058	-0.0329768		4.20082	-0.0024786
	3.36324	-0.034378		4.20415	-0.00198028
	3.36591	-0.0346886		4.20749	-0.000647166
	3.36858	-0.0343779		4.21082	-0.000647166
	3.37124	-0.0349993		4.21415	-0.000647166
	3.37391	-0.0351352		4.21749	1.93941e-05
	3.37658	-0.0329574		4.22082	0.000857447
	3.37925	-0.0313621		4.22416	0.0016955
	3.38191	-0.0296098		4.22749	0.00269858
	3.38458	-0.0272346		4.23082	0.0028636
	3.38725	-0.0243935		4.23415	0.00219704
	3.38992	-0.0224907		4.23749	0.00286361
	3.39258	-0.0198081		4.24082	0.00269373
	3.39525	-0.0188745		4.24415	0.00152239
	3.39791	-0.0202757		4.24749	-0.000150494
	3.40059	-0.022337		4.25082	-0.00148847
	3.40325	-0.0250212		4.25415	-0.00283131
	3.40592	-0.028173		4.25749	-0.00333123
	3.40858	-0.0310142		4.26084	-0.0039978
	3.41125	-0.0332292		4.26416	-0.00466436
	3.41392	-0.0362257		4.26749	-0.00449448
	3.41659	-0.037334		4.27082	-0.0039897
	3.41925	-0.0371787		4.27414	-0.00348492
	3.42192	-0.0368681		4.27747	-0.00331504
	3.42459	-0.035606		4.2808	-0.00297528
	3.42726	-0.0340333		4.28414	-0.00281025
	3.42992	-0.0340333		4.28748	-0.00281025
	3.43259	-0.0319914		4.29081	-0.00298013
	3.43526	-0.0282151		4.29414	-0.00348491
	3.43792	-0.0267945		4.29747	-0.00331989
	3.44059	-0.025704		4.30081	-0.00298984
	3.44326	-0.0244387		4.30414	-0.00315972
	3.44593	-0.023798		4.30748	-0.00332961
	3.44859	-0.0233304		4.31081	-0.00282968
	3.45126	-0.0217739		4.31414	-0.00316944
	3.45393	-0.021947		4.31747	-0.00333931
	3.4566	-0.0235245		4.32081	-0.00317429
	3.45926	-0.0239743		4.32414	-0.00367907
	3.46193	-0.0241296		4.32748	-0.00434887
	3.4646	-0.0250648		4.33081	-0.00417899
	3.46727	-0.0253755		4.33414	-0.00400911
	3.46993	-0.0258609		4.33747	-0.00484232
	3.4726	-0.0274174		4.34081	-0.00517076
	3.47527	-0.0289739		4.34414	-0.00516429
	3.47793	-0.0305482		4.34747	-0.00549434
	3.4806	-0.0318296		4.35081	-0.00648936
	3.48327	-0.0326095		4.35415	-0.00681617
	3.48594	-0.0330949		4.35748	-0.00665115
	3.4886	-0.0349976		4.36081	-0.00698443
	3.49127	-0.0353099		4.36414	-0.00615122
	3.49394	-0.0353099		4.36748	-0.0059862
	3.4966	-0.0353099		4.37081	-0.00615609
	3.49927	-0.034996		4.37415	-0.00715434
	3.50194	-0.0340641		4.37748	-0.00748763
	3.5046	-0.0346837		4.38081	-0.00783063
	3.50727	-0.0351481		4.38414	-0.00799565
	3.50994	-0.0348375		4.38748	-0.00766237
	3.51261	-0.0365493		4.39081	-0.00732585
	3.51527	-0.0376399		4.39414	-0.00548957
	3.51794	-0.0392352		4.39748	-0.0049864
	3.52061	-0.040329		4.40081	-0.00331833
	3.52328	-0.0423515		4.40414	-0.00148524
	3.52594	-0.0429761		4.40748	-0.000475674
	3.52861	-0.0436006		4.41081	-0.000645553
	3.53128	-0.0439113		4.41414	-0.000645553
	3.53395	-0.0434421		4.41748	-0.00114709
	3.53661	-0.0426622		4.42081	-0.00215016
	3.53928	-0.0415344		4.42415	-0.000493474
	3.54195	-0.0423289		4.42748	0.000499893
	3.54461	-0.0431444		4.43081	0.00182977
	3.54728	-0.0444064		4.43414	0.0038262
	3.54995	-0.0456685		4.43748	0.00449276
	3.55262	-0.0469112		4.44081	0.004153
	3.55528	-0.0450084		4.44415	0.00431803
	3.55795	-0.0431234		4.44748	0.00431803
	3.56062	-0.0410993		4.45081	0.00299139
	3.56329	-0.0379507		4.45415	0.0030011
	3.56595	-0.0362		4.45748	0.00250928
	3.56862	-0.0347809		4.46081	0.000512846
	3.57129	-0.0333619		4.46415	1.61643e-05
	3.57396	-0.0318086		4.46748	0.000186043
	3.57662	-0.033713		4.47081	-0.000813812
	3.57929	-0.0359118		4.47415	-0.00214858
	3.58195	-0.0392012		4.47748	-0.00381825
	3.58463	-0.0402918		4.48081	-0.00616095
	3.58729	-0.0413823		4.48415	-0.00716888
	3.58996	-0.0420069		4.48748	-0.00650879
	3.5926	-0.0426314		4.49082	-0.00634377
	3.59526	-0.0434113		4.49415	-0.00567882
	3.59793	-0.0437236		4.49748	-0.00417742
	3.6006	-0.0430991		4.50081	-0.00267117
	3.60327	-0.0426298		4.50415	-0.00133155
	3.60593	-0.0426298		4.50748	8.07808e-06
	3.6086	-0.041693		4.51081	1.29327e-05
	3.61127	-0.0413807		4.51414	-0.000647159
	3.61394	-0.0407561		4.51748	-0.000982061
	3.6166	-0.0402869		4.52081	-0.00147713
	3.61931	-0.0393485		4.52415	-0.00230872
	3.62198	-0.0395022		4.52748	-0.00281025
	3.62465	-0.0391899		4.53081	-0.00264523
	3.62731	-0.0385637		4.53415	-0.00264523
	3.62998	-0.0388776		4.53748	-0.00215016
	3.63265	-0.0388776		4.54081	-0.000480532
	3.63531	-0.0390346		4.54415	0.00168901
	3.63798	-0.0391915		4.54748	0.00436169
	3.64065	-0.039973		4.55081	0.00703436
	3.64331	-0.039973		4.55415	0.00986882
	3.64598	-0.0407545		4.55748	0.0125383
	3.64865	-0.0410668		4.56081	0.0138681
	3.65132	-0.0409098		4.56414	0.0132032
	3.65398	-0.0409098		4.56746	0.0111938
	3.65665	-0.0409098		4.57079	0.00851947
	3.65932	-0.0405959		4.57413	0.00483722
	3.66199	-0.0398177		4.57746	0.00148988
	3.66465	-0.0393517		4.58079	-0.00117955
	3.66732	-0.0382628		4.58413	-0.00384898
	3.66999	-0.0381058		4.58746	-0.00484881
	3.67262	-0.0389051		4.5908	-0.0030093
	3.67529	-0.039376		4.59413	-0.00166971
	3.67795	-0.0395329		4.59746	-0.000163462
	3.68062	-0.0398468		4.6008	0.0015062
	3.68328	-0.0406251		4.60413	0.00200612
	3.68596	-0.0398485		4.60746	0.000831531
	3.68862	-0.0379457		4.61079	-0.000343061
	3.69129	-0.0355754		4.61413	-0.000512941
	3.69395	-0.0339816		4.61746	-0.00319214
	3.69662	-0.0314543		4.6208	-0.00419683
	3.69929	-0.0292554		4.62413	-0.00419683
	3.70196	-0.027385		4.62746	-0.00402534
	3.70462	-0.027385		4.63079	-0.00301902
	3.70729	-0.0276957		4.63413	-0.0016794
	3.70996	-0.0286454		4.63746	-0.000339788
	3.71263	-0.0308588		4.6408	-0.000169909
	3.71529	-0.0330868		4.64413	0.00150461
	3.71796	-0.0335722		4.64746	0.00150461
	3.72063	-0.0362354		4.65079	0.00116809
	3.7233	-0.0365461		4.65413	0.0011681
	3.72596	-0.0363907		4.65747	0.000996606
	3.72863	-0.0377887		4.6608	0.00166964
	3.7313	-0.0384133		4.66413	0.00250769
	3.73397	-0.0387255		4.66746	0.00250769
	3.73663	-0.0396624		4.6708	0.00317748
	3.7393	-0.0409099		4.67413	0.00301246
	3.74197	-0.0407529		4.67746	0.00234751
	3.74464	-0.0409099		4.68079	0.00117617
	3.7473	-0.0412205		4.68413	0.00017632
	3.74997	-0.0412205		4.68746	-0.000996637
	3.75264	-0.040596		4.6908	-0.00266629
	3.75531	-0.040596		4.69413	-0.00382793
	3.75797	-0.0399746		4.69746	-0.00533093
	3.76064	-0.0398177		4.70079	-0.00566583
	3.76331	-0.0396607		4.70413	-0.00549595
	3.76598	-0.0390378		4.70747	-0.00498632
	3.76864	-0.0396591		4.7108	-0.00481644
	3.77131	-0.0396591		4.71413	-0.00464656
	3.77398	-0.0391931		4.71746	-0.00397999
	3.77665	-0.0387255		4.7208	-0.00331342
	3.77931	-0.0393485		4.72413	-0.00281025
	3.78198	-0.0390378		4.72746	-0.00264038
	3.78465	-0.0377919		4.7308	-0.00264038
	3.78732	-0.0362177		4.73413	-0.00264038
	3.78998	-0.0333829		4.73747	-0.00264038
	3.79265	-0.0310126		4.7408	-0.00281025
	3.79536	-0.0287976		4.74413	-0.00364832
	3.79802	-0.0272249		4.74747	-0.0038182
	3.80069	-0.0267573		4.7508	-0.00448801
	3.80336	-0.0270679		4.75414	-0.00482777
	3.80602	-0.0283138		4.75747	-0.00516267
	3.80869	-0.0303541		4.7608	-0.00549758
	3.81136	-0.0325675		4.76413	-0.00616738
	3.81403	-0.0347825		4.76747	-0.00633241
	3.81669	-0.0369975		4.7708	-0.00632756
	3.81936	-0.0387271		4.77414	-0.00599427
	3.82203	-0.0388825		4.77747	-0.00548949
	3.8247	-0.0385718		4.7808	-0.00531961
	3.82736	-0.0384165		4.78413	-0.00548949
	3.83003	-0.039041		4.78747	-0.00565937
	3.8327	-0.039041		4.79081	-0.00549434
	3.83537	-0.0393517		4.79414	-0.00582925
	3.83803	-0.039507		4.79747	-0.00616415
	3.8407	-0.039507		4.8008	-0.00566423
	3.84336	-0.039507		4.80414	-0.00499927
	3.84603	-0.0398177		4.80747	-0.00417416
	3.8487	-0.0402853		4.8108	-0.0025045
	3.85137	-0.0402853		4.81413	-0.00217445
	3.85403	-0.0409099		4.81747	-0.000836469
	3.8567	-0.0415344		4.8208	0.00066331
	3.85937	-0.0423143		4.82414	0.00199321
	3.86204	-0.0432673		4.82747	0.00215823
	3.8647	-0.0438919		4.8308	0.00265977
	3.86737	-0.0438919		4.83414	0.00265977
	3.87004	-0.0432673		4.83747	0.00283126
	3.8727	-0.0420182		4.84081	0.00400582
	3.87537	-0.0406154		4.84414	0.00417084
	3.87804	-0.0393663		4.84747	0.00518038
	3.88077	-0.0374991		4.8508	0.00702148
	3.88337	-0.0360785		4.85414	0.00952265
	3.88604	-0.0357646		4.85746	0.0118523
	3.88871	-0.0348326		4.86079	0.0146835
	3.89138	-0.0348342		4.86412	0.0171782
	3.89404	-0.0354588		4.86745	0.0186731
	3.89671	-0.036237		4.87079	0.0188381
	3.89938	-0.0368616		4.87412	0.0188348
	3.90205	-0.0381042		4.87745	0.0178318
	3.90471	-0.0390394		4.88078	0.0150006
	3.90738	-0.0391964		4.88412	0.0118393
	3.91005	-0.0401283		4.88745	0.00851305
	3.91271	-0.040439		4.89079	0.00351879
	3.91538	-0.0398144		4.89412	0.00202067
	3.91805	-0.0395022		4.89745	0.000184402
	3.92072	-0.0395022		4.90079	-0.00115194
	3.92338	-0.0390362		4.90412	-0.00115194
	3.92605	-0.0388792		4.90746	-0.000821896
	3.92872	-0.0387223		4.91079	0.000841246
	3.93139	-0.0387223		4.91412	0.00100627
	3.93405	-0.0387223		4.91745	0.00117129
	3.93672	-0.0395038		4.92079	0.00167122
	3.93938	-0.0404406		4.92413	0.00418052
	3.94205	-0.0407545		4.92746	0.00401549
	3.94472	-0.0415344		4.93079	0.00334893
	3.94739	-0.0418483		4.93412	0.00435201
	3.95005	-0.0418483		4.93746	0.00402198
	3.95272	-0.0418483		4.94079	0.00451705
	3.95539	-0.0418483		4.94412	0.00534863
	3.95806	-0.0416914		4.94745	0.00617697
	3.96072	-0.0410668		4.95079	0.00700206
	3.96339	-0.0409099		4.95412	0.00817015
	3.96606	-0.040596		4.95746	0.0105031
	3.96873	-0.0396607		4.96079	0.0110046
	3.97139	-0.0393485		4.96412	0.0120076
	3.97406	-0.0387239		4.96746	0.0111825
	3.97673	-0.0384116		4.97079	0.010351
	3.97939	-0.0384116		4.97412	0.00952261
	3.98206	-0.0387255		4.97746	0.00834482
	3.98473	-0.0388825		4.98079	0.00799538
	3.9874	-0.0398177		4.98412	0.00748415
	3.99006	-0.0413742		4.98746	0.00630636
	3.99273	-0.0418435		4.99079	0.0053033
	3.9954	-0.0418467		4.99413	0.00563334
	3.99807	-0.0404277		4.99746	0.00579837
	4.00073	-0.0380752		5.00079	0.00497003
	4.0034	-0.0350787		5.00412	0.00414169
	4.00607	-0.0320822		5.00746	0.00248502
	4.00874	-0.0289691		5.01079	0.000828338
	4.0114	-0.026945		5.01412	0
	4.01407	-0.026788		5.01746	0
	4.01674	-0.0274093		5.02079	0
	4.0194	-0.0292975		5.02413	0
	4.02207	-0.031807		5.02746	0
	4.02474	-0.0344897		5.03079	0
	4.0274	-0.0373292		5.03413	0
	4.03007	-0.0398209		5.03746	0
	4.03274	-0.0410668		5.04079	0
	4.03541	-0.0410668		5.04412	0.00083481
	4.03807	-0.0406008		5.04746	0.00250443
	4.04074	-0.0390265		5.05079	0.00450408
	4.04341	-0.0368115		5.05413	0.00683701
	4.04607	-0.0349087		5.05746	0.00966821
	4.04874	-0.032849		5.06079	0.0126644
	4.05137	-0.0319105		5.06413	0.0154956
	4.05404	-0.031286		5.06746	0.0184918
	4.05671	-0.0306614		5.07079	0.0204882
	4.05937	-0.0308168		5.07413	0.0206533
	4.06204	-0.032548		5.07746	0.0189901
	4.06471	-0.03492		5.08079	0.0166572
	4.06738	-0.0371367		5.08413	0.013826
	4.07004	-0.0393533		5.08746	0.0108298
	4.07271	-0.0401348		5.0908	0.00799857
	4.07538	-0.0406024		5.09413	0.00500236
	4.07807	-0.041227		5.09746	0.00351073
	4.08074	-0.0415376		5.1008	0.0016761
	4.08341	-0.0412237		5.10413	0.00100954
	4.08607	-0.0410668		5.10746	0.000679488
	4.08874	-0.0415312		5.11079	0.000349441
	4.09141	-0.0418386		5.11413	-0.000320363
	4.09407	-0.0423062		5.11746	-0.000148871
	4.09674	-0.0426185		5.1208	0.000689181
	4.09941	-0.0430877		5.12413	2.26297e-05
	4.10208	-0.043557		5.12746	0.00119396
	4.10474	-0.0438709		5.13079	0.00286359
	4.10741	-0.0440278		5.13413	0.00436496
	4.11008	-0.0435634		5.13746	0.00636786
	4.11275	-0.043256		5.1408	0.00904379
	4.11541	-0.0426331		5.14413	0.0108784
	4.11805	-0.0423224		5.14746	0.0112117
	4.12072	-0.0421671		5.15078	0.01171
	4.12339	-0.0418548		5.15411	0.0122083
	4.12606	-0.0399876		5.15745	0.0125383
	4.12872	-0.0396737		5.16078	0.0127033
	4.13139	-0.0393598		5.16411	0.0120336
	4.13406	-0.0384246		5.16744	0.010694
	4.13673	-0.038423		5.17078	0.0101892
	4.13939	-0.0393922		5.17411	0.010021
	4.14206	-0.0393922		5.17744	0.0101795
	4.14476	-0.0398598		5.18077	0.0108461
	4.14742	-0.042193		5.18411	0.0118426
	4.15009	-0.0428175		5.18745	0.0123377
	4.15276	-0.0434421		5.19078	0.013496
	4.15543	-0.044688		5.19411	0.0138229
	4.15809	-0.0453125		5.19744	0.0121565
	4.16076	-0.0449663		5.20078	0.0109884
	4.16343	-0.0452769		5.20411	0.00982352
	4.16609	-0.0448093		5.20745	0.00748736
	4.16876	-0.0437188		5.21078	0.00482117
	4.17143	-0.0410539		5.21411	0.00365956
	4.1741	-0.0382515		5.21745	0.00283771
	4.17676	-0.0363827		5.22078	0.00334248
	4.17943	-0.0345139		5.22412	0.00484708
	4.1821	-0.0334234		5.22745	0.0056819
	4.18476	-0.0329558		5.23078	0.00585339
	4.18743	-0.0332681		5.23411	0.00618991
	4.1901	-0.0332697		5.23745	0.00618991
	4.19276	-0.0351563		5.24078	0.00585663
	4.19543	-0.0379586		5.24411	0.00601841
	4.1981	-0.0396721		5.24744	0.0075165
	4.20077	-0.0409163		5.25078	0.00867486
	4.20343	-0.0416962		5.25412	0.0105062
	4.2061	-0.0416962		5.25745	0.0130009
	4.20877	-0.041227		5.26078	0.0151623
	4.21144	-0.041536		5.26411	0.017505
	4.2141	-0.0413775		5.26745	0.0198346
	4.21677	-0.0398209		5.27078	0.0206759
	4.21944	-0.0390394		5.27412	0.0200094
	4.22211	-0.0387272		5.27745	0.0201809
	4.22477	-0.0365461		5.28078	0.0201841
	4.22744	-0.0363891		5.28411	0.0200191
	4.23011	-0.0370137		5.28745	0.0205174
	4.23277	-0.0370137		5.29079	0.021171
	4.23544	-0.0374829		5.29412	0.021171
	4.23811	-0.0390395		5.29745	0.0214945
	4.24078	-0.0395087		5.30078	0.021158
	4.24344	-0.039821		5.30412	0.0201453
	4.24611	-0.0416881		5.30745	0.0203038
	4.24878	-0.0416881		5.31078	0.0206338
	4.25145	-0.0410636		5.31411	0.0206338
	4.25411	-0.0410636		5.31745	0.0206338
	4.25678	-0.0409066		5.32079	0.0209639
	4.25945	-0.0399714		5.32412	0.0206274
	4.26212	-0.0401283		5.32745	0.0212971
	4.26478	-0.0388857		5.33078	0.0221384
	4.26745	-0.0376431		5.33412	0.0213036
	4.27011	-0.0373324		5.33745	0.020307
	4.27278	-0.0370218		5.34079	0.0193105
	4.27545	-0.0364005		5.34412	0.0163143
	4.27812	-0.0362451		5.34745	0.0133181
	4.28078	-0.0370234		5.35078	0.0121532
	4.28345	-0.0367095		5.35412	0.0106551
	4.28612	-0.0385767		5.35746	0.00982032
	4.28879	-0.0407545		5.36079	0.0103283
	4.29145	-0.0420004		5.36412	0.0106583
	4.29412	-0.0432463		5.36745	0.0109884
	4.29679	-0.0444922		5.37079	0.0136546
	4.29945	-0.0449614		5.37412	0.0166508
	4.30212	-0.0446507		5.37745	0.0184822
	4.30479	-0.0446507		5.38078	0.020815
	4.30746	-0.0440262		5.38412	0.0226496
	4.31012	-0.043091		5.38745	0.0233097
	4.31279	-0.0421557		5.39079	0.0241477
	4.31546	-0.0409099		5.39412	0.0246492
	4.31813	-0.04013		5.39745	0.0246492
	4.32079	-0.04013		5.40079	0.0243192
	4.32346	-0.0396623		5.40412	0.0239891
	4.32613	-0.039507		5.40746	0.0233226
	4.3288	-0.0398209		5.41079	0.0234909
	4.33146	-0.0401348		5.41412	0.0243321
	4.33413	-0.0401348		5.41745	0.0245036
	4.3368	-0.0407594		5.42079	0.0250116
	4.33946	-0.0410717		5.42412	0.0243515
	4.34213	-0.0407578		5.42746	0.0231899
	4.3448	-0.0413823		5.43079	0.0218633
	4.34747	-0.0415376		5.43412	0.0203717
	4.35013	-0.0409131		5.43745	0.0180453
	4.3528	-0.0412205		5.44077	0.016201
	4.35547	-0.0416865		5.4441	0.0158581
	4.35814	-0.041062		5.44743	0.0155151
	4.3608	-0.0412189		5.45076	0.0165052
	4.36347	-0.0416881		5.4541	0.0179968
	4.36613	-0.0418435		5.45744	0.0194884
	4.3688	-0.0423127		5.46077	0.0206468
	4.37147	-0.0432479		5.4641	0.0209768
	4.37414	-0.0429405		5.46743	0.0206533
	4.3768	-0.0429437		5.47077	0.0193202
	4.37947	-0.0435683		5.4741	0.0178221
	4.38214	-0.0432544		5.47743	0.0154957
	4.38481	-0.0427868		5.48077	0.013001
	4.38747	-0.0427868		5.4841	0.0111729
	4.39014	-0.0423175		5.48743	0.00934147
	4.39281	-0.041693		5.49077	0.00833841
	4.39548	-0.041693		5.4941	0.00834164
	4.39814	-0.0412237		5.49743	0.00934469
	4.40081	-0.0410668		5.50077	0.0108428
	4.40348	-0.0413807		5.5041	0.0131692
	4.40614	-0.0415376		5.50744	0.0156639
	4.40881	-0.0416946		5.51077	0.017657
	4.41148	-0.0418515		5.5141	0.0214944
	4.41415	-0.0407626		5.51743	0.0244939
	4.41681	-0.0385816		5.52077	0.0256522
	4.41948	-0.0385832		5.52411	0.0248174
	4.42215	-0.0381156		5.52744	0.0234779
	4.42482	-0.0378033		5.53077	0.0214847
	4.42748	-0.0368681		5.5341	0.0198184
	4.43015	-0.0360882		5.53744	0.018152
	4.43282	-0.0338893		5.54077	0.0136481
	4.43549	-0.0321209		5.5441	0.0126483
	4.43815	-0.0317908		5.54744	0.011985
	4.44082	-0.0299221		5.55077	0.0118167
	4.44349	-0.0280533		5.5541	0.0116582
	4.44615	-0.0280533		5.55744	0.0123183
	4.44882	-0.0282086		5.56077	0.0126451
	4.45149	-0.0285192		5.5641	0.0129719
	4.45415	-0.0302489		5.56744	0.0149715
	4.45682	-0.0324655		5.57077	0.0148097
	4.45949	-0.0342162		5.5741	0.015473
	4.46216	-0.0357743		5.57744	0.0171491
	4.46482	-0.0362419		5.58077	0.0189901
	4.46749	-0.0356206		5.5841	0.0203297
	4.47016	-0.0359312		5.58744	0.0210027
	4.47282	-0.0362419		5.59077	0.0216757
	4.47549	-0.0356206		5.5941	0.0210156
	4.47816	-0.0356206		5.59743	0.019346
	4.48083	-0.0351546		5.60077	0.0166799
	4.48349	-0.0340479		5.60411	0.0135057
	4.48616	-0.0330949		5.60744	0.0109948
	4.48883	-0.0310174		5.61077	0.0088205
	4.49147	-0.0294641		5.6141	0.00682086
	4.49412	-0.0285127		5.61744	0.00531951
	4.49679	-0.027406		5.62077	0.00480827
	4.49945	-0.0267847		5.62411	0.00430351
	4.50212	-0.02661		5.62744	0.0049733
	4.50479	-0.02694		5.63077	0.00564309
	4.50746	-0.0277377		5.63411	0.00680793
	4.51012	-0.0293298		5.63744	0.00797277
	4.51279	-0.0309025		5.64077	0.0103057
	4.51546	-0.0327858		5.64411	0.0124735
	4.51817	-0.0343601		5.64744	0.0146414
	4.52084	-0.0356222		5.65077	0.0176506
	4.5235	-0.0359312		5.65411	0.0198184
	4.52617	-0.0357759		5.65744	0.0193137
	4.52884	-0.0356206		5.66077	0.0174855
	4.5315	-0.0334072		5.6641	0.0158224
	4.53417	-0.0315044		5.66744	0.0151591
	4.53684	-0.0297748		5.67078	0.0141625
	4.53951	-0.027906		5.67411	0.013166
	4.54217	-0.0256894		5.67744	0.0114964
	4.54484	-0.0247558		5.68077	0.0103283
	4.54751	-0.0242866		5.68411	0.0109981
	4.55017	-0.023662		5.68744	0.010503
	4.55284	-0.0240083		5.69078	0.010503
	4.55551	-0.025445		5.69411	0.00883344
	4.55814	-0.02733		5.69744	0.00683378
	4.5608	-0.0295111		5.70078	0.00483413
	4.56347	-0.0321953		5.70411	0.00383754
	4.56614	-0.0340625		5.70744	0.000838049
	4.56881	-0.0359296		5.71078	0.00100954
	4.57147	-0.0377968		5.71411	0.00201262
	4.57414	-0.039664		5.71744	0.00185407
	4.57681	-0.0404406		5.72078	0.00119398
	4.57948	-0.040596		5.72411	0.00202879
	4.58214	-0.0402821		5.72744	0.0036984
	4.58481	-0.0405943		5.73076	0.00452674
	4.58748	-0.0412189		5.73409	0.00669141
	4.59015	-0.0418435		5.73743	0.00802128
	4.59281	-0.0434388		5.74076	0.00817983
	4.59553	-0.0451912		5.74409	0.00884639
	4.5982	-0.0467866		5.74743	0.00934146
	4.60086	-0.0486959		5.75076	0.00850665
	4.60353	-0.0502913		5.7541	0.00683703
	4.60614	-0.0510647		5.75743	0.00433584
	4.60881	-0.0516828		5.76076	0.00333602
	4.61148	-0.0513721		5.76409	0.00183465
	4.61415	-0.0494661		5.76743	0.00250768
	4.61681	-0.0475584		5.77076	0.0015046
	4.61948	-0.0462769		5.7741	0.00284419
	4.62215	-0.0442123		5.77743	0.00317423
	4.62482	-0.0424616		5.78076	0.00333926
	4.62748	-0.0418435		5.7841	0.0051739
	4.63015	-0.0409131		5.78743	0.00617372
	4.63282	-0.0405992		5.79076	0.00800836
	4.63549	-0.0409099		5.7941	0.0083384
	4.63815	-0.0410652		5.79743	0.0111664
	4.64082	-0.0399746		5.80076	0.0114964
	4.64349	-0.04013		5.8041	0.0136675
	4.64616	-0.037758		5.80743	0.0155119
	4.64882	-0.0346062		5.81076	0.0163499
	4.65149	-0.0342939		5.81409	0.0145185
	4.65416	-0.0342939		5.81743	0.0135219
	4.65683	-0.0342939		5.82077	0.0128586
	4.65949	-0.0344508		5.8241	0.0103704
	4.66216	-0.0347631		5.82743	0.00903731
	4.66483	-0.0322374		5.83076	0.00868786
	4.66749	-0.0320821		5.8341	0.00868139
	4.67016	-0.0320821		5.83743	0.010008
	4.67283	-0.0295548		5.84077	0.0121727
	4.6755	-0.0270275		5.8441	0.0153306
	4.67816	-0.0267169		5.84743	0.0193298
	4.68083	-0.0265599		5.85077	0.023329
	4.6835	-0.0271812		5.8541	0.0253253
	4.68616	-0.0300208		5.85743	0.0301819
	4.68883	-0.0330173		5.86077	0.0310134
	4.6915	-0.0360138		5.8641	0.0310134
	4.69417	-0.0391657		5.86743	0.0305152
	4.69683	-0.0420069		5.87077	0.0293504
	4.6995	-0.0413856		5.8741	0.0266778
	4.70221	-0.0416995		5.87743	0.0248368
	4.70488	-0.0402999		5.88076	0.0229958
	4.70754	-0.0395216		5.8841	0.0211548
	4.71021	-0.0395216		5.88744	0.0226593
	4.71288	-0.0379635		5.89077	0.0243288
	4.71555	-0.03625		5.8941	0.0261634
	4.71821	-0.0340511		5.89743	0.0264934
	4.72088	-0.0330804		5.90077	0.02749
	4.72355	-0.030553		5.9041	0.027655
	4.72622	-0.0311744		5.90744	0.0271567
	4.72888	-0.0307068		5.91077	0.0261666
	4.73151	-0.0307068		5.9141	0.0238306
	4.73418	-0.0324202		5.91743	0.0209994
	4.73684	-0.0341337		5.92077	0.0178318
	4.73951	-0.0364879		5.9241	0.0151656
	4.74218	-0.0387046		5.92744	0.0129977
	4.74484	-0.0401413		5.93077	0.0115061
	4.74751	-0.0388599		5.9341	0.0103478
	4.75018	-0.0379069		5.93744	0.00983977
	4.75285	-0.0379069		5.94077	0.0101827
	4.75551	-0.0360397		5.9441	0.0108493
	4.75824	-0.0349508		5.94743	0.0116711
	4.7609	-0.0349508		5.95077	0.0126807
	4.76357	-0.0352614		5.95411	0.0128586
	4.76624	-0.036352		5.95744	0.011354
	4.7689	-0.03919		5.96077	0.0106875
	4.77157	-0.0420101		5.9641	0.00969091
	4.77424	-0.0416963		5.96744	0.00801483
	4.77691	-0.0421606		5.97077	0.00717357
	4.77957	-0.0418467		5.97411	0.00717357
	4.78224	-0.0405992		5.97744	0.00650054
	4.78491	-0.0396624		5.98077	0.00649731
	4.78757	-0.0390362		5.98411	0.00699884
	4.79024	-0.0373227		5.98744	0.00632581
	4.79291	-0.0360785		5.99078	0.00582428
	4.79557	-0.0351465		5.99411	0.00815394
	4.79824	-0.0349928		5.99744	0.00982028
	4.80091	-0.0348391		6.00077	0.0111598
	4.80358	-0.0346854		6.00411	0.0138325
	4.80624	-0.0340657		6.00744	0.0151558
	4.80891	-0.033912		6.01078	0.016311
	4.81158	-0.0342242		6.01411	0.0179676
	4.81425	-0.0340673		6.01744	0.0194658
	4.81691	-0.0335997		6.02077	0.0181262
	4.81958	-0.033755		6.02409	0.0171361
	4.82225	-0.0329768		6.02742	0.0158063
	4.82492	-0.0320416		6.03075	0.0132955
	4.82758	-0.0309333		6.03409	0.0138002
	4.83025	-0.028872		6.03743	0.0138067
	4.83292	-0.0277847		6.04076	0.0118199
	4.83558	-0.0271617		6.04409	0.0119849
	4.83825	-0.0274724		6.04742	0.0133245
	4.84092	-0.0276245		6.05076	0.0109883
	4.84359	-0.0296486		6.05409	0.00882201
	4.84625	-0.0315174		6.05743	0.00999655
	4.84892	-0.033247		6.06076	0.00916823
	4.85159	-0.0357743		6.06409	0.00934621
	4.85426	-0.0371722		6.06742	0.0125075
	4.85692	-0.0379505		6.07076	0.0136755
	4.85959	-0.0388841		6.07409	0.0135105
	4.86226	-0.0390427		6.07743	0.01651
	4.86493	-0.0376415		6.08076	0.0200061
	4.86759	-0.0365525		6.08409	0.0208344
	4.87026	-0.0354652		6.08743	0.0216628
	4.87292	-0.0340673		6.09076	0.0226529
	4.87559	-0.0326693		6.09409	0.0228179
	4.87826	-0.0311128		6.09742	0.0228179
	4.88093	-0.029401		6.10076	0.0224846
	4.88359	-0.0281568		6.1041	0.0224814
	4.88626	-0.0276908		6.10743	0.0214783
	4.88893	-0.0272248		6.11076	0.0208086
	4.8916	-0.0272248		6.11409	0.0201388
	4.89426	-0.0289367		6.11743	0.0199738
	4.89693	-0.0301809		6.12076	0.0196438
	4.8996	-0.0309608		6.1241	0.0194787
	4.90226	-0.0325189		6.12743	0.019647
	4.90493	-0.0331418		6.13076	0.019812
	4.9076	-0.0328279		6.13409	0.020485
	4.91027	-0.0324784		6.13743	0.0206662
	4.91293	-0.0324784		6.14076	0.0208474
	4.9156	-0.0309219		6.1441	0.0201809
	4.91827	-0.0310756		6.14743	0.0198573
	4.92094	-0.0321629		6.15076	0.0201873
	4.9236	-0.0326289		6.15409	0.0205174
	4.92627	-0.0340301		6.15743	0.0206824
	4.92894	-0.0355882		6.16076	0.0210124
	4.93161	-0.036072		6.16409	0.021336
	4.93427	-0.0356028		6.16743	0.021323
	4.93694	-0.034632		6.17076	0.0218213
	4.93961	-0.0322601		6.1741	0.0218084
	4.94227	-0.0297328		6.17743	0.0211418
	4.94494	-0.0267379		6.18076	0.0204753
	4.94761	-0.0243627		6.18409	0.0201453
	4.95028	-0.0246717		6.18743	0.0198153
	4.95294	-0.0260907		6.19077	0.0198153
	4.95561	-0.0271796		6.1941	0.0203168
	4.95828	-0.0287684		6.19743	0.020485
	4.96095	-0.0305175		6.20076	0.0208215
	4.96361	-0.0321128		6.2041	0.020828
	4.96628	-0.0340188		6.20743	0.0205044
	4.96894	-0.0351481		6.21076	0.0198444
	4.97161	-0.0342161		6.2141	0.0196793
	4.97428	-0.0335916		6.21743	0.0200094
	4.97695	-0.0343698		6.22076	0.0221739
	4.97961	-0.0349944		6.2241	0.022504
	4.98228	-0.0357727		6.22743	0.022834
	4.98489	-0.0367046		6.23076	0.0244938
	4.98756	-0.0370153		6.2341	0.0254839
	4.99023	-0.0373259		6.23743	0.026474
	4.9929	-0.0376366		6.24077	0.0271405
	4.99556	-0.0370185		6.2441	0.0291401
	4.99823	-0.0357759		6.24743	0.027312
	5.0009	-0.0360898		6.25076	0.0283215
	5.00357	-0.0364037		6.2541	0.029331
	5.00623	-0.0367176		6.25743	0.0281662
	5.0089	-0.0376528		6.26077	0.0278362
	5.01157	-0.0387434		6.2641	0.0271729
	5.01424	-0.0398339		6.26743	0.0265031
	5.0169	-0.0417011		6.27077	0.023837
	5.01957	-0.0438789		6.2741	0.0231738
	5.02224	-0.0441896		6.27743	0.0218342
	5.02491	-0.0445003		6.28077	0.0204947
	5.02757	-0.0448109		6.2841	0.0208312
	5.03024	-0.0451216		6.28743	0.0216692
	5.03291	-0.0449663		6.29077	0.0230055
	5.03558	-0.0449663		6.2941	0.0245068
	5.03824	-0.0448109		6.29743	0.0261764
	5.04091	-0.0441896		6.30077	0.0275062
	5.04358	-0.0438789		6.3041	0.0285092
	5.04624	-0.0435683		6.30744	0.0288457
	5.04891	-0.0432576		6.31077	0.0280077
	5.05158	-0.042947		6.31408	0.0271697
	5.05424	-0.0434113		6.31742	0.0264967
	5.05691	-0.0437204		6.32076	0.0251636
	5.05958	-0.0446508		6.32409	0.0239956
	5.06225	-0.0455795		6.32742	0.0238306
	5.06491	-0.0455795		6.33075	0.0231576
	5.06758	-0.0455795		6.33408	0.0238241
	5.07025	-0.0449533		6.33742	0.0253287
	5.07292	-0.0446394		6.34076	0.0259952
	5.07558	-0.0438612		6.34409	0.0259952
	5.07825	-0.0427706		6.34742	0.0263252
	5.08092	-0.0407464		6.35075	0.0264902
	5.08361	-0.0395038		6.35409	0.0258172
	5.08628	-0.0395022		6.35742	0.0258172
	5.08895	-0.0391883		6.36075	0.0251442
	5.09161	-0.0395006		6.36409	0.0243062
	5.09428	-0.0390346		6.36742	0.0239697
	5.09695	-0.0377919		6.37075	0.0239697
	5.09962	-0.0368616		6.37409	0.0239697
	5.10228	-0.0367079		6.37742	0.0239697
	5.10495	-0.0362403		6.38075	0.0238047
	5.10762	-0.0360849		6.38409	0.0238047
	5.11029	-0.0363988		6.38742	0.0234747
	5.11295	-0.0365558		6.39076	0.0231447
	5.11562	-0.0368664		6.39409	0.0228146
	5.11829	-0.0387304		6.39742	0.0224846
	5.12096	-0.0390394		6.40075	0.0221546
	5.12362	-0.0391931		6.40409	0.0214881
	5.12629	-0.0398177		6.40742	0.021323
	5.12896	-0.0399746		6.41076	0.021323
	5.13162	-0.0399746		6.41409	0.021323
	5.13429	-0.0401316		6.41742	0.021323
	5.13696	-0.0406008		6.42076	0.0216531
	5.13963	-0.0409147		6.42409	0.0218181
	5.14229	-0.0415409		6.42742	0.0218181
	5.14496	-0.0426363		6.43076	0.0224846
	5.14763	-0.0424793		6.43409	0.0228146
	5.1503	-0.0424793		6.43742	0.0228146
	5.15296	-0.0424793		6.44076	0.0231447
	5.15563	-0.0424793		6.44409	0.0261472
	5.15829	-0.0424793		6.44742	0.0288197
	5.16096	-0.0424793		6.45076	0.0313272
	5.16363	-0.0424793		6.45409	0.0336698
	5.1663	-0.0424793		6.45743	0.0346792
	5.16896	-0.0426363		6.46076	0.0356887
	5.17163	-0.0423224		6.46409	0.0358602
	5.1743	-0.0421654		6.46742	0.0356952
	5.17697	-0.0418515		6.47076	0.0325244
	5.17963	-0.0413823		6.47409	0.0298519
	5.1823	-0.0406008		6.47742	0.0268429
	5.18497	-0.0404439		6.48075	0.0241638
	5.18764	-0.0404439		6.48409	0.0228243
	5.1903	-0.04013		6.48743	0.0226528
	5.19297	-0.0402869		6.49076	0.0233194
	5.19564	-0.0406008		6.49409	0.0244874
	5.19831	-0.0406008		6.49743	0.0253222
	5.20097	-0.0407561		6.50076	0.0256587
	5.20364	-0.0412237		6.50409	0.0266617
	5.20631	-0.0421784		6.50742	0.0271632
	5.20897	-0.043112		6.51076	0.0268267
	5.21164	-0.0435796		6.51409	0.0256587
	5.21431	-0.0440456		6.51742	0.0239891
	5.21698	-0.0445116		6.52076	0.0216595
	5.21964	-0.0454468		6.52409	0.0203265
	5.22231	-0.046539		6.52742	0.0193234
	5.22498	-0.0479791		6.53075	0.0183204
	5.22765	-0.0482913		6.53409	0.0184854
	5.23031	-0.0478448		6.53743	0.0191519
	5.23298	-0.0456669		6.54076	0.0191519
	5.23565	-0.0436444		6.54409	0.019317
	5.23832	-0.0422432		6.54742	0.0201453
	5.24098	-0.041308		6.55076	0.0204753
	5.24365	-0.0406867		6.55409	0.0204753
	5.24632	-0.039732		6.55743	0.0211418
	5.24898	-0.0368681		6.56076	0.0208086
	5.25165	-0.0381107		6.56409	0.0208086
	5.25432	-0.0384197		6.56742	0.0211386
	5.25698	-0.0390378		6.57076	0.0216401
	5.25965	-0.0393468		6.57409	0.0218084
	5.26229	-0.0390346		6.57743	0.0224749
	5.26496	-0.0390346		6.58076	0.0231414
	5.26763	-0.0387223		6.58409	0.0241477
	5.27029	-0.0390362		6.58743	0.0244842
	5.27296	-0.0390362		6.59076	0.0261602
	5.27563	-0.0396607		6.59409	0.0269982
	5.2783	-0.0390394		6.59742	0.029001
	5.28096	-0.0371723		6.60076	0.0306705
	5.28363	-0.036551		6.60409	0.0318418
	5.28628	-0.0341968		6.60741	0.0335146
	5.28896	-0.030875		6.61074	0.0331781
	5.29163	-0.0285047		6.61407	0.0325051
	5.2943	-0.0269514		6.6174	0.0310005
[truncated: 42,433 more rows]
