# Supplementary material for: MyosinA is a druggable target in the widespread protozoan parasite Toxoplasma gondii
Source: PLoS Biol. 2023 May 8;21(5):e3002110. doi: 10.1371/journal.pbio.3002110 (PMC10185354; doi:10.1371/journal.pbio.3002110)
Supplement: S15 Data — The derivative fluorescence calculated from these data is also shown, beginning at row 2491. (CSV) [file pbio.3002110.s031.csv]

Well	Well Position	Reading	Temperature	Fluorescence
4	A04	1	25.08861	144359.8
4	A04	2	25.424011	137859.08
4	A04	3	25.759413	131469.58
4	A04	4	26.094816	125141.6
4	A04	5	26.430218	118905.32
4	A04	6	26.76562	113670.484
4	A04	7	27.10102	108855.94
4	A04	8	27.436424	104269.83
4	A04	9	27.771826	99859.42
4	A04	10	28.107227	95596.625
4	A04	11	28.442629	91479.27
4	A04	12	28.77803	87494.305
4	A04	13	29.113434	83631.49
4	A04	14	29.448835	79903.54
4	A04	15	29.784237	76323.37
4	A04	16	30.119638	72884.4
4	A04	17	30.45504	69558.234
4	A04	18	30.790443	66333.88
4	A04	19	31.125845	63214.86
4	A04	20	31.461246	60184.754
4	A04	21	31.796648	57230.55
4	A04	22	32.13205	54368.742
4	A04	23	32.467453	51627.535
4	A04	24	32.802856	49034.645
4	A04	25	33.138256	46590.516
4	A04	26	33.47366	44290.254
4	A04	27	33.80906	42137.91
4	A04	28	34.144463	40128.574
4	A04	29	34.479866	38253.586
4	A04	30	34.815266	36512.78
4	A04	31	35.15067	34913.727
4	A04	32	35.48607	33455.848
4	A04	33	35.821472	32129.406
4	A04	34	36.156876	30919.559
4	A04	35	36.492275	29818.986
4	A04	36	36.82768	28824.215
4	A04	37	37.16308	27931.08
4	A04	38	37.49848	27129.92
4	A04	39	37.833885	26415.656
4	A04	40	38.169285	25783.674
4	A04	41	38.50469	25226.445
4	A04	42	38.840088	24732.307
4	A04	43	39.17549	24289.7
4	A04	44	39.510895	23894.482
4	A04	45	39.846294	23540.227
4	A04	46	40.181698	23220.365
4	A04	47	40.5171	22935.258
4	A04	48	40.8525	22683.535
4	A04	49	41.187904	22458.117
4	A04	50	41.523304	22251.693
4	A04	51	41.858707	22066.287
4	A04	52	42.19411	21907.223
4	A04	53	42.52951	21770.129
4	A04	54	42.864914	21647.799
4	A04	55	43.200314	21541.662
4	A04	56	43.535717	21452.635
4	A04	57	43.87112	21376.438
4	A04	58	44.20652	21304.566
4	A04	59	44.541924	21233.434
4	A04	60	44.877323	21170.484
4	A04	61	45.212727	21119.646
4	A04	62	45.54813	21080.139
4	A04	63	45.88353	21048.701
4	A04	64	46.218933	21022.447
4	A04	65	46.554333	21004.209
4	A04	66	46.889736	20994.066
4	A04	67	47.22514	20987.406
4	A04	68	47.56054	20986.646
4	A04	69	47.895943	20993.795
4	A04	70	48.231346	21007.984
4	A04	71	48.566746	21031.396
4	A04	72	48.90215	21062.44
4	A04	73	49.23755	21101.213
4	A04	74	49.572952	21146.89
4	A04	75	49.908356	21199.932
4	A04	76	50.243755	21260.69
4	A04	77	50.57916	21325.043
4	A04	78	50.91456	21391.725
4	A04	79	51.24996	21464.084
4	A04	80	51.585365	21541.26
4	A04	81	51.920765	21623.797
4	A04	82	52.25617	21714.914
4	A04	83	52.591568	21820.955
4	A04	84	52.92697	21941.236
4	A04	85	53.262375	22077.79
4	A04	86	53.597775	22238.35
4	A04	87	53.933178	22427.652
4	A04	88	54.26858	22642.115
4	A04	89	54.60398	22882.697
4	A04	90	54.939384	23158.99
4	A04	91	55.274784	23483.775
4	A04	92	55.610188	23860.227
4	A04	93	55.94559	24294.459
4	A04	94	56.28099	24805.854
4	A04	95	56.616394	25410.01
4	A04	96	56.951794	26121.162
4	A04	97	57.287197	26949.863
4	A04	98	57.6226	27910.504
4	A04	99	57.958	29023.664
4	A04	100	58.293404	30311.746
4	A04	101	58.628803	31784.861
4	A04	102	58.964207	33446.414
4	A04	103	59.29961	35292.812
4	A04	104	59.63501	37321.656
4	A04	105	59.970413	39516.145
4	A04	106	60.305813	41842.383
4	A04	107	60.641216	44269.76
4	A04	108	60.97662	46762.96
4	A04	109	61.31202	49277.363
4	A04	110	61.647423	51747.605
4	A04	111	61.982826	54112.21
4	A04	112	62.318226	56314.83
4	A04	113	62.65363	58289.19
4	A04	114	62.98903	59987.617
4	A04	115	63.324432	61408.8
4	A04	116	63.659836	62557.855
4	A04	117	63.995235	63444.066
4	A04	118	64.330635	64090.848
4	A04	119	64.66604	64532.684
4	A04	120	65.00144	64813.66
4	A04	121	65.336845	64963.66
4	A04	122	65.67225	65008.06
4	A04	123	66.007645	64980.246
4	A04	124	66.34305	64905.613
4	A04	125	66.67845	64799.18
4	A04	126	67.013855	64671.184
4	A04	127	67.34926	64517.465
4	A04	128	67.684654	64330.027
4	A04	129	68.02006	64114.9
4	A04	130	68.35546	63883.406
4	A04	131	68.690865	63640.055
4	A04	132	69.02627	63382.062
4	A04	133	69.361664	63103.574
4	A04	134	69.69707	62802.996
4	A04	135	70.03247	62489.184
4	A04	136	70.367874	62156.293
4	A04	137	70.70328	61797.555
4	A04	138	71.03867	61415.25
4	A04	139	71.37408	61024.68
4	A04	140	71.70948	60630.164
4	A04	141	72.04488	60235.21
4	A04	142	72.38029	59835.645
4	A04	143	72.71569	59435.492
4	A04	144	73.05109	59027.305
4	A04	145	73.38649	58602.082
4	A04	146	73.72189	58158.355
4	A04	147	74.0573	57708.668
4	A04	148	74.3927	57249.977
4	A04	149	74.728096	56786.34
4	A04	150	75.0635	56318.297
4	A04	151	75.3989	55848.38
4	A04	152	75.73431	55377.766
4	A04	153	76.06971	54902.23
4	A04	154	76.405106	54418.98
4	A04	155	76.74051	53936.473
4	A04	156	77.07591	53463.94
4	A04	157	77.411316	53006.19
4	A04	158	77.74672	52546.668
4	A04	159	78.082115	52067.24
4	A04	160	78.41752	51567.816
4	A04	161	78.75292	51054.74
4	A04	162	79.088326	50529.977
4	A04	163	79.42373	49996.414
4	A04	164	79.759125	49470.1
4	A04	165	80.09453	48965.312
4	A04	166	80.42993	48480.15
4	A04	167	80.765335	47998.918
4	A04	168	81.10074	47516.516
4	A04	169	81.436134	47027.766
4	A04	170	81.77154	46536.957
4	A04	171	82.10694	46044.41
4	A04	172	82.442345	45547.504
4	A04	173	82.77775	45047.254
4	A04	174	83.113144	44550.707
4	A04	175	83.44855	44056.645
4	A04	176	83.78395	43561.332
4	A04	177	84.119354	43052.293
4	A04	178	84.45476	42537.375
4	A04	179	84.79015	42021.2
4	A04	180	85.12556	41502.98
4	A04	181	85.46096	40986.574
4	A04	182	85.796364	40479.484
4	A04	183	86.13177	39980.176
4	A04	184	86.46716	39488.188
4	A04	185	86.80257	38996.46
4	A04	186	87.13797	38508.938
4	A04	187	87.47337	38018.49
4	A04	188	87.80878	37528.684
4	A04	189	88.14418	37040.63
4	A04	190	88.479576	36548.766
4	A04	191	88.81498	36048.41
4	A04	192	89.15038	35549.293
4	A04	193	89.48579	35050.96
4	A04	194	89.82119	34554.24
4	A04	195	90.156586	34054.69
4	A04	196	90.49199	33559.97
4	A04	197	90.82739	33069.43
4	A04	198	91.162796	32579.906
4	A04	199	91.4982	32084.674
4	A04	200	91.833595	31581.654
4	A04	201	92.169	31074.531
4	A04	202	92.5044	30569.527
4	A04	203	92.839806	30061.924
4	A04	204	93.17521	29535.055
4	A04	205	93.510605	29006.32
4	A04	206	93.84601	28477.066
4	A04	207	94.18141	27946.203
5	A05	1	25.10678	143097.88
5	A05	2	25.442226	136167.67
5	A05	3	25.777674	129363.97
5	A05	4	26.113121	122626.04
5	A05	5	26.44857	115983.09
5	A05	6	26.784018	110481.18
5	A05	7	27.119465	105475.695
5	A05	8	27.454912	100726.61
5	A05	9	27.79036	96179.164
5	A05	10	28.125807	91815.38
5	A05	11	28.461254	87608.76
5	A05	12	28.796701	83531.57
5	A05	13	29.13215	79584.64
5	A05	14	29.467598	75776.68
5	A05	15	29.803045	72104.23
5	A05	16	30.138493	68565.48
5	A05	17	30.47394	65167.84
5	A05	18	30.809387	61894.59
5	A05	19	31.144835	58718.816
5	A05	20	31.480282	55628.06
5	A05	21	31.815731	52626.164
5	A05	22	32.151176	49724.617
5	A05	23	32.486626	46936.95
5	A05	24	32.822075	44277.285
5	A05	25	33.15752	41765.59
5	A05	26	33.49297	39406.906
5	A05	27	33.828415	37199.797
5	A05	28	34.163864	35142.51
5	A05	29	34.49931	33229.688
5	A05	30	34.83476	31456.795
5	A05	31	35.170204	29820.523
5	A05	32	35.505653	28317.248
5	A05	33	35.841103	26940.125
5	A05	34	36.176548	25680.416
5	A05	35	36.511997	24531.635
5	A05	36	36.847443	23488.56
5	A05	37	37.18289	22545.65
5	A05	38	37.518337	21694.777
5	A05	39	37.853786	20928.285
5	A05	40	38.189236	20240.957
5	A05	41	38.52468	19627.197
5	A05	42	38.86013	19079.52
5	A05	43	39.195576	18590.473
5	A05	44	39.531025	18154.133
5	A05	45	39.86647	17764.102
5	A05	46	40.20192	17413.7
5	A05	47	40.53737	17099.518
5	A05	48	40.872814	16819.18
5	A05	49	41.208263	16567.414
5	A05	50	41.54371	16338.498
5	A05	51	41.879158	16128.766
5	A05	52	42.214603	15937.173
5	A05	53	42.550053	15761.642
5	A05	54	42.885498	15598.173
5	A05	55	43.220947	15446.455
5	A05	56	43.556396	15307.594
5	A05	57	43.89184	15180.228
5	A05	58	44.22729	15062.354
5	A05	59	44.562737	14953.845
5	A05	60	44.898186	14854.837
5	A05	61	45.23363	14765.088
5	A05	62	45.56908	14683.154
5	A05	63	45.90453	14607.7705
5	A05	64	46.239975	14538.75
5	A05	65	46.575424	14475.492
5	A05	66	46.91087	14417.2705
5	A05	67	47.24632	14365.089
5	A05	68	47.581764	14320.632
5	A05	69	47.917213	14282.73
5	A05	70	48.252663	14251.542
5	A05	71	48.588108	14228.048
5	A05	72	48.923557	14212.283
5	A05	73	49.259003	14202.322
5	A05	74	49.59445	14197.21
5	A05	75	49.929897	14197.764
5	A05	76	50.265347	14206.054
5	A05	77	50.600792	14221.951
5	A05	78	50.93624	14246.163
5	A05	79	51.27169	14280.519
5	A05	80	51.607136	14324.662
5	A05	81	51.942585	14377.2705
5	A05	82	52.27803	14438.4375
5	A05	83	52.61348	14509.523
5	A05	84	52.948925	14592.441
5	A05	85	53.284374	14689.903
5	A05	86	53.619823	14805.545
5	A05	87	53.95527	14944.867
5	A05	88	54.290718	15113.732
5	A05	89	54.626163	15316.092
5	A05	90	54.961613	15556.212
5	A05	91	55.29706	15841.315
5	A05	92	55.632507	16181.521
5	A05	93	55.967957	16588.24
5	A05	94	56.303402	17073.441
5	A05	95	56.63885	17651.488
5	A05	96	56.974297	18340.467
5	A05	97	57.309746	19160.219
5	A05	98	57.64519	20129.383
5	A05	99	57.98064	21263.99
5	A05	100	58.316086	22582.25
5	A05	101	58.651535	24101.346
5	A05	102	58.986984	25831.52
5	A05	103	59.32243	27774.646
5	A05	104	59.65788	29931.195
5	A05	105	59.993324	32296.678
5	A05	106	60.328773	34850.973
5	A05	107	60.66422	37558.586
5	A05	108	60.99967	40377.945
5	A05	109	61.335117	43251.086
5	A05	110	61.670563	46103.523
5	A05	111	62.006012	48855.36
5	A05	112	62.341457	51427.445
5	A05	113	62.676907	53745.113
5	A05	114	63.012352	55751.867
5	A05	115	63.3478	57423.453
5	A05	116	63.68325	58765.4
5	A05	117	64.0187	59799.0
5	A05	118	64.35414	60560.625
5	A05	119	64.68959	61099.39
5	A05	120	65.02504	61463.38
5	A05	121	65.36049	61692.42
5	A05	122	65.69593	61817.57
5	A05	123	66.03138	61862.14
5	A05	124	66.36683	61844.406
5	A05	125	66.70228	61780.887
5	A05	126	67.03773	61686.465
5	A05	127	67.37317	61568.895
5	A05	128	67.70862	61430.04
5	A05	129	68.04407	61271.6
5	A05	130	68.37952	61098.12
5	A05	131	68.714966	60912.516
5	A05	132	69.05041	60710.844
5	A05	133	69.38586	60487.473
5	A05	134	69.721306	60243.863
5	A05	135	70.056755	59985.805
5	A05	136	70.3922	59716.14
5	A05	137	70.727646	59431.203
5	A05	138	71.063095	59130.895
5	A05	139	71.398544	58818.82
5	A05	140	71.73399	58495.254
5	A05	141	72.069435	58158.19
5	A05	142	72.404884	57808.117
5	A05	143	72.74033	57450.137
5	A05	144	73.07578	57090.242
5	A05	145	73.411224	56725.324
5	A05	146	73.74667	56353.145
5	A05	147	74.08212	55975.91
5	A05	148	74.41757	55595.543
5	A05	149	74.75302	55210.105
5	A05	150	75.08846	54816.277
5	A05	151	75.42391	54417.06
5	A05	152	75.75936	54016.453
5	A05	153	76.09481	53611.86
5	A05	154	76.43026	53200.945
5	A05	155	76.7657	52785.57
5	A05	156	77.10115	52364.406
5	A05	157	77.4366	51939.54
5	A05	158	77.77205	51511.875
5	A05	159	78.10749	51082.707
5	A05	160	78.44294	50651.938
5	A05	161	78.77839	50220.047
5	A05	162	79.11384	49787.97
5	A05	163	79.44929	49355.99
5	A05	164	79.78473	48921.582
5	A05	165	80.12018	48485.008
5	A05	166	80.45563	48047.543
5	A05	167	80.79108	47610.918
5	A05	168	81.12652	47174.91
5	A05	169	81.46197	46737.082
5	A05	170	81.79742	46298.484
5	A05	171	82.132866	45862.266
5	A05	172	82.468315	45430.113
5	A05	173	82.80376	45000.566
5	A05	174	83.139206	44571.58
5	A05	175	83.474655	44145.086
5	A05	176	83.810104	43718.016
5	A05	177	84.14555	43285.062
5	A05	178	84.480995	42845.516
5	A05	179	84.816444	42400.94
5	A05	180	85.15189	41952.08
5	A05	181	85.48734	41499.965
5	A05	182	85.822784	41046.19
5	A05	183	86.15823	40593.562
5	A05	184	86.49368	40140.03
5	A05	185	86.82913	39681.777
5	A05	186	87.16458	39223.684
5	A05	187	87.50002	38768.785
5	A05	188	87.83547	38317.414
5	A05	189	88.17092	37867.555
5	A05	190	88.50637	37419.242
5	A05	191	88.84181	36970.98
5	A05	192	89.17726	36521.887
5	A05	193	89.51271	36069.5
5	A05	194	89.84816	35615.42
5	A05	195	90.18361	35159.152
5	A05	196	90.51905	34700.516
5	A05	197	90.8545	34239.188
5	A05	198	91.18995	33777.004
5	A05	199	91.5254	33314.61
5	A05	200	91.86085	32852.54
5	A05	201	92.19629	32390.791
5	A05	202	92.53174	31928.586
5	A05	203	92.86719	31464.074
5	A05	204	93.20264	30992.648
5	A05	205	93.53808	30520.916
5	A05	206	93.87353	30048.031
5	A05	207	94.20898	29573.533
6	A06	1	25.143305	148697.44
6	A06	2	25.478752	142260.45
6	A06	3	25.8142	135925.22
6	A06	4	26.149647	129641.79
6	A06	5	26.485096	123435.836
6	A06	6	26.820543	118131.28
6	A06	7	27.15599	113191.46
6	A06	8	27.491438	108420.92
6	A06	9	27.826885	103773.56
6	A06	10	28.162333	99259.15
6	A06	11	28.49778	94883.78
6	A06	12	28.83323	90635.57
6	A06	13	29.168676	86520.516
6	A06	14	29.504124	82547.24
6	A06	15	29.839571	78707.36
6	A06	16	30.175018	74989.445
6	A06	17	30.510466	71403.125
6	A06	18	30.845913	67939.0
6	A06	19	31.181362	64564.863
6	A06	20	31.51681	61264.902
6	A06	21	31.852257	58055.3
6	A06	22	32.187702	54950.062
6	A06	23	32.52315	51955.83
6	A06	24	32.8586	49082.297
6	A06	25	33.194046	46359.797
6	A06	26	33.529495	43799.68
6	A06	27	33.86494	41395.32
6	A06	28	34.20039	39135.676
6	A06	29	34.535835	37021.668
6	A06	30	34.871284	35057.992
6	A06	31	35.206734	33243.746
6	A06	32	35.54218	31572.143
6	A06	33	35.87763	30036.447
6	A06	34	36.213074	28631.021
6	A06	35	36.548523	27349.766
6	A06	36	36.88397	26184.809
6	A06	37	37.219418	25129.264
6	A06	38	37.554867	24178.031
6	A06	39	37.890312	23324.18
6	A06	40	38.22576	22558.916
6	A06	41	38.561207	21876.996
6	A06	42	38.896656	21270.686
6	A06	43	39.2321	20729.064
6	A06	44	39.56755	20242.254
6	A06	45	39.903	19804.922
6	A06	46	40.238445	19411.299
6	A06	47	40.573895	19055.576
6	A06	48	40.90934	18732.637
6	A06	49	41.24479	18439.578
6	A06	50	41.580235	18175.332
6	A06	51	41.915684	17937.578
6	A06	52	42.251133	17724.398
6	A06	53	42.58658	17531.072
6	A06	54	42.922028	17353.666
6	A06	55	43.257473	17191.281
6	A06	56	43.592922	17043.3
6	A06	57	43.928368	16905.236
6	A06	58	44.263817	16774.54
6	A06	59	44.599266	16653.01
6	A06	60	44.93471	16542.445
6	A06	61	45.27016	16441.713
6	A06	62	45.605606	16349.17
6	A06	63	45.941055	16265.133
6	A06	64	46.2765	16188.523
6	A06	65	46.61195	16118.233
6	A06	66	46.9474	16053.504
6	A06	67	47.282845	15995.138
6	A06	68	47.618294	15944.134
6	A06	69	47.95374	15900.668
6	A06	70	48.28919	15864.276
6	A06	71	48.624634	15833.075
6	A06	72	48.960083	15807.515
6	A06	73	49.295532	15788.763
6	A06	74	49.630978	15776.462
6	A06	75	49.966427	15768.83
6	A06	76	50.301872	15768.628
6	A06	77	50.63732	15777.151
6	A06	78	50.972767	15792.449
6	A06	79	51.308216	15812.906
6	A06	80	51.643665	15839.068
6	A06	81	51.97911	15873.426
6	A06	82	52.31456	15918.715
6	A06	83	52.650005	15976.93
6	A06	84	52.985455	16051.22
6	A06	85	53.3209	16145.079
6	A06	86	53.65635	16260.565
6	A06	87	53.9918	16401.068
6	A06	88	54.327244	16568.984
6	A06	89	54.662693	16767.773
6	A06	90	54.99814	17005.129
6	A06	91	55.333588	17290.27
6	A06	92	55.669033	17633.686
6	A06	93	56.004482	18046.314
6	A06	94	56.33993	18541.945
6	A06	95	56.675377	19137.502
6	A06	96	57.010826	19850.248
6	A06	97	57.34627	20696.889
6	A06	98	57.68172	21696.03
6	A06	99	58.017166	22868.256
6	A06	100	58.352615	24233.875
6	A06	101	58.688065	25810.53
6	A06	102	59.02351	27606.543
6	A06	103	59.35896	29630.826
6	A06	104	59.694405	31886.695
6	A06	105	60.029854	34362.773
6	A06	106	60.3653	37032.312
6	A06	107	60.70075	39863.777
6	A06	108	61.036198	42812.8
6	A06	109	61.371643	45816.867
6	A06	110	61.707092	48793.34
6	A06	111	62.042538	51656.79
6	A06	112	62.377987	54327.316
6	A06	113	62.713432	56728.61
6	A06	114	63.04888	58806.19
6	A06	115	63.38433	60538.797
6	A06	116	63.719776	61938.95
6	A06	117	64.05522	63034.992
6	A06	118	64.39067	63864.69
6	A06	119	64.72612	64465.797
6	A06	120	65.06157	64877.234
6	A06	121	65.39701	65130.203
6	A06	122	65.73246	65257.293
6	A06	123	66.06791	65286.895
6	A06	124	66.40336	65246.53
6	A06	125	66.73881	65159.324
6	A06	126	67.07425	65044.684
6	A06	127	67.4097	64913.594
6	A06	128	67.74515	64767.453
6	A06	129	68.0806	64597.973
6	A06	130	68.416046	64410.668
6	A06	131	68.75149	64216.496
6	A06	132	69.08694	64014.816
6	A06	133	69.422386	63804.9
6	A06	134	69.757835	63587.547
6	A06	135	70.09328	63359.926
6	A06	136	70.42873	63124.395
6	A06	137	70.764175	62874.94
6	A06	138	71.099625	62601.82
6	A06	139	71.435074	62299.15
6	A06	140	71.770515	61976.125
6	A06	141	72.105965	61644.996
6	A06	142	72.441414	61302.125
6	A06	143	72.77686	60934.023
6	A06	144	73.11231	60554.664
6	A06	145	73.447754	60176.508
6	A06	146	73.7832	59794.133
6	A06	147	74.11865	59390.957
6	A06	148	74.4541	58976.715
6	A06	149	74.78954	58561.55
6	A06	150	75.12499	58145.61
6	A06	151	75.46044	57717.715
6	A06	152	75.79589	57284.523
6	A06	153	76.13134	56847.03
6	A06	154	76.46678	56403.805
6	A06	155	76.80223	55953.14
6	A06	156	77.13768	55505.637
6	A06	157	77.47313	55064.664
6	A06	158	77.80858	54629.125
6	A06	159	78.14402	54191.605
6	A06	160	78.47947	53748.742
6	A06	161	78.81492	53298.145
6	A06	162	79.15037	52832.64
6	A06	163	79.48581	52355.96
6	A06	164	79.82126	51873.23
6	A06	165	80.15671	51392.812
6	A06	166	80.49216	50917.086
6	A06	167	80.82761	50450.82
6	A06	168	81.16305	49982.11
6	A06	169	81.4985	49508.414
6	A06	170	81.83395	49031.754
6	A06	171	82.169395	48566.723
6	A06	172	82.504845	48112.72
6	A06	173	82.84029	47661.12
6	A06	174	83.175735	47206.098
6	A06	175	83.511185	46756.883
6	A06	176	83.846634	46306.426
6	A06	177	84.182076	45846.465
6	A06	178	84.517525	45369.35
6	A06	179	84.852974	44884.457
6	A06	180	85.18842	44406.324
6	A06	181	85.52387	43938.3
6	A06	182	85.859314	43469.62
6	A06	183	86.19476	43002.74
6	A06	184	86.53021	42537.82
6	A06	185	86.86566	42080.43
6	A06	186	87.20111	41615.117
6	A06	187	87.53655	41134.293
6	A06	188	87.872	40648.742
6	A06	189	88.20745	40175.36
6	A06	190	88.5429	39708.535
6	A06	191	88.87834	39246.38
6	A06	192	89.21379	38785.42
6	A06	193	89.54924	38333.023
6	A06	194	89.88469	37875.594
6	A06	195	90.22014	37407.39
6	A06	196	90.55558	36937.38
6	A06	197	90.89103	36472.164
6	A06	198	91.22648	36004.164
6	A06	199	91.56193	35534.668
6	A06	200	91.89738	35063.656
6	A06	201	92.23282	34595.55
6	A06	202	92.56827	34120.883
6	A06	203	92.90372	33641.86
6	A06	204	93.23917	33164.402
6	A06	205	93.57461	32686.484
6	A06	206	93.91006	32208.889
6	A06	207	94.24551	31731.545
16	B04	1	25.08644	244185.44
16	B04	2	25.42184	233953.94
16	B04	3	25.757242	223897.25
16	B04	4	26.092646	213935.2
16	B04	5	26.428047	204122.83
16	B04	6	26.763449	195895.25
16	B04	7	27.09885	188345.28
16	B04	8	27.434252	181187.67
16	B04	9	27.769655	174366.05
16	B04	10	28.105057	167821.05
16	B04	11	28.440458	161563.94
16	B04	12	28.77586	155572.12
16	B04	13	29.111263	149784.69
16	B04	14	29.446665	144216.72
16	B04	15	29.782066	138887.77
16	B04	16	30.117468	133758.64
16	B04	17	30.45287	128749.305
16	B04	18	30.788273	123830.77
16	B04	19	31.123674	119012.25
16	B04	20	31.459076	114229.14
16	B04	21	31.794477	109436.71
16	B04	22	32.12988	104698.79
16	B04	23	32.465282	100075.984
16	B04	24	32.800682	95594.67
16	B04	25	33.136086	91235.26
16	B04	26	33.47149	86993.45
16	B04	27	33.80689	82888.51
16	B04	28	34.142292	78900.34
16	B04	29	34.47769	75011.12
16	B04	30	34.813095	71242.586
16	B04	31	35.1485	67639.0
16	B04	32	35.4839	64209.418
16	B04	33	35.8193	60930.38
16	B04	34	36.1547	57767.32
16	B04	35	36.490105	54719.53
16	B04	36	36.82551	51793.664
16	B04	37	37.160908	48990.332
16	B04	38	37.49631	46298.715
16	B04	39	37.83171	43735.047
16	B04	40	38.167114	41312.61
16	B04	41	38.502518	39029.867
16	B04	42	38.837917	36874.95
16	B04	43	39.17332	34839.496
16	B04	44	39.50872	32929.9
16	B04	45	39.844124	31140.725
16	B04	46	40.179527	29462.385
16	B04	47	40.514927	27906.39
16	B04	48	40.85033	26476.393
16	B04	49	41.185734	25161.205
16	B04	50	41.521133	23945.918
16	B04	51	41.856537	22835.932
16	B04	52	42.191936	21844.232
16	B04	53	42.52734	20960.312
16	B04	54	42.862743	20161.105
16	B04	55	43.198143	19444.654
16	B04	56	43.533546	18813.988
16	B04	57	43.868946	18258.656
16	B04	58	44.20435	17754.414
16	B04	59	44.539753	17288.578
16	B04	60	44.875153	16876.691
16	B04	61	45.210556	16524.559
16	B04	62	45.545956	16222.511
16	B04	63	45.88136	15958.133
16	B04	64	46.216763	15727.576
16	B04	65	46.552162	15536.14
16	B04	66	46.887566	15378.85
16	B04	67	47.222965	15241.469
16	B04	68	47.55837	15125.476
16	B04	69	47.893772	15032.438
16	B04	70	48.22917	14957.838
16	B04	71	48.564575	14903.715
16	B04	72	48.899975	14868.175
16	B04	73	49.23538	14850.033
16	B04	74	49.57078	14846.371
16	B04	75	49.90618	14858.022
16	B04	76	50.241585	14884.365
16	B04	77	50.576984	14915.594
16	B04	78	50.912388	14947.8955
16	B04	79	51.24779	14986.584
16	B04	80	51.58319	15032.658
16	B04	81	51.918594	15088.443
16	B04	82	52.253994	15156.759
16	B04	83	52.589397	15246.577
16	B04	84	52.9248	15354.154
16	B04	85	53.2602	15480.914
16	B04	86	53.595604	15638.422
16	B04	87	53.931004	15832.417
16	B04	88	54.266407	16055.28
16	B04	89	54.60181	16307.336
16	B04	90	54.93721	16603.09
16	B04	91	55.272614	16966.924
16	B04	92	55.608013	17407.322
16	B04	93	55.943417	17934.953
16	B04	94	56.27882	18582.781
16	B04	95	56.61422	19377.19
16	B04	96	56.949623	20339.771
16	B04	97	57.285027	21480.932
16	B04	98	57.620426	22815.412
16	B04	99	57.95583	24374.838
16	B04	100	58.29123	26196.797
16	B04	101	58.626633	28294.773
16	B04	102	58.962036	30669.9
16	B04	103	59.297436	33311.35
16	B04	104	59.63284	36209.008
16	B04	105	59.96824	39331.36
16	B04	106	60.303642	42618.293
16	B04	107	60.639046	46023.453
16	B04	108	60.974445	49490.668
16	B04	109	61.30985	52956.156
16	B04	110	61.64525	56315.996
16	B04	111	61.98065	59482.312
16	B04	112	62.316055	62384.945
16	B04	113	62.651455	64932.39
16	B04	114	62.98686	67078.625
16	B04	115	63.322258	68869.9
16	B04	116	63.65766	70328.96
16	B04	117	63.993065	71457.836
16	B04	118	64.32847	72286.19
16	B04	119	64.663864	72857.984
16	B04	120	64.99927	73235.34
16	B04	121	65.33467	73452.17
16	B04	122	65.670074	73545.74
16	B04	123	66.00548	73572.83
16	B04	124	66.34087	73561.68
16	B04	125	66.67628	73518.305
16	B04	126	67.01168	73457.83
16	B04	127	67.347084	73364.164
16	B04	128	67.68249	73211.57
16	B04	129	68.01788	73020.266
16	B04	130	68.35329	72833.35
16	B04	131	68.68869	72664.14
16	B04	132	69.02409	72498.805
16	B04	133	69.3595	72310.78
16	B04	134	69.69489	72091.81
16	B04	135	70.0303	71867.44
16	B04	136	70.3657	71619.1
16	B04	137	70.7011	71321.64
16	B04	138	71.03651	70982.195
16	B04	139	71.3719	70639.516
16	B04	140	71.707306	70296.36
16	B04	141	72.04271	69961.39
16	B04	142	72.37811	69620.38
16	B04	143	72.71352	69280.695
16	B04	144	73.04891	68911.81
16	B04	145	73.384315	68484.08
16	B04	146	73.71972	68002.3
16	B04	147	74.05512	67499.05
16	B04	148	74.390526	66959.1
16	B04	149	74.72592	66403.14
16	B04	150	75.061325	65842.12
16	B04	151	75.39673	65282.277
16	B04	152	75.73213	64728.785
16	B04	153	76.067535	64172.695
16	B04	154	76.40293	63611.01
16	B04	155	76.738335	63064.996
16	B04	156	77.07374	62557.047
16	B04	157	77.40914	62102.465
16	B04	158	77.744545	61651.88
16	B04	159	78.07994	61142.863
16	B04	160	78.415344	60574.324
16	B04	161	78.75075	59967.76
16	B04	162	79.08615	59326.027
16	B04	163	79.421555	58653.63
16	B04	164	79.75696	58001.36
16	B04	165	80.092354	57418.79
16	B04	166	80.42776	56901.316
16	B04	167	80.76316	56397.387
16	B04	168	81.098564	55897.465
16	B04	169	81.43397	55395.83
16	B04	170	81.76936	54900.8
16	B04	171	82.10477	54399.12
16	B04	172	82.44017	53883.168
16	B04	173	82.77557	53363.934
16	B04	174	83.11098	52854.28
16	B04	175	83.44637	52336.504
16	B04	176	83.78178	51793.395
16	B04	177	84.11718	51195.61
16	B04	178	84.45258	50576.953
16	B04	179	84.78799	49945.664
16	B04	180	85.12338	49296.66
16	B04	181	85.458786	48650.49
16	B04	182	85.79419	48040.047
16	B04	183	86.12959	47459.508
16	B04	184	86.465	46897.035
16	B04	185	86.80039	46330.45
16	B04	186	87.135796	45780.914
16	B04	187	87.4712	45223.44
16	B04	188	87.8066	44661.29
16	B04	189	88.142006	44100.3
16	B04	190	88.4774	43529.684
16	B04	191	88.812805	42937.535
16	B04	192	89.14821	42355.5
16	B04	193	89.48361	41784.652
16	B04	194	89.819016	41226.445
16	B04	195	90.15441	40666.26
16	B04	196	90.489815	40129.805
16	B04	197	90.82522	39617.383
16	B04	198	91.16062	39117.49
16	B04	199	91.496025	38608.875
16	B04	200	91.83142	38087.953
16	B04	201	92.166824	37560.797
16	B04	202	92.50223	37042.406
16	B04	203	92.83763	36527.375
16	B04	204	93.173035	35983.477
16	B04	205	93.50843	35434.664
16	B04	206	93.843834	34885.082
16	B04	207	94.17924	34335.066
17	B05	1	25.10895	222995.9
17	B05	2	25.444397	212901.17
17	B05	3	25.779844	203002.95
17	B05	4	26.115292	193211.19
17	B05	5	26.45074	183562.3
17	B05	6	26.786188	175647.72
17	B05	7	27.121635	168432.42
17	B05	8	27.457083	161533.08
17	B05	9	27.79253	154917.97
17	B05	10	28.127977	148615.44
17	B05	11	28.463425	142613.77
17	B05	12	28.798874	136907.06
17	B05	13	29.134321	131553.72
17	B05	14	29.469769	126575.8
17	B05	15	29.805216	121874.945
17	B05	16	30.140663	117353.02
17	B05	17	30.47611	112982.836
17	B05	18	30.811558	108712.67
17	B05	19	31.147007	104485.71
17	B05	20	31.482454	100293.734
17	B05	21	31.817902	96147.42
17	B05	22	32.153347	92054.695
17	B05	23	32.488796	88024.21
17	B05	24	32.824245	84078.01
17	B05	25	33.15969	80233.47
17	B05	26	33.49514	76483.06
17	B05	27	33.830585	72823.086
17	B05	28	34.166035	69274.91
17	B05	29	34.50148	65838.5
17	B05	30	34.83693	62507.867
17	B05	31	35.17238	59284.043
17	B05	32	35.507824	56177.22
17	B05	33	35.843273	53182.273
17	B05	34	36.17872	50283.246
17	B05	35	36.514168	47479.367
17	B05	36	36.849613	44782.625
17	B05	37	37.185062	42198.97
17	B05	38	37.52051	39721.574
17	B05	39	37.855957	37354.215
17	B05	40	38.191406	35107.844
17	B05	41	38.52685	32984.906
17	B05	42	38.8623	30977.59
17	B05	43	39.197746	29085.967
17	B05	44	39.533195	27317.209
17	B05	45	39.868645	25666.28
17	B05	46	40.20409	24121.367
17	B05	47	40.53954	22687.555
17	B05	48	40.874985	21377.932
17	B05	49	41.210434	20179.438
17	B05	50	41.54588	19072.408
17	B05	51	41.88133	18050.396
17	B05	52	42.216778	17118.115
17	B05	53	42.552223	16269.92
17	B05	54	42.887672	15493.745
17	B05	55	43.223118	14790.286
17	B05	56	43.558567	14167.345
17	B05	57	43.894012	13615.613
17	B05	58	44.22946	13119.146
17	B05	59	44.56491	12677.56
17	B05	60	44.900356	12293.07
17	B05	61	45.235806	11959.087
17	B05	62	45.57125	11668.545
17	B05	63	45.9067	11419.233
17	B05	64	46.242146	11208.115
17	B05	65	46.577595	11028.303
17	B05	66	46.913044	10873.073
17	B05	67	47.24849	10744.824
17	B05	68	47.58394	10649.027
17	B05	69	47.919384	10576.474
17	B05	70	48.254833	10526.091
17	B05	71	48.59028	10501.784
17	B05	72	48.925728	10502.057
17	B05	73	49.261177	10518.81
17	B05	74	49.596622	10549.567
17	B05	75	49.93207	10595.93
17	B05	76	50.267517	10662.9795
17	B05	77	50.602966	10745.216
17	B05	78	50.93841	10844.41
17	B05	79	51.27386	10967.029
17	B05	80	51.60931	11105.459
17	B05	81	51.944756	11250.816
17	B05	82	52.280205	11402.293
17	B05	83	52.61565	11562.753
17	B05	84	52.9511	11734.13
17	B05	85	53.286545	11917.387
17	B05	86	53.621994	12118.537
17	B05	87	53.957443	12352.254
17	B05	88	54.29289	12627.338
17	B05	89	54.628338	12941.734
17	B05	90	54.963783	13297.804
17	B05	91	55.299232	13706.653
17	B05	92	55.634678	14185.63
17	B05	93	55.970127	14751.976
17	B05	94	56.305576	15425.632
17	B05	95	56.64102	16231.503
17	B05	96	56.97647	17199.49
17	B05	97	57.311916	18353.742
17	B05	98	57.647366	19715.375
17	B05	99	57.98281	21299.1
17	B05	100	58.31826	23119.598
17	B05	101	58.65371	25186.5
17	B05	102	58.989155	27505.863
17	B05	103	59.324604	30068.525
17	B05	104	59.66005	32869.375
17	B05	105	59.9955	35897.633
17	B05	106	60.330944	39100.88
17	B05	107	60.666393	42403.05
17	B05	108	61.001842	45742.234
17	B05	109	61.337288	49046.34
17	B05	110	61.672737	52223.223
17	B05	111	62.008183	55192.72
17	B05	112	62.34363	57894.277
17	B05	113	62.679077	60267.645
17	B05	114	63.014526	62259.01
17	B05	115	63.349976	63854.723
17	B05	116	63.68542	65087.93
17	B05	117	64.02087	66000.43
17	B05	118	64.356316	66640.2
17	B05	119	64.691765	67082.234
17	B05	120	65.027214	67407.45
17	B05	121	65.362656	67662.375
17	B05	122	65.698105	67863.53
17	B05	123	66.033554	68004.22
17	B05	124	66.369	68084.86
17	B05	125	66.70445	68119.17
17	B05	126	67.039894	68118.2
17	B05	127	67.37534	68077.91
17	B05	128	67.71079	68000.664
17	B05	129	68.04624	67885.3
17	B05	130	68.38169	67746.37
17	B05	131	68.71713	67597.984
17	B05	132	69.05258	67424.22
17	B05	133	69.38803	67206.31
17	B05	134	69.72348	66953.47
17	B05	135	70.05892	66686.82
17	B05	136	70.39437	66416.836
17	B05	137	70.72982	66116.805
17	B05	138	71.06527	65784.125
17	B05	139	71.40072	65437.69
17	B05	140	71.73616	65074.535
17	B05	141	72.07161	64693.387
17	B05	142	72.40706	64296.117
17	B05	143	72.74251	63896.66
17	B05	144	73.07796	63508.82
17	B05	145	73.4134	63114.574
17	B05	146	73.74885	62706.016
17	B05	147	74.0843	62280.13
17	B05	148	74.41975	61834.395
17	B05	149	74.75519	61369.574
17	B05	150	75.09064	60878.98
17	B05	151	75.42609	60377.53
17	B05	152	75.761536	59876.31
17	B05	153	76.096985	59362.953
17	B05	154	76.43243	58838.496
17	B05	155	76.767876	58312.484
17	B05	156	77.103325	57772.9
17	B05	157	77.438774	57221.96
17	B05	158	77.77422	56658.402
17	B05	159	78.109665	56090.324
17	B05	160	78.445114	55522.277
17	B05	161	78.78056	54960.758
17	B05	162	79.11601	54414.633
17	B05	163	79.451454	53887.27
17	B05	164	79.7869	53363.18
17	B05	165	80.12235	52839.645
17	B05	166	80.4578	52312.254
17	B05	167	80.79325	51778.777
17	B05	168	81.12869	51242.965
17	B05	169	81.46414	50700.492
17	B05	170	81.79959	50164.145
17	B05	171	82.13504	49650.465
17	B05	172	82.47049	49156.746
17	B05	173	82.80593	48669.54
17	B05	174	83.14138	48178.31
17	B05	175	83.47683	47695.434
17	B05	176	83.81228	47206.277
17	B05	177	84.14772	46686.492
17	B05	178	84.48317	46140.965
17	B05	179	84.81862	45589.785
17	B05	180	85.15407	45036.85
17	B05	181	85.48952	44476.26
17	B05	182	85.82496	43908.875
17	B05	183	86.16041	43356.914
17	B05	184	86.49586	42814.145
17	B05	185	86.83131	42256.824
17	B05	186	87.166756	41692.53
17	B05	187	87.5022	41134.87
17	B05	188	87.83765	40594.25
17	B05	189	88.173096	40057.227
17	B05	190	88.508545	39519.234
17	B05	191	88.84399	38981.047
17	B05	192	89.179436	38450.633
17	B05	193	89.514885	37920.19
17	B05	194	89.850334	37391.598
17	B05	195	90.18578	36867.133
17	B05	196	90.521225	36355.254
17	B05	197	90.856674	35852.473
17	B05	198	91.19212	35361.92
17	B05	199	91.52757	34882.816
17	B05	200	91.86302	34418.867
17	B05	201	92.19846	33968.367
17	B05	202	92.53391	33516.55
17	B05	203	92.86936	33052.785
17	B05	204	93.20481	32570.895
17	B05	205	93.54025	32089.79
17	B05	206	93.8757	31605.129
17	B05	207	94.21115	31115.525
18	B06	1	25.141134	234251.44
18	B06	2	25.476582	224034.48
18	B06	3	25.812029	214011.75
18	B06	4	26.147476	204099.14
18	B06	5	26.482925	194326.38
18	B06	6	26.818373	186287.97
18	B06	7	27.15382	179058.39
18	B06	8	27.489267	172298.16
18	B06	9	27.824715	165890.27
18	B06	10	28.160162	159790.3
18	B06	11	28.49561	153954.2
18	B06	12	28.831057	148326.77
18	B06	13	29.166506	142892.78
18	B06	14	29.501953	137652.48
18	B06	15	29.8374	132587.03
18	B06	16	30.172848	127673.71
18	B06	17	30.508295	122907.2
18	B06	18	30.843742	118262.33
18	B06	19	31.17919	113701.92
18	B06	20	31.514637	109202.11
18	B06	21	31.850086	104757.76
18	B06	22	32.18553	100372.914
18	B06	23	32.52098	96055.16
18	B06	24	32.85643	91818.46
18	B06	25	33.191875	87691.0
18	B06	26	33.527325	83682.125
18	B06	27	33.86277	79791.03
18	B06	28	34.19822	76016.12
18	B06	29	34.533665	72358.734
18	B06	30	34.869114	68813.82
18	B06	31	35.20456	65378.08
18	B06	32	35.54001	62056.19
18	B06	33	35.875458	58854.547
18	B06	34	36.210903	55776.004
18	B06	35	36.546352	52825.703
18	B06	36	36.881798	50003.1
18	B06	37	37.217247	47308.086
18	B06	38	37.552692	44733.797
18	B06	39	37.88814	42277.87
18	B06	40	38.22359	39942.445
18	B06	41	38.559036	37721.414
18	B06	42	38.894485	35617.008
18	B06	43	39.22993	33640.395
18	B06	44	39.56538	31792.385
18	B06	45	39.900826	30065.227
18	B06	46	40.236275	28454.053
18	B06	47	40.571724	26958.988
18	B06	48	40.90717	25576.732
18	B06	49	41.24262	24300.775
18	B06	50	41.578064	23125.867
18	B06	51	41.913513	22051.814
18	B06	52	42.24896	21072.795
18	B06	53	42.584408	20182.764
18	B06	54	42.919853	19377.467
18	B06	55	43.255302	18650.668
18	B06	56	43.59075	17993.291
18	B06	57	43.926197	17403.514
18	B06	58	44.261646	16880.441
18	B06	59	44.59709	16417.617
18	B06	60	44.93254	16007.238
18	B06	61	45.267986	15644.959
18	B06	62	45.603436	15329.233
18	B06	63	45.938885	15055.251
18	B06	64	46.27433	14821.601
18	B06	65	46.60978	14626.254
18	B06	66	46.945225	14467.682
18	B06	67	47.280674	14340.429
18	B06	68	47.61612	14239.766
18	B06	69	47.95157	14163.907
18	B06	70	48.287018	14110.813
18	B06	71	48.622463	14078.967
18	B06	72	48.957912	14067.329
18	B06	73	49.293358	14072.735
18	B06	74	49.628807	14092.963
18	B06	75	49.964252	14127.346
18	B06	76	50.2997	14172.544
18	B06	77	50.635147	14228.143
18	B06	78	50.970596	14295.748
18	B06	79	51.306046	14375.225
18	B06	80	51.64149	14467.083
18	B06	81	51.97694	14570.916
18	B06	82	52.312386	14684.118
18	B06	83	52.647835	14805.756
18	B06	84	52.98328	14938.575
18	B06	85	53.31873	15086.3545
18	B06	86	53.65418	15253.893
18	B06	87	53.989624	15444.361
18	B06	88	54.325073	15665.896
18	B06	89	54.66052	15929.236
18	B06	90	54.995968	16243.549
18	B06	91	55.331413	16620.938
18	B06	92	55.666862	17076.867
18	B06	93	56.00231	17630.73
18	B06	94	56.337757	18304.732
18	B06	95	56.673206	19121.732
18	B06	96	57.00865	20102.916
18	B06	97	57.3441	21271.973
18	B06	98	57.679546	22652.938
18	B06	99	58.014996	24265.408
18	B06	100	58.35044	26125.287
18	B06	101	58.68589	28244.068
18	B06	102	59.02134	30626.15
18	B06	103	59.356785	33267.18
18	B06	104	59.692234	36151.473
18	B06	105	60.02768	39255.215
18	B06	106	60.36313	42547.13
18	B06	107	60.698574	45974.13
18	B06	108	61.034023	49465.734
18	B06	109	61.369473	52931.098
18	B06	110	61.704918	56275.84
18	B06	111	62.040367	59401.94
18	B06	112	62.375813	62215.41
18	B06	113	62.71126	64654.285
18	B06	114	63.046707	66701.305
18	B06	115	63.382156	68369.664
18	B06	116	63.717606	69684.805
18	B06	117	64.053055	70677.91
18	B06	118	64.3885	71401.48
18	B06	119	64.723946	71913.78
18	B06	120	65.059395	72251.96
18	B06	121	65.394844	72448.05
18	B06	122	65.730286	72534.84
18	B06	123	66.065735	72548.266
18	B06	124	66.401184	72513.06
18	B06	125	66.73663	72440.51
18	B06	126	67.07208	72339.02
18	B06	127	67.407524	72222.29
18	B06	128	67.74297	72097.0
18	B06	129	68.07842	71965.71
18	B06	130	68.41387	71817.61
18	B06	131	68.74932	71642.45
18	B06	132	69.08476	71446.34
18	B06	133	69.42021	71233.17
18	B06	134	69.75566	71001.695
18	B06	135	70.09111	70759.87
18	B06	136	70.42655	70507.77
18	B06	137	70.762	70248.875
18	B06	138	71.09745	69982.8
18	B06	139	71.4329	69704.93
18	B06	140	71.76835	69409.43
18	B06	141	72.10379	69089.914
18	B06	142	72.43924	68751.39
18	B06	143	72.77469	68400.35
18	B06	144	73.11014	68023.95
18	B06	145	73.44558	67616.164
18	B06	146	73.78103	67182.78
18	B06	147	74.11648	66734.516
18	B06	148	74.45193	66267.54
18	B06	149	74.78738	65782.125
18	B06	150	75.12282	65289.473
18	B06	151	75.45827	64798.0
18	B06	152	75.79372	64308.074
18	B06	153	76.129166	63817.53
18	B06	154	76.464615	63319.25
18	B06	155	76.80006	62812.06
18	B06	156	77.135506	62292.11
18	B06	157	77.470955	61757.746
18	B06	158	77.806404	61211.133
18	B06	159	78.141846	60652.45
18	B06	160	78.477295	60093.242
18	B06	161	78.812744	59541.277
18	B06	162	79.14819	58994.125
18	B06	163	79.48364	58447.01
18	B06	164	79.819084	57901.72
18	B06	165	80.15453	57356.133
18	B06	166	80.48998	56809.754
18	B06	167	80.82543	56254.03
18	B06	168	81.16087	55694.793
18	B06	169	81.49632	55139.777
18	B06	170	81.83177	54581.883
18	B06	171	82.16722	54012.49
18	B06	172	82.50267	53436.523
18	B06	173	82.83811	52862.453
18	B06	174	83.17356	52295.348
18	B06	175	83.50901	51725.438
18	B06	176	83.84446	51157.547
18	B06	177	84.17991	50601.125
18	B06	178	84.51535	50060.12
18	B06	179	84.8508	49523.508
18	B06	180	85.18625	48979.336
18	B06	181	85.5217	48427.297
18	B06	182	85.85714	47876.32
18	B06	183	86.19259	47319.06
18	B06	184	86.52804	46757.69
18	B06	185	86.86349	46192.113
18	B06	186	87.19894	45630.453
18	B06	187	87.53438	45076.938
18	B06	188	87.86983	44524.273
18	B06	189	88.20528	43966.57
18	B06	190	88.540726	43408.0
18	B06	191	88.87617	42849.387
18	B06	192	89.21162	42294.734
18	B06	193	89.547066	41742.43
18	B06	194	89.882515	41195.996
18	B06	195	90.217964	40658.39
18	B06	196	90.553406	40119.723
18	B06	197	90.888855	39575.164
18	B06	198	91.224304	39030.9
18	B06	199	91.55975	38491.2
18	B06	200	91.8952	37954.246
18	B06	201	92.230644	37414.844
18	B06	202	92.56609	36879.508
18	B06	203	92.90154	36350.164
18	B06	204	93.23699	35819.168
18	B06	205	93.57243	35287.402
18	B06	206	93.90788	34755.22
18	B06	207	94.24333	34222.906
Well Position	Temperature	Derivative
A04	25.08861	-18387.479
A04	25.227072	-18222.545
A04	25.365534	-18042.746
A04	25.503998	-17851.428
A04	25.64246	-17651.738
A04	25.780922	-17446.537
A04	25.919384	-17238.207
A04	26.057848	-17028.312
A04	26.19631	-16816.963
A04	26.334772	-16601.527
A04	26.473234	-16373.105
A04	26.611698	-16103.842
A04	26.75016	-15725.273
A04	26.888622	-15301.991
A04	27.027084	-14883.012
A04	27.165548	-14476.464
A04	27.30401	-14091.843
A04	27.442472	-13738.652
A04	27.580935	-13424.164
A04	27.719398	-13150.703
A04	27.85786	-12913.993
A04	27.996323	-12704.548
A04	28.134785	-12511.964
A04	28.273249	-12328.8125
A04	28.41171	-12151.288
A04	28.550173	-11977.551
A04	28.688635	-11806.407
A04	28.827099	-11637.072
A04	28.96556	-11469.255
A04	29.104023	-11303.062
A04	29.242485	-11138.752
A04	29.380949	-10976.547
A04	29.519411	-10816.547
A04	29.657873	-10658.786
A04	29.796335	-10503.3545
A04	29.934797	-10350.5205
A04	30.073261	-10200.776
A04	30.211723	-10054.776
A04	30.350185	-9913.162
A04	30.488647	-9776.368
A04	30.627111	-9644.446
A04	30.765574	-9516.9795
A04	30.904036	-9393.089
A04	31.042498	-9271.513
A04	31.180962	-9150.775
A04	31.319424	-9029.396
A04	31.457886	-8906.085
A04	31.596348	-8779.859
A04	31.734812	-8650.051
A04	31.873274	-8516.209
A04	32.011738	-8377.978
A04	32.1502	-8235.02
A04	32.288662	-8087.008
A04	32.427124	-7933.7056
A04	32.565586	-7775.0874
A04	32.70405	-7611.432
A04	32.84251	-7443.3496
A04	32.980972	-7271.7246
A04	33.11944	-7097.6
A04	33.2579	-6922.019
A04	33.396362	-6745.887
A04	33.534824	-6569.8813
A04	33.673286	-6394.4204
A04	33.81175	-6219.683
A04	33.95021	-6045.6772
A04	34.088673	-5872.341
A04	34.22714	-5699.658
A04	34.3656	-5527.7314
A04	34.504063	-5356.7866
A04	34.642525	-5187.1245
A04	34.780987	-5019.0493
A04	34.91945	-4852.8115
A04	35.05791	-4688.592
A04	35.196373	-4526.526
A04	35.334835	-4366.7446
A04	35.4733	-4209.41
A04	35.611763	-4054.7358
A04	35.750225	-3902.996
A04	35.888687	-3754.4966
A04	36.02715	-3609.5247
A04	36.16561	-3468.2896
A04	36.304073	-3330.8843
A04	36.442535	-3197.277
A04	36.581	-3067.3367
A04	36.719463	-2940.8745
A04	36.857925	-2817.6929
A04	36.996387	-2697.6365
A04	37.13485	-2580.6365
A04	37.27331	-2466.733
A04	37.411774	-2356.0671
A04	37.550236	-2248.8425
A04	37.6887	-2145.2668
A04	37.827164	-2045.5077
A04	37.965626	-1949.6697
A04	38.104088	-1857.7957
A04	38.24255	-1769.8866
A04	38.381012	-1685.93
A04	38.519474	-1605.922
A04	38.657936	-1529.8667
A04	38.796402	-1457.7502
A04	38.934864	-1389.5052
A04	39.073326	-1324.9891
A04	39.21179	-1263.9855
A04	39.35025	-1206.2261
A04	39.488712	-1151.4274
A04	39.627174	-1099.3282
A04	39.765636	-1049.7223
A04	39.9041	-1002.46826
A04	40.042564	-957.4761
A04	40.181026	-914.6727
A04	40.31949	-873.9621
A04	40.45795	-835.19226
A04	40.596413	-798.14923
A04	40.734875	-762.58716
A04	40.873337	-728.28253
A04	41.0118	-695.08734
A04	41.150265	-662.9535
A04	41.288727	-631.9155
A04	41.42719	-602.038
A04	41.56565	-573.35345
A04	41.704113	-545.82007
A04	41.842575	-519.31635
A04	41.981037	-493.66995
A04	42.1195	-468.70874
A04	42.257965	-444.3178
A04	42.396427	-420.4862
A04	42.53489	-397.3259
A04	42.67335	-375.05472
A04	42.811813	-353.94418
A04	42.950275	-334.2425
A04	43.088737	-316.09833
A04	43.2272	-299.5179
A04	43.365665	-284.3687
A04	43.504128	-270.42462
A04	43.64259	-257.43213
A04	43.78105	-245.16849
A04	43.919514	-233.47433
A04	44.057976	-222.25732
A04	44.196438	-211.47058
A04	44.3349	-201.08005
A04	44.473362	-191.03825
A04	44.611828	-181.26895
A04	44.75029	-171.66055
A04	44.888752	-162.07367
A04	45.027214	-152.36519
A04	45.165676	-142.4232
A04	45.30414	-132.20508
A04	45.4426	-121.76418
A04	45.581062	-111.24585
A04	45.71953	-100.84738
A04	45.85799	-90.75864
A04	45.996452	-81.108025
A04	46.134914	-71.93577
A04	46.273376	-63.201286
A04	46.41184	-54.81182
A04	46.5503	-46.65331
A04	46.688763	-38.612244
A04	46.82723	-30.588568
A04	46.96569	-22.506489
A04	47.104153	-14.3235235
A04	47.242615	-6.029938
A04	47.381077	2.3651125
A04	47.51954	10.854873
A04	47.658	19.450884
A04	47.796463	28.18211
A04	47.93493	37.079285
A04	48.07339	46.15732
A04	48.211853	55.40502
A04	48.350315	64.78557
A04	48.488777	74.248505
A04	48.62724	83.74498
A04	48.7657	93.23152
A04	48.904163	102.660675
A04	49.042625	111.96979
A04	49.18109	121.0786
A04	49.319553	129.90099
A04	49.458015	138.36926
A04	49.596478	146.45674
A04	49.73494	154.18073
A04	49.8734	161.58401
A04	50.011864	168.7111
A04	50.150326	175.59558
A04	50.28879	182.26189
A04	50.427254	188.73361
A04	50.565716	195.04422
A04	50.704178	201.25359
A04	50.84264	207.4674
A04	50.981102	213.84319
A04	51.119564	220.57278
A04	51.258026	227.85172
A04	51.396492	235.85124
A04	51.534954	244.70172
A04	51.673416	254.49219
A04	51.81188	265.28876
A04	51.95034	277.16385
A04	52.088802	290.2215
A04	52.227264	304.60526
A04	52.365726	320.47858
A04	52.504192	337.9805
A04	52.642654	357.18063
A04	52.781116	378.0602
A04	52.91958	400.52826
A04	53.05804	424.4634
A04	53.196503	449.76456
A04	53.334965	476.39816
A04	53.473427	504.43195
A04	53.61189	534.0396
A04	53.750355	565.46515
A04	53.888817	598.95764
A04	54.02728	634.70996
A04	54.16574	672.83417
A04	54.304203	713.38947
A04	54.442665	756.4502
A04	54.581127	802.1786
A04	54.71959	850.8669
A04	54.858055	902.935
A04	54.996517	958.89154
A04	55.13498	1019.2752
A04	55.27344	1084.5891
A04	55.411903	1155.2455
A04	55.550365	1231.5403
A04	55.688828	1313.6663
A04	55.82729	1401.7552
A04	55.965755	1495.9315
A04	56.104218	1596.3593
A04	56.24268	1703.272
A04	56.38114	1816.9762
A04	56.519604	1937.8308
A04	56.658066	2066.1958
A04	56.796528	2202.3672
A04	56.93499	2346.529
A04	57.073456	2498.7373
A04	57.211918	2658.9333
A04	57.35038	2826.9675
A04	57.488842	3002.6099
A04	57.627304	3185.5498
A04	57.765766	3375.3975
A04	57.90423	3571.697
A04	58.04269	3773.9277
A04	58.181152	3981.477
A04	58.31962	4193.589
A04	58.45808	4409.305
A04	58.596542	4627.436
A04	58.735004	4846.5786
A04	58.873466	5065.1772
A04	59.01193	5281.599
A04	59.15039	5494.2095
A04	59.288853	5701.4253
A04	59.42732	5901.742
A04	59.56578	6093.7236
A04	59.704243	6275.947
A04	59.842705	6446.928
A04	59.981167	6605.071
A04	60.11963	6748.6626
A04	60.25809	6875.916
A04	60.396553	6985.0464
A04	60.53502	7074.3574
A04	60.67348	7142.3125
A04	60.811943	7187.553
A04	60.950405	7208.8643
A04	61.088867	7205.127
A04	61.22733	7175.293
A04	61.36579	7118.4297
A04	61.504253	7033.849
A04	61.64272	6921.2695
A04	61.78118	6780.937
A04	61.919643	6613.666
A04	62.058105	6420.8037
A04	62.196568	6204.1455
A04	62.33503	5965.84
A04	62.47349	5708.294
A04	62.611954	5434.099
A04	62.750416	5145.9717
A04	62.88888	4846.7417
A04	63.027344	4539.37
A04	63.165806	4226.963
A04	63.304268	3912.727
A04	63.44273	3599.8599
A04	63.581192	3291.3801
A04	63.719654	2989.9543
A04	63.858116	2697.7773
A04	63.996582	2416.5474
A04	64.13504	2147.5408
A04	64.273506	1891.7406
A04	64.411964	1649.9663
A04	64.55043	1422.9384
A04	64.688896	1211.2609
A04	64.827354	1015.356
A04	64.96582	835.4019
A04	65.10428	671.30194
A04	65.242744	522.6903
A04	65.3812	388.96097
A04	65.51967	269.30402
A04	65.658134	162.74237
A04	65.79659	68.17182
A04	65.93506	-15.593912
A04	66.07352	-89.77006
A04	66.21198	-155.551
A04	66.35044	-214.08163
A04	66.48891	-266.4405
A04	66.627365	-313.61716
A04	66.76583	-356.4895
A04	66.9043	-395.8105
A04	67.042755	-432.2047
A04	67.18122	-466.17935
A04	67.31968	-498.151
A04	67.458145	-528.476
A04	67.5966	-557.4656
A04	67.73507	-585.3835
A04	67.87353	-612.43475
A04	68.01199	-638.7477
A04	68.15046	-664.3555
A04	68.28892	-689.2013
A04	68.42738	-713.1877
A04	68.56584	-736.25824
A04	68.70431	-758.4668
A04	68.842766	-780.0061
A04	68.98123	-801.18805
A04	69.1197	-822.38495
A04	69.258156	-843.9568
A04	69.39662	-866.1775
A04	69.53508	-889.163
A04	69.673546	-912.8295
A04	69.812004	-936.9117
A04	69.95047	-961.0342
A04	70.08893	-984.79315
A04	70.227394	-1007.8192
A04	70.36586	-1029.817
A04	70.50432	-1050.5929
A04	70.642784	-1070.0615
A04	70.78124	-1088.2096
A04	70.91971	-1105.0243
A04	71.05817	-1120.431
A04	71.19663	-1134.2943
A04	71.33509	-1146.4856
A04	71.47356	-1156.9773
A04	71.61202	-1165.9031
A04	71.75048	-1173.5682
A04	71.88895	-1180.4243
A04	72.027405	-1187.0093
A04	72.16587	-1193.8489
A04	72.30433	-1201.3424
A04	72.442795	-1209.6959
A04	72.58126	-1218.9423
A04	72.71972	-1229.0182
A04	72.858185	-1239.8289
A04	72.99664	-1251.2668
A04	73.13511	-1263.2092
A04	73.27357	-1275.5212
A04	73.41203	-1288.0658
A04	73.55049	-1300.6937
A04	73.68896	-1313.2129
A04	73.82742	-1325.3656
A04	73.96588	-1336.854
A04	74.10435	-1347.4069
A04	74.242805	-1356.8467
A04	74.38127	-1365.1254
A04	74.51973	-1372.3276
A04	74.658195	-1378.6511
A04	74.79666	-1384.3553
A04	74.93512	-1389.6821
A04	75.073586	-1394.7782
A04	75.21204	-1399.6569
A04	75.35051	-1404.2166
A04	75.48897	-1408.2926
A04	75.62743	-1411.6935
A04	75.76589	-1414.2214
A04	75.90436	-1415.7144
A04	76.04282	-1416.11
A04	76.18128	-1415.5013
A04	76.31975	-1414.146
A04	76.458206	-1412.4233
A04	76.59667	-1410.7574
A04	76.73513	-1409.5435
A04	76.8736	-1409.099
A04	77.012054	-1409.6478
A04	77.15052	-1411.339
A04	77.28899	-1414.2898
A04	77.427444	-1418.6254
A04	77.56591	-1424.4967
A04	77.70437	-1432.0592
A04	77.842834	-1441.4094
A04	77.98129	-1452.5006
A04	78.11976	-1465.074
A04	78.258224	-1478.625
A04	78.39668	-1492.4185
A04	78.53515	-1505.5618
A04	78.67361	-1517.1348
A04	78.81207	-1526.3477
A04	78.95053	-1532.6814
A04	79.089	-1535.9518
A04	79.227455	-1536.2811
A04	79.36592	-1534.0029
A04	79.50439	-1529.5521
A04	79.642845	-1523.3887
A04	79.78131	-1515.9576
A04	79.91977	-1507.6718
A04	80.058235	-1498.91
A04	80.19669	-1490.0382
A04	80.33516	-1481.4352
A04	80.47362	-1473.5021
A04	80.61208	-1466.6423
A04	80.75055	-1461.2112
A04	80.88901	-1457.4562
A04	81.02747	-1455.4755
A04	81.16593	-1455.2004
A04	81.3044	-1456.3951
A04	81.442856	-1458.686
A04	81.58132	-1461.631
A04	81.71979	-1464.8053
A04	81.858246	-1467.8684
A04	81.99671	-1470.5928
A04	82.13517	-1472.8651
A04	82.273636	-1474.6932
A04	82.412094	-1476.2164
A04	82.55056	-1477.6753
A04	82.68902	-1479.3276
A04	82.827484	-1481.3568
A04	82.96595	-1483.8279
A04	83.10441	-1486.7034
A04	83.242874	-1489.8965
A04	83.38133	-1493.3243
A04	83.5198	-1496.9417
A04	83.65826	-1500.7487
A04	83.79672	-1504.769
A04	83.93519	-1509.0009
A04	84.07365	-1513.3589
A04	84.21211	-1517.6472
A04	84.35057	-1521.5836
A04	84.48904	-1524.8534
A04	84.627495	-1527.1598
A04	84.76596	-1528.2599
A04	84.90442	-1528.005
A04	85.042885	-1526.3857
A04	85.18135	-1523.5435
A04	85.31981	-1519.7185
A04	85.458275	-1515.1586
A04	85.59673	-1510.0612
A04	85.7352	-1504.5848
A04	85.87366	-1498.8881
A04	86.01212	-1493.1437
A04	86.15058	-1487.5298
A04	86.28905	-1482.2152
A04	86.42751	-1477.3479
A04	86.56597	-1473.0437
A04	86.70444	-1469.3782
A04	86.842896	-1466.3903
A04	86.98136	-1464.103
A04	87.11982	-1462.5493
A04	87.258286	-1461.7661
A04	87.39675	-1461.752
A04	87.53521	-1462.4304
A04	87.673676	-1463.6613
A04	87.81213	-1465.2849
A04	87.9506	-1467.1561
A04	88.08906	-1469.1455
A04	88.22752	-1471.1389
A04	88.36598	-1473.0604
A04	88.50445	-1474.902
A04	88.642914	-1476.7058
A04	88.78137	-1478.4951
A04	88.91984	-1480.2117
A04	89.0583	-1481.7129
A04	89.19676	-1482.8176
A04	89.33522	-1483.3629
A04	89.47369	-1483.2507
A04	89.612144	-1482.485
A04	89.75061	-1481.1904
A04	89.88908	-1479.5986
A04	90.027534	-1477.9939
A04	90.166	-1476.6395
A04	90.30446	-1475.7195
A04	90.442924	-1475.3279
A04	90.58138	-1475.4902
A04	90.71985	-1476.1805
A04	90.858315	-1477.3293
A04	90.99677	-1478.8431
A04	91.13524	-1480.6508
A04	91.2737	-1482.7662
A04	91.41216	-1485.3253
A04	91.55062	-1488.54
A04	91.68909	-1492.5868
A04	91.827545	-1497.51
A04	91.96601	-1503.2026
A04	92.10448	-1509.4441
A04	92.242935	-1515.9595
A04	92.3814	-1522.4824
A04	92.51986	-1528.8109
A04	92.658325	-1531.6249
A04	92.79678	-1527.1521
A04	92.93525	-1519.4707
A04	93.073715	-1510.5181
A04	93.21217	-1501.0238
A04	93.35064	-1491.2952
A04	93.4891	-1481.4385
A04	93.62756	-1471.439
A04	93.76602	-1461.2026
A04	93.90449	-1450.5782
A04	94.042946	-1439.3694
A04	94.18141	-1427.337
A05	25.10678	-19689.139
A05	25.24526	-19486.215
A05	25.383741	-19266.895
A05	25.522223	-19034.78
A05	25.660704	-18793.281
A05	25.799187	-18545.55
A05	25.937668	-18294.248
A05	26.076149	-18041.184
A05	26.21463	-17786.637
A05	26.353111	-17527.945
A05	26.491592	-17255.678
A05	26.630074	-16939.785
A05	26.768555	-16505.338
A05	26.907036	-16020.298
A05	27.045519	-15539.573
A05	27.184	-15072.836
A05	27.322481	-14631.422
A05	27.460962	-14226.677
A05	27.599443	-13867.306
A05	27.737925	-13556.25
A05	27.876406	-13288.802
A05	28.014887	-13054.24
A05	28.15337	-12840.796
A05	28.291851	-12640.135
A05	28.430332	-12448.13
A05	28.568813	-12262.911
A05	28.707294	-12083.182
A05	28.845776	-11907.7705
A05	28.984257	-11735.673
A05	29.122738	-11566.072
A05	29.261219	-11398.314
A05	29.399702	-11231.958
A05	29.538183	-11066.857
A05	29.676664	-10903.204
A05	29.815145	-10741.483
A05	29.953627	-10582.346
A05	30.092108	-10426.449
A05	30.230589	-10274.313
A05	30.36907	-10126.226
A05	30.507551	-9982.235
A05	30.646034	-9842.187
A05	30.784515	-9705.777
A05	30.922997	-9572.612
A05	31.061478	-9442.217
A05	31.199959	-9314.007
A05	31.33844	-9187.225
A05	31.476921	-9060.894
A05	31.615402	-8933.842
A05	31.753883	-8804.804
A05	31.892366	-8672.572
A05	32.030846	-8536.143
A05	32.169327	-8394.795
A05	32.307808	-8248.122
A05	32.446293	-8096.0156
A05	32.584774	-7938.6104
A05	32.723255	-7776.234
A05	32.861736	-7609.35
A05	33.000217	-7438.518
A05	33.1387	-7264.3633
A05	33.27718	-7087.5576
A05	33.41566	-6908.801
A05	33.554142	-6728.7983
A05	33.692623	-6548.2383
A05	33.831104	-6367.766
A05	33.969585	-6187.958
A05	34.108067	-6009.297
A05	34.246548	-5832.1587
A05	34.38503	-5656.8247
A05	34.52351	-5483.5156
A05	34.66199	-5312.4233
A05	34.800472	-5143.727
A05	34.938957	-4977.5845
A05	35.07744	-4814.1245
A05	35.21592	-4653.445
A05	35.3544	-4495.6113
A05	35.49288	-4340.6753
A05	35.631363	-4188.691
A05	35.769844	-4039.7273
A05	35.908325	-3893.8713
A05	36.046806	-3751.221
A05	36.185287	-3611.8716
A05	36.32377	-3475.9006
A05	36.46225	-3343.3528
A05	36.60073	-3214.2332
A05	36.739212	-3088.5117
A05	36.877693	-2966.136
A05	37.016174	-2847.053
A05	37.154655	-2731.2273
A05	37.29314	-2618.6526
A05	37.43162	-2509.3523
A05	37.570103	-2403.369
A05	37.708584	-2300.7476
A05	37.847065	-2201.5208
A05	37.985546	-2105.7002
A05	38.124027	-2013.2743
A05	38.26251	-1924.2152
A05	38.40099	-1838.4908
A05	38.53947	-1756.0768
A05	38.67795	-1676.9609
A05	38.816433	-1601.1364
A05	38.954914	-1528.5883
A05	39.093395	-1459.2787
A05	39.231876	-1393.1375
A05	39.370358	-1330.0642
A05	39.50884	-1269.9403
A05	39.64732	-1212.6447
A05	39.785805	-1158.0685
A05	39.924286	-1106.1235
A05	40.062767	-1056.7416
A05	40.20125	-1009.86566
A05	40.33973	-965.4363
A05	40.47821	-923.3776
A05	40.61669	-883.59076
A05	40.755173	-845.95795
A05	40.893654	-810.3571
A05	41.032135	-776.6808
A05	41.170616	-744.85126
A05	41.309097	-714.8209
A05	41.44758	-686.55786
A05	41.58606	-660.0218
A05	41.72454	-635.14105
A05	41.86302	-611.8012
A05	42.001503	-589.849
A05	42.139988	-569.1106
A05	42.27847	-549.4167
A05	42.41695	-530.62506
A05	42.55543	-512.63226
A05	42.693913	-495.3719
A05	42.832394	-478.80252
A05	42.970875	-462.8911
A05	43.109356	-447.59818
A05	43.247837	-432.8684
A05	43.38632	-418.6296
A05	43.5248	-404.8013
A05	43.66328	-391.3101
A05	43.80176	-378.10587
A05	43.940243	-365.17157
A05	44.078724	-352.52246
A05	44.217205	-340.19333
A05	44.355686	-328.21954
A05	44.494167	-316.62213
A05	44.632652	-305.40207
A05	44.771133	-294.5432
A05	44.909615	-284.02216
A05	45.048096	-273.82013
A05	45.186577	-263.93063
A05	45.325058	-254.35997
A05	45.46354	-245.12036
A05	45.60202	-236.2185
A05	45.7405	-227.64368
A05	45.878983	-219.36177
A05	46.017464	-211.31917
A05	46.155945	-203.45354
A05	46.294426	-195.70468
A05	46.432907	-188.02087
A05	46.57139	-180.36115
A05	46.70987	-172.69394
A05	46.84835	-164.99289
A05	46.986835	-157.23161
A05	47.125317	-149.38055
A05	47.263798	-141.40811
A05	47.40228	-133.28786
A05	47.54076	-125.00965
A05	47.67924	-116.58806
A05	47.817722	-108.06359
A05	47.956203	-99.49634
A05	48.094685	-90.954285
A05	48.233166	-82.49842
A05	48.371647	-74.1678
A05	48.510128	-65.96974
A05	48.64861	-57.880955
A05	48.78709	-49.86047
A05	48.92557	-41.867764
A05	49.064053	-33.875546
A05	49.202534	-25.86998
A05	49.341015	-17.839981
A05	49.4795	-9.763774
A05	49.61798	-1.6005746
A05	49.756462	6.7091985
A05	49.894943	15.236003
A05	50.033424	24.047836
A05	50.171906	33.194965
A05	50.310387	42.69819
A05	50.448868	52.545685
A05	50.58735	62.699593
A05	50.72583	73.10886
A05	50.86431	83.72315
A05	51.002792	94.5044
A05	51.141273	105.43405
A05	51.279755	116.515465
A05	51.418236	127.77192
A05	51.556717	139.2408
A05	51.695198	150.96732
A05	51.833683	163.00331
A05	51.972164	175.41374
A05	52.110645	188.28688
A05	52.249126	201.74318
A05	52.387608	215.93863
A05	52.52609	231.06035
A05	52.66457	247.31355
A05	52.80305	264.90405
A05	52.941532	284.02277
A05	53.080013	304.83585
A05	53.218494	327.4818
A05	53.356976	352.07666
A05	53.495457	378.72443
A05	53.633938	407.52927
A05	53.77242	438.60675
A05	53.9109	472.0916
A05	54.04938	508.14072
A05	54.187862	546.9318
A05	54.326347	588.6592
A05	54.46483	633.5281
A05	54.60331	681.7513
A05	54.74179	733.55005
A05	54.880272	789.1609
A05	55.018753	848.8462
A05	55.157234	912.9062
A05	55.295715	981.68536
A05	55.434196	1055.5723
A05	55.572678	1134.9899
A05	55.71116	1220.3789
A05	55.84964	1312.1792
A05	55.98812	1410.8105
A05	56.126602	1516.6549
A05	56.265083	1630.0465
A05	56.403564	1751.2712
A05	56.542046	1880.5767
A05	56.68053	2018.1838
A05	56.81901	2164.2952
A05	56.957493	2319.0933
A05	57.095974	2482.728
A05	57.234455	2655.2937
A05	57.372936	2836.8008
A05	57.511417	3027.1467
A05	57.6499	3226.099
A05	57.78838	3433.2983
A05	57.92686	3648.278
A05	58.065342	3870.4915
A05	58.203823	4099.3354
A05	58.342304	4334.16
A05	58.480785	4574.252
A05	58.619267	4818.805
A05	58.757748	5066.876
A05	58.89623	5317.345
A05	59.03471	5568.8984
A05	59.173195	5820.0415
A05	59.311676	6069.139
A05	59.450157	6314.449
A05	59.58864	6554.1416
A05	59.72712	6786.2983
A05	59.8656	7008.892
A05	60.00408	7219.7676
A05	60.142563	7416.6313
A05	60.281044	7597.0596
A05	60.419525	7758.537
[truncated: 2,581 more rows]
