# Supplementary material for: MyosinA is a druggable target in the widespread protozoan parasite Toxoplasma gondii
Source: PLoS Biol. 2023 May 8;21(5):e3002110. doi: 10.1371/journal.pbio.3002110 (PMC10185354; doi:10.1371/journal.pbio.3002110)
Supplement: S16 Data — (XLSX) [file pbio.3002110.s032.xlsx]

## Sheet: RH 10
Date	Parasite Strain	parasites/well	Well #
20220524	RH	10	A2					20220602	RH	10	A2					20220801	RH	10	A2					20220806	RH	10	A2
																		Label	Area	Major	Minor	Angle				Label	Area	Major	Minor	Angle
		Label	Area	Major	Minor	Angle				Label	Area	Major	Minor	Angle			1	A2.tif	541	35.423	19.446	51.603			1	A2.tif	347	31.841	13.876	47.553
	1	A2.tif:0003-0349	448	34.41	16.577	30.219			1	A2.tif:0001-0440	924	48.755	24.13	160.953			2	A2.tif	321	29.292	13.953	165.296			2	A2.tif	276	31.381	11.198	21.421
	2	A2.tif:0004-0356	296	22.862	16.485	120.638			2	A2.tif:0002-0464	854	48.146	22.584	147.718											3	A2.tif	718	43.376	21.076	127.809
	3	A2.tif:0006-0415	1291	55.178	29.79	76.904			3	A2.tif:0003-0866	626	32.939	24.197	7.802			NUMBER		AVERAGE AREA						4	A2.tif	685	42.825	20.366	67.942
	4	A2.tif:0010-0572	656	34.844	23.971	56.762			4	A2.tif:0004-0943	1108	58.076	24.291	171.385			2		431						5	A2.tif	247	24.149	13.023	47.385
	5	A2.tif:0012-0818	627	52.474	15.214	66.386			5	A2.tif:0005-1042	748	43.622	21.833	97.188
	6	A2.tif:0014-1017	1684	59.356	36.123	178.55			6	A2.tif:0006-1261	236	27.714	10.842	150.795											NUMBER		AVERAGE AREA
	7	A2.tif:0015-1028	1023	43.249	30.117	115.184																			5		454.6
	8	A2.tif:0016-1327	754	38.136	25.174	101.638
			AVERAGE AREA								AVERAGE AREA
			847.375								749.333													20220806	RH	10	A2
																										Label	Area	Major	Minor	Angle
																									1	A2.tif	726	51.229	18.044	29.858
																									2	A2.tif	401	31.173	16.379	82.639
																									3	A2.tif	647	31.459	26.186	26.874
																									4	A2.tif	229	18.097	16.112	58.806
																									5	A2.tif	206	35.03	7.487	113.867
																									6	A2.tif	382	39.798	12.221	30.774
																									NUBMER		AVERAGE AREA
																									6		431.833
																									avg number		average area
																									5.5		443.217

## Sheet: RH 100
Date	Parasite Strain	parasites/well	Well #
20220524	RH	100	A3					20220602	RH	100	A3				20220801	RH	100	A3		r1		20220806	RH	100	A3		r1
		Label	Area	Major	Minor	Angle			Label	Area	Major	Minor	Angle			Label	Area	Major	Minor	Angle			Label	Area	Major	Minor	Angle
	1	A3.tif:0001-0053	294	28.722	13.033	107.093		1	A3.tif:0001-0022	755	44.31	21.695	32.462		1	A3.tif	433	33.49	16.462	43.47		1	A3.tif	582	36.164	20.491	145.393
	2	A3.tif:0002-0068	331	31.173	13.52	88.171		2	A3.tif:0002-0152	888	55.479	20.379	87.67		2	A3.tif	722	42.126	21.822	17.304		2	A3.tif	219	24.595	11.337	34.377
	3	A3.tif:0003-0127	295	26.462	14.194	157.458		3	A3.tif:0003-0132	207	22.815	11.552	173.199		3	A3.tif	350	27.395	16.267	150.164		3	A3.tif	452	33.939	16.957	35.976
	4	A3.tif:0004-0137	724	36.72	25.104	159.396		4	A3.tif:0004-0155	534	51.461	13.212	37.451		4	A3.tif	593	38.92	19.399	169.888		4	A3.tif	244	23.16	13.414	3.266
	5	A3.tif:0005-0164	1638	61.816	33.738	178.011		5	A3.tif:0005-0184	1339	59.547	28.63	0.085		5	A3.tif	1569	54.762	36.48	115.89		5	A3.tif	879	36.413	30.736	30.932
	6	A3.tif:0006-0179	323	23.26	17.68	126.286		6	A3.tif:0006-0192	761	51.325	18.878	43.825		6	A3.tif	500	36.918	17.244	59.267		6	A3.tif	383	37.151	13.126	24.679
	7	A3.tif:0007-0197	912	39.961	29.059	46.715		7	A3.tif:0007-0245	470	46.724	12.808	48.094		7	A3.tif	917	39.426	29.614	74.119		7	A3.tif	1102	39.566	35.462	51.513
	8	A3.tif:0008-0217	1236	54.02	29.132	118.339		8	A3.tif:0008-0240	600	39.295	19.441	14.727		8	A3.tif	813	40.904	25.307	10.248		8	A3.tif	929	45.597	25.941	164.695
	9	A3.tif:0009-0236	575	43.586	16.797	74.474		9	A3.tif:0009-0249	399	45.868	11.076	157.038		9	A3.tif	1114	54.541	26.006	96.905		9	A3.tif	407	35.194	14.724	127.245
	10	A3.tif:0010-0265	1435	56.897	32.113	132.04		10	A3.tif:0010-0262	970	54.398	22.704	172.604		10	A3.tif	1726	61.972	35.461	99.103		10	A3.tif	695	31.564	28.035	135.398
	11	A3.tif:0011-0321	1622	62.299	33.15	83.269		11	A3.tif:0011-0266	442	43.503	12.936	163.276		11	A3.tif	754	36.628	26.21	38.925		11	A3.tif	435	34.175	16.207	128.895
	12	A3.tif:0012-0331	2443	61.489	50.587	38.41		12	A3.tif:0012-0281	1093	42.337	32.871	86.885		12	A3.tif	581	39.642	18.661	14.57		12	A3.tif	398	25.104	20.186	174.856
	13	A3.tif:0013-0329	288	27.449	13.359	88.853		13	A3.tif:0013-0287	1046	65.823	20.233	157.932		13	A3.tif	1061	44.036	30.678	66.715		13	A3.tif	808	52.617	19.552	132.193
	14	A3.tif:0014-0358	264	21.262	15.809	136.409		14	A3.tif:0014-0317	1415	72.543	24.835	156.881		14	A3.tif	821	32.789	31.881	28.979		14	A3.tif	1306	45.462	36.576	166.096
	15	A3.tif:0015-0437	1264	60.881	26.435	102.878		15	A3.tif:0015-0329	1434	58.327	31.303	131.463		15	A3.tif	859	44.924	24.346	175.706		15	A3.tif	603	45.306	16.946	28.593
	16	A3.tif:0016-0441	1120	50.794	28.075	13.169		16	A3.tif:0016-0359	541	36.562	18.84	26.066		16	A3.tif	1341	48.811	34.98	149.257		16	A3.tif	1116	56.061	25.346	4.683
	17	A3.tif:0017-0452	1209	57.754	26.653	171.427		17	A3.tif:0017-0416	1656	55.847	37.754	22.461		17	A3.tif	797	40.833	24.852	175.166		17	A3.tif	672	45.876	18.651	52.771
	18	A3.tif:0018-0499	1945	69.539	35.612	58.293		18	A3.tif:0018-0396	395	48.162	10.443	7.994		18	A3.tif	541	32.1	21.459	160.13		18	A3.tif	1249	60.42	26.32	42.666
	19	A3.tif:0019-0477	612	32.746	23.796	58.551		19	A3.tif:0019-0448	298	27.863	13.617	95.833		19	A3.tif	1238	57.283	27.517	49.583		19	A3.tif	347	32.201	13.721	59.178
	20	A3.tif:0020-0514	2306	74.224	39.557	115.385		20	A3.tif:0020-0446	939	57.226	20.892	1.893		20	A3.tif	528	32.962	20.395	123.365		20	A3.tif	200	20.861	12.207	89.315
	21	A3.tif:0021-0504	871	48.179	23.018	176.31		21	A3.tif:0021-0443	547	44.328	15.712	167.174		21	A3.tif	1237	43.408	36.283	103.178		21	A3.tif	907	56.136	20.572	145.272
	22	A3.tif:0022-0557	1108	42.939	32.855	80.87		22	A3.tif:0022-0469	538	43.899	15.604	2.275		22	A3.tif	1447	55.821	33.005	30.842		22	A3.tif	2151	97.595	28.062	69.229
	23	A3.tif:0023-0576	3056	85.741	45.381	38.771		23	A3.tif:0023-0501	402	31.918	16.036	65.089		23	A3.tif	1130	42.961	33.49	87.866		23	A3.tif	438	36.366	15.335	67.875
	24	A3.tif:0024-0625	463	42.6	13.838	93.083		24	A3.tif:0024-0611	4807	152.515	40.13	84.593		24	A3.tif	384	26.386	18.53	159.016		24	A3.tif	532	43.225	15.671	12.141
	25	A3.tif:0025-0644	767	39.335	24.827	20.282		25	A3.tif:0025-0559	1176	53.902	27.779	124.26		25	A3.tif	2053	61.345	42.611	96.563		25	A3.tif	841	43.902	24.391	111.669
	26	A3.tif:0027-0658	357	32.502	13.985	102.483		26	A3.tif:0026-0565	975	63.333	19.601	133.128		26	A3.tif	877	49.051	22.765	86.7		26	A3.tif	365	27.753	16.745	146.78
	27	A3.tif:0028-0684	3543	78.674	57.339	94.099		27	A3.tif:0027-0561	887	34.763	32.487	171.913		27	A3.tif	2601	66.965	49.454	179.251		27	A3.tif	847	43.286	24.914	149.045
	28	A3.tif:0029-0737	618	48.02	16.386	117.669		28	A3.tif:0028-0595	2822	89.272	40.249	123.278		28	A3.tif	750	43.439	21.983	0.275		28	A3.tif	210	19.743	13.543	55.778
	29	A3.tif:0030-0729	275	34.201	10.238	88.761		29	A3.tif:0029-0599	2231	73.221	38.795	36.207		29	A3.tif	252	27.988	11.464	41.084		29	A3.tif	530	28.516	23.665	127.827
	30	A3.tif:0031-0805	4888	84.088	74.013	19.088		30	A3.tif:0030-0590	387	45.543	10.819	46.683		30	A3.tif	935	50.635	23.511	129.072		30	A3.tif	335	31.868	13.384	68.303
	31	A3.tif:0032-0809	1438	49.675	36.858	149.674		31	A3.tif:0031-0590	1141	42.461	34.214	147.407		31	A3.tif	676	41.449	20.765	101.235
	32	A3.tif:0033-0830	2180	77.008	36.044	82.365		32	A3.tif:0032-0597	2337	81.493	36.513	156.17
	33	A3.tif:0034-0819	1263	49.72	32.343	133.308		33	A3.tif:0033-0616	1669	51.58	41.199	149.761		NUMBER		AVERAGE AREA					NUMBER		AVERAGE AREA
	34	A3.tif:0035-0869	1768	58.706	38.345	146.105		34	A3.tif:0034-0631	1682	50.871	42.098	143.592		31		954.839					30		672.733
	35	A3.tif:0036-0995	1313	51.747	32.307	85.719		35	A3.tif:0035-0631	445	33.673	16.826	30.349
	36	A3.tif:0037-1057	2079	71.35	37.1	66.857		36	A3.tif:0036-0640	421	33.637	15.936	144.084		20220801	RH	100	B2		r2		20220806	RH	100	A3		r2
	37	A3.tif:0038-1052	987	47.478	26.469	129.65		37	A3.tif:0037-0641	257	28.647	11.423	93.84
	38	A3.tif:0039-1087	839	45.379	23.541	92.862		38	A3.tif:0038-0670	1901	66.754	36.259	132.373			Label	Area	Major	Minor	Angle			Label	Area	Major	Minor	Angle
	39	A3.tif:0040-1082	1456	50.241	36.899	10.918		39	A3.tif:0039-0669	203	27.318	9.461	78.077		1	B2.tif	270	21.473	16.01	148.787		1	A3.tif	446	29.942	18.965	14.983
	40	A3.tif:0041-1155	451	30.703	18.703	113.723		40	A3.tif:0040-0662	234	18.373	16.216	79.022		2	B2.tif	498	28.488	22.258	136.82		2	A3.tif	328	27.814	15.015	100.691
	41	A3.tif:0042-1206	360	28.163	16.275	150.469		41	A3.tif:0041-0674	430	28.883	18.956	82.549		3	B2.tif	326	26.574	15.62	122.049		3	A3.tif	271	25.713	13.419	156.273
	42	A3.tif:0043-1217	495	43.97	14.334	78.376		42	A3.tif:0042-0692	606	49.722	15.518	106.688		4	B2.tif	300	25.308	15.093	172.657		4	A3.tif	728	35.819	25.878	2.621
	43	A3.tif:0044-1224	969	51.538	23.939	20.003		43	A3.tif:0043-0694	556	54.025	13.104	87.981		5	B2.tif	348	27.37	16.189	54.926		5	A3.tif	839	50.812	21.023	158.519
	44	A3.tif:0045-1241	1171	50.356	29.608	68.969		44	A3.tif:0044-0721	1262	63.903	25.145	87.937		6	B2.tif	489	44.244	14.072	142.141		6	A3.tif	808	43.542	23.627	90.645
	45	A3.tif:0046-1247	357	25.941	17.522	7.484		45	A3.tif:0045-0763	2888	106.721	34.455	136.637		7	B2.tif	899	41.875	27.335	13.902		7	A3.tif	614	34.845	22.435	2.401
	46	A3.tif:0047-1262	554	46.138	15.288	50.054		46	A3.tif:0046-0747	1097	52.606	26.551	27.17		8	B2.tif	333	27.081	15.656	105.056		8	A3.tif	682	34.387	25.253	41.197
	47	A3.tif:0048-1267	453	34.448	16.743	11.476		47	A3.tif:0047-0778	2338	63.315	47.016	34.898		9	B2.tif	724	39.324	23.442	0.085		9	A3.tif	338	33.165	12.976	108.071
								48	A3.tif:0048-0772	710	45.426	19.9	114.124		10	B2.tif	346	33.774	13.044	30.591		10	A3.tif	723	41.391	22.241	49.828
			AVERAGE					49	A3.tif:0049-0765	385	37.708	13	146.402		11	B2.tif	548	37.44	18.636	152.57		11	A3.tif	566	36.048	19.992	10.013
			1168.4					50	A3.tif:0050-0796	1676	53.742	39.707	83.594		12	B2.tif	512	34.142	19.094	8.976		12	A3.tif	307	27.005	14.475	86.909
								51	A3.tif:0051-0782	455	33.834	17.123	31.285		13	B2.tif	1053	53.216	25.194	35.947		13	A3.tif	732	47.649	19.56	59.561
								52	A3.tif:0052-0812	1379	57.316	30.634	32.405		14	B2.tif	259	23.437	14.07	33.2		14	A3.tif	1001	41.163	30.962	142.845
								53	A3.tif:0053-0838	1913	62.61	38.903	100.499									15	A3.tif	856	57.859	18.837	62.238
								54	A3.tif:0054-0811	314	29.748	13.44	170.568		NUMBER		AVERAGE AREA					16	A3.tif	474	29.168	20.691	120.331
								55	A3.tif:0055-0831	990	45.749	27.553	106.28		14		493.214					17	A3.tif	807	40.89	25.128	179.627
								56	A3.tif:0056-0875	5382	126.503	54.169	72.832									18	A3.tif	1133	53.186	27.123	52.238
								57	A3.tif:0057-0841	979	53.722	23.203	104.361									19	A3.tif	528	36.391	18.473	53.438
								58	A3.tif:0058-0840	540	42.312	16.249	116.876		22.5		724.026					20	A3.tif	679	43.612	19.823	126.425
								59	A3.tif:0059-0846	1670	59.131	35.959	160.946									21	A3.tif	442	36.497	15.42	87.294
								60	A3.tif:0060-0836	347	30.623	14.427	31.835									22	A3.tif	311	26.616	14.877	170.526
								61	A3.tif:0061-0884	2086	61.22	43.384	179.539									23	A3.tif	746	41.474	22.902	126.803
								62	A3.tif:0062-0882	928	39.714	29.752	63.936									24	A3.tif	373	32.418	14.65	127.13
								63	A3.tif:0063-0894	371	38.571	12.247	86.705									25	A3.tif	392	27.55	18.116	178.476
								64	A3.tif:0064-0908	646	32.714	25.142	3.781
								65	A3.tif:0065-0926	2332	79.944	37.141	40.517									NUMBER		AVERAGE AREA
								66	A3.tif:0066-0923	290	19.624	18.816	80.588									25		604.96
								67	A3.tif:0067-0938	1274	55.342	29.311	130.662
								68	A3.tif:0068-0936	1247	44.002	36.083	143.525
								69	A3.tif:0069-0937	608	34.76	22.27	111.992									NUMBER		AVERAGE AREA
								70	A3.tif:0070-0936	366	26.229	17.767	97.683									27.5		638.847
								71	A3.tif:0071-0976	1474	57.161	32.833	63.72
								72	A3.tif:0072-0970	936	52.962	22.502	97.048
								73	A3.tif:0073-0966	268	19.925	17.126	149.026
								74	A3.tif:0074-0978	903	44.629	25.762	179.663
								75	A3.tif:0075-1009	2301	82.146	35.665	126.041
								76	A3.tif:0076-1004	1915	61.485	39.656	39.538
								77	A3.tif:0077-1038	2215	91.787	30.726	174.433
								78	A3.tif:0078-1088	1564	55.159	36.102	171.127
								79	A3.tif:0079-1100	1090	47.25	29.372	82.588
								80	A3.tif:0080-1118	749	64.948	14.683	50.448
								81	A3.tif:0081-1138	1403	57.689	30.965	151.287
								82	A3.tif:0082-1151	1002	51.137	24.948	147.046
								83	A3.tif:0083-1162	2305	59.419	49.392	82.401
								84	A3.tif:0084-1151	323	28.972	14.195	138.22
								85	A3.tif:0085-1163	766	42.707	22.837	125.962
								86	A3.tif:0086-1161	224	20.261	14.077	13.256
								87	A3.tif:0087-1197	1163	67.174	22.044	83.742
								88	A3.tif:0088-1304	3057	72.093	53.99	57.773
								89	A3.tif:0089-1316	781	42.574	23.357	6.91
										AVERAGE
										1143.24

## Sheet: RH 200
Date	Parasite Strain	parasites/well	Well #
20220524	RH	200	A4					20220602	RH	200	A4				20220801	RH	200	A4				20220806	RH	200	A4
																							Label	Area	Major	Minor	Angle
		Label	Area	Major	Minor	Angle			Label	Area	Major	Minor	Angle			Label	Area	Major	Minor	Angle		1	A4.tif	314	27.012	14.801	13.125
	1	A4.tif:0001-0074	372	34.298	13.81	27.852		1	A4.tif:0001-0032	271	19.593	17.611	41.285		1	A4.tif	498	30.667	20.676	153.371		2	A4.tif	311	33.949	11.664	81.44
	2	A4.tif:0002-0119	209	17.147	15.519	63.778		2	A4.tif:0002-0071	339	38.693	11.155	179.09		2	A4.tif	646	38.786	21.206	172.525		3	A4.tif	1231	64.147	24.434	145.274
	3	A4.tif:0003-0124	779	53.33	18.598	159.223		3	A4.tif:0003-0096	743	37.314	25.353	12.907		3	A4.tif	408	35.748	14.532	77.663		4	A4.tif	641	33.562	24.318	70.102
	4	A4.tif:0004-0196	842	53.356	20.093	145.078		4	A4.tif:0004-0122	897	58.364	19.568	168.849		4	A4.tif	519	29.491	22.407	10.531		5	A4.tif	1096	47.439	29.416	170.048
	5	A4.tif:0005-0228	1450	51.76	35.669	137.02		5	A4.tif:0005-0136	703	44.465	20.13	85.138		5	A4.tif	263	30.599	10.944	122.64		6	A4.tif	644	43.911	18.673	24.308
	6	A4.tif:0006-0244	429	31.043	17.595	87.653		6	A4.tif:0006-0129	498	42.616	14.879	144.792		6	A4.tif	719	30.675	29.844	96.364		7	A4.tif	1067	53.67	25.313	52.267
	7	A4.tif:0007-0259	993	45.689	27.672	179.584		7	A4.tif:0007-0133	669	61.949	13.75	25.943		7	A4.tif	216	20.635	13.328	52.204		8	A4.tif	892	49.309	23.033	33.959
	8	A4.tif:0008-0285	761	54.398	17.812	10.098		8	A4.tif:0008-0132	221	32.312	8.708	135.009		8	A4.tif	228	27.905	10.403	90.909		9	A4.tif	885	39.558	28.485	34.221
	9	A4.tif:0009-0326	473	33.98	17.724	140.567		9	A4.tif:0009-0157	539	46.464	14.77	100.805		9	A4.tif	707	47.172	19.083	108.845		10	A4.tif	1016	50.063	25.84	74.897
	10	A4.tif:0010-0325	319	30.507	13.314	154.662		10	A4.tif:0010-0189	2612	77.4	42.968	95.96		10	A4.tif	744	38.704	24.476	98.588		11	A4.tif	657	41.588	20.114	140.618
	11	A4.tif:0011-0335	267	19.709	17.249	17.348		11	A4.tif:0011-0187	2042	67.745	38.379	123.452		11	A4.tif	324	31.924	12.922	104.389		12	A4.tif	909	38.397	30.142	73.732
	12	A4.tif:0012-0355	1511	58.028	33.154	175.517		12	A4.tif:0012-0177	1218	49.082	31.596	171.808		12	A4.tif	218	18.774	14.784	33.132		13	A4.tif	1590	48.661	41.603	89.662
	13	A4.tif:0013-0372	1727	67.884	32.392	24.107		13	A4.tif:0013-0194	763	54.159	17.938	106.13		13	A4.tif	400	30.826	16.522	67.254		14	A4.tif	1038	46.952	28.148	140.416
	14	A4.tif:0014-0388	710	49.861	18.13	165.22		14	A4.tif:0014-0196	573	32.616	22.368	93.706		14	A4.tif	566	35.271	20.432	171.295		15	A4.tif	704	40.429	22.171	155.829
	15	A4.tif:0015-0440	3092	76.436	51.505	100.174		15	A4.tif:0015-0219	1334	47.894	35.464	20.978		15	A4.tif	1709	92.544	23.513	44.504		16	A4.tif	639	36.877	22.062	103.584
	16	A4.tif:0016-0429	1931	78.409	31.356	27.846		16	A4.tif:0016-0254	3276	97.391	42.829	13.051		16	A4.tif	1036	45.045	29.284	94.317		17	A4.tif	760	38.565	25.092	57.625
	17	A4.tif:0017-0440	2210	56.475	49.824	73.491		17	A4.tif:0017-0251	342	32.898	13.236	47.878		17	A4.tif	905	41.103	28.034	79.899		18	A4.tif	729	44.08	21.057	5.606
	18	A4.tif:0018-0471	1367	56.279	30.927	159.212		18	A4.tif:0018-0263	1264	49.297	32.647	2.535		18	A4.tif	384	25.613	19.089	85.882		19	A4.tif	838	46.497	22.947	47.346
	19	A4.tif:0019-0480	773	43.275	22.743	16.973		19	A4.tif:0019-0268	221	30.966	9.087	46.103		19	A4.tif	306	21.235	18.347	111.411		20	A4.tif	1221	59.946	25.934	21.053
	20	A4.tif:0020-0498	1263	43.082	37.327	43.059		20	A4.tif:0020-0278	718	50.559	18.081	125.431		20	A4.tif	215	20.769	13.181	156.189		21	A4.tif	664	42.366	19.955	9.246
	21	A4.tif:0021-0495	284	24.492	14.764	136.127		21	A4.tif:0021-0282	947	51.293	23.507	2.246		21	A4.tif	626	34.92	22.825	9.681		22	A4.tif	2378	64.892	46.658	72.193
	22	A4.tif:0022-0528	1821	65.52	35.387	160.953		22	A4.tif:0022-0303	1506	54.598	35.12	63.02		22	A4.tif	664	42.754	19.774	135.729		23	A4.tif	749	42.899	22.23	2.111
	23	A4.tif:0023-0567	1427	56.592	32.105	49.05		23	A4.tif:0023-0306	857	57.258	19.057	34.419		23	A4.tif	695	36.638	24.152	150.07		24	A4.tif	1437	59.893	30.549	165.087
	24	A4.tif:0024-0574	4173	104.361	50.912	15.042		24	A4.tif:0024-0311	794	42.955	23.535	105.8		24	A4.tif	1155	48.234	30.489	49.036		25	A4.tif	1390	51.491	34.371	47.199
	25	A4.tif:0025-0640	5941	98.68	76.655	94.123		25	A4.tif:0025-0403	1862	102.61	23.105	132.651		25	A4.tif	569	43.042	16.832	73.255		26	A4.tif	1128	46.926	30.606	123.958
	26	A4.tif:0026-0613	432	45.101	12.196	99.703		26	A4.tif:0026-0463	3904	72.872	68.212	90.183		26	A4.tif	532	31.288	21.649	160.433		27	A4.tif	261	29.329	11.33	13.202
	27	A4.tif:0027-0630	897	49.892	22.891	111.346		27	A4.tif:0027-0460	250	25.319	12.572	120.344		27	A4.tif	1061	52.802	25.584	23.065		28	A4.tif	1218	45.536	34.057	61.026
	28	A4.tif:0028-0643	230	20.858	14.04	119.308		28	A4.tif:0028-0468	658	37.58	22.293	92.221		28	A4.tif	567	41.765	17.285	24.13		29	A4.tif	3050	95.109	40.831	169.996
	29	A4.tif:0030-0698	1785	70.134	32.406	93.877		29	A4.tif:0029-0477	2967	69.672	54.222	9.038		29	A4.tif	258	25.297	12.986	140.028		30	A4.tif	717	50.584	18.047	73.508
	30	A4.tif:0031-0724	3261	97.426	42.617	73.924		30	A4.tif:0030-0473	207	23.794	11.077	139.856		30	A4.tif	984	53.575	23.385	81.967		31	A4.tif	1380	49.865	35.236	152.699
	31	A4.tif:0032-0700	217	32.409	8.525	60.977		31	A4.tif:0031-0507	1563	65.981	30.161	82.717		31	A4.tif	811	43.331	23.831	163.395		32	A4.tif	657	40.773	20.516	37.839
	32	A4.tif:0033-0776	1996	57.481	44.213	83.829		32	A4.tif:0032-0522	205	18.01	14.493	169.312		32	A4.tif	1008	42.47	30.22	38.086		33	A4.tif	716	42.614	21.393	133.024
	33	A4.tif:0034-0783	232	20.725	14.253	89.052		33	A4.tif:0033-0548	1675	69.927	30.499	34.795		33	A4.tif	857	38.6	28.268	133.371		34	A4.tif	1475	60.149	31.223	144.461
	34	A4.tif:0035-0795	212	28.633	9.427	92.243		34	A4.tif:0034-0572	3831	90.885	53.67	95.862		34	A4.tif	981	40.398	30.918	79.926		35	A4.tif	607	41.422	18.658	75.29
	35	A4.tif:0036-0802	315	23.302	17.212	113.462		35	A4.tif:0035-0554	1303	55.651	29.811	35.581		35	A4.tif	1467	47.308	39.482	13.028		36	A4.tif	1048	52.806	25.269	19.771
	36	A4.tif:0037-0808	283	24.543	14.682	59.696		36	A4.tif:0036-0588	2291	74.029	39.404	85.656		36	A4.tif	569	31.246	23.186	157.424		37	A4.tif	1009	63.811	20.133	69.001
	37	A4.tif:0038-0823	2304	63.058	46.522	138.812		37	A4.tif:0037-0603	1830	78.093	29.837	31.367		37	A4.tif	1024	43.897	29.701	68.744		38	A4.tif	597	42.447	17.908	8.053
	38	A4.tif:0039-0818	992	36.943	34.19	170.148		38	A4.tif:0038-0607	2070	82.201	32.063	13.122		38	A4.tif	750	35.899	26.601	135.094		39	A4.tif	770	52.344	18.73	8.902
	39	A4.tif:0040-0855	2773	77.898	45.324	56.703		39	A4.tif:0039-0628	1605	61.48	33.239	124.254		39	A4.tif	501	33.089	19.278	8.877		40	A4.tif	699	37.116	23.978	0.285
	40	A4.tif:0041-0866	1288	64.124	25.574	130.593		40	A4.tif:0040-0616	640	43.764	18.62	5.127		40	A4.tif	393	27.516	18.185	62.959		41	A4.tif	856	37.835	28.806	51.971
	41	A4.tif:0042-0875	305	23.289	16.675	162.97		41	A4.tif:0041-0661	2037	106.32	24.394	89.491		41	A4.tif	421	30.288	17.698	154.94		42	A4.tif	935	49.318	24.139	62.343
	42	A4.tif:0043-0897	917	42.821	27.266	5.709		42	A4.tif:0042-0643	2520	79.299	40.462	120.11		42	A4.tif	502	42.135	15.169	155.652		43	A4.tif	1321	59.728	28.16	5.394
	43	A4.tif:0044-0917	2031	80.864	31.979	124.004		43	A4.tif:0043-0651	1038	63.733	20.737	122.855		43	A4.tif	380	38.699	12.503	79.692		44	A4.tif	1171	55.91	26.667	166.643
	44	A4.tif:0045-0902	563	31.4	22.829	142.279		44	A4.tif:0044-0674	2677	60.588	56.256	135.712		44	A4.tif	670	31.897	26.745	176.057		45	A4.tif	835	39.586	26.857	121.765
	45	A4.tif:0046-0926	1408	63.435	28.261	144.336		45	A4.tif:0045-0725	1037	61.458	21.484	87.704		45	A4.tif	1095	43.858	31.789	164.95		46	A4.tif	396	26.891	18.75	77.258
	46	A4.tif:0047-0939	1728	60.587	36.314	136.84		46	A4.tif:0046-0721	1345	67.997	25.185	157.001		46	A4.tif	471	39.153	15.317	163.853		47	A4.tif	405	38.042	13.555	57.629
	47	A4.tif:0048-0954	406	31.481	16.421	12.017		47	A4.tif:0047-0739	1495	55.664	34.196	177.314		47	A4.tif	216	22.094	12.448	129.462		48	A4.tif	1121	52.114	27.388	142.017
	48	A4.tif:0049-0985	238	24.534	12.352	123.06		48	A4.tif:0048-0762	1486	66.214	28.575	131.99		48	A4.tif	315	29.905	13.411	62.786		49	A4.tif	1196	54.586	27.897	161.322
	49	A4.tif:0050-1006	1520	53.816	35.962	136.408		49	A4.tif:0049-0781	6358	158.523	51.067	161.161		49	A4.tif	905	44.643	25.811	84.655		50	A4.tif	819	40.52	25.735	168.895
	50	A4.tif:0051-1031	2776	83.924	42.116	89.204		50	A4.tif:0050-0754	677	48.857	17.643	171.01		50	A4.tif	501	38.036	16.771	38.169		51	A4.tif	492	30.855	20.302	140.205
	51	A4.tif:0052-1028	247	21.169	14.856	98.645		51	A4.tif:0051-0785	487	32.84	18.882	128.08		51	A4.tif	806	40.081	25.604	1.298		52	A4.tif	1142	54.854	26.507	124.659
	52	A4.tif:0053-1075	568	35.716	20.249	77.154		52	A4.tif:0052-0800	677	50.47	17.079	167.574		52	A4.tif	725	34.807	26.52	44.647		53	A4.tif	293	33.169	11.247	117.245
	53	A4.tif:0054-1085	685	34.401	25.353	3.922		53	A4.tif:0053-0854	2132	57.827	46.943	129.904									54	A4.tif	213	21.581	12.567	75.975
	54	A4.tif:0055-1122	397	27.639	18.289	26.636		54	A4.tif:0054-0850	354	26.255	17.167	67.441		NUMBER		AVERAGE AREA					55	A4.tif	442	35.121	16.024	139.513
	55	A4.tif:0056-1165	696	37.761	23.468	176.052		55	A4.tif:0055-0882	2912	99.828	37.14	137.698		52		644.038					56	A4.tif	318	22.9	17.681	89.894
	56	A4.tif:0057-1188	682	53.248	16.308	87.577		56	A4.tif:0056-0885	869	60.95	18.153	164.097									57	A4.tif	696	40.597	21.828	112.842
	57	A4.tif:0058-1230	712	47.586	19.051	146.25		57	A4.tif:0057-0913	234	35.046	8.501	73.873									58	A4.tif	957	40.799	29.866	100.7
	58	A4.tif:0059-1277	490	41.463	15.047	142.602		58	A4.tif:0058-0974	2103	65.488	40.887	107.709									59	A4.tif	590	40.52	18.539	162.891
	59	A4.tif:0060-1291	2009	71.599	35.726	158.688		59	A4.tif:0059-0985	2534	73.95	43.629	104.582									60	A4.tif	604	36.154	21.271	79.312
	60	A4.tif:0061-1305	2402	77.526	39.449	148.266		60	A4.tif:0060-0971	983	54.038	23.161	150.613									61	A4.tif	430	29.544	18.531	62.935
	61	A4.tif:0062-1331	568	43.581	16.594	163.536		61	A4.tif:0061-1010	382	34.991	13.9	117.488									62	A4.tif	1051	45.932	29.134	164.17
	62	A4.tif:0063-1346	741	37.103	25.428	121.853		62	A4.tif:0062-1027	1568	61.52	32.452	72.663									63	A4.tif	206	19.502	13.449	43.496
								63	A4.tif:0063-1033	1820	58.253	39.78	3.078									64	A4.tif	451	26.959	21.3	68.047
			average					64	A4.tif:0064-1063	3172	94.83	42.589	19.206									65	A4.tif	1041	56.902	23.293	0.635
			1200.48					65	A4.tif:0065-1070	1197	68.775	22.16	49.353									66	A4.tif	656	42.692	19.564	140.119
								66	A4.tif:0066-1057	399	28.996	17.521	168.057									67	A4.tif	525	33.487	19.961	171.667
								67	A4.tif:0067-1078	1610	69.092	29.67	72.082									68	A4.tif	1178	52.155	28.758	178.112
								68	A4.tif:0068-1069	1674	57.415	37.123	35.134									69	A4.tif	302	34.925	11.01	145.402
								69	A4.tif:0069-1085	1432	73.508	24.804	138.43
								70	A4.tif:0070-1084	945	37.944	31.71	101.091									NUMBER		AVERAGE AREA
								71	A4.tif:0071-1090	1225	58.784	26.533	28.564									69		866.29
								72	A4.tif:0072-1095	695	44.132	20.051	126.553
								73	A4.tif:0073-1092	1283	51.67	31.615	175.318
								74	A4.tif:0074-1155	3010	113.029	33.907	81.46
								75	A4.tif:0075-1154	2157	71.034	38.663	97.463
								76	A4.tif:0076-1143	931	51.634	22.958	160.119
								77	A4.tif:0077-1171	1458	63.955	29.026	48.623
								78	A4.tif:0078-1180	1029	52.246	25.077	164.641
								79	A4.tif:0079-1240	1453	59.507	31.089	79.971
								80	A4.tif:0080-1260	1673	56.165	37.926	106.691
								81	A4.tif:0081-1251	375	39.263	12.161	127.964
								82	A4.tif:0082-1270	1365	63.085	27.55	54.689
								83	A4.tif:0083-1322	1550	47.259	41.76	69.729
								84	A4.tif:0084-1347	1232	56.154	27.934	156.582
								85	A4.tif:0085-1376	2695	83.144	41.27	168.73
										AVERAGE
										1417.56

## Sheet: RH 500
Date	Parasite Strain	parasites/well	Well #
20220524	RH	500	B1					20220602	RH	500	B1				20220801	RH	500	B1		r1		20220806	RH	500	B1		r1
		Label	Area	Major	Minor	Angle			Label	Area	Major	Minor	Angle			Label	Area	Major	Minor	Angle			Label	Area	Major	Minor	Angle
	1	B1.tif:0001-0033	616	49.896	15.719	4.853		1	B1.tif:0001-0027	1972	105.833	23.725	173.524		1	B1.tif	1533	50.012	39.028	176.361		1	B1.tif	512	47.937	13.599	179.734
	2	B1.tif:0002-0037	290	25.337	14.573	126.362		2	B1.tif:0002-0049	788	39.768	25.229	151.328		2	B1.tif	324	49.926	8.263	48.925		2	B1.tif	833	63.233	16.773	139.999
	3	B1.tif:0003-0076	210	21.38	12.506	173.504		3	B1.tif:0003-0073	798	48.524	20.939	27.086		3	B1.tif	292	28.336	13.12	85.178		3	B1.tif	202	20.405	12.604	143.463
	4	B1.tif:0004-0097	298	23.293	16.289	145.966		4	B1.tif:0004-0088	1699	65.343	33.106	119.731		4	B1.tif	364	33.004	14.042	49.077		4	B1.tif	742	41.738	22.635	43.696
	5	B1.tif:0005-0126	526	44.889	14.919	53.509		5	B1.tif:0005-0084	268	29.373	11.617	30.382		5	B1.tif	246	32.544	9.625	117.687		5	B1.tif	490	34.099	18.296	136.836
	6	B1.tif:0006-0131	343	36.599	11.933	108.429		6	B1.tif:0006-0137	1219	66.918	23.194	73.516		6	B1.tif	316	30.961	12.995	116.496		6	B1.tif	353	41.009	10.96	118.07
	7	B1.tif:0007-0148	1331	56.25	30.128	86.33		7	B1.tif:0007-0131	500	39.646	16.058	159.354		7	B1.tif	350	28.429	15.676	145.653		7	B1.tif	1348	56.195	30.542	172.462
	8	B1.tif:0008-0136	956	44.078	27.615	30.422		8	B1.tif:0008-0139	765	39.164	24.871	5.141		8	B1.tif	1132	45.528	31.657	90.435		8	B1.tif	4310	101.348	54.147	147.825
	9	B1.tif:0009-0162	1260	56.818	28.236	167.66		9	B1.tif:0009-0167	346	23.839	18.48	66.342		9	B1.tif	370	34.52	13.647	58.144		9	B1.tif	1269	59.324	27.236	58.322
	10	B1.tif:0010-0187	709	39.328	22.954	109.023		10	B1.tif:0010-0186	834	55.829	19.02	119.176		10	B1.tif	486	32.89	18.814	126.673		10	B1.tif	832	40.991	25.843	10.364
	11	B1.tif:0011-0191	486	37.906	16.325	74.539		11	B1.tif:0011-0176	228	24.578	11.811	131.311		11	B1.tif	1259	63.305	25.322	179.296		11	B1.tif	3763	82.683	57.947	164.028
	12	B1.tif:0012-0202	545	46.254	15.002	74.131		12	B1.tif:0012-0213	1904	69.591	34.836	101.424		12	B1.tif	1555	51.429	38.498	126.27		12	B1.tif	649	38.167	21.651	66.181
	13	B1.tif:0013-0198	1613	54.836	37.452	0.151		13	B1.tif:0013-0201	1097	46.368	30.123	67.078		13	B1.tif	276	22.633	15.527	75.668		13	B1.tif	807	57.579	17.845	122.423
	14	B1.tif:0014-0199	1279	68.086	23.918	19.403		14	B1.tif:0014-0215	1460	70.267	26.455	128.475		14	B1.tif	964	36.458	33.667	67.48		14	B1.tif	871	50.353	22.024	86.775
	15	B1.tif:0015-0236	3534	99.61	45.172	62.647		15	B1.tif:0015-0212	335	47.33	9.012	101.676		15	B1.tif	1073	58.551	23.333	150.937		15	B1.tif	771	44.706	21.958	36.699
	16	B1.tif:0016-0207	426	30.443	17.817	141.335		16	B1.tif:0016-0198	351	29.916	14.939	171.981		16	B1.tif	1181	48.653	30.907	64.919		16	B1.tif	678	48.097	17.948	170.236
	17	B1.tif:0017-0208	254	25.032	12.919	63.899		17	B1.tif:0017-0220	781	50.647	19.634	113.784		17	B1.tif	276	28.448	12.353	159.709		17	B1.tif	704	40.246	22.272	98.093
	18	B1.tif:0018-0243	1947	63.121	39.274	151.422		18	B1.tif:0018-0235	1357	62.764	27.528	41.877		18	B1.tif	999	42.78	29.733	134.104		18	B1.tif	789	48.358	20.774	79.933
	19	B1.tif:0019-0251	518	32.433	20.335	144.794		19	B1.tif:0019-0224	420	36.762	14.547	150.084		19	B1.tif	711	39.459	22.942	148.27		19	B1.tif	845	47.635	22.586	176.082
	20	B1.tif:0020-0275	1535	73.014	26.768	100.244		20	B1.tif:0020-0254	2955	78.186	48.121	137.721		20	B1.tif	418	34.689	15.343	32.222		20	B1.tif	1519	54.11	35.743	138.482
	21	B1.tif:0021-0263	1254	57.219	27.904	147.951		21	B1.tif:0021-0239	779	39.436	25.151	63.38		21	B1.tif	914	43.588	26.699	63.593		21	B1.tif	708	43.296	20.82	57.918
	22	B1.tif:0022-0258	283	19.749	18.245	178.961		22	B1.tif:0022-0235	731	40.955	22.726	151.86		22	B1.tif	607	37.833	20.428	96.77		22	B1.tif	1502	49.696	38.482	115.088
	23	B1.tif:0023-0262	305	21.111	18.395	19.778		23	B1.tif:0023-0247	895	49.889	22.842	32.704		23	B1.tif	253	24.545	13.124	10.433		23	B1.tif	464	39.284	15.039	29.265
	24	B1.tif:0024-0278	1203	54.803	27.95	142.084		24	B1.tif:0024-0242	881	55.93	20.056	1.642		24	B1.tif	1106	51.318	27.441	139.768		24	B1.tif	683	33.719	25.79	140.55
	25	B1.tif:0025-0277	271	21.007	16.426	59.341		25	B1.tif:0025-0246	309	31.163	12.625	133.117		25	B1.tif	633	39.648	20.328	146.166		25	B1.tif	2165	67.16	41.044	126.763
	26	B1.tif:0026-0300	660	54.818	15.33	41.312		26	B1.tif:0026-0281	559	42.918	16.584	54.524		26	B1.tif	261	21.504	15.453	143.739		26	B1.tif	374	24.36	19.548	85.203
	27	B1.tif:0027-0304	1446	56.954	32.326	65.063		27	B1.tif:0027-0306	1466	57.469	32.48	57.737		27	B1.tif	524	42.665	15.638	39.025		27	B1.tif	908	49.577	23.319	65.72
	28	B1.tif:0028-0347	7162	115.095	79.23	112.246		28	B1.tif:0028-0294	453	27.207	21.199	14.942		28	B1.tif	614	33.787	23.138	162.704		28	B1.tif	445	32.617	17.371	113.967
	29	B1.tif:0029-0320	1645	60.507	34.615	110.01		29	B1.tif:0029-0305	335	37.995	11.226	98.411		29	B1.tif	383	26.342	18.512	160.482		29	B1.tif	1040	46.982	28.185	130.969
	30	B1.tif:0030-0333	2570	90.047	36.339	177.816		30	B1.tif:0030-0309	716	38.996	23.378	93.512		30	B1.tif	938	38.641	30.908	1.585		30	B1.tif	712	45.635	19.865	100.042
	31	B1.tif:0031-0354	1502	47.491	40.269	71.852		31	B1.tif:0031-0314	719	64.467	14.201	48.073		31	B1.tif	385	31.966	15.335	36.893		31	B1.tif	493	31.81	19.733	99.164
	32	B1.tif:0032-0374	3483	95.824	46.28	13.752		32	B1.tif:0032-0310	945	42.237	28.487	53.832		32	B1.tif	370	25.472	18.495	74.014		32	B1.tif	1205	62.336	24.613	142.399
	33	B1.tif:0033-0365	1953	65.873	37.749	169.918		33	B1.tif:0033-0361	10622	174.315	77.586	24.953		33	B1.tif	335	29.033	14.691	22.076		33	B1.tif	242	22.48	13.706	124.121
	34	B1.tif:0034-0371	792	37.666	26.772	19.464		34	B1.tif:0034-0336	356	43.761	10.358	55.022		34	B1.tif	788	44.33	22.633	29.118		34	B1.tif	3160	91.639	43.905	100.081
	35	B1.tif:0035-0392	446	47.273	12.013	75.93		35	B1.tif:0035-0334	265	23.991	14.064	88.957		35	B1.tif	650	36.464	22.697	158.303		35	B1.tif	1003	44.224	28.877	152.764
	36	B1.tif:0036-0438	3054	113.953	34.124	71.01		36	B1.tif:0036-0339	261	21.8	15.244	132.121		36	B1.tif	776	37.005	26.7	179.691		36	B1.tif	729	35.116	26.432	72.923
	37	B1.tif:0037-0404	1021	52.743	24.647	153.545		37	B1.tif:0037-0352	849	57.42	18.826	23.72		37	B1.tif	2019	75.194	34.187	12.358		37	B1.tif	2406	70.463	43.475	39.135
	38	B1.tif:0038-0454	6425	109.024	75.034	144.106		38	B1.tif:0038-0348	296	25.927	14.536	103.219		38	B1.tif	230	23.279	12.58	26.913		38	B1.tif	1894	65.851	36.621	146.038
	39	B1.tif:0039-0466	5797	128.086	57.625	90.658		39	B1.tif:0039-0355	252	28.22	11.37	82.103		39	B1.tif	345	24.994	17.575	99.381		39	B1.tif	422	29.052	18.495	40.31
	40	B1.tif:0040-0452	3461	86.094	51.185	144.208		40	B1.tif:0040-0362	748	53.989	17.64	36.011		40	B1.tif	281	24.793	14.431	30.236		40	B1.tif	796	40.908	24.775	34.515
	41	B1.tif:0041-0427	242	25.943	11.877	36.352		41	B1.tif:0041-0369	964	63.08	19.458	149.268		41	B1.tif	599	42.149	18.095	99.942		41	B1.tif	1698	58.631	36.874	73.338
	42	B1.tif:0042-0489	6468	103.089	79.886	85.987		42	B1.tif:0042-0370	331	32.387	13.013	116.41		42	B1.tif	1275	49.319	32.916	59.959		42	B1.tif	1021	44.189	29.419	16.804
	43	B1.tif:0043-0484	1276	70.076	23.184	91.965		43	B1.tif:0043-0365	211	26.813	10.02	168.624		43	B1.tif	669	35.853	23.758	144.044		43	B1.tif	401	29.214	17.477	159.208
	44	B1.tif:0044-0507	3220	87.542	46.833	33.484		44	B1.tif:0044-0400	2286	82.608	35.234	120.368		44	B1.tif	334	26.203	16.229	75.324		44	B1.tif	1816	62.235	37.153	116.047
	45	B1.tif:0045-0546	3080	116.656	33.617	91.956		45	B1.tif:0045-0446	2767	135.429	26.014	138.498		45	B1.tif	2220	59.898	47.19	90.551		45	B1.tif	1593	48.983	41.408	175.478
	46	B1.tif:0046-0560	7726	111.6	88.145	91.593		46	B1.tif:0046-0419	912	44.111	26.324	158.51		46	B1.tif	2040	58.581	44.339	9.518		46	B1.tif	420	25.848	20.689	13.708
	47	B1.tif:0047-0539	999	70.717	17.987	81.002		47	B1.tif:0047-0454	1268	77.904	20.724	70.774		47	B1.tif	659	36.726	22.847	3.446		47	B1.tif	1090	53.933	25.733	168.235
	48	B1.tif:0048-0531	1544	55.798	35.232	114.417		48	B1.tif:0048-0431	443	42.27	13.344	157.581		48	B1.tif	452	33.425	17.218	18.742		48	B1.tif	2097	95.035	28.095	105.733
	49	B1.tif:0049-0534	1011	47.052	27.358	142.158		49	B1.tif:0049-0453	972	73.785	16.773	59.278		49	B1.tif	532	42.1	16.089	51.578		49	B1.tif	2078	57.627	45.912	82.219
	50	B1.tif:0050-0535	899	45.897	24.939	114.736		50	B1.tif:0050-0442	1956	73.589	33.843	0.763		50	B1.tif	503	39.293	16.299	93.389		50	B1.tif	950	41.938	28.842	155.305
	51	B1.tif:0051-0544	1415	56.903	31.662	41.426		51	B1.tif:0051-0448	791	46.88	21.483	140.881		51	B1.tif	767	40.547	24.085	149.046		51	B1.tif	1547	68.59	28.717	134.666
	52	B1.tif:0052-0564	2475	75.841	41.551	105.709		52	B1.tif:0052-0448	724	44.666	20.638	35.122		52	B1.tif	589	32.19	23.297	148.141		52	B1.tif	740	48.006	19.627	169.657
	53	B1.tif:0053-0554	1314	54.457	30.722	11.505		53	B1.tif:0053-0481	2144	73.314	37.235	51.863		53	B1.tif	217	26.75	10.329	97.772		53	B1.tif	749	44.713	21.329	124.591
	54	B1.tif:0054-0576	2142	86.025	31.703	149.703		54	B1.tif:0054-0480	288	28.045	13.075	177.763		54	B1.tif	618	31.045	25.346	51.8		54	B1.tif	1233	58.835	26.683	13.633
	55	B1.tif:0055-0583	3593	97.77	46.791	24.551		55	B1.tif:0055-0516	1580	90.404	22.253	53.631		55	B1.tif	221	26.159	10.757	6.408		55	B1.tif	1521	69.59	27.828	7.212
	56	B1.tif:0056-0614	3232	87.738	46.902	58.069		56	B1.tif:0056-0511	1631	58.264	35.642	28.213		56	B1.tif	243	25.83	11.978	29.096		56	B1.tif	419	31.612	16.876	3.434
	57	B1.tif:0057-0602	1800	76.852	29.822	144.268		57	B1.tif:0057-0529	1198	47.104	32.382	77.109		57	B1.tif	708	39.712	22.7	2.35		57	B1.tif	4827	146.592	41.925	116.233
	58	B1.tif:0058-0627	1494	55.352	34.366	73.105		58	B1.tif:0058-0518	893	44.582	25.503	26.466		58	B1.tif	3331	151.848	27.93	31.022		58	B1.tif	2701	78.519	43.798	43.513
	59	B1.tif:0059-0649	4652	96.514	61.37	153.023		59	B1.tif:0059-0521	926	37.267	31.637	155.865		59	B1.tif	663	44.027	19.174	66.613		59	B1.tif	1041	54.3	24.41	129.54
	60	B1.tif:0060-0624	315	26.452	15.162	167.548		60	B1.tif:0060-0540	387	29.422	16.747	129.63		60	B1.tif	2003	81.16	31.423	107.1		60	B1.tif	295	29.108	12.904	110.308
	61	B1.tif:0061-0637	1378	54.51	32.187	177.582		61	B1.tif:0061-0545	336	22.642	18.895	16.496		61	B1.tif	456	29.25	19.85	65.683		61	B1.tif	2818	95.971	37.386	89.172
	62	B1.tif:0062-0637	483	32.014	19.21	131.939		62	B1.tif:0062-0559	267	24.157	14.072	177.507		62	B1.tif	1215	47.056	32.876	178.95		62	B1.tif	611	41.291	18.841	3.03
	63	B1.tif:0063-0654	1919	74.653	32.729	127.332		63	B1.tif:0063-0579	808	44.902	22.911	125.807		63	B1.tif	315	28.077	14.285	8.267		63	B1.tif	1123	39.985	35.76	114.902
	64	B1.tif:0064-0639	255	23.257	13.96	100.678		64	B1.tif:0064-0597	518	39.614	16.649	62.837		64	B1.tif	907	50.725	22.766	61.511		64	B1.tif	931	42.314	28.014	157.583
	65	B1.tif:0065-0645	201	25.561	10.012	74.102		65	B1.tif:0065-0594	1047	48.088	27.722	17.384		65	B1.tif	757	38.545	25.006	77.545		65	B1.tif	2684	67.971	50.277	63.337
	66	B1.tif:0066-0652	442	30.662	18.354	70.316		66	B1.tif:0066-0612	1462	55.531	33.521	155.093		66	B1.tif	598	39.332	19.358	73.67		66	B1.tif	1420	51.203	35.31	147.857
	67	B1.tif:0067-0682	804	50.779	20.16	118.653		67	B1.tif:0067-0605	646	50.827	16.183	176.796		67	B1.tif	241	18.517	16.571	157.829		67	B1.tif	330	37.606	11.173	59.64
	68	B1.tif:0068-0667	224	21.435	13.305	138.729		68	B1.tif:0068-0615	1265	50.209	32.079	16.755		68	B1.tif	581	29.634	24.963	38.284		68	B1.tif	1079	47.38	28.996	29.602
	69	B1.tif:0069-0691	1213	64.46	23.96	127.776		69	B1.tif:0069-0634	868	49.963	22.12	95.441		69	B1.tif	420	33.194	16.11	64.293		69	B1.tif	765	43.293	22.498	154.605
	70	B1.tif:0070-0714	871	57.936	19.142	165.508		70	B1.tif:0070-0625	982	58.045	21.541	8.448		70	B1.tif	827	52.138	20.196	46.508		70	B1.tif	457	46.705	12.458	57.54
	71	B1.tif:0071-0755	1552	56.428	35.019	130.771		71	B1.tif:0071-0673	1788	77.224	29.48	127.673		71	B1.tif	770	40.371	24.284	156.583		71	B1.tif	1249	58.949	26.977	117.764
	72	B1.tif:0072-0766	2060	72.552	36.152	146.015		72	B1.tif:0072-0658	442	50.546	11.134	116.45		72	B1.tif	685	33.096	26.353	70.985		72	B1.tif	570	32.067	22.632	45.459
	73	B1.tif:0073-0755	1243	61.947	25.548	171.66		73	B1.tif:0073-0650	698	44.245	20.087	21.69		73	B1.tif	413	37.147	14.156	146.526		73	B1.tif	361	27.457	16.74	125.489
	74	B1.tif:0074-0790	1811	65.124	35.407	83.703		74	B1.tif:0074-0687	1355	54.951	31.396	147.743		74	B1.tif	251	27.946	11.436	130.344		74	B1.tif	569	34.84	20.794	122.747
	75	B1.tif:0075-0808	2679	109.35	31.194	56.582		75	B1.tif:0075-0691	335	30.958	13.778	163.729		75	B1.tif	506	32.664	19.724	157.324		75	B1.tif	581	40.585	18.227	115.871
	76	B1.tif:0076-0799	1337	62.021	27.447	96.387		76	B1.tif:0076-0714	1822	66.846	34.704	58.174		76	B1.tif	667	35.993	23.595	144.819		76	B1.tif	704	42.153	21.264	109.649
	77	B1.tif:0077-0781	949	49.875	24.226	166.793		77	B1.tif:0077-0725	3613	103.515	44.44	28.177		77	B1.tif	580	33.168	22.265	123.073		77	B1.tif	422	34.727	15.472	38.643
	78	B1.tif:0078-0782	575	38.454	19.039	146.016		78	B1.tif:0078-0724	1812	79.142	29.152	35.117		78	B1.tif	462	26.9	21.867	144.373		78	B1.tif	508	39.567	16.347	78.08
	79	B1.tif:0079-0801	1962	63.525	39.325	105.718		79	B1.tif:0079-0724	1452	71.966	25.689	154.307		79	B1.tif	1117	41.916	33.93	112.63		79	B1.tif	1595	55.855	36.358	114.6
	80	B1.tif:0080-0793	1909	75.068	32.379	171.144		80	B1.tif:0080-0743	3119	86.211	46.064	9.413		80	B1.tif	728	34.349	26.986	37.769		80	B1.tif	262	23.072	14.458	96.55
	81	B1.tif:0081-0808	1378	66.279	26.472	124.327		81	B1.tif:0081-0737	984	53.245	23.53	54.164		81	B1.tif	462	39.265	14.981	172.795		81	B1.tif	242	20.805	14.81	79.675
	82	B1.tif:0082-0808	253	29.378	10.965	101.97		82	B1.tif:0082-0732	396	28.63	17.611	77.448		82	B1.tif	1519	57.218	33.801	106.554		82	B1.tif	1311	55.671	29.984	29.257
	83	B1.tif:0083-0859	2136	79.559	34.184	87.81		83	B1.tif:0083-0786	2480	66.025	47.825	81.63		83	B1.tif	2095	60.949	43.765	82.505		83	B1.tif	1151	47.941	30.569	129.068
	84	B1.tif:0084-0855	1168	72.572	20.492	92.379		84	B1.tif:0084-0787	2109	69.579	38.593	13.086		84	B1.tif	1006	41.353	30.974	28.537		84	B1.tif	1923	76.51	32.002	170.371
	85	B1.tif:0085-0846	1066	43.151	31.454	116.876		85	B1.tif:0085-0798	1708	72.715	29.907	119.875		85	B1.tif	1211	58.086	26.545	108.62		85	B1.tif	1198	54.066	28.213	54.958
	86	B1.tif:0086-0845	508	40.581	15.938	98.277		86	B1.tif:0086-0794	319	31.079	13.069	136.806		86	B1.tif	762	42.592	22.779	47.787		86	B1.tif	1667	57.73	36.766	156.232
	87	B1.tif:0087-0863	1779	71.7	31.591	130.334		87	B1.tif:0087-0797	465	45.246	13.085	159.229		87	B1.tif	207	22.041	11.958	76.058		87	B1.tif	626	42.827	18.611	124.383
	88	B1.tif:0088-0852	509	30.497	21.251	177.476		88	B1.tif:0088-0837	2042	82.923	31.354	100.218		88	B1.tif	712	34.266	26.456	84.67		88	B1.tif	1113	58.588	24.188	22.217
	89	B1.tif:0089-0879	1353	65.733	26.208	98.651		89	B1.tif:0089-0808	606	36.934	20.891	157.39		89	B1.tif	888	40.269	28.077	27.009		89	B1.tif	287	21.604	16.915	172.437
	90	B1.tif:0090-0877	615	48.795	16.048	130.33		90	B1.tif:0090-0814	478	26.755	22.747	53.224		90	B1.tif	305	34.454	11.271	108.067		90	B1.tif	357	27.695	16.413	23.674
	91	B1.tif:0091-0887	252	21.26	15.092	139.324		91	B1.tif:0091-0822	221	26.678	10.548	42.962		91	B1.tif	995	48.596	26.069	83.99		91	B1.tif	1161	55.006	26.874	177.627
	92	B1.tif:0092-0907	1075	50.726	26.983	79.889		92	B1.tif:0092-0845	5434	133.868	51.684	173.128		92	B1.tif	1083	52.712	26.16	177.596		92	B1.tif	216	20.89	13.165	90.423
	93	B1.tif:0093-0898	291	32.582	11.372	109.755		93	B1.tif:0093-0841	388	38.154	12.948	175.2		93	B1.tif	1308	58.169	28.63	62.632		93	B1.tif	903	37.871	30.359	130.379
	94	B1.tif:0094-0936	2035	68.551	37.797	69.789		94	B1.tif:0094-0853	843	55.855	19.217	172.346		94	B1.tif	233	26.395	11.239	22.962		94	B1.tif	1596	59.282	34.278	158.916
	95	B1.tif:0095-0923	307	30.403	12.857	44.442		95	B1.tif:0095-0859	1481	78.578	23.998	6.101		95	B1.tif	525	38.588	17.323	122.055		95	B1.tif	558	27.548	25.79	2.35
	96	B1.tif:0096-0936	430	36.241	15.107	59.666		96	B1.tif:0096-0868	760	41.032	23.583	131.859		96	B1.tif	220	20.664	13.556	40.4		96	B1.tif	1630	61.979	33.485	140.917
	97	B1.tif:0097-0976	2879	71.101	51.555	109.752		97	B1.tif:0097-0878	536	37.445	18.226	142.363		97	B1.tif	527	47.147	14.232	166.821		97	B1.tif	2116	70.794	38.057	63.218
	98	B1.tif:0098-0966	756	37.337	25.78	46.634		98	B1.tif:0098-0881	1007	45.844	27.968	26.984		98	B1.tif	1097	46.217	30.221	13.903		98	B1.tif	1361	62.233	27.845	156.222
	99	B1.tif:0099-0976	1735	56.115	39.367	103.748		99	B1.tif:0099-0883	1036	52.235	25.253	152.782		99	B1.tif	667	37.425	22.692	21.764		99	B1.tif	312	24.483	16.225	151.877
	100	B1.tif:0100-0964	367	34.354	13.602	81.619		100	B1.tif:0100-0885	262	32.235	10.349	78.003		100	B1.tif	824	39.069	26.854	88.785		100	B1.tif	251	23.538	13.577	160.909
	101	B1.tif:0101-0991	3193	84.902	47.884	123.789		101	B1.tif:0101-0919	3779	69.986	68.751	133.815		101	B1.tif	521	33.6	19.743	150.632		101	B1.tif	303	22.571	17.092	140.591
	102	B1.tif:0102-0980	569	41.769	17.345	136.162		102	B1.tif:0102-0933	1726	76.044	28.899	59.82		102	B1.tif	279	24.688	14.389	74.791		102	B1.tif	246	24.277	12.902	157.52
	103	B1.tif:0103-0992	2376	82.553	36.646	146.935		103	B1.tif:0103-0908	931	58.256	20.348	14.331		103	B1.tif	922	51.342	22.865	85.977		103	B1.tif	939	41.124	29.072	110.948
	104	B1.tif:0104-0991	1199	47.886	31.88	109.164		104	B1.tif:0104-0916	580	32.084	23.017	115.969		104	B1.tif	685	44.462	19.616	95.1		104	B1.tif	743	32.799	28.842	143.823
	105	B1.tif:0105-0997	897	44.008	25.952	88.295		105	B1.tif:0105-0908	281	21.447	16.682	162.744		105	B1.tif	761	41.726	23.222	149.626		105	B1.tif	271	27.457	12.567	142.59
	106	B1.tif:0106-1016	1360	60.841	28.461	43.337		106	B1.tif:0106-0907	236	21.865	13.743	179.967		106	B1.tif	228	21.656	13.405	23.862		106	B1.tif	1061	41.3	32.71	53.583
	107	B1.tif:0107-1034	3221	86.533	47.394	133.2		107	B1.tif:0107-0920	471	40.555	14.787	167.622		107	B1.tif	822	42.503	24.624	117.108		107	B1.tif	487	35.888	17.278	178.136
	108	B1.tif:0108-1053	2160	107.92	25.484	127.269		108	B1.tif:0108-0932	347	38.062	11.608	145.86		108	B1.tif	2219	78.269	36.097	4.325		108	B1.tif	220	19.706	14.215	144.445
	109	B1.tif:0109-1030	500	36.19	17.591	167.787		109	B1.tif:0109-0933	974	53.939	22.991	8.251		109	B1.tif	232	19.68	15.01	40.402		109	B1.tif	699	44.018	20.219	149.21
	110	B1.tif:0110-1037	459	36.969	15.808	78.249		110	B1.tif:0110-0952	1267	65.925	24.47	128.773		110	B1.tif	233	27.2	10.907	165.408		110	B1.tif	208	20.654	12.822	144.002
	111	B1.tif:0111-1053	1664	53.907	39.302	44.749		111	B1.tif:0111-0967	2324	82.165	36.013	98.753		111	B1.tif	394	28.472	17.619	113.794		111	B1.tif	251	20.968	15.242	10.891
	112	B1.tif:0112-1037	356	36.591	12.388	138.331		112	B1.tif:0112-0955	1354	57.402	30.033	47.842		112	B1.tif	304	26.272	14.733	153.17		112	B1.tif	1082	51.209	26.902	168.831
	113	B1.tif:0113-1042	613	34.427	22.671	104.5		113	B1.tif:0113-0959	626	49.267	16.178	112.082		113	B1.tif	206	31.741	8.263	96.263		113	B1.tif	593	35.688	21.156	109.131
	114	B1.tif:0114-1068	2212	71.909	39.167	97.304		114	B1.tif:0114-0946	201	26.44	9.679	60.093		114	B1.tif	499	34.942	18.183	0.548		114	B1.tif	333	30.45	13.924	122.053
	115	B1.tif:0115-1061	374	27.462	17.34	131.328		115	B1.tif:0115-0953	305	32.752	11.857	43.603		115	B1.tif	259	22.924	14.385	54.658		115	B1.tif	2151	61.729	44.367	125.177
	116	B1.tif:0116-1091	1203	58.624	26.128	86.9		116	B1.tif:0116-0975	2172	58.788	47.042	8.395		116	B1.tif	492	37.028	16.918	5.781		116	B1.tif	314	25.468	15.698	136.842
	117	B1.tif:0117-1074	938	49.532	24.112	161.777		117	B1.tif:0117-0979	1827	60.344	38.549	121.416		117	B1.tif	369	30.328	15.492	19.54		117	B1.tif	1105	50.328	27.955	75.041
	118	B1.tif:0118-1068	245	25.641	12.166	160.493		118	B1.tif:0118-1049	406	27.535	18.774	143.067		118	B1.tif	269	35.824	9.561	7.397		118	B1.tif	741	40.806	23.121	132.991
	119	B1.tif:0119-1094	286	37.692	9.661	85.53		119	B1.tif:0119-1072	1180	61.356	24.487	53.778		119	B1.tif	912	38.17	30.422	170.396		119	B1.tif	842	46.062	23.274	25.432
	120	B1.tif:0120-1097	1506	51.797	37.019	5.158		120	B1.tif:0120-1072	1004	53.599	23.85	42.101		120	B1.tif	500	44.92	14.172	21.072		120	B1.tif	467	28.812	20.638	121.761
	121	B1.tif:0121-1107	1245	63.893	24.81	99.535		121	B1.tif:0121-1073	936	46.765	25.484	48.151									121	B1.tif	706	44.992	19.979	154.367
	122	B1.tif:0122-1090	463	36.239	16.267	149.025		122	B1.tif:0122-1096	316	32.125	12.524	81.3		NUMBER		AVERAGE AREA					122	B1.tif	402	33.177	15.428	152.134
	123	B1.tif:0123-1085	317	27.578	14.635	10.747		123	B1.tif:0123-1093	742	37.461	25.22	42.336		120		711.9					123	B1.tif	748	42.907	22.197	175.973
	124	B1.tif:0124-1102	311	31.025	12.763	129.287		124	B1.tif:0124-1105	743	48.194	19.629	82.171									124	B1.tif	293	32.355	11.53	146.563
	125	B1.tif:0125-1104	365	30.407	15.284	108.669		125	B1.tif:0125-1116	2471	65.489	48.041	175.584									125	B1.tif	1093	47.502	29.297	33.443
	126	B1.tif:0126-1103	359	31.621	14.455	49.816		126	B1.tif:0126-1113	874	40.866	27.231	153.643									126	B1.tif	1175	63.103	23.708	14.205
	127	B1.tif:0127-1121	387	41.052	12.003	98.44		127	B1.tif:0127-1109	372	27.549	17.193	100.436									127	B1.tif	476	33.21	18.25	163.84
	128	B1.tif:0128-1130	1111	57.702	24.515	131.783		128	B1.tif:0128-1122	260	28.558	11.592	65.008
	129	B1.tif:0129-1147	3676	79.509	58.867	115.802		129	B1.tif:0129-1139	372	29.155	16.246	153.585									NUMBER		AVERAGE AREA
	130	B1.tif:0130-1137	818	46.24	22.524	56.107		130	B1.tif:0130-1194	268	23.895	14.28	75.933									127		1014.5
	131	B1.tif:0131-1141	755	35.043	27.432	153.293		131	B1.tif:0131-1217	482	28.226	21.743	27.618
	132	B1.tif:0132-1151	1342	48.224	35.432	70.234		132	B1.tif:0132-1243	432	25.898	21.238	106.167									20220806	RH	500	B1		r2
	133	B1.tif:0133-1174	2307	89.777	32.719	130.184		133	B1.tif:0133-1263	336	33.403	12.808	67.894
	134	B1.tif:0134-1161	1946	73.563	33.682	145.141		134	B1.tif:0134-1283	361	29.322	15.676	53.245										Label	Area	Major	Minor	Angle
	135	B1.tif:0135-1216	2031	72.706	35.567	96.129		135	B1.tif:0135-1325	836	54.662	19.473	0.59									1	B1.tif	312	29.558	13.44	177.507
	136	B1.tif:0136-1223	2076	74.379	35.538	126.91		136	B1.tif:0137-1387	292	20.54	18.101	150.787									2	B1.tif	1018	60.667	21.365	23.47
	137	B1.tif:0137-1237	1362	62.09	27.93	35.411																3	B1.tif	733	66.932	13.944	172.888
	138	B1.tif:0138-1236	321	27.396	14.919	116.096																4	B1.tif	707	48.947	18.391	163.894
	139	B1.tif:0139-1242	428	34.952	15.591	141.095				average												5	B1.tif	552	38.198	18.4	56.763
	140	B1.tif:0140-1242	251	27.412	11.658	42.128				1069.56												6	B1.tif	570	29.618	24.503	31.291
	141	B1.tif:0141-1254	261	24.394	13.623	168.295																7	B1.tif	725	57.353	16.095	133.38
	142	B1.tif:0143-1383	214	20.613	13.219	103.58																8	B1.tif	819	47.353	22.021	99.298
																						9	B1.tif	454	47.05	12.286	83.964
																						10	B1.tif	1428	60.649	29.979	139.58
			1441.85																			11	B1.tif	527	50.296	13.341	160.064
																						12	B1.tif	352	26.122	17.157	119.876
																						13	B1.tif	544	38.014	18.221	105.314
																						14	B1.tif	951	58.518	20.692	134.714
																						15	B1.tif	908	40.612	28.467	85.238
																						16	B1.tif	1432	65.751	27.73	60.47
																						17	B1.tif	1583	52.46	38.421	42.03
																						18	B1.tif	255	23.494	13.82	23.055
																						19	B1.tif	774	35.13	28.052	136.337
																						20	B1.tif	391	30.295	16.433	36.161
																						21	B1.tif	1131	53.881	26.726	25.696
																						22	B1.tif	504	44.039	14.571	25.816
																						23	B1.tif	964	58.548	20.964	168.915
																						24	B1.tif	621	30.157	26.219	160.645
																						25	B1.tif	2146	84.837	32.207	53.412
																						26	B1.tif	795	53.638	18.872	165.128
																						27	B1.tif	675	44.397	19.358	19.054
																						28	B1.tif	605	39.113	19.694	70.602
																						29	B1.tif	1124	60.781	23.546	81.494
																						30	B1.tif	1023	44.62	29.192	69.513
																						31	B1.tif	514	36.607	17.877	120.411
																						32	B1.tif	768	43.434	22.513	76.856
																						33	B1.tif	599	40.669	18.753	99.784
																						34	B1.tif	803	38.921	26.269	162.935
																						35	B1.tif	1114	44.207	32.085	168.291
																						36	B1.tif	1369	74.703	23.333	140.516
																						37	B1.tif	678	46.722	18.477	93.639
																						38	B1.tif	1929	57.621	42.625	68.467
																						39	B1.tif	1116	50.476	28.151	1.726
																						40	B1.tif	576	38.725	18.938	11.13
																						41	B1.tif	686	38.767	22.53	16.564
																						42	B1.tif	1731	68.411	32.217	128.034
																						43	B1.tif	1932	56.064	43.877	128.923
																						44	B1.tif	2054	85.293	30.662	29.273
																						45	B1.tif	1066	41.432	32.759	71.132
																						46	B1.tif	2607	80.645	41.16	155.428
																						47	B1.tif	573	42.695	17.088	173.276
																						48	B1.tif	452	29.506	19.505	85.737
																						49	B1.tif	1425	69.983	25.926	64.589
																						50	B1.tif	699	32.231	27.613	94.071
																						51	B1.tif	877	41.829	26.695	126.967
																						52	B1.tif	635	37.917	21.323	124.709
																						53	B1.tif	788	44.589	22.501	16.294
																						54	B1.tif	414	37.833	13.933	169.945
																						55	B1.tif	1493	53.695	35.403	82.267
																						56	B1.tif	960	48.139	25.391	159.442
																						57	B1.tif	863	50.128	21.92	3.992
																						58	B1.tif	1059	63.773	21.143	119.072
																						59	B1.tif	2438	69.634	44.578	68.852
																						60	B1.tif	1214	60.03	25.749	16.518
																						61	B1.tif	427	35.959	15.119	112.924
																						62	B1.tif	415	42.358	12.474	46.022
																						63	B1.tif	1576	49.762	40.324	154.432
																						64	B1.tif	941	42.032	28.505	31.931
																						65	B1.tif	1040	59.016	22.438	167.724
																						66	B1.tif	1329	56.539	29.928	46.819
																						67	B1.tif	1261	47.43	33.851	157.645
																						68	B1.tif	906	41.267	27.953	174.349
																						69	B1.tif	1582	70.295	28.655	130.492
																						70	B1.tif	243	21.766	14.215	64.433
																						71	B1.tif	832	57.02	18.578	6.561
																						72	B1.tif	627	41.665	19.16	10.488
																						73	B1.tif	803	43.081	23.732	134.679
																						74	B1.tif	456	31.976	18.158	168.914
																						75	B1.tif	782	40.031	24.873	131.663
																						76	B1.tif	1188	52.295	28.925	48.485
																						77	B1.tif	1290	69.1	23.77	155.239
																						78	B1.tif	929	42.99	27.514	19.69
																						79	B1.tif	1340	63.827	26.731	4.437
																						80	B1.tif	506	31.742	20.297	131.753
																						81	B1.tif	1155	46.774	31.44	170.016
																						82	B1.tif	387	28.236	17.451	7.403
																						83	B1.tif	232	18.677	15.815	108.319
																						84	B1.tif	493	46.856	13.397	157.362
																						85	B1.tif	400	31.533	16.151	114.648
																						86	B1.tif	861	49.66	22.075	161.481
																						87	B1.tif	1146	62.092	23.499	106.722
																						88	B1.tif	1005	56.189	22.773	115.448
																						89	B1.tif	524	36.674	18.192	4.702
																						90	B1.tif	898	62.366	18.333	150.375
																						91	B1.tif	767	48.088	20.308	14.896
																						92	B1.tif	1312	46.432	35.977	108.917
																						93	B1.tif	652	57.326	14.481	57.655
																						94	B1.tif	457	35.992	16.167	139.68
																						95	B1.tif	887	47.787	23.633	121.367
																						96	B1.tif	1242	48.169	32.829	124.039
																						97	B1.tif	405	31.651	16.292	60.855
																						98	B1.tif	401	39.027	13.082	1.439
																						99	B1.tif	392	33.798	14.767	46.612
																						100	B1.tif	767	38.193	25.57	40.81
																						101	B1.tif	246	18.645	16.799	170.269
																						102	B1.tif	1009	55.284	23.238	156.954
																						103	B1.tif	514	40.062	16.336	152.925
																						104	B1.tif	719	42.604	21.488	140.806
																						105	B1.tif	209	26.686	9.972	126.657
																						106	B1.tif	756	41.308	23.302	140.592
																						107	B1.tif	468	38.286	15.564	107.708
																						108	B1.tif	529	36.79	18.308	23.092
																						109	B1.tif	414	32.074	16.434	162.769
																						110	B1.tif	365	30.864	15.057	10.555
																						111	B1.tif	336	31.842	13.435	41.777
																						112	B1.tif	203	22.544	11.465	13.949
																						113	B1.tif	313	29.844	13.354	98.593
																						114	B1.tif	531	29.8	22.687	0.866
																						115	B1.tif	894	42.669	26.677	27.152
																						116	B1.tif	370	40.677	11.581	25.535
																						117	B1.tif	334	30.188	14.087	176.913
																						NUMBER		AVERAGE AREA
																						117		847.188
																						Num avg		Area Avg
																						122		930.846

## Sheet: T130A 10
Date	Parasite Strain	parasites/well	Well #
20220524	T130A	10	C3					20220602	T130A	10	C3					20220801	T130A	10	C3		r1		20220806	T130A	10	C3		r1
																								Label	Area	Major	Minor	Angle
		Label	Area	Major	Minor	Angle				Label	Area	Major	Minor	Angle			Label	Area	Major	Minor	Angle		1	C3.tif	424	29.894	18.059	173.613
	1	C3.tif:0003-0521	919	54.844	21.335	31.807			1	C3.tif:0001-0056	654	49.501	16.822	163.441		1	C3.tif	468	35.983	16.56	56.154		2	C3.tif	384	36.478	13.403	5.362
	2	C3.tif:0004-0659	421	36.369	14.739	109.65			2	C3.tif:0002-0138	791	40.697	24.747	74.878
	3	C3.tif:0005-0869	1031	47.512	27.629	109.245			3	C3.tif:0003-0235	558	40.65	17.478	102.374		NUMBER		AVERAGE AREA					NUMBER		AVERAGE AREA
	4	C3.tif:0007-1021	708	34.513	26.119	86.142			4	C3.tif:0004-0282	1011	70.15	18.35	137.651		1		468					2		404
									5	C3.tif:0005-0543	297	26.366	14.342	5.609
			AVERAGE						6	C3.tif:0006-0555	888	40.082	28.208	22.092									20220806	T130A	10	C3		r2
			769.75						7	C3.tif:0007-0582	1422	53.482	33.853	18.947
									8	C3.tif:0008-0684	1993	62.401	40.666	5.297										Label	Area	Major	Minor	Angle
									9	C3.tif:0009-0755	979	76.225	16.353	58.717									1	C3.tif	340	37.719	11.477	155.62
									10	C3.tif:0010-0945	610	44.138	17.596	2.429
									11	C3.tif:0011-1121	2006	66.104	38.638	161.391									NUMBER		AREA
									12	C3.tif:0012-1128	1027	40.629	32.184	95.687									1		340
									13	C3.tif:0013-1227	597	53.437	14.225	149.295
																							NUMBER		average area
											AVERAGE												1.5		372
											987.154

## Sheet: T130A 100
Date	Parasite Strain	parasites/well	Well #
20220524	T130A	10	C3					20220602	T130A	100	C2					20220801	T130A	100	C2		r1		20220806	T130A	100	C2		r1
																								Label	Area	Major	Minor	Angle
		Label	Area	Major	Minor	Angle				Label	Area	Major	Minor	Angle			Label	Area	Major	Minor	Angle		1	C2.tif	204	36.647	7.088	62.64
	1	C2.tif:0001-0075	592	36.988	20.378	98.665			1	C2.tif:0001-0068	1099	54.7	25.581	48.574		1	C2.tif	831	39.865	26.541	109.089		2	C2.tif	792	38.341	26.301	179.308
	2	C2.tif:0002-0078	1122	45.39	31.473	7.789			2	C2.tif:0002-0063	436	25.589	21.694	156.332		2	C2.tif	695	34.117	25.937	4.853		3	C2.tif	345	25.352	17.327	12.513
	3	C2.tif:0003-0118	520	31.524	21.003	83.328			3	C2.tif:0003-0067	782	40.872	24.361	34.749		3	C2.tif	515	40.407	16.228	86.207		4	C2.tif	866	46.198	23.868	69.542
	4	C2.tif:0004-0150	235	21.702	13.787	141.975			4	C2.tif:0004-0106	319	30.302	13.404	45.959		4	C2.tif	721	41.772	21.977	144.32		5	C2.tif	348	28.163	15.733	138.068
	5	C2.tif:0005-0204	1647	48.989	42.806	118.12			5	C2.tif:0005-0150	808	43.516	23.641	11.236		5	C2.tif	1081	39.322	35.002	101.222		6	C2.tif	649	33.559	24.623	155.533
	6	C2.tif:0006-0255	311	28.625	13.833	91.021			6	C2.tif:0006-0208	1581	50.229	40.076	89.366		6	C2.tif	236	34.289	8.763	163.504		7	C2.tif	533	37.822	17.943	146.886
	7	C2.tif:0007-0301	1021	43.647	29.784	52.503			7	C2.tif:0007-0242	1658	70.754	29.836	15.712		7	C2.tif	531	38.149	17.723	163.135		8	C2.tif	707	33.093	27.202	156.283
	8	C2.tif:0008-0448	1652	58.637	35.872	164.662			8	C2.tif:0008-0241	870	42.74	25.917	74.492		8	C2.tif	901	50.721	22.618	82.806		9	C2.tif	242	26.124	11.795	112.948
	9	C2.tif:0009-0496	1917	60.244	40.515	72.399			9	C2.tif:0009-0242	563	32.525	22.039	13.662		9	C2.tif	361	37.857	12.141	77.607		10	C2.tif	328	25.321	16.493	19.247
	10	C2.tif:0010-0510	496	32.192	19.618	28.713			10	C2.tif:0010-0274	887	59.577	18.956	11.496		10	C2.tif	1044	57.35	23.178	52.848		11	C2.tif	221	31.621	8.899	153.386
	11	C2.tif:0012-0654	1935	71.681	34.371	142.483			11	C2.tif:0011-0303	742	34.807	27.143	81.618		11	C2.tif	1231	49.72	31.524	56.786		12	C2.tif	380	32.503	14.886	16.972
	12	C2.tif:0013-0698	1324	61.884	27.241	86.872			12	C2.tif:0012-0304	390	38.068	13.044	174.503		12	C2.tif	420	30.123	17.753	21.495		13	C2.tif	206	22.318	11.752	8.743
	13	C2.tif:0014-0690	1732	61.393	35.921	168.884			13	C2.tif:0013-0316	963	53.977	22.716	32.499		13	C2.tif	694	48.775	18.117	157.521		14	C2.tif	560	35.821	19.905	81.147
	14	C2.tif:0015-0734	1379	59.843	29.34	54.196			14	C2.tif:0014-0308	329	32.061	13.066	159.267		14	C2.tif	1214	53.125	29.096	45.061		15	C2.tif	245	27.789	11.226	64.866
	15	C2.tif:0016-0747	870	42.408	26.12	62.421			15	C2.tif:0015-0446	1105	50.913	27.634	124.94		15	C2.tif	984	40.614	30.848	102.104		16	C2.tif	525	31.569	21.175	62.173
	16	C2.tif:0017-0746	1522	67.917	28.533	163.599			16	C2.tif:0016-0465	640	35.972	22.653	95.368		16	C2.tif	396	31.262	16.128	83.697		17	C2.tif	211	26.803	10.023	64.388
	17	C2.tif:0018-0744	487	32.958	18.814	152.669			17	C2.tif:0017-0521	2486	87.944	35.992	119.875		17	C2.tif	1971	51.924	48.331	129.476		18	C2.tif	490	39.345	15.857	100.91
	18	C2.tif:0019-0843	1067	51.911	26.171	67.816			18	C2.tif:0018-0524	1045	60.923	21.84	120.05		18	C2.tif	798	38.999	26.053	132.673		19	C2.tif	461	25.705	22.834	76.216
	19	C2.tif:0020-0928	474	31.759	19.003	0.652			19	C2.tif:0019-0508	227	31.124	9.286	139.462		19	C2.tif	296	26.339	14.309	61.663		20	C2.tif	268	20.488	16.655	25.853
	20	C2.tif:0021-0993	229	32.56	8.955	75.713			20	C2.tif:0020-0559	1743	80.204	27.67	89.255		20	C2.tif	1269	55.863	28.923	27.528
	21	C2.tif:0022-1022	1051	39.286	34.063	58.487			21	C2.tif:0021-0598	751	39.775	24.04	166.543		21	C2.tif	795	42.292	23.934	129.66		NUMBER		AVERAGE AREA
	22	C2.tif:0023-1043	1807	73.156	31.45	74.954			22	C2.tif:0022-0609	861	34.81	31.493	128.25		22	C2.tif	502	31.617	20.216	89.278		20		429.05
	23	C2.tif:0024-1100	736	36.86	25.423	141.546			23	C2.tif:0023-0660	1633	46.47	44.742	86.492		23	C2.tif	675	44.977	19.108	45.876
	24	C2.tif:0025-1160	2304	65.083	45.074	148.142			24	C2.tif:0024-0660	684	36.414	23.917	177.271		24	C2.tif	245	30.814	10.123	159.802		20220806	T130A	100	C2		r2
	25	C2.tif:0026-1191	368	25.509	18.368	156.722			25	C2.tif:0025-0688	369	25.494	18.429	69.701		25	C2.tif	779	39.451	25.141	23.173
	26	C2.tif:0027-1198	346	33.092	13.313	63.324			26	C2.tif:0026-0691	543	33.435	20.678	84.204		26	C2.tif	528	29.018	23.168	1.615			Label	Area	Major	Minor	Angle
	27	C2.tif:0028-1288	493	39.599	15.852	48.977			27	C2.tif:0027-0715	532	51.464	13.162	84.575		27	C2.tif	1284	53.328	30.656	87.403		1	C2.tif	489	30.662	20.306	8.901
	28	C2.tif:0029-1306	1535	53.45	36.566	25.986			28	C2.tif:0028-0727	902	46.393	24.755	43.199		28	C2.tif	612	40.279	19.346	67.034		2	C2.tif	280	26.689	13.358	63.776
	29	C2.tif:0030-1369	386	29.226	16.816	70.845			29	C2.tif:0029-0747	952	48.975	24.75	35.906		29	C2.tif	403	39.073	13.132	36.423		3	C2.tif	436	33.25	16.696	67.426
	30	C2.tif:0031-1361	203	18.313	14.114	79.261			30	C2.tif:0030-0746	873	50.826	21.869	26.386		30	C2.tif	431	34.488	15.912	51.501		4	C2.tif	448	25.888	22.034	137.748
	31	C2.tif:0033-1405	616	44.726	17.536	149.349			31	C2.tif:0031-0752	348	39.242	11.291	129.518		31	C2.tif	1267	46.446	34.732	150.388		5	C2.tif	260	27.849	11.887	5.974
									32	C2.tif:0032-0881	527	28.175	23.815	14.73		32	C2.tif	1088	46.883	29.548	9.726		6	C2.tif	987	45.329	27.724	27.614
			AVERAGE						33	C2.tif:0033-0917	1134	54.673	26.409	81.889		33	C2.tif	464	27.571	21.428	99.266		7	C2.tif	574	32.255	22.658	105.092
			979.903						34	C2.tif:0034-0918	911	36.152	32.084	127.254		34	C2.tif	230	35.905	8.156	149.04		8	C2.tif	411	27.08	19.325	7.584
									35	C2.tif:0035-0916	258	28.385	11.573	86.371		35	C2.tif	386	27.705	17.739	100.971		9	C2.tif	321	35.665	11.46	164.709
									36	C2.tif:0036-0919	434	30.573	18.075	49.131		36	C2.tif	553	32.167	21.889	46.299		10	C2.tif	247	19.27	16.321	17.337
									37	C2.tif:0037-0916	276	25.112	13.994	41.246		37	C2.tif	538	32.986	20.767	86.03		11	C2.tif	873	42.845	25.943	21.543
									38	C2.tif:0038-0952	795	47.317	21.392	41.987									12	C2.tif	753	46.631	20.56	57.592
									39	C2.tif:0039-0969	841	41.365	25.887	109.086		NUMBER		AVERAGE AREA
									40	C2.tif:0040-0984	626	51.354	15.521	119.213		37		728.892					NUMBER		AVERAGE AREA
									41	C2.tif:0041-1057	347	49.362	8.95	96.614									12		506.583
									42	C2.tif:0042-1066	477	44.185	13.745	49.232
									43	C2.tif:0043-1288	1428	62.232	29.216	71.842		20220801	T130A	100	B3		r2		Num avg
									44	C2.tif:0044-1297	496	40.448	15.613	46.392									16		467.817
																	Label	Area	Major	Minor	Angle
											AVERAGE					1	B3.tif	309	26.744	14.711	30.55
											810.705					2	B3.tif	370	33.11	14.228	91.404
																3	B3.tif	473	33.715	17.863	102.471
																4	B3.tif	1098	51.421	27.188	105.762
																5	B3.tif	1189	56.561	26.765	117.141
																6	B3.tif	692	45.75	19.258	138.67
																7	B3.tif	821	37.73	27.706	136.197
																8	B3.tif	771	48.301	20.324	142.284
																9	B3.tif	962	45.256	27.065	28.832
																10	B3.tif	294	26.115	14.334	91.739
																11	B3.tif	1043	48.234	27.532	52.358
																12	B3.tif	567	43.791	16.486	52.591
																13	B3.tif	292	30.537	12.175	13.959
																14	B3.tif	728	45.592	20.331	19.609
																15	B3.tif	427	36.921	14.725	71.783
																16	B3.tif	684	39.676	21.95	23.817
																17	B3.tif	590	35.106	21.398	165.146
																18	B3.tif	293	27.357	13.637	77.751
																19	B3.tif	446	32.495	17.476	4.572
																20	B3.tif	1045	47.066	28.27	111.984
																21	B3.tif	810	56.341	18.305	30.907
																22	B3.tif	909	46.594	24.84	69.905
																23	B3.tif	664	36.421	23.212	85.179
																24	B3.tif	2147	63.325	43.169	99.066
																25	B3.tif	1349	46.587	36.869	40.961
																26	B3.tif	315	33.282	12.051	121.165
																27	B3.tif	584	34.448	21.585	89.75
																28	B3.tif	726	42.017	22	167.652
																29	B3.tif	683	42.585	20.421	73.372
																30	B3.tif	223	24.411	11.631	135.601
																31	B3.tif	523	38.088	17.483	34.561
																32	B3.tif	550	32.34	21.654	167.548
																33	B3.tif	689	53.197	16.491	80.503
																34	B3.tif	643	42.476	19.274	48.488
																35	B3.tif	992	43.576	28.985	61.789
																36	B3.tif	944	59.476	20.209	81.264
																37	B3.tif	1060	59.055	22.854	85.185
																38	B3.tif	350	30.237	14.738	158.667
																39	B3.tif	664	38.962	21.699	43.012
																40	B3.tif	306	40.675	9.579	171.866
																41	B3.tif	1353	57.858	29.775	99.873
																42	B3.tif	1215	54.654	28.305	57.405
																43	B3.tif	1799	56.077	40.846	135.039
																NUBMER		AVERAGE AREA
																43		757.953
																NUMBER A		AVERAGE AREA
																40		743.423

## Sheet: T130A 200
Date	Parasite Strain	parasites/well	Well #
20220524	T130A	200	C1					20220602	T130A	200	C1					20220801	T130A	200	C1		r1a		20220806	T130A	200	C1		r1a
																								Label	Area	Major	Minor	Angle
		Label	Area	Major	Minor	Angle				Label	Area	Major	Minor	Angle			Label	Area	Major	Minor	Angle		1	C1.tif	372	26.036	18.192	36.803
	1	C1.tif:0001-0024	482	38.428	15.97	172.985			1	C1.tif:0001-0057	1139	59.407	24.412	21.418		1	C1.tif	327	33.401	12.465	4.118		2	C1.tif	265	32.1	10.511	113.2
	2	C1.tif:0002-0139	486	35.568	17.397	151.081			2	C1.tif:0002-0095	498	41.917	15.127	101.093		2	C1.tif	203	25.295	10.218	139.794		3	C1.tif	667	32.486	26.142	169.982
	3	C1.tif:0003-0190	1276	58.585	27.732	145.124			3	C1.tif:0003-0127	1447	71.184	25.882	96.636		3	C1.tif	303	22.875	16.865	8.589		4	C1.tif	363	31.496	14.674	102.832
	4	C1.tif:0004-0178	459	42.267	13.827	1.941			4	C1.tif:0004-0136	1175	63.883	23.419	117.885		4	C1.tif	299	22.682	16.784	111.8		5	C1.tif	672	33.412	25.608	23.353
	5	C1.tif:0005-0182	244	19.648	15.812	0.564			5	C1.tif:0005-0162	1899	67.716	35.706	91.933		5	C1.tif	935	58.97	20.188	20.212		6	C1.tif	379	31.198	15.468	87.938
	6	C1.tif:0006-0272	2093	103.441	25.763	38.393			6	C1.tif:0006-0158	381	42.838	11.324	129.546		6	C1.tif	356	26.097	17.369	85.675		7	C1.tif	282	30.854	11.637	16.298
	7	C1.tif:0007-0282	1060	54.656	24.693	104.09			7	C1.tif:0007-0238	1441	53.108	34.548	69.783		7	C1.tif	824	41.969	24.998	35.133		8	C1.tif	570	36.398	19.939	91.908
	8	C1.tif:0008-0315	3542	90.45	49.86	172.077			8	C1.tif:0008-0226	636	32.293	25.076	15.221		8	C1.tif	1389	45.942	38.495	15.588		9	C1.tif	557	32.147	22.061	170.74
	9	C1.tif:0009-0342	1434	82.553	22.117	158.644			9	C1.tif:0009-0233	1251	54.086	29.45	154.482		9	C1.tif	1504	44.974	42.58	163.323		10	C1.tif	736	38.122	24.582	152.513
	10	C1.tif:0010-0374	2234	81.588	34.863	102.682			10	C1.tif:0010-0230	873	45.505	24.427	13.898		10	C1.tif	547	39.134	17.797	176.22		11	C1.tif	328	27.832	15.005	117.815
	11	C1.tif:0011-0365	257	23.902	13.69	38.354			11	C1.tif:0011-0262	1639	69.748	29.92	168.532		11	C1.tif	536	42.605	16.018	80.741		12	C1.tif	209	31.791	8.371	92.503
	12	C1.tif:0012-0380	1203	45.916	33.359	176.868			12	C1.tif:0012-0301	1320	74.008	22.709	81.019		12	C1.tif	495	33.617	18.748	35.244		13	C1.tif	1328	85.921	19.679	64.81
	13	C1.tif:0013-0436	769	37.451	26.144	143.245			13	C1.tif:0013-0321	2035	56.053	46.225	43.268		13	C1.tif	1390	55.517	31.878	144.778		14	C1.tif	292	28.54	13.027	126.646
	14	C1.tif:0014-0440	496	37.919	16.655	3.525			14	C1.tif:0014-0325	922	52.338	22.43	43.064		14	C1.tif	1530	54.345	35.846	6.438		15	C1.tif	718	42.093	21.718	26.65
	15	C1.tif:0015-0458	644	41.29	19.859	1.049			15	C1.tif:0015-0350	1051	63.84	20.961	76.557		15	C1.tif	1229	46.148	33.909	3.113		16	C1.tif	508	41.383	15.63	54.478
	16	C1.tif:0016-0467	527	37.864	17.721	5.205			16	C1.tif:0016-0356	1439	56.999	32.144	56.417		16	C1.tif	940	54.002	22.163	100.216		17	C1.tif	242	21.278	14.481	78.854
	17	C1.tif:0017-0473	325	34.602	11.959	28.989			17	C1.tif:0017-0363	263	31.125	10.758	45.766		17	C1.tif	361	25.63	17.934	44.098		18	C1.tif	236	26.956	11.147	9.486
	18	C1.tif:0018-0483	1491	62.117	30.562	144.608			18	C1.tif:0018-0406	1168	45.11	32.967	59.475		18	C1.tif	1414	62.376	28.863	119.325		19	C1.tif	262	22.271	14.978	166.424
	19	C1.tif:0019-0506	1251	54.419	29.27	15.445			19	C1.tif:0019-0405	521	30.245	21.933	109.34		19	C1.tif	356	35.825	12.652	87.297		20	C1.tif	230	21.576	13.573	13.994
	20	C1.tif:0020-0548	308	25.565	15.34	123.985			20	C1.tif:0020-0436	643	42.086	19.453	26.988		20	C1.tif	2606	77.094	43.039	59.441		21	C1.tif	703	44.712	20.019	122.01
	21	C1.tif:0021-0552	1058	52.916	25.457	16.909			21	C1.tif:0021-0454	1238	53.587	29.415	151.183		21	C1.tif	476	34.123	17.761	105.082		22	C1.tif	446	31.979	17.757	78.272
	22	C1.tif:0022-0583	1524	59.344	32.698	45.398			22	C1.tif:0022-0499	1470	47.536	39.374	117.062		22	C1.tif	6413	135.946	60.063	137.55		23	C1.tif	242	25.413	12.125	39.141
	23	C1.tif:0023-0565	415	37.464	14.104	24.821			23	C1.tif:0023-0537	750	41.668	22.918	46.437		23	C1.tif	1192	51.904	29.241	107.451		24	C1.tif	974	42.545	29.149	167.158
	24	C1.tif:0024-0582	1944	58.67	42.188	171.893			24	C1.tif:0024-0565	968	48.264	25.536	108.229		24	C1.tif	1248	45.795	34.698	92.486		25	C1.tif	278	23.082	15.335	66.1
	25	C1.tif:0025-0583	448	28.465	20.039	108.786			25	C1.tif:0025-0608	1729	66.66	33.025	160.431		25	C1.tif	443	38.379	14.697	28.264		26	C1.tif	1286	56.354	29.055	19.41
	26	C1.tif:0026-0594	374	28.686	16.6	14.39			26	C1.tif:0026-0621	1144	58.027	25.102	101.851		26	C1.tif	1137	55.725	25.979	110.67		27	C1.tif	326	28.931	14.347	150.819
	27	C1.tif:0027-0622	2899	64.119	57.567	79.043			27	C1.tif:0027-0621	720	63.703	14.391	113.092		27	C1.tif	831	43.175	24.507	35.257
	28	C1.tif:0028-0622	346	41.323	10.661	75.317			28	C1.tif:0028-0625	839	39.917	26.762	80.046		28	C1.tif	1531	59.451	32.789	57.81		NUMBER		AVERAGE AREA
	29	C1.tif:0029-0622	1990	70.687	35.845	169.589			29	C1.tif:0029-0626	564	45.149	15.905	118.498		29	C1.tif	1437	52.364	34.941	45.811		27		498.926
	30	C1.tif:0030-0637	748	42.623	22.344	27.502			30	C1.tif:0030-0632	478	29.772	20.443	82.849		30	C1.tif	917	38.876	30.033	178.007
	31	C1.tif:0031-0658	1768	65.606	34.312	52.4			31	C1.tif:0031-0693	863	48.125	22.832	104.212		31	C1.tif	714	35.644	25.505	32.49		20220806	T130A	200	C1		r2
	32	C1.tif:0032-0648	285	33.021	10.989	72.621			32	C1.tif:0032-0697	215	38.802	7.055	94.318		32	C1.tif	521	41.745	15.891	112.386
	33	C1.tif:0033-0636	211	19.676	13.654	134.119			33	C1.tif:0033-0685	291	23.729	15.614	134.322		33	C1.tif	921	42.8	27.398	35.116
	34	C1.tif:0034-0716	2481	69.922	45.178	17.927			34	C1.tif:0034-0705	538	30.222	22.666	117.403		34	C1.tif	320	30.043	13.562	116.329			Label	Area	Major	Minor	Angle
	35	C1.tif:0035-0726	1109	53.095	26.595	98.337			35	C1.tif:0035-0714	1780	69.846	32.448	155.692		35	C1.tif	1248	53.066	29.944	117.158		1	C1.tif	405	36.792	14.016	100.769
	36	C1.tif:0036-0728	1048	46.035	28.986	104.166			36	C1.tif:0036-0705	830	51.347	20.581	175.219		36	C1.tif	1310	50.1	33.292	161.129		2	C1.tif	421	37.918	14.137	82.206
	37	C1.tif:0037-0736	1643	61.126	34.223	120.165			37	C1.tif:0037-0724	586	41.346	18.046	61.316		37	C1.tif	591	37.752	19.932	176.077		3	C1.tif	361	30.817	14.915	177.918
	38	C1.tif:0038-0773	992	40.409	31.257	145.72			38	C1.tif:0038-0763	1087	68.11	20.32	80.644		38	C1.tif	1419	53.955	33.486	72.207		4	C1.tif	468	32.215	18.497	122.424
	39	C1.tif:0039-0773	563	31.685	22.624	88.79			39	C1.tif:0039-0757	891	60.77	18.668	31.827		39	C1.tif	1129	55.317	25.987	36.469		5	C1.tif	501	33.601	18.985	166.824
	40	C1.tif:0040-0779	609	45.81	16.927	68.236			40	C1.tif:0040-0799	1529	64.345	30.255	53.83		40	C1.tif	1101	46.772	29.972	104.99		6	C1.tif	337	30.116	14.248	134.59
	41	C1.tif:0041-0797	915	45.926	25.367	81.162			41	C1.tif:0041-0804	1270	55.026	29.387	87.123		41	C1.tif	1160	47.579	31.042	38.166		7	C1.tif	280	22.393	15.92	145.183
	42	C1.tif:0042-0780	292	31.212	11.912	18.64			42	C1.tif:0042-0820	1253	56.781	28.097	141.567		42	C1.tif	669	37.211	22.891	131.408		8	C1.tif	335	29.91	14.261	112.155
	43	C1.tif:0043-0797	905	42.499	27.113	147.033			43	C1.tif:0043-0851	1156	59.531	24.724	71.821		43	C1.tif	1020	48.123	26.987	66.973		9	C1.tif	364	36.679	12.636	5.419
	44	C1.tif:0044-0824	1361	69.191	25.045	76.098			44	C1.tif:0044-0867	954	45.053	26.961	146.327		44	C1.tif	1261	56.21	28.564	65.034		10	C1.tif	298	29.649	12.797	179.662
	45	C1.tif:0045-0849	224	23.955	11.906	92.855			45	C1.tif:0045-0872	645	32.299	25.426	133.037		45	C1.tif	739	43.593	21.584	111.386		11	C1.tif	208	22.967	11.531	46.764
	46	C1.tif:0046-0907	1197	41.899	36.375	129.092			46	C1.tif:0046-0887	1515	50.525	38.178	144.532		46	C1.tif	1549	58.967	33.446	136.566		12	C1.tif	330	32.307	13.005	61.322
	47	C1.tif:0047-0932	241	24.405	12.574	149.924			47	C1.tif:0047-0884	995	39.396	32.157	167.572		47	C1.tif	462	27.565	21.34	146.167		13	C1.tif	308	24.487	16.015	160.79
	48	C1.tif:0048-0948	265	24.722	13.648	91.785			48	C1.tif:0048-0911	711	31.404	28.826	172.969		48	C1.tif	3435	91.932	47.574	27.695		14	C1.tif	925	44.145	26.679	64.117
	49	C1.tif:0049-0997	1172	58.07	25.697	140.935			49	C1.tif:0049-0912	293	39.381	9.473	179.078		49	C1.tif	633	31.345	25.713	75.75		15	C1.tif	440	33.686	16.631	77.05
	50	C1.tif:0050-1019	1398	59.399	29.967	130.242			50	C1.tif:0050-0984	765	48.354	20.144	124.975		50	C1.tif	1071	49.281	27.671	1.243		16	C1.tif	563	40.001	17.921	52.768
	51	C1.tif:0051-1055	717	40.778	22.387	156.873			51	C1.tif:0051-0985	1392	58.483	30.305	142.781		51	C1.tif	947	42.717	28.227	178.294		17	C1.tif	326	23.29	17.822	95.848
	52	C1.tif:0052-1070	502	41.687	15.332	127.72			52	C1.tif:0052-0994	308	29.891	13.12	123.258		52	C1.tif	5320	109.65	61.775	166.021		18	C1.tif	354	30.271	14.89	42.242
	53	C1.tif:0053-1070	645	44.801	18.331	116.663			53	C1.tif:0053-1005	1149	47.8	30.606	126.046		53	C1.tif	351	24.801	18.02	92.587		19	C1.tif	452	28.641	20.094	58.746
	54	C1.tif:0054-1070	922	46.061	25.486	133.003			54	C1.tif:0054-1006	795	45.739	22.13	109.51		54	C1.tif	214	23.017	11.838	122.467		20	C1.tif	447	31.747	17.927	32.308
	55	C1.tif:0055-1088	603	41.977	18.29	23.734			55	C1.tif:0055-1019	488	44.94	13.826	12.838		55	C1.tif	421	30.697	17.462	109.098		21	C1.tif	426	27.787	19.52	4.416
	56	C1.tif:0056-1097	785	42.247	23.658	123.907			56	C1.tif:0056-1062	358	33.857	13.463	153.952		56	C1.tif	1368	54.907	31.722	104.276		22	C1.tif	567	36.942	19.542	61.186
	57	C1.tif:0057-1104	677	36.254	23.776	120.963			57	C1.tif:0057-1064	721	47.497	19.328	6.278		57	C1.tif	518	27.503	23.981	34.032		23	C1.tif	556	31.146	22.729	148.259
	58	C1.tif:0058-1100	365	33.463	13.888	116.263			58	C1.tif:0058-1096	2242	64.928	43.965	48.199		58	C1.tif	669	43.608	19.533	57.586		24	C1.tif	442	37.686	14.933	20.395
	59	C1.tif:0059-1111	508	29.581	21.866	136.397			59	C1.tif:0059-1114	859	34.071	32.101	93.372		59	C1.tif	852	47.463	22.856	61.371		25	C1.tif	376	23.714	20.188	53.686
	60	C1.tif:0060-1105	541	33.665	20.461	0.045			60	C1.tif:0060-1129	1025	48.667	26.817	111.172		60	C1.tif	980	41.162	30.314	9.267		26	C1.tif	316	30.107	13.364	75.935
	61	C1.tif:0061-1119	721	33.835	27.132	47.434			61	C1.tif:0061-1152	452	37.9	15.185	124.349		61	C1.tif	474	28.349	21.289	80.872		27	C1.tif	365	31.066	14.96	9.358
	62	C1.tif:0062-1115	623	34.261	23.152	158.091			62	C1.tif:0062-1161	620	38.432	20.54	113.206		62	C1.tif	543	34.396	20.1	172.397		28	C1.tif	720	58.721	15.612	157.07
	63	C1.tif:0063-1112	495	34.586	18.223	176.431			63	C1.tif:0063-1163	747	40.858	23.278	51.328		63	C1.tif	811	41.23	25.045	48.854		29	C1.tif	361	27.562	16.677	73.814
	64	C1.tif:0064-1131	2437	61.491	50.461	132.952			64	C1.tif:0064-1185	1059	41.345	32.613	15.41		64	C1.tif	832	37.61	28.167	28.898		30	C1.tif	878	44.948	24.871	146.356
	65	C1.tif:0065-1128	487	27.858	22.259	34.907			65	C1.tif:0065-1174	211	20.121	13.352	73.331		65	C1.tif	1469	66.976	27.926	84.144		31	C1.tif	512	31.871	20.454	83.399
	66	C1.tif:0066-1189	304	42.885	9.026	154.49			66	C1.tif:0066-1190	1194	44.12	34.457	5.959		66	C1.tif	2562	69.393	47.008	84.468		32	C1.tif	233	24.611	12.054	49.565
	67	C1.tif:0067-1208	826	47.789	22.007	128.407			67	C1.tif:0067-1214	950	39.779	30.407	42.533		67	C1.tif	837	46.452	22.942	95.936		33	C1.tif	268	36.936	9.238	158.911
	68	C1.tif:0068-1246	367	35.644	13.109	87.21			68	C1.tif:0068-1226	2656	90.22	37.483	154.832		68	C1.tif	533	36.619	18.532	72.134		34	C1.tif	887	40.575	27.834	37.689
	69	C1.tif:0069-1282	436	47.426	11.705	53.472			69	C1.tif:0069-1255	1567	77.213	25.84	133.638		69	C1.tif	449	30.249	18.899	89.094		35	C1.tif	291	40.02	9.258	54.425
									70	C1.tif:0070-1248	358	32.019	14.236	66.993		70	C1.tif	571	34.053	21.35	46.43		36	C1.tif	378	37.595	12.802	77.942
			AVERAGE						71	C1.tif:0071-1270	1710	52.991	41.087	76.259		71	C1.tif	882	53.392	21.033	59.029		37	C1.tif	281	24.706	14.482	60.157
			927.058						72	C1.tif:0072-1327	960	43.814	27.898	121.105		72	C1.tif	2601	88.579	37.387	166.158
									73	C1.tif:0073-1335	795	34.784	29.1	115.262		73	C1.tif	612	34.382	22.664	102.418		NUMBER		AVERAGE AREA
									74	C1.tif:0075-1415	243	21.045	14.702	26.36		74	C1.tif	1138	48.601	29.813	99.353		37		431.892
																75	C1.tif	1114	43.82	32.369	49.004
											AVERAGE												NUMBER		AVERAGE
											981.986					NUMBER		AVERAGE AREA					32		465.409
																75		1086.8

## Sheet: T130A 500
Date	Parasite Strain	parasites/well	Well #
20220524	T130A	500	B4					20220602	T130A	500	B4					20220801	T130A	500	B4		r1		20220806	T130A	500	B4		r1
		Label	Area	Major	Minor	Angle				Label	Area	Major	Minor	Angle			Label	Area	Major	Minor	Angle			Label	Area	Major	Minor	Angle
	1	B4.tif:0001-0017	200	25.098	10.146	2.591			1	B4.tif:0001-0059	1385	69.169	25.495	22.949		1	B4.tif	217	21.835	12.653	161.926		1	B4.tif	480	37.053	16.494	6.345
	2	B4.tif:0002-0057	526	43.085	15.544	161.851			2	B4.tif:0002-0103	1125	61.97	23.114	11.533		2	B4.tif	767	42.12	23.186	159.591		2	B4.tif	391	36.738	13.551	18.526
	3	B4.tif:0003-0123	2330	68.526	43.292	127.635			3	B4.tif:0003-0137	1790	64.607	35.276	108.379		3	B4.tif	490	31.811	19.612	83.392		3	B4.tif	762	37.073	26.17	154.729
	4	B4.tif:0004-0124	891	58.174	19.501	137.991			4	B4.tif:0004-0142	825	68.194	15.403	80.63		4	B4.tif	339	32.853	13.138	40.816		4	B4.tif	540	34.753	19.784	13.792
	5	B4.tif:0005-0111	290	24.032	15.365	45.302			5	B4.tif:0005-0136	1472	62.762	29.862	42.257		5	B4.tif	769	46.783	20.929	20.704		5	B4.tif	518	33.916	19.446	49.916
	6	B4.tif:0006-0118	222	20.573	13.739	88.315			6	B4.tif:0006-0129	1055	43.558	30.839	63.672		6	B4.tif	2981	74.961	50.634	20.694		6	B4.tif	203	19.91	12.982	46.954
	7	B4.tif:0007-0146	629	33.667	23.788	162.58			7	B4.tif:0007-0139	320	37.103	10.981	54.201		7	B4.tif	1504	73.94	25.899	59.163		7	B4.tif	540	43.121	15.945	54.583
	8	B4.tif:0008-0159	977	47.028	26.451	125.631			8	B4.tif:0008-0185	862	50.918	21.555	76.1		8	B4.tif	2802	95.28	37.444	114.107		8	B4.tif	3322	120.044	35.235	84.821
	9	B4.tif:0009-0193	981	47.156	26.488	34.305			9	B4.tif:0009-0189	1367	61.582	28.263	41.179		9	B4.tif	942	52.112	23.016	73.317		9	B4.tif	372	37.435	12.652	48.144
	10	B4.tif:0010-0201	773	44.956	21.893	73.713			10	B4.tif:0010-0187	447	46.625	12.207	123.752		10	B4.tif	4216	77.731	69.059	79.557		10	B4.tif	656	43.063	19.396	148.542
	11	B4.tif:0011-0238	3654	121.821	38.191	70.981			11	B4.tif:0011-0183	1148	73.941	19.768	1.094		11	B4.tif	1064	64.842	20.893	118.713		11	B4.tif	1176	64.436	23.237	116.976
	12	B4.tif:0012-0196	228	21.341	13.603	167.771			12	B4.tif:0012-0206	1987	62.414	40.535	99.966		12	B4.tif	1268	43.615	37.016	55.727		12	B4.tif	265	27.352	12.336	69.183
	13	B4.tif:0013-0222	3211	81.271	50.305	20.957			13	B4.tif:0013-0217	1321	66.7	25.217	114.252		13	B4.tif	1405	79.386	22.534	84.38		13	B4.tif	1072	42.123	32.403	42.05
	14	B4.tif:0014-0236	3817	125.204	38.816	159.245			14	B4.tif:0014-0194	380	27.597	17.532	36.028		14	B4.tif	1500	56.113	34.036	88.859		14	B4.tif	494	45.171	13.924	19.599
	15	B4.tif:0015-0212	350	28.96	15.388	17.197			15	B4.tif:0015-0209	325	38.53	10.74	53.456		15	B4.tif	3272	92.864	44.861	96.483		15	B4.tif	527	32.98	20.346	162.188
	16	B4.tif:0016-0262	2511	84.08	38.025	66.768			16	B4.tif:0016-0243	2490	63.17	50.188	60.589		16	B4.tif	300	21.868	17.467	165.201		16	B4.tif	707	37.429	24.051	176.318
	17	B4.tif:0017-0252	655	54.632	15.265	85.712			17	B4.tif:0017-0222	231	24.742	11.887	52.238		17	B4.tif	666	36.225	23.409	166.559		17	B4.tif	1443	52.535	34.973	115.881
	18	B4.tif:0018-0247	666	36.257	23.388	8.751			18	B4.tif:0018-0244	1752	67.125	33.232	170.225		18	B4.tif	806	48.126	21.324	14.89		18	B4.tif	957	55.18	22.082	3.214
	19	B4.tif:0019-0257	318	31.27	12.948	109.66			19	B4.tif:0019-0245	447	30.835	18.458	93.559		19	B4.tif	354	30.28	14.885	120.735		19	B4.tif	1280	50.102	32.528	73.28
	20	B4.tif:0020-0258	255	25.582	12.691	100.363			20	B4.tif:0020-0264	1278	64.497	25.229	81.407		20	B4.tif	4302	152.481	35.922	65.465		20	B4.tif	1474	70.133	26.76	163.754
	21	B4.tif:0021-0274	1202	56.151	27.256	60.919			21	B4.tif:0021-0260	2045	74.93	34.749	23.84		21	B4.tif	316	26.518	15.173	140.239		21	B4.tif	446	31.989	17.752	172.056
	22	B4.tif:0022-0275	466	42.024	14.119	107.693			22	B4.tif:0022-0256	691	38.15	23.062	144.188		22	B4.tif	529	45.494	14.805	55.193		22	B4.tif	1121	56.736	25.157	16.554
	23	B4.tif:0023-0267	774	45.294	21.758	171.18			23	B4.tif:0023-0281	2016	84.921	30.226	49.017		23	B4.tif	712	37.486	24.184	126.846		23	B4.tif	1804	63.51	36.166	121.445
	24	B4.tif:0024-0289	668	41.763	20.366	93.048			24	B4.tif:0024-0277	693	54.817	16.097	59.172		24	B4.tif	1401	56.327	31.669	160.158		24	B4.tif	658	40.543	20.664	128.565
	25	B4.tif:0025-0284	582	31.106	23.823	80.932			25	B4.tif:0025-0273	504	27.726	23.145	87.981		25	B4.tif	1355	69.84	24.703	23.892		25	B4.tif	1348	50.705	33.849	124.997
	26	B4.tif:0026-0292	730	44.083	21.084	4.546			26	B4.tif:0026-0273	271	27.337	12.622	5.403		26	B4.tif	680	45.898	18.864	126.669		26	B4.tif	962	41.63	29.423	92.69
	27	B4.tif:0027-0339	7892	122.836	81.803	36.651			27	B4.tif:0027-0285	714	41.984	21.653	68.976		27	B4.tif	1308	43.832	37.995	109.116		27	B4.tif	1354	59.592	28.93	103.162
	28	B4.tif:0028-0361	5960	108.501	69.939	10.026			28	B4.tif:0028-0288	911	49.316	23.52	53.036		28	B4.tif	277	29.719	11.868	127.883		28	B4.tif	218	24.608	11.28	102.334
	29	B4.tif:0029-0350	1837	63.007	37.122	21.57			29	B4.tif:0029-0292	342	25.224	17.263	95.27		29	B4.tif	385	32.525	15.072	2.735		29	B4.tif	664	39.81	21.237	172.23
	30	B4.tif:0030-0375	2727	79.157	43.864	89.497			30	B4.tif:0030-0304	550	53.457	13.1	65.206		30	B4.tif	806	42.118	24.366	1.331		30	B4.tif	285	30.409	11.933	108.087
	31	B4.tif:0031-0346	1108	53.166	26.535	6.075			31	B4.tif:0031-0311	1566	53.714	37.121	135.855		31	B4.tif	871	41.42	26.774	160.859		31	B4.tif	1555	66.421	29.808	75.904
	32	B4.tif:0032-0376	1598	67.428	30.175	98.92			32	B4.tif:0032-0320	650	47.219	17.527	74.368		32	B4.tif	1787	61.733	36.857	154.329		32	B4.tif	701	38.273	23.32	153.997
	33	B4.tif:0033-0356	797	43.822	23.157	146.512			33	B4.tif:0033-0322	555	43.733	16.158	96.631		33	B4.tif	1539	56.025	34.976	2.316		33	B4.tif	441	37.45	14.993	148.109
	34	B4.tif:0034-0384	2608	66.86	49.665	151.119			34	B4.tif:0034-0334	598	64.736	11.762	54.615		34	B4.tif	696	32.73	27.075	94.883		34	B4.tif	724	34.305	26.871	45.998
	35	B4.tif:0035-0412	1109	49.055	28.784	140.324			35	B4.tif:0035-0362	3167	116.99	34.467	63.315		35	B4.tif	1459	61.797	30.061	116.016		35	B4.tif	1156	44.446	33.116	104.655
	36	B4.tif:0036-0423	1262	67.966	23.642	148.733			36	B4.tif:0036-0340	1349	66.569	25.802	67.102		36	B4.tif	1160	58.237	25.361	127.404		36	B4.tif	624	35.121	22.622	125.138
	37	B4.tif:0037-0478	6639	123.848	68.253	123.618			37	B4.tif:0037-0343	884	53.346	21.099	69.336		37	B4.tif	3466	121.806	36.23	156.547		37	B4.tif	1662	56.498	37.455	98.911
	38	B4.tif:0038-0449	885	49.574	22.73	63.198			38	B4.tif:0038-0348	765	45.022	21.635	102.808		38	B4.tif	1542	50.745	38.69	78.953		38	B4.tif	802	50.586	20.186	32.152
	39	B4.tif:0039-0443	612	47.451	16.422	48.921			39	B4.tif:0039-0348	408	31.832	16.32	68.727		39	B4.tif	1255	48.023	33.274	0.505		39	B4.tif	690	45.227	19.425	157.691
	40	B4.tif:0040-0465	1281	61.834	26.377	122.868			40	B4.tif:0040-0345	320	27.79	14.661	45.147		40	B4.tif	369	30.223	15.545	143.568		40	B4.tif	427	33.754	16.107	143.514
	41	B4.tif:0041-0453	220	28.471	9.839	99.487			41	B4.tif:0041-0351	223	19.315	14.7	106.052		41	B4.tif	568	51.106	14.151	117.724		41	B4.tif	611	34.775	22.371	95.644
	42	B4.tif:0042-0464	1092	39.817	34.919	18.587			42	B4.tif:0042-0366	394	31.101	16.13	96.581		42	B4.tif	4440	125.74	44.959	23.67		42	B4.tif	2308	94.582	31.07	111.488
	43	B4.tif:0043-0501	1458	60.913	30.476	132.782			43	B4.tif:0043-0389	4029	102.518	50.039	28.375		43	B4.tif	4380	129.376	43.105	87.029		43	B4.tif	2454	144.114	21.681	136.391
	44	B4.tif:0044-0539	4742	155.856	38.739	161.569			44	B4.tif:0044-0377	237	18.382	16.416	156.932		44	B4.tif	711	46.193	19.598	154.058		44	B4.tif	344	25.849	16.944	7.61
	45	B4.tif:0045-0555	2562	86.944	37.519	68.339			45	B4.tif:0045-0381	306	22.044	17.674	135.242		45	B4.tif	1245	70.658	22.435	142.825		45	B4.tif	1431	53.603	33.99	145.266
	46	B4.tif:0046-0570	2373	79.85	37.838	73.225			46	B4.tif:0046-0403	831	37.904	27.914	64.766		46	B4.tif	1976	70.63	35.621	126.888		46	B4.tif	480	37.36	16.359	153.833
	47	B4.tif:0047-0601	3000	119.974	31.838	56.848			47	B4.tif:0047-0407	822	43.703	23.948	148.84		47	B4.tif	2052	74.2	35.211	42.39		47	B4.tif	619	52.857	14.911	57.812
	48	B4.tif:0048-0582	2258	65.44	43.933	149.996			48	B4.tif:0048-0412	945	49.866	24.129	54.991		48	B4.tif	1117	49.36	28.813	102.264		48	B4.tif	353	25.154	17.868	32.347
	49	B4.tif:0049-0601	3927	91.647	54.557	158.921			49	B4.tif:0049-0412	307	25.345	15.423	134.142		49	B4.tif	325	30.998	13.349	164.411		49	B4.tif	1728	100.026	21.996	125.069
	50	B4.tif:0050-0597	1935	67.126	36.703	42.445			50	B4.tif:0050-0417	247	20.937	15.021	120.127		50	B4.tif	523	30.803	21.618	177.73		50	B4.tif	951	57.68	20.992	152.464
	51	B4.tif:0051-0619	5629	112.225	63.864	145.096			51	B4.tif:0051-0435	660	44.501	18.884	62.857		51	B4.tif	406	30.041	17.208	51.404		51	B4.tif	457	32.491	17.909	9.765
	52	B4.tif:0052-0585	217	21.693	12.737	86.95			52	B4.tif:0052-0459	1096	53.388	26.138	59.683		52	B4.tif	848	38.749	27.864	88.148		52	B4.tif	394	23.583	21.272	60.964
	53	B4.tif:0053-0586	227	20.557	14.06	131.093			53	B4.tif:0053-0450	309	31.37	12.542	85.684		53	B4.tif	1283	46	35.513	127.223		53	B4.tif	884	44.971	25.028	37.802
	54	B4.tif:0054-0622	4245	151.223	35.741	23.998			54	B4.tif:0054-0463	524	44.982	14.832	72.806		54	B4.tif	3497	92.073	48.358	144.916		54	B4.tif	785	39.054	25.593	31.31
	55	B4.tif:0056-0623	2408	60.515	50.665	162.245			55	B4.tif:0055-0458	654	39.915	20.862	42.496		55	B4.tif	2797	73.941	48.163	149.78		55	B4.tif	255	20.594	15.765	123.196
	56	B4.tif:0057-0612	587	37.871	19.735	8.831			56	B4.tif:0056-0467	1182	50.65	29.713	15.611		56	B4.tif	1013	43.115	29.915	88.546		56	B4.tif	2026	87.1	29.616	86.123
	57	B4.tif:0058-0626	841	39.344	27.216	174.978			57	B4.tif:0057-0470	237	26.425	11.419	53.98		57	B4.tif	754	39.257	24.455	124.089		57	B4.tif	2041	55.368	46.935	90.652
	58	B4.tif:0059-0649	980	41.479	30.082	152.414			58	B4.tif:0058-0476	615	38.854	20.154	39.729		58	B4.tif	431	28.761	19.08	115.508		58	B4.tif	413	28.447	18.485	18.529
	59	B4.tif:0060-0689	3331	98.416	43.094	122.104			59	B4.tif:0059-0488	1717	61.051	35.808	158.502		59	B4.tif	1819	59.634	38.837	164.953		59	B4.tif	574	41.314	17.69	41.65
	60	B4.tif:0061-0679	4340	88.235	62.627	174.457			60	B4.tif:0060-0488	232	25.993	11.364	87.75		60	B4.tif	678	36.771	23.476	52.444		60	B4.tif	1250	56.587	28.126	126.806
	61	B4.tif:0062-0684	1647	73.816	28.409	49.77			61	B4.tif:0061-0485	224	18.123	15.737	34.915		61	B4.tif	959	54.842	22.265	131.841		61	B4.tif	2387	66.138	45.953	111.7
	62	B4.tif:0063-0684	498	45.791	13.847	13.158			62	B4.tif:0062-0491	371	28.522	16.561	111.307		62	B4.tif	1396	52.172	34.069	123.319		62	B4.tif	765	44.027	22.124	174.322
	63	B4.tif:0064-0688	247	26.182	12.012	82.055			63	B4.tif:0063-0510	597	41.869	18.155	46.19		63	B4.tif	1015	49.625	26.042	169.189		63	B4.tif	1346	50.157	34.168	20.826
	64	B4.tif:0065-0703	483	31.093	19.778	68.301			64	B4.tif:0064-0526	667	63.135	13.451	107.333		64	B4.tif	3244	94.201	43.847	126.666		64	B4.tif	1154	49.132	29.906	8.672
	65	B4.tif:0066-0714	685	49.866	17.49	128.723			65	B4.tif:0065-0507	285	26.156	13.873	58.105		65	B4.tif	2116	55.32	48.701	63.291		65	B4.tif	878	51.911	21.535	54.046
	66	B4.tif:0067-0724	1352	54.494	31.589	57.056			66	B4.tif:0066-0539	2047	79.261	32.883	105.101		66	B4.tif	2292	65.023	44.881	156.478		66	B4.tif	1641	58.627	35.639	174.363
	67	B4.tif:0068-0732	787	41.996	23.86	87.194			67	B4.tif:0067-0560	3176	71.698	56.4	26.238		67	B4.tif	366	27.651	16.853	48.769		67	B4.tif	890	49.768	22.769	88.898
	68	B4.tif:0069-0729	1346	64.589	26.534	163.573			68	B4.tif:0068-0541	225	20.611	13.899	119.701		68	B4.tif	1603	61.966	32.937	94.962		68	B4.tif	258	31.715	10.358	140.327
	69	B4.tif:0070-0742	1310	62.96	26.492	124.086			69	B4.tif:0069-0548	1533	72.795	26.813	11.13		69	B4.tif	1600	60.904	33.449	125.35		69	B4.tif	1024	38.699	33.691	31.724
	70	B4.tif:0071-0737	1260	58.401	27.47	18.751			70	B4.tif:0070-0559	1458	58.027	31.992	42.126		70	B4.tif	2144	97.539	27.987	112.741		70	B4.tif	558	37.456	18.968	168.495
	71	B4.tif:0072-0767	3206	88.249	46.255	101.375			71	B4.tif:0071-0557	544	40.044	17.297	47.391		71	B4.tif	495	28.834	21.858	150.038		71	B4.tif	987	42.393	29.644	157.091
	72	B4.tif:0073-0795	2376	79.074	38.258	86.941			72	B4.tif:0072-0565	1703	58.391	37.135	32.247		72	B4.tif	1237	45.639	34.51	94.184		72	B4.tif	803	42.32	24.159	62.969
	73	B4.tif:0074-0785	1255	49.442	32.319	77.603			73	B4.tif:0073-0592	710	42.793	21.125	73.326		73	B4.tif	360	36.81	12.452	141.621		73	B4.tif	278	22.918	15.445	173.247
	74	B4.tif:0075-0811	1485	92.89	20.355	99.378			74	B4.tif:0074-0582	561	45.672	15.639	28.904		74	B4.tif	2116	83.402	32.303	91.95		74	B4.tif	403	34.221	14.994	13.047
	75	B4.tif:0076-0815	1641	67.882	30.78	96.69			75	B4.tif:0075-0590	438	42.151	13.23	83.774		75	B4.tif	616	33.067	23.719	5.66		75	B4.tif	902	56.134	20.459	69.546
	76	B4.tif:0077-0808	1029	51.958	25.216	67.177			76	B4.tif:0076-0586	463	37.544	15.702	69.331		76	B4.tif	805	45.701	22.428	148.782		76	B4.tif	1606	50.274	40.674	70.62
	77	B4.tif:0078-0820	1592	62.969	32.19	63.859			77	B4.tif:0077-0586	425	24.844	21.781	62.751		77	B4.tif	1346	46.683	36.711	165.381		77	B4.tif	802	55.085	18.537	127.259
	78	B4.tif:0079-0819	1273	52.282	31.002	57.367			78	B4.tif:0078-0648	2758	79.01	44.445	44.741		78	B4.tif	1129	57.338	25.07	154.764		78	B4.tif	1358	52.305	33.057	163.177
	79	B4.tif:0080-0832	310	40.518	9.742	55.102			79	B4.tif:0079-0648	1229	48.121	32.518	41.335		79	B4.tif	1168	56.408	26.364	133.537		79	B4.tif	484	48.326	12.752	60.856
	80	B4.tif:0081-0850	2587	75.913	43.39	22.927			80	B4.tif:0080-0683	1048	40.876	32.644	139.902		80	B4.tif	992	47.304	26.701	179.897		80	B4.tif	849	49.714	21.744	86.448
	81	B4.tif:0082-0848	1667	74.539	28.475	156.726			81	B4.tif:0081-0717	1729	78.789	27.941	134.278		81	B4.tif	528	34.374	19.557	141.167		81	B4.tif	808	34.42	29.889	83.234
	82	B4.tif:0083-0880	1647	56.414	37.172	88.324			82	B4.tif:0082-0703	541	41.715	16.513	150.769		82	B4.tif	2620	90.225	36.973	103.81		82	B4.tif	607	43.336	17.834	0.113
	83	B4.tif:0084-0859	436	27.876	19.914	21.924			83	B4.tif:0083-0727	2108	73.108	36.713	81.314		83	B4.tif	449	31.166	18.343	9.674		83	B4.tif	733	50.227	18.581	33.829
	84	B4.tif:0085-0902	3365	69.174	61.937	118.023			84	B4.tif:0084-0738	669	53.621	15.885	113.291		84	B4.tif	549	34.351	20.349	172.226		84	B4.tif	242	23.551	13.083	116.585
	85	B4.tif:0086-0897	2376	72.194	41.904	41.058			85	B4.tif:0085-0764	2607	70.948	46.786	100.172		85	B4.tif	781	44.327	22.433	88.406		85	B4.tif	256	20.121	16.2	179.19
	86	B4.tif:0087-0946	4973	116.45	54.374	93.144			86	B4.tif:0086-0762	2563	69.679	46.834	37.168		86	B4.tif	891	57.98	19.566	87.931		86	B4.tif	978	57.884	21.513	83.916
	87	B4.tif:0088-0895	239	27.085	11.235	141.882			87	B4.tif:0087-0771	1571	64.999	30.774	49.931		87	B4.tif	1496	50.97	37.371	93.577		87	B4.tif	373	43.037	11.035	164.637
	88	B4.tif:0089-0916	1191	59.417	25.522	47.147			88	B4.tif:0088-0765	570	42.347	17.138	128.446		88	B4.tif	273	31.364	11.083	148.977		88	B4.tif	421	28.849	18.581	51.935
	89	B4.tif:0090-0928	5117	168.101	38.757	10.562			89	B4.tif:0089-0775	847	51.828	20.808	95.91		89	B4.tif	614	39.732	19.676	101.004		89	B4.tif	437	36.372	15.298	22.124
	90	B4.tif:0091-0915	281	23.211	15.415	66.009			90	B4.tif:0090-0768	513	34.363	19.008	110.824		90	B4.tif	865	40.739	27.035	177.915
	91	B4.tif:0092-0946	1683	83.263	25.736	97.406			91	B4.tif:0091-0792	1238	62.947	25.041	98.013		91	B4.tif	1558	63.395	31.291	68.5		NUMBER		AVERAGE AREA
	92	B4.tif:0093-0988	3644	162.431	28.564	66.495			92	B4.tif:0092-0799	1081	42.575	32.328	75.612		92	B4.tif	1457	51.871	35.764	155.847		89		892.213
	93	B4.tif:0094-1016	8137	124.058	83.512	91.208			93	B4.tif:0093-0823	516	29.051	22.615	93.678		93	B4.tif	770	40.736	24.067	130.233
	94	B4.tif:0095-0968	606	38.847	19.862	153.078			94	B4.tif:0094-0860	2843	62.075	58.314	91.07		94	B4.tif	3062	95.906	40.651	41.597		20220806	T130A	500	B4		r2
	95	B4.tif:0096-0973	582	38.882	19.058	131.965			95	B4.tif:0095-0869	834	38.464	27.607	173.153		95	B4.tif	1444	56.156	32.74	124.577
	96	B4.tif:0097-0991	1196	52.996	28.734	69.298			96	B4.tif:0096-0922	13190	204.589	82.087	16.795		96	B4.tif	973	55.733	22.229	103.634			Label	Area	Major	Minor	Angle
	97	B4.tif:0098-0992	1376	55.106	31.793	124.722			97	B4.tif:0097-0902	634	46.974	17.185	93.513		97	B4.tif	1481	54.441	34.637	12.501		1	B4.tif	207	18.687	14.104	23.481
	98	B4.tif:0099-0982	1197	50.598	30.121	13.531			98	B4.tif:0098-0931	1723	63.72	34.429	62.739		98	B4.tif	2128	99.541	27.219	11.208		2	B4.tif	307	29.142	13.413	50.351
	99	B4.tif:0100-1015	4174	103.022	51.586	130.569			99	B4.tif:0099-0918	565	29.545	24.348	102.26		99	B4.tif	5981	161.467	47.163	105.676		3	B4.tif	846	39.544	27.239	22.715
	100	B4.tif:0101-0976	252	20.271	15.828	32.789			100	B4.tif:0100-0928	1119	72.625	19.618	178.4		100	B4.tif	942	50.468	23.765	136.055		4	B4.tif	626	43.764	18.212	38.048
	101	B4.tif:0102-0988	265	24.522	13.759	148.998			101	B4.tif:0101-0941	1508	56.468	34.002	126.785		101	B4.tif	1479	48.782	38.602	87.169		5	B4.tif	342	30.949	14.07	36.254
	102	B4.tif:0103-1011	1880	55.948	42.784	55.806			102	B4.tif:0102-0955	1462	50.523	36.844	154.428		102	B4.tif	2630	74.862	44.73	92.343		6	B4.tif	616	42.94	18.266	159.665
	103	B4.tif:0104-1011	623	37.081	21.392	75.578			103	B4.tif:0103-0966	750	54.248	17.603	107.416		103	B4.tif	595	33.369	22.703	26.929		7	B4.tif	571	41.347	17.583	178.123
	104	B4.tif:0105-1036	2961	72.605	51.926	124.221			104	B4.tif:0104-0972	855	42.226	25.781	95.079		104	B4.tif	659	45.451	18.461	164.842		8	B4.tif	366	28.541	16.327	73.048
	105	B4.tif:0106-1026	887	50.809	22.228	143.464			105	B4.tif:0105-0991	2186	79.937	34.819	108.375		105	B4.tif	2188	89.554	31.108	158.328		9	B4.tif	723	38.012	24.218	5.266
	106	B4.tif:0107-1039	1195	52.208	29.143	95.364			106	B4.tif:0106-0992	2036	78.535	33.009	43.96		106	B4.tif	414	35.086	15.024	37.824		10	B4.tif	734	43.552	21.459	100.588
	107	B4.tif:0108-1039	1851	56.344	41.828	14.688			107	B4.tif:0107-0995	335	31.601	13.498	60.51		107	B4.tif	326	27.163	15.281	60.699		11	B4.tif	936	56.465	21.106	105.755
	108	B4.tif:0109-1116	8756	153.508	72.625	54.128			108	B4.tif:0108-1014	2307	66.784	43.983	4.617		108	B4.tif	851	43.96	24.648	46.324		12	B4.tif	422	33.506	16.036	77.19
	109	B4.tif:0110-1066	646	41.902	19.629	47.071			109	B4.tif:0109-1010	984	44.119	28.398	3.303		109	B4.tif	3824	95.24	51.122	66.048		13	B4.tif	648	35.103	23.504	5.694
	110	B4.tif:0111-1099	1107	57.431	24.542	114.792			110	B4.tif:0110-1026	1261	50.813	31.597	62.988		110	B4.tif	908	38.951	29.681	172.761		14	B4.tif	415	35.724	14.791	123.92
	111	B4.tif:0112-1101	619	42.553	18.521	60.141			111	B4.tif:0111-1033	1911	76.048	31.995	94.74		111	B4.tif	1079	60.598	22.671	122.253		15	B4.tif	382	34.447	14.12	44.742
	112	B4.tif:0113-1111	369	29.892	15.717	75.705			112	B4.tif:0112-1023	659	42.21	19.878	91.427		112	B4.tif	6806	170.506	50.823	156.244		16	B4.tif	662	37.226	22.642	103.483
	113	B4.tif:0114-1116	508	34.852	18.559	32.509			113	B4.tif:0113-1020	388	29.083	16.986	108.598		113	B4.tif	827	47.626	22.109	18.223		17	B4.tif	1092	45.217	30.749	50.805
	114	B4.tif:0115-1115	256	20.246	16.099	134.394			114	B4.tif:0114-1021	648	37.362	22.083	138.783		114	B4.tif	532	36.924	18.345	120.669		18	B4.tif	531	33.889	19.95	148.781
	115	B4.tif:0116-1123	687	37.713	23.194	19.986			115	B4.tif:0115-1039	1911	58.834	41.356	158.459		115	B4.tif	2401	99.576	30.701	164.986		19	B4.tif	445	34.363	16.488	72.088
	116	B4.tif:0117-1132	364	43.371	10.686	129.918			116	B4.tif:0116-1060	4232	84.728	63.596	85.642		116	B4.tif	1161	42.579	34.717	77.2		20	B4.tif	658	36.821	22.753	8.038
	117	B4.tif:0118-1126	520	38.636	17.136	46.069			117	B4.tif:0117-1027	245	39.471	7.903	7.219		117	B4.tif	229	25.383	11.487	47.393		21	B4.tif	315	39.471	10.161	90.552
	118	B4.tif:0119-1144	2016	63.384	40.497	133.156			118	B4.tif:0118-1081	812	33.921	30.479	18.863		118	B4.tif	304	31.269	12.379	52.43		22	B4.tif	721	45.094	20.358	118.682
	119	B4.tif:0120-1152	2004	56.851	44.882	176.475			119	B4.tif:0119-1089	655	42.369	19.684	58.377		119	B4.tif	2419	96.696	31.852	128.932		23	B4.tif	552	38.779	18.124	101.727
	120	B4.tif:0121-1157	2290	73.432	39.707	159.116			120	B4.tif:0120-1078	443	39.117	14.419	166.986		120	B4.tif	671	45.128	18.932	130.679		24	B4.tif	801	49.607	20.559	8.27
	121	B4.tif:0122-1165	1147	48.175	30.314	117.278			121	B4.tif:0121-1101	342	31.154	13.977	40.064		121	B4.tif	1385	56.566	31.175	63.583		25	B4.tif	258	26.757	12.277	152.242
	122	B4.tif:0123-1167	1108	42.164	33.459	2.076			122	B4.tif:0122-1104	617	33.835	23.219	3.725		122	B4.tif	2957	72.447	51.969	170.706		26	B4.tif	451	33.286	17.251	100.632
	123	B4.tif:0124-1185	348	39.054	11.346	29.464			123	B4.tif:0123-1121	586	42.701	17.473	75.037		123	B4.tif	1746	62.185	35.749	158.178		27	B4.tif	656	34.445	24.249	129.6
	124	B4.tif:0125-1191	236	26.395	11.384	3.645			124	B4.tif:0124-1115	794	50.55	19.999	155.665		124	B4.tif	2728	66.051	52.586	84.847		28	B4.tif	1016	49.16	26.315	69.881
	125	B4.tif:0126-1233	5685	119.718	60.462	158.298			125	B4.tif:0125-1127	219	21.637	12.887	60.66		125	B4.tif	491	34.783	17.973	70.506		29	B4.tif	1339	54.238	31.433	129.032
	126	B4.tif:0127-1222	1335	68.06	24.975	130.192			126	B4.tif:0126-1153	559	34.149	20.842	81.317		126	B4.tif	1119	49.339	28.877	88.659		30	B4.tif	1607	67.672	30.236	158.583
	127	B4.tif:0128-1200	474	36.049	16.741	160.615			127	B4.tif:0127-1160	499	38.997	16.292	76.445		127	B4.tif	1473	48.191	38.918	124.069		31	B4.tif	879	42.217	26.51	97.078
	128	B4.tif:0129-1218	990	53.977	23.353	167.526			128	B4.tif:0128-1155	283	28.226	12.766	59.035		128	B4.tif	527	29.219	22.964	167.38		32	B4.tif	377	23.495	20.431	84.363
	129	B4.tif:0130-1229	1003	58.324	21.896	31.405			129	B4.tif:0129-1163	433	50.716	10.871	48.921		129	B4.tif	402	32.41	15.793	68.934		33	B4.tif	1184	68.217	22.099	80.059
	130	B4.tif:0131-1235	1236	41.92	37.541	170.102			130	B4.tif:0130-1172	378	44.182	10.893	66.431		130	B4.tif	519	48.438	13.643	104.899		34	B4.tif	527	34.656	19.362	78.103
	131	B4.tif:0132-1245	1689	71.108	30.243	138.962			131	B4.tif:0131-1166	390	33.003	15.046	160.28		131	B4.tif	943	48.393	24.811	152.375		35	B4.tif	487	34.797	17.819	42.737
	132	B4.tif:0133-1255	1469	49.707	37.629	85.453			132	B4.tif:0132-1169	553	31.282	22.508	51.253		132	B4.tif	11079	169.61	83.169	26.186		36	B4.tif	1671	49.316	43.142	28.227
	133	B4.tif:0134-1297	777	42.453	23.303	106.73			133	B4.tif:0133-1187	1291	46.864	35.075	49.748		133	B4.tif	421	36.739	14.59	24.451		37	B4.tif	2371	74.653	40.439	129.2
	134	B4.tif:0135-1320	478	30.401	20.019	23.605			134	B4.tif:0134-1182	217	19.83	13.933	117.004		134	B4.tif	2691	93.486	36.65	119.041		38	B4.tif	1520	100.521	19.253	29.959
	135	B4.tif:0136-1323	218	29.504	9.408	35.334			135	B4.tif:0135-1222	698	55.016	16.154	104.068		135	B4.tif	1349	55.011	31.223	66.318		39	B4.tif	361	24.64	18.654	36.675
	136	B4.tif:0137-1344	1160	45.528	32.441	41.423			136	B4.tif:0136-1212	1010	53.258	24.146	26.372		136	B4.tif	272	22.404	15.458	107.835		40	B4.tif	766	37.37	26.098	162.278
									137	B4.tif:0137-1204	256	22.393	14.556	152.49		137	B4.tif	293	26.929	13.853	139.093		41	B4.tif	315	34.927	11.483	15.269
			AVERAGE						138	B4.tif:0138-1215	204	24.117	10.77	143.805		138	B4.tif	251	22.899	13.956	155.998		42	B4.tif	1212	44.373	34.777	168.129
			1693.07						139	B4.tif:0139-1236	563	36.642	19.563	31.713		139	B4.tif	3196	106.436	38.232	168.838		43	B4.tif	951	47.112	25.701	43.446
									140	B4.tif:0140-1257	579	31.705	23.252	90.303		140	B4.tif	1361	51.973	33.342	80.648		44	B4.tif	603	30.507	25.167	86.692
									141	B4.tif:0141-1275	455	41.835	13.848	31.541		141	B4.tif	1841	88.545	26.473	74.557		45	B4.tif	270	26.178	13.132	148.394
									142	B4.tif:0142-1279	218	21.23	13.074	41.567		142	B4.tif	590	30.541	24.597	34.775		46	B4.tif	653	32.622	25.487	143.709
									143	B4.tif:0143-1298	259	24.928	13.229	35.881		143	B4.tif	755	38.514	24.96	168.47		47	B4.tif	606	41.398	18.638	0.616
									144	B4.tif:0144-1325	493	51.373	12.219	98.416		144	B4.tif	270	24.639	13.952	54.802		48	B4.tif	386	36.311	13.535	96.54
									145	B4.tif:0145-1318	232	23.972	12.323	11.865		145	B4.tif	669	38.477	22.138	113.327		49	B4.tif	648	43.899	18.794	21.558
																146	B4.tif	389	36.643	13.517	117.318		50	B4.tif	713	38.489	23.587	97.794
											AVERAGE					147	B4.tif	652	38.55	21.535	93.149		51	B4.tif	828	48.89	21.563	168.168
											1049.74					148	B4.tif	246	21.093	14.85	51.199		52	B4.tif	1573	75.805	26.421	161.718
																149	B4.tif	628	30.864	25.907	65.495		53	B4.tif	521	40.408	16.417	24.862
																150	B4.tif	349	23.838	18.641	116.477		54	B4.tif	544	30.995	22.347	147.796
																151	B4.tif	804	40.178	25.479	170.049		55	B4.tif	1424	66.367	27.319	94.913
																152	B4.tif	1019	40.5	32.035	59.495		56	B4.tif	762	45.093	21.516	141.755
																153	B4.tif	1190	46.978	32.253	92.952		57	B4.tif	345	24.026	18.283	90.159
																							58	B4.tif	414	36.797	14.325	5.107
																NUBMER		AVERAGE AREA					59	B4.tif	511	32.383	20.092	111.29
																153		1395.48					60	B4.tif	472	27.385	21.945	117.161
																							61	B4.tif	1555	83.622	23.677	92.108
																							62	B4.tif	465	34.922	16.954	105.28
																							63	B4.tif	487	36.509	16.984	29.537
																							64	B4.tif	509	37.151	17.444	119.15
																							65	B4.tif	1092	48.731	28.531	155.611
																							66	B4.tif	1667	79.401	26.731	85.297
																							67	B4.tif	534	42.94	15.834	80.576
																							68	B4.tif	456	29.154	19.915	10.741
																							69	B4.tif	438	33.069	16.864	109.922
																							70	B4.tif	489	37.241	16.719	161.299
																							71	B4.tif	742	39.945	23.651	11.7
																							72	B4.tif	656	43.108	19.376	152.894
																							73	B4.tif	1400	62.445	28.546	95.632
																							74	B4.tif	1145	56.98	25.586	3.268
																							75	B4.tif	617	40.586	19.356	129.356
																							76	B4.tif	1288	52.568	31.197	148.046
																							77	B4.tif	1409	56.72	31.629	153.951
																							78	B4.tif	563	39.798	18.012	146.298
																							79	B4.tif	466	31.597	18.778	144.123
																							80	B4.tif	480	31.869	19.177	99.036
																							81	B4.tif	1718	77.261	28.312	6.753
																							82	B4.tif	1570	64.662	30.914	164.389
																							83	B4.tif	931	44.191	26.824	147.559
																							84	B4.tif	612	33.914	22.977	31.361
																							85	B4.tif	469	29.13	20.499	163.82
																							86	B4.tif	580	52.018	14.197	126.74
																							87	B4.tif	501	36.893	17.29	161.034
																							88	B4.tif	269	25.391	13.489	164.664
																							89	B4.tif	290	32.404	11.395	144.129
																							90	B4.tif	766	53.223	18.325	106.408
																							91	B4.tif	878	52.955	21.11	26.766
																							92	B4.tif	640	39.409	20.677	130.929
																							93	B4.tif	345	26.559	16.539	123.3
																							94	B4.tif	279	24.971	14.226	103.709
																							95	B4.tif	512	37.51	17.379	155.91
																							96	B4.tif	934	47.77	24.894	93.831
																							97	B4.tif	473	31.399	19.18	153.969
																							98	B4.tif	252	20.579	15.591	109.107
																							99	B4.tif	497	28.437	22.253	112.983
																							100	B4.tif	304	27.075	14.296	93.575
																							101	B4.tif	430	37.91	14.442	5.399
																							102	B4.tif	308	26.197	14.97	37.046
																							103	B4.tif	502	38.092	16.78	56.012
																							104	B4.tif	285	27.791	13.057	64.954
																							NUMBER		AVERAGE AREA
																							104		710.981
																							Num avg		Avg
																							96.5		801.597

## Sheet: Pooled
		Plaque Number
	parasites/well	WT				T130A
	10	8	6	2	5.5	4	13	1	1.5
	100	47	89	22.5	27.5	31	44	40	16
	200	62	85	52	69	69	74	75	32
	500	142	136	120	122	136	145	153	96.5
		Plaque Area (mm^2)
	parasites/well	WT				T130A
	10	0.197438	0.174595	0.100423	0.103269	0.179352	0.230007	0.109044	0.086676
	100	0.272238	0.266374	0.168698	0.148851	0.228317	0.188894	0.173217	0.109001
	200	0.279713	0.330293	0.150061	0.175953	0.216005	0.228803	0.253224	0.10844
	500	0.33595	0.249207	0.165873	0.216887	0.394486	0.244589	0.325148	0.186772
