# Supplementary material for: MyosinA is a druggable target in the widespread protozoan parasite Toxoplasma gondii
Source: PLoS Biol. 2023 May 8;21(5):e3002110. doi: 10.1371/journal.pbio.3002110 (PMC10185354; doi:10.1371/journal.pbio.3002110)
Supplement: S17 Data — (XLSX) [file pbio.3002110.s033.xlsx]

## Sheet: Sheet1
			50 parasites							1000 parasites
			% survival							% survival
			RH		T130A					RH		T130A
days post infection	0		100		100					100		100
	1		100		100					100		100
	2		100		100					100		100
	3		100		100					100		100
	4		100		100					100		100
	5		100		100					100		100
	6		100		100					100		77
	7		100		88					33		22
	8		66		55					11		0
	9		11		11					0		0
	10		0		0					0		0
	11		0		0					0		0
