# Supplementary material for: MyosinA is a druggable target in the widespread protozoan parasite Toxoplasma gondii
Source: PLoS Biol. 2023 May 8;21(5):e3002110. doi: 10.1371/journal.pbio.3002110 (PMC10185354; doi:10.1371/journal.pbio.3002110)
Supplement: S18 Data — (XLSX) [file pbio.3002110.s034.xlsx]

## Sheet: 20220511
Date (Biological Replicate):	20220511																														20220511
Condition:	T130A 20uM KNX-002																														T130A DMSO
Replicate:	1										2										3										1										2
	Position										Position										Position										Position										Position
	====================										====================										====================										====================										====================
	Position X	Position Y	Position Z	Unit	Category	Collection	Time	TrackID	ID		Position X	Position Y	Position Z	Unit	Category	Collection	Time	TrackID	ID		Position X	Position Y	Position Z	Unit	Category	Collection	Time	TrackID	ID		Position X	Position Y	Position Z	Unit	Category	Collection	Time	TrackID	ID		Position X	Position Y	Position Z	Unit	Category	Collection	Time	TrackID	ID
	1615.32	2903.38	-20	um	Spot	Position	2	1003331502	3331502		-1586.29	1729.85	-15.7728	um	Spot	Position	2	1003669241	3669241		-762.296	2610.51	-20	um	Spot	Position	2	1000000032	32		118.01	2142.53	-9.21265	um	Spot	Position	2	1000000303	303		-852.394	2962.35	-17.6001	um	Spot	Position	2	1000000145	145
	1623.52	2943.99	-17.0092	um	Spot	Position	2	1003331644	3331644		-1527.06	1737.26	-15.3013	um	Spot	Position	2	1003669267	3669267		-738.42	2670	-20	um	Spot	Position	2	1000000139	139		120.31	2197.29	-7.19041	um	Spot	Position	2	1000000343	343		-859.89	2939.23	-15.2696	um	Spot	Position	2	1000000172	172
	1653.2	2922.3	-20	um	Spot	Position	2	1003331986	3331986		-1474.2	1771.92	-18.8196	um	Spot	Position	2	1003669703	3669703		-754.959	2650.79	-13.1063	um	Spot	Position	2	1000000192	192		180.82	2152.09	-20	um	Spot	Position	2	1000000431	431		-832.326	2988.77	-7.49249	um	Spot	Position	2	1000000283	283
	1712.57	2917.57	-5.25065	um	Spot	Position	2	1003332353	3332353		-1298.46	1785	-15.3408	um	Spot	Position	2	1003670878	3670878		-590.339	2655.98	-20	um	Spot	Position	2	1000000606	606		291.75	2149.56	-16.0389	um	Spot	Position	2	1000000922	922		-894.641	2970.3	-5.42126	um	Spot	Position	2	1000000317	317
	1743.52	2898.1	-8.28441	um	Spot	Position	2	1003332726	3332726		-1204.3	1752.87	-6.10295	um	Spot	Position	2	1003671649	3671649		-523.344	2664.05	-20	um	Spot	Position	2	1000000869	869		346.84	2187.37	-20	um	Spot	Position	2	1000001182	1182		-778.212	2943.61	-16.6913	um	Spot	Position	2	1000000515	515
	1820.44	2898.19	-10.0004	um	Spot	Position	2	1003333108	3333108		-954.591	1765.18	-20	um	Spot	Position	2	1003672837	3672837		-487.651	2598.17	-18.8373	um	Spot	Position	2	1000000883	883		357.819	2134.67	-17.0974	um	Spot	Position	2	1000001231	1231		-794.029	2924.73	-7.68041	um	Spot	Position	2	1000000649	649
	1963.14	2931.43	-8.13293	um	Spot	Position	2	1003333553	3333553		-1289.27	1821.99	-10.5902	um	Spot	Position	2	1003675036	3675036		-545.694	2601.98	-14.2367	um	Spot	Position	2	1000000905	905		344.583	2173.88	-15.6313	um	Spot	Position	2	1000001246	1246		-751.981	2927.01	-7.46266	um	Spot	Position	2	1000000657	657
	1983.9	2903.99	-13.92	um	Spot	Position	2	1003333828	3333828		-1208.54	1805.5	-15.9321	um	Spot	Position	2	1003675410	3675410		-448.155	2590.95	-20	um	Spot	Position	2	1000001057	1057		316.804	2149.83	-14.743	um	Spot	Position	2	1000001261	1261		-761.37	2956.36	-7.2023	um	Spot	Position	2	1000000660	660
	2083.08	2920.4	-20	um	Spot	Position	2	1003334067	3334067		-959.542	1833.08	-7.88576	um	Spot	Position	2	1003677054	3677054		-467.104	2628.59	-20	um	Spot	Position	2	1000001095	1095		335.505	2177.42	-15.4884	um	Spot	Position	2	1000001268	1268		-741.587	2962.13	-5.98558	um	Spot	Position	2	1000000674	674
	2072.65	2936.62	-20	um	Spot	Position	2	1003334088	3334088		-1256.63	1896.96	-4.81684	um	Spot	Position	2	1003679732	3679732		-424.674	2644.91	-17.2012	um	Spot	Position	2	1000001147	1147		367.866	2132.29	-8.18283	um	Spot	Position	2	1000001352	1352		-725.885	2991.04	-20	um	Spot	Position	2	1000000818	818
	2105.93	2966.03	-20	um	Spot	Position	2	1003334141	3334141		-1158.06	1930.44	-15.2809	um	Spot	Position	2	1003679999	3679999		-340.388	2591.39	-20	um	Spot	Position	2	1000001291	1291		399.437	2200.28	-20	um	Spot	Position	2	1000001544	1544		-676.85	2919.38	-17.4365	um	Spot	Position	2	1000000842	842
	1637.92	3010.93	-18.57	um	Spot	Position	2	1003335268	3335268		-1141.67	1939.67	-4.86129	um	Spot	Position	2	1003680215	3680215		-377.397	2605.16	-15.779	um	Spot	Position	2	1000001401	1401		450.185	2194.74	-15.0448	um	Spot	Position	2	1000001606	1606		-654.859	2943.46	-13.1817	um	Spot	Position	2	1000000909	909
	1699.22	3017.47	-12.8167	um	Spot	Position	2	1003335339	3335339		-1055.72	1890.62	-16.3773	um	Spot	Position	2	1003680411	3680411		-396.922	2625.58	-15.3296	um	Spot	Position	2	1000001412	1412		396.17	2158.06	-13.2915	um	Spot	Position	2	1000001636	1636		-701.293	2970.39	-13.1909	um	Spot	Position	2	1000000911	911
	1749.1	3011.02	-17.9323	um	Spot	Position	2	1003335653	3335653		-958.923	1920.29	-20	um	Spot	Position	2	1003680762	3680762		-345.429	2637.99	-5.69859	um	Spot	Position	2	1000001540	1540		450.682	2207.84	-6.60469	um	Spot	Position	2	1000001739	1739		-665.915	2972.26	-11.5636	um	Spot	Position	2	1000000926	926
	1771.8	2991.47	-13.6036	um	Spot	Position	2	1003335694	3335694		-1580.64	1719.86	-1.40652	um	Spot	Position	2	1003681205	3681205		-307.222	2593.9	-20	um	Spot	Position	2	1000001560	1560		432.603	2209.43	-6.39793	um	Spot	Position	2	1000001751	1751		-574.469	2975.74	-20	um	Spot	Position	2	1000001169	1169
	1848.93	3006.94	-20	um	Spot	Position	2	1003335926	3335926		-1527.92	1716.48	0.902519	um	Spot	Position	2	1003681266	3681266		-261.597	2597.44	-20	um	Spot	Position	2	1000001563	1563		553.374	2170.86	-18.2358	um	Spot	Position	2	1000001926	1926		-635.083	2994.89	-18.4351	um	Spot	Position	2	1000001217	1217
	1826.25	2985.35	-13.4863	um	Spot	Position	2	1003336096	3336096		-1551.16	1738.37	6.06933	um	Spot	Position	2	1003681369	3681369		-281.785	2619.11	-10.9073	um	Spot	Position	2	1000001725	1725		555.463	2136.58	-14.192	um	Spot	Position	2	1000001991	1991		-647.23	2983.3	-7.81601	um	Spot	Position	2	1000001372	1372
	1917.85	3021.31	-13.4859	um	Spot	Position	2	1003336487	3336487		-1463.77	1738.89	8.43688	um	Spot	Position	2	1003681802	3681802		-319.325	2664.63	-10.7926	um	Spot	Position	2	1000001733	1733		480.851	2201.21	-9.6171	um	Spot	Position	2	1000002068	2068		-601.512	2949.71	-5.35321	um	Spot	Position	2	1000001404	1404
	2036.93	3030.46	-20	um	Spot	Position	2	1003336785	3336785		-1463.5	1733.66	11.1728	um	Spot	Position	2	1003681880	3681880		-271.662	2672.18	-11.3491	um	Spot	Position	2	1000001734	1734		527.973	2163.6	-4.9571	um	Spot	Position	2	1000002161	2161		-557.349	2966.52	-13.0168	um	Spot	Position	2	1000001601	1601
	2002.98	3042.6	-8.78781	um	Spot	Position	2	1003336975	3336975		-1291.33	1781.74	6.92232	um	Spot	Position	2	1003682662	3682662		-280.084	2656.31	-6.22085	um	Spot	Position	2	1000001774	1774		561.566	2158.42	-13.3469	um	Spot	Position	2	1000002398	2398		-559.684	2968.04	-10.3675	um	Spot	Position	2	1000001647	1647
	2169.47	3043.37	-18.3671	um	Spot	Position	2	1003337591	3337591		-1020.67	1755.35	-3.87174	um	Spot	Position	2	1003684175	3684175		-198.706	2612.28	-18.941	um	Spot	Position	2	1000001853	1853		566.649	2170.2	-12.2016	um	Spot	Position	2	1000002423	2423		-465.532	2933.72	-20	um	Spot	Position	2	1000001742	1742
	1578.01	3057.79	-20	um	Spot	Position	2	1003337788	3337788		-1461.98	1799.04	1.81147	um	Spot	Position	2	1003685104	3685104		-217.097	2608.66	-18.2494	um	Spot	Position	2	1000001857	1857		617.015	2170.01	-4.66412	um	Spot	Position	2	1000002519	2519		-447.52	2950.19	-20	um	Spot	Position	2	1000001775	1775
	1587.27	3096.29	-20	um	Spot	Position	2	1003337867	3337867		-1096.73	1823.59	3.88357	um	Spot	Position	2	1003687171	3687171		-229.908	2612.38	-14.8336	um	Spot	Position	2	1000001867	1867		701.052	2167.81	-20	um	Spot	Position	2	1000002601	2601		-430.904	2958.81	-14.3724	um	Spot	Position	2	1000001916	1916
	1699.06	3093.54	-18.967	um	Spot	Position	2	1003338332	3338332		-1555.51	1901.91	8.2525	um	Spot	Position	2	1003688037	3688037		-212.802	2599.9	-13.8943	um	Spot	Position	2	1000001878	1878		655.871	2203.81	-20	um	Spot	Position	2	1000002653	2653		-485.665	2973.64	-12.6798	um	Spot	Position	2	1000001933	1933
	1696.11	3109.76	-10.6946	um	Spot	Position	2	1003338453	3338453		-1438.01	1920.63	-3.84939	um	Spot	Position	2	1003688508	3688508		-223.358	2649.32	-13.8301	um	Spot	Position	2	1000001882	1882		662.523	2183.41	-14.4301	um	Spot	Position	2	1000002724	2724		-326.844	2921.9	-13.0451	um	Spot	Position	2	1000002245	2245
	1669.09	3057.04	-9.68785	um	Spot	Position	2	1003338466	3338466		-1284.96	1945.86	-0.649559	um	Spot	Position	2	1003689001	3689001		-213.612	2643.96	-12.9275	um	Spot	Position	2	1000001884	1884		662.853	2174.43	-7.18381	um	Spot	Position	2	1000002831	2831		-326.404	2964.97	-6.74455	um	Spot	Position	2	1000002343	2343
	1670.3	3100.87	-6.78847	um	Spot	Position	2	1003338520	3338520		-1070.07	1910.46	10.7025	um	Spot	Position	2	1003690412	3690412		-157.235	2666.45	-8.64814	um	Spot	Position	2	1000001914	1914		677.737	2206.98	-4.78203	um	Spot	Position	2	1000002871	2871		-310.166	2961.12	-20	um	Spot	Position	2	1000002450	2450
	1874.2	3108.32	-15.7213	um	Spot	Position	2	1003339218	3339218		-1589.77	1720.59	14.9966	um	Spot	Position	2	1003690855	3690855		-188.749	2611.86	-5.86937	um	Spot	Position	2	1000001930	1930		138.728	2243.02	-12.2863	um	Spot	Position	2	1000003093	3093		-252.941	2967.21	-12.9462	um	Spot	Position	2	1000002581	2581
	1852.53	3121.82	-14.1475	um	Spot	Position	2	1003339265	3339265		-1528.06	1784.65	16.2918	um	Spot	Position	2	1003690912	3690912		-174.56	2671.29	-6.04926	um	Spot	Position	2	1000001934	1934		66.249	2248.78	-8.98113	um	Spot	Position	2	1000003140	3140		-269.17	2976.17	-13.4506	um	Spot	Position	2	1000002583	2583
	1921.87	3066.16	-20	um	Spot	Position	2	1003339501	3339501		-996.553	1790.8	16.0046	um	Spot	Position	2	1003693452	3693452		-814.283	2709.41	-7.59355	um	Spot	Position	2	1000002197	2197		136.46	2275.6	-5.05262	um	Spot	Position	2	1000003207	3207		-295.297	2939.04	-7.97922	um	Spot	Position	2	1000002638	2638
	1935.62	3067.31	-6.82343	um	Spot	Position	2	1003339886	3339886		-1414.67	1815.82	12.9809	um	Spot	Position	2	1003694368	3694368		-696.872	2734.8	-15.8921	um	Spot	Position	2	1000002398	2398		284.782	2283.82	-13.347	um	Spot	Position	2	1000003784	3784		-272.075	2935.61	-6.33751	um	Spot	Position	2	1000002658	2658
	2033.36	3117.46	-19.2209	um	Spot	Position	2	1003340085	3340085		-1145.91	1863.12	12.0614	um	Spot	Position	2	1003695415	3695415		-691.601	2728.28	-15.4261	um	Spot	Position	2	1000002410	2410		249.318	2219.08	-5.75199	um	Spot	Position	2	1000003904	3904		-879.133	3061.3	-19.2295	um	Spot	Position	2	1000002829	2829
	2015.48	3127.89	-9.56959	um	Spot	Position	2	1003340213	3340213		-1537.95	1897.87	15.749	um	Spot	Position	2	1003696485	3696485		-638.025	2699.21	-15.3334	um	Spot	Position	2	1000002697	2697		362.09	2259.58	-20	um	Spot	Position	2	1000004021	4021		-876.131	3056.99	-15.8472	um	Spot	Position	2	1000002865	2865
	2118.21	3085.7	-18.661	um	Spot	Position	2	1003340445	3340445		-1522.46	1938.07	16.6632	um	Spot	Position	2	1003696525	3696525		-519.987	2729.45	-14.9505	um	Spot	Position	2	1000003014	3014		365.771	2233.4	-8.06401	um	Spot	Position	2	1000004226	4226		-843.329	3005.79	-11.5475	um	Spot	Position	2	1000002934	2934
	2128.48	3086.8	-15.0037	um	Spot	Position	2	1003340497	3340497		-1475.64	1911.92	16.5482	um	Spot	Position	2	1003696887	3696887		-491.942	2707.07	-7.49964	um	Spot	Position	2	1000003124	3124		393.229	2283.07	-4.71561	um	Spot	Position	2	1000004278	4278		-817.581	3014.93	-16.1914	um	Spot	Position	2	1000003247	3247
	1718.54	2900.93	0.269711	um	Spot	Position	2	1003341983	3341983		-1194	1912.03	12.9271	um	Spot	Position	2	1003697859	3697859		-410.503	2694.9	-17.267	um	Spot	Position	2	1000003279	3279		461.505	2252.53	-20	um	Spot	Position	2	1000004359	4359		-786.865	3043.23	-15.6348	um	Spot	Position	2	1000003253	3253
	1759.6	2896.15	1.62718	um	Spot	Position	2	1003342039	3342039		-1115.93	1915.2	11.942	um	Spot	Position	2	1003698184	3698184		-461.42	2691.08	-14.3588	um	Spot	Position	2	1000003310	3310		395.2	2262.9	-20	um	Spot	Position	2	1000004374	4374		-757.987	3034.01	-6.89278	um	Spot	Position	2	1000003387	3387
	1830.51	2941.6	4.01496	um	Spot	Position	2	1003342513	3342513		-1189.05	1907.86	16.5827	um	Spot	Position	2	1003698332	3698332		-449.237	2707.51	-5.8911	um	Spot	Position	2	1000003422	3422		404.316	2275.3	-20	um	Spot	Position	2	1000004392	4392		-727.785	3052.01	-20	um	Spot	Position	2	1000003537	3537
	2040.9	2929.96	10.914	um	Spot	Position	2	1003343515	3343515		-1035.8	1941.65	11.7952	um	Spot	Position	2	1003698519	3698519		-330.636	2743.32	-20	um	Spot	Position	2	1000003531	3531		396.066	2260.71	-14.7659	um	Spot	Position	2	1000004483	4483		-719.781	3041.57	-19.4878	um	Spot	Position	2	1000003585	3585
	2142.29	2944.45	5.92561	um	Spot	Position	2	1003344200	3344200		-957.646	1926.55	15.8498	um	Spot	Position	2	1003698908	3698908		-385.532	2725.7	-19.204	um	Spot	Position	2	1000003550	3550		422.399	2265.57	-13.3348	um	Spot	Position	2	1000004514	4514		-714.658	3008.51	-16.9107	um	Spot	Position	2	1000003594	3594
	1765.37	3011.14	5.3412	um	Spot	Position	2	1003345409	3345409		-1586.38	1730.01	-16.1707	um	Spot	Position	3	1003669241	3699314		-352.396	2736.48	-18.4131	um	Spot	Position	2	1000003556	3556		530.002	2251.43	-20	um	Spot	Position	2	1000004730	4730		-727.894	3043.83	-15.9379	um	Spot	Position	2	1000003607	3607
	1815.79	2994.66	9.42233	um	Spot	Position	2	1003345890	3345890		-1527.09	1737.26	-15.3253	um	Spot	Position	3	1003669267	3699338		-375.014	2715.16	-12.756	um	Spot	Position	2	1000003603	3603		680.003	2257.59	-10.065	um	Spot	Position	2	1000005738	5738		-719.643	3001.93	-6.53413	um	Spot	Position	2	1000003715	3715
	1828.67	3033.06	8.69038	um	Spot	Position	2	1003345901	3345901		-1474.21	1771.91	-19.4283	um	Spot	Position	3	1003669703	3699789		-332.896	2732.18	-11.2071	um	Spot	Position	2	1000003624	3624		656.823	2267.09	-10.17	um	Spot	Position	2	1000005739	5739		-701.626	3005.2	-7.46054	um	Spot	Position	2	1000003716	3716
	1861.77	2993.32	9.93176	um	Spot	Position	2	1003345910	3345910		-1298.44	1784.87	-15.3651	um	Spot	Position	3	1003670878	3700977		-348.838	2703.36	-6.53749	um	Spot	Position	2	1000003671	3671		653.353	2285.18	-5.1665	um	Spot	Position	2	1000005809	5809		-697.598	3060.94	-6.61006	um	Spot	Position	2	1000003728	3728
	2047.14	3023.22	-1.4714	um	Spot	Position	2	1003346815	3346815		-1204.28	1752.88	-6.03685	um	Spot	Position	3	1003671649	3701706		-366.995	2687.74	-5.25253	um	Spot	Position	2	1000003699	3699		90.3374	2368.35	-13.6953	um	Spot	Position	2	1000006002	6002		-571.623	3046.66	-20	um	Spot	Position	2	1000003825	3825
	1792.54	3091.75	4.03784	um	Spot	Position	2	1003348509	3348509		-954.66	1765.1	-20	um	Spot	Position	3	1003672837	3702881		-259.592	2751.71	-20	um	Spot	Position	2	1000003821	3821		129.742	2308.2	-13.2025	um	Spot	Position	2	1000006006	6006		-632.114	3073.62	-20	um	Spot	Position	2	1000003861	3861
	1827.99	3084.41	10.1426	um	Spot	Position	2	1003349041	3349041		-1289.2	1822.23	-10.2885	um	Spot	Position	3	1003675036	3705139		-305.168	2693.05	-11.6346	um	Spot	Position	2	1000003899	3899		141.937	2341.83	-7.00859	um	Spot	Position	2	1000006102	6102		-577.965	3041.82	-18.3661	um	Spot	Position	2	1000003882	3882
	1923.01	3130.29	6.77726	um	Spot	Position	2	1003349381	3349381		-1208.52	1805.52	-15.9024	um	Spot	Position	3	1003675410	3705480		-264.609	2707.02	-11.1089	um	Spot	Position	2	1000003913	3913		163.438	2357.21	-20	um	Spot	Position	2	1000006261	6261		-611.261	3040.05	-14.1012	um	Spot	Position	2	1000003925	3925
	2040.1	3126.94	-0.947624	um	Spot	Position	2	1003349594	3349594		-959.54	1833.07	-7.92264	um	Spot	Position	3	1003677054	3707146		-191.721	2684.42	-20	um	Spot	Position	2	1000003978	3978		261.937	2342.36	-20	um	Spot	Position	2	1000006587	6587		-542.104	3073.46	-14.6061	um	Spot	Position	2	1000004236	4236
	2031.12	3124.32	3.19669	um	Spot	Position	2	1003349686	3349686		-1256.73	1897.01	-4.76603	um	Spot	Position	3	1003679732	3709838		-225.358	2703.65	-20	um	Spot	Position	2	1000004000	4000		261.304	2365.45	-11.7133	um	Spot	Position	2	1000006760	6760		-556.186	3042.62	-13.499	um	Spot	Position	2	1000004268	4268
	1866.66	2956.97	11.5473	um	Spot	Position	2	1003351705	3351705		-1158.07	1930.46	-15.2881	um	Spot	Position	3	1003679999	3710104		-181.369	2719.72	-20	um	Spot	Position	2	1000004017	4017		242.112	2359.16	-8.63614	um	Spot	Position	2	1000006808	6808		-562.182	3078.09	-7.1127	um	Spot	Position	2	1000004363	4363
	1895.28	2914.9	16.3181	um	Spot	Position	2	1003352126	3352126		-1141.83	1939.74	-4.91002	um	Spot	Position	3	1003680215	3710310		-159.961	2753.98	-20	um	Spot	Position	2	1000004051	4051		327.234	2317.86	-20	um	Spot	Position	2	1000006935	6935		-472.477	3034.94	-16.8488	um	Spot	Position	2	1000004529	4529
	2094.64	2961.81	15.7639	um	Spot	Position	2	1003352834	3352834		-1055.69	1890.56	-16.4536	um	Spot	Position	3	1003680411	3710499		-170.281	2744.9	-19.4888	um	Spot	Position	2	1000004057	4057		336.924	2369.3	-20	um	Spot	Position	2	1000007021	7021		-481.329	3033.51	-13.0071	um	Spot	Position	2	1000004571	4571
	1623.66	3035.45	16.5966	um	Spot	Position	2	1003353519	3353519		-958.681	1920.12	-20	um	Spot	Position	3	1003680762	3710881		-202.365	2678.16	-14.8195	um	Spot	Position	2	1000004081	4081		457.258	2301.65	-4.94302	um	Spot	Position	2	1000007644	7644		-464.302	3064.13	-11.8222	um	Spot	Position	2	1000004593	4593
	1769.35	3047.61	16.4687	um	Spot	Position	2	1003354157	3354157		-1580.57	1719.88	-1.35505	um	Spot	Position	3	1003681205	3711290		-187.402	2748	-12.8262	um	Spot	Position	2	1000004119	4119		515	2332.84	-15.8976	um	Spot	Position	2	1000007813	7813		-411.269	3062.24	-5.23722	um	Spot	Position	2	1000004703	4703
	1919.72	3014.17	15.1688	um	Spot	Position	2	1003354721	3354721		-1527.9	1716.64	0.987864	um	Spot	Position	3	1003681266	3711330		-191.187	2693.48	-10.597	um	Spot	Position	2	1000004136	4136		560.291	2349.94	-12.1366	um	Spot	Position	2	1000007868	7868		-388.461	3066.3	-6.69987	um	Spot	Position	2	1000004969	4969
	1565.53	3110.31	11.7863	um	Spot	Position	2	1003355869	3355869		-1551.17	1738.38	6.09485	um	Spot	Position	3	1003681369	3711439		-207.808	2742.98	-4.68567	um	Spot	Position	2	1000004220	4220		517.914	2360.73	-11.7773	um	Spot	Position	2	1000007871	7871		-272.644	3050.75	-20	um	Spot	Position	2	1000005094	5094
	1746.21	3075.61	15.9745	um	Spot	Position	2	1003356640	3356640		-1463.78	1738.85	8.40692	um	Spot	Position	3	1003681802	3711864		-782.758	2767.01	-20	um	Spot	Position	2	1000004236	4236		491.616	2358.47	-6.13056	um	Spot	Position	2	1000007967	7967		-301.932	3059.17	-20	um	Spot	Position	2	1000005100	5100
	2087.32	3105.02	16.3724	um	Spot	Position	2	1003357907	3357907		-1463.53	1733.65	11.0963	um	Spot	Position	3	1003681880	3711930		-755.193	2791.36	-20	um	Spot	Position	2	1000004272	4272		599.553	2314.19	-14.4073	um	Spot	Position	2	1000008205	8205		-293.478	3067.56	-16.8494	um	Spot	Position	2	1000005148	5148
	1615.59	2903.83	-20	um	Spot	Position	3	1003331502	3358456		-1291.29	1781.74	6.9616	um	Spot	Position	3	1003682662	3712750		-709.72	2785.19	-20	um	Spot	Position	2	1000004574	4574		608.3	2304.94	-10.9721	um	Spot	Position	2	1000008260	8260		-303.98	2998.82	-14.7915	um	Spot	Position	2	1000005158	5158
	1623.48	2943.93	-16.8587	um	Spot	Position	3	1003331644	3358605		-1020.69	1755.39	-3.79044	um	Spot	Position	3	1003684175	3714165		-725.887	2821.79	-18.0955	um	Spot	Position	2	1000004630	4630		667.676	2341.05	-8.23374	um	Spot	Position	2	1000008695	8695		-249.758	3014.47	-14.3763	um	Spot	Position	2	1000005173	5173
	1653.24	2922.31	-20	um	Spot	Position	3	1003331986	3358930		-1461.93	1799.06	1.82564	um	Spot	Position	3	1003685104	3715092		-672.242	2803.66	-15.9069	um	Spot	Position	2	1000004640	4640		700.141	2352.54	-5.95598	um	Spot	Position	2	1000008734	8734		-314.44	3031.37	-13.2226	um	Spot	Position	2	1000005187	5187
	1712.56	2917.57	-5.21415	um	Spot	Position	3	1003332353	3359312		-1096.69	1823.53	3.73071	um	Spot	Position	3	1003687171	3717221		-698.959	2779.57	-14.0129	um	Spot	Position	2	1000004657	4657		112.539	2143.61	0.0210705	um	Spot	Position	2	1000008797	8797		-285.254	3060.66	-8.26278	um	Spot	Position	2	1000005229	5229
	1743.56	2898.01	-8.27713	um	Spot	Position	3	1003332726	3359691		-1555.53	1901.91	8.15448	um	Spot	Position	3	1003688037	3718088		-606.014	2768.37	-10.9737	um	Spot	Position	2	1000004984	4984		84.313	2162.61	2.05157	um	Spot	Position	2	1000008823	8823		-247.756	3037.51	-7.24335	um	Spot	Position	2	1000005238	5238
	1820.43	2898.24	-9.98163	um	Spot	Position	3	1003333108	3360107		-1437.97	1920.45	-3.99517	um	Spot	Position	3	1003688508	3718550		-583.34	2815.93	-10.7866	um	Spot	Position	2	1000004990	4990		216.279	2175.86	-4.10904	um	Spot	Position	2	1000008980	8980		-870.648	3105.47	-20	um	Spot	Position	2	1000005317	5317
	1963.17	2931.49	-8.11883	um	Spot	Position	3	1003333553	3360539		-1284.94	1945.83	-0.730389	um	Spot	Position	3	1003689001	3719068		-616.717	2780.53	-9.41764	um	Spot	Position	2	1000005014	5014		203.664	2153.39	3.1322	um	Spot	Position	2	1000009106	9106		-861.324	3100.27	-13.6189	um	Spot	Position	2	1000005445	5445
	1983.86	2904	-14.0007	um	Spot	Position	3	1003333828	3360829		-1070.09	1910.4	10.657	um	Spot	Position	3	1003690412	3720477		-496.791	2783.71	-16.6908	um	Spot	Position	2	1000005212	5212		215.804	2188	7.93341	um	Spot	Position	2	1000009218	9218		-871.929	3119.54	-9.04562	um	Spot	Position	2	1000005546	5546
	2083.12	2920.29	-20	um	Spot	Position	3	1003334067	3361091		-1589.79	1720.57	14.8879	um	Spot	Position	3	1003690855	3720911		-559.471	2822.22	-12.5882	um	Spot	Position	2	1000005262	5262		297.558	2191.34	2.83987	um	Spot	Position	2	1000009409	9409		-680.925	3093.99	-20	um	Spot	Position	2	1000005988	5988
	2072.76	2936.69	-20	um	Spot	Position	3	1003334088	3361116		-1527.99	1784.67	16.3092	um	Spot	Position	3	1003690912	3720965		-507.703	2830.58	-11.5849	um	Spot	Position	2	1000005277	5277		300.346	2170.27	11.074	um	Spot	Position	2	1000009554	9554		-716.945	3132.03	-16.9499	um	Spot	Position	2	1000006093	6093
	2105.83	2966.01	-20	um	Spot	Position	3	1003334141	3361158		-996.609	1790.81	15.8963	um	Spot	Position	3	1003693452	3723599		-566.454	2822.43	-10.14	um	Spot	Position	2	1000005304	5304		339.592	2201.77	-3.70414	um	Spot	Position	2	1000009582	9582		-675.134	3102.31	-15.0994	um	Spot	Position	2	1000006109	6109
	1637.93	3010.91	-18.3632	um	Spot	Position	3	1003335268	3362314		-1414.54	1815.92	12.9694	um	Spot	Position	3	1003694368	3724489		-497.69	2834.75	-9.4542	um	Spot	Position	2	1000005322	5322		347.499	2159.26	4.57708	um	Spot	Position	2	1000009755	9755		-728.58	3157.81	-8.1553	um	Spot	Position	2	1000006207	6207
	1699.25	3017.47	-12.8218	um	Spot	Position	3	1003335339	3362398		-1145.91	1863.12	12.0327	um	Spot	Position	3	1003695415	3725581		-551.593	2777.62	-8.23715	um	Spot	Position	2	1000005326	5326		420.298	2149.05	-1.45825	um	Spot	Position	2	1000009935	9935		-655.697	3150.48	-5.29758	um	Spot	Position	2	1000006252	6252
	1749.07	3011.05	-17.829	um	Spot	Position	3	1003335653	3362705		-1538	1897.92	15.7295	um	Spot	Position	3	1003696485	3726673		-479.496	2769.76	-20	um	Spot	Position	2	1000005396	5396		462.327	2176.94	-1.12563	um	Spot	Position	2	1000009943	9943		-662.028	3158.37	-4.73774	um	Spot	Position	2	1000006254	6254
	1771.81	2991.46	-13.736	um	Spot	Position	3	1003335694	3362742		-1522.5	1938.04	16.5622	um	Spot	Position	3	1003696525	3726696		-452.737	2771.11	-20	um	Spot	Position	2	1000005398	5398		472.828	2198.06	3.47023	um	Spot	Position	2	1000010010	10010		-571.815	3099.38	-20	um	Spot	Position	2	1000006291	6291
	1848.95	3006.88	-20	um	Spot	Position	3	1003335926	3363003		-1475.55	1911.91	16.5077	um	Spot	Position	3	1003696887	3727045		-415.566	2789.53	-20	um	Spot	Position	2	1000005423	5423		444.067	2177.89	6.95465	um	Spot	Position	2	1000010079	10079		-610.624	3107.74	-20	um	Spot	Position	2	1000006300	6300
	1826.29	2985.39	-13.68	um	Spot	Position	3	1003336096	3363151		-1193.99	1912.03	12.7808	um	Spot	Position	3	1003697859	3728041		-437.786	2815.18	-13.8984	um	Spot	Position	2	1000005511	5511		436.012	2142.44	7.94779	um	Spot	Position	2	1000010087	10087		-629.438	3089.9	-10.9991	um	Spot	Position	2	1000006492	6492
	1917.86	3021.35	-13.5889	um	Spot	Position	3	1003336487	3363588		-1116.03	1915.24	11.8639	um	Spot	Position	3	1003698184	3728370		-351.861	2810.9	-20	um	Spot	Position	2	1000005708	5708		544.75	2143.44	-4.38981	um	Spot	Position	2	1000010173	10173		-600.606	3093.38	-11.3884	um	Spot	Position	2	1000006493	6493
	2036.96	3030.43	-20	um	Spot	Position	3	1003336785	3363889		-1188.86	1907.98	16.6665	um	Spot	Position	3	1003698332	3728533		-346.794	2813.38	-20	um	Spot	Position	2	1000005713	5713		561.457	2179.6	6.1384	um	Spot	Position	2	1000010386	10386		-549.034	3154.71	-20	um	Spot	Position	2	1000006711	6711
	2003	3042.59	-8.86042	um	Spot	Position	3	1003336975	3364080		-1035.71	1941.64	11.804	um	Spot	Position	3	1003698519	3728693		-386.199	2830.76	-17.8565	um	Spot	Position	2	1000005750	5750		561.179	2182.36	7.46023	um	Spot	Position	2	1000010413	10413		-447.85	3151.83	-16.9897	um	Spot	Position	2	1000007026	7026
	2169.46	3043.35	-18.4059	um	Spot	Position	3	1003337591	3364674		-957.682	1926.6	15.8803	um	Spot	Position	3	1003698908	3729071		-392.02	2836.01	-15.5705	um	Spot	Position	2	1000005765	5765		606.721	2171.54	-2.37917	um	Spot	Position	2	1000010539	10539		-460.252	3087.88	-11.0231	um	Spot	Position	2	1000007089	7089
	1578.01	3057.71	-20	um	Spot	Position	3	1003337788	3364867		-1586.47	1730.09	-15.9068	um	Spot	Position	4	1003669241	3729491		-382.221	2777.34	-14.7367	um	Spot	Position	2	1000005769	5769		604.846	2163.61	8.96587	um	Spot	Position	2	1000010741	10741		-479.859	3114.52	-6.20717	um	Spot	Position	2	1000007158	7158
	1587.27	3096.18	-20	um	Spot	Position	3	1003337867	3364933		-1527.05	1737.29	-15.2386	um	Spot	Position	4	1003669267	3729513		-298.207	2814.05	-17.8767	um	Spot	Position	2	1000006022	6022		695.115	2164.37	11.0936	um	Spot	Position	2	1000011055	11055		-311.966	3150.22	-20	um	Spot	Position	2	1000007633	7633
	1699.12	3093.46	-20	um	Spot	Position	3	1003338332	3365326		-1474.16	1772.02	-19.3377	um	Spot	Position	4	1003669703	3729954		-305.866	2766.26	-12.0634	um	Spot	Position	2	1000006076	6076		226.357	2260.5	-2.47169	um	Spot	Position	2	1000011436	11436		-251.192	3151.5	-20	um	Spot	Position	2	1000007635	7635
	1696.1	3109.64	-10.7321	um	Spot	Position	3	1003338453	3365501		-1298.47	1784.97	-15.2523	um	Spot	Position	4	1003670878	3731074		-275.6	2759.35	-11.3333	um	Spot	Position	2	1000006084	6084		209.547	2282.06	-1.99681	um	Spot	Position	2	1000011443	11443		-306.046	3128.87	-19.4326	um	Spot	Position	2	1000007651	7651
	1669.11	3057.02	-9.3998	um	Spot	Position	3	1003338466	3365530		-1204.27	1752.9	-6.10302	um	Spot	Position	4	1003671649	3731849		-260.637	2786.72	-4.62244	um	Spot	Position	2	1000006174	6174		180.811	2290.25	7.29216	um	Spot	Position	2	1000011621	11621		-278.133	3116.34	-12.4983	um	Spot	Position	2	1000007709	7709
	1670.31	3100.9	-6.79731	um	Spot	Position	3	1003338520	3365578		-954.468	1765.21	-20	um	Spot	Position	4	1003672837	3733028		-183.936	2823.17	-20	um	Spot	Position	2	1000006245	6245		190.226	2269.02	8.31046	um	Spot	Position	2	1000011634	11634		-242.275	3092.11	-10.7198	um	Spot	Position	2	1000007718	7718
	1874.2	3108.32	-15.7079	um	Spot	Position	3	1003339218	3366277		-1289.19	1822.49	-10.4135	um	Spot	Position	4	1003675036	3735241		-226.176	2802.59	-11.7336	um	Spot	Position	2	1000006302	6302		164.648	2236.06	9.20636	um	Spot	Position	2	1000011644	11644		-860.012	2968.9	-3.82617	um	Spot	Position	2	1000007807	7807
	1852.47	3121.82	-14.0885	um	Spot	Position	3	1003339265	3366323		-1208.48	1805.47	-15.93	um	Spot	Position	4	1003675410	3735610		-181.918	2771.48	-11.1779	um	Spot	Position	2	1000006305	6305		186.863	2253.91	9.27776	um	Spot	Position	2	1000011649	11649		-828.314	2937.19	-3.38815	um	Spot	Position	2	1000007814	7814
	1921.88	3065.89	-20	um	Spot	Position	3	1003339501	3366545		-959.578	1833.08	-7.84882	um	Spot	Position	4	1003677054	3737250		-809.798	2629.05	-3.58394	um	Spot	Position	2	1000006385	6385		261.394	2215.73	9.89336	um	Spot	Position	2	1000011956	11956		-869.956	2993.28	10.9774	um	Spot	Position	2	1000008102	8102
	1935.63	3067.34	-6.86834	um	Spot	Position	3	1003339886	3366900		-1256.79	1897.04	-4.6744	um	Spot	Position	4	1003679732	3739890		-609.557	2608.61	-2.45063	um	Spot	Position	2	1000006852	6852		418.633	2228.34	-2.44694	um	Spot	Position	2	1000012372	12372		-776.523	2949.04	-1.33706	um	Spot	Position	2	1000008148	8148
	2033.39	3117.45	-19.2911	um	Spot	Position	3	1003340085	3367121		-1158.07	1930.47	-15.2229	um	Spot	Position	4	1003679999	3740162		-522.114	2657.16	-2.76914	um	Spot	Position	2	1000007122	7122		453.819	2291.95	0.468534	um	Spot	Position	2	1000012420	12420		-709.093	2966.51	0.0436306	um	Spot	Position	2	1000008442	8442
	2015.52	3127.94	-9.4021	um	Spot	Position	3	1003340213	3367270		-1142	1939.73	-4.88649	um	Spot	Position	4	1003680215	3740370		-461.217	2615.02	10.3002	um	Spot	Position	2	1000007593	7593		395.679	2233.06	1.22432	um	Spot	Position	2	1000012427	12427		-674.177	2964.68	2.49675	um	Spot	Position	2	1000008470	8470
	2118.18	3085.73	-18.3675	um	Spot	Position	3	1003340445	3367490		-1055.71	1890.58	-16.4475	um	Spot	Position	4	1003680411	3740563		-412.347	2634.01	9.76944	um	Spot	Position	2	1000007595	7595		457.896	2242.97	1.03238	um	Spot	Position	2	1000012430	12430		-692.824	2964.8	6.29932	um	Spot	Position	2	1000008533	8533
	2128.56	3086.84	-15.1086	um	Spot	Position	3	1003340497	3367515		-958.562	1920.22	-20	um	Spot	Position	4	1003680762	3740921		-453.385	2667.07	9.88211	um	Spot	Position	2	1000007603	7603		492.325	2277.09	3.00891	um	Spot	Position	2	1000012765	12765		-660.98	2935.36	7.11116	um	Spot	Position	2	1000008544	8544
	1718.49	2900.92	0.14625	um	Spot	Position	3	1003341983	3369021		-1580.54	1719.91	-1.34043	um	Spot	Position	4	1003681205	3741370		-329.307	2624.15	-3.35218	um	Spot	Position	2	1000007648	7648		493.581	2229.71	6.90986	um	Spot	Position	2	1000012825	12825		-730.087	2951.87	6.7414	um	Spot	Position	2	1000008548	8548
	1759.51	2896.21	1.81146	um	Spot	Position	3	1003342039	3369058		-1527.83	1716.69	1.13219	um	Spot	Position	4	1003681266	3741419		-325.851	2659.13	10.1953	um	Spot	Position	2	1000007834	7834		588.028	2220.07	-3.47331	um	Spot	Position	2	1000012926	12926		-630.306	2966.44	1.60382	um	Spot	Position	2	1000008722	8722
	1830.51	2941.7	4.18396	um	Spot	Position	3	1003342513	3369545		-1551.15	1738.39	5.9018	um	Spot	Position	4	1003681369	3741529		-348.134	2590.95	11.3988	um	Spot	Position	2	1000007838	7838		589.117	2291.47	0.174007	um	Spot	Position	2	1000012980	12980		-512.13	2939.05	-3.86794	um	Spot	Position	2	1000008939	8939
	2040.88	2930.05	10.9305	um	Spot	Position	3	1003343515	3370545		-1463.74	1738.9	8.38688	um	Spot	Position	4	1003681802	3741986		-223.616	2639.24	-1.34323	um	Spot	Position	2	1000008082	8082		592.531	2251.02	5.96662	um	Spot	Position	2	1000013080	13080		-501.358	2987.51	-0.629248	um	Spot	Position	2	1000008994	8994
	2142.27	2944.36	5.96365	um	Spot	Position	3	1003344200	3371190		-1463.47	1733.65	11.1357	um	Spot	Position	4	1003681880	3742053		-235.636	2636.02	5.33866	um	Spot	Position	2	1000008151	8151		138.005	2330.2	-3.95515	um	Spot	Position	2	1000013476	13476		-532.254	2936.08	0.362907	um	Spot	Position	2	1000009001	9001
	1765.53	3011.22	5.40118	um	Spot	Position	3	1003345409	3372397		-1291.31	1781.74	6.9187	um	Spot	Position	4	1003682662	3742865		-230.173	2646.4	11.1135	um	Spot	Position	2	1000008227	8227		114.791	2343.47	-3.4135	um	Spot	Position	2	1000013498	13498		-515.047	2924.65	9.07944	um	Spot	Position	2	1000009159	9159
	1815.79	2994.65	9.4662	um	Spot	Position	3	1003345890	3372881		-1020.69	1755.43	-3.92434	um	Spot	Position	4	1003684175	3744335		-774.492	2682.52	-1.615	um	Spot	Position	2	1000008267	8267		86.5109	2325.99	1.19074	um	Spot	Position	2	1000013560	13560		-447.711	2958.56	7.02115	um	Spot	Position	2	1000009440	9440
	1828.72	3033.06	8.65463	um	Spot	Position	3	1003345901	3372890		-1461.92	1799.15	1.78633	um	Spot	Position	4	1003685104	3745313		-797.824	2728.8	-1.24779	um	Spot	Position	2	1000008289	8289		95.6574	2343.09	4.34539	um	Spot	Position	2	1000013610	13610		-274.315	2917.92	-3.30874	um	Spot	Position	2	1000009860	9860
	1862.12	2993.41	9.89392	um	Spot	Position	3	1003345910	3372896		-1096.72	1823.52	3.7969	um	Spot	Position	4	1003687171	3747430		-772.305	2743.24	1.0263	um	Spot	Position	2	1000008316	8316		110.835	2363.1	6.17066	um	Spot	Position	2	1000013642	13642		-310.562	2946.63	4.17855	um	Spot	Position	2	1000009940	9940
	2047.11	3023.16	-1.45133	um	Spot	Position	3	1003346815	3373839		-1555.54	1901.88	8.17771	um	Spot	Position	4	1003688037	3748290		-738.408	2735.94	1.66271	um	Spot	Position	2	1000008325	8325		130.856	2338.28	6.65134	um	Spot	Position	2	1000013652	13652		-243.597	2917.09	6.27489	um	Spot	Position	2	1000009964	9964
	1792.57	3091.78	4.03802	um	Spot	Position	3	1003348509	3375528		-1437.97	1920.28	-3.97063	um	Spot	Position	4	1003688508	3748759		-760.891	2742.97	6.5255	um	Spot	Position	2	1000008392	8392		151.018	2347.57	2.55075	um	Spot	Position	2	1000013835	13835		-290.216	2948.77	8.71954	um	Spot	Position	2	1000010013	10013
	1828.02	3084.41	10.2041	um	Spot	Position	3	1003349041	3376072		-1284.86	1945.74	-0.889862	um	Spot	Position	4	1003689001	3749297		-622.979	2713.41	5.08674	um	Spot	Position	2	1000008802	8802		202.507	2340.08	5.78441	um	Spot	Position	2	1000013874	13874		-257.462	2925.98	9.52538	um	Spot	Position	2	1000010026	10026
	1922.96	3130.29	6.83172	um	Spot	Position	3	1003349381	3376416		-1070.07	1910.37	10.6647	um	Spot	Position	4	1003690412	3750753		-606.284	2681.41	8.33951	um	Spot	Position	2	1000008848	8848		219.802	2346.1	11.0158	um	Spot	Position	2	1000013951	13951		-850.846	3005.58	7.10168	um	Spot	Position	2	1000010233	10233
	2040.13	3126.97	-0.952787	um	Spot	Position	3	1003349594	3376614		-1589.8	1720.57	14.7911	um	Spot	Position	4	1003690855	3751216		-487.825	2681.47	-2.68349	um	Spot	Position	2	1000008909	8909		309.015	2332.09	-3.46209	um	Spot	Position	2	1000013989	13989		-899.986	3077.77	8.53835	um	Spot	Position	2	1000010288	10288
	2031.05	3124.33	3.1029	um	Spot	Position	3	1003349686	3376708		-1527.97	1784.7	16.138	um	Spot	Position	4	1003690912	3751274		-537.387	2732.37	0.533649	um	Spot	Position	2	1000008960	8960		311.95	2326.07	0.715895	um	Spot	Position	2	1000014352	14352		-777.741	3019.53	-3.07842	um	Spot	Position	2	1000010354	10354
	1866.61	2956.98	11.5305	um	Spot	Position	3	1003351705	3378752		-996.633	1790.86	15.9669	um	Spot	Position	4	1003693452	3753858		-535.141	2740.72	0.88196	um	Spot	Position	2	1000008961	8961		312.706	2344.06	9.27127	um	Spot	Position	2	1000014530	14530		-783.647	3029.93	6.84908	um	Spot	Position	2	1000010554	10554
	1895.27	2914.9	16.2627	um	Spot	Position	3	1003352126	3379183		-1414.41	1815.93	12.8425	um	Spot	Position	4	1003694368	3754739		-545.468	2695.61	3.27525	um	Spot	Position	2	1000008980	8980		400.749	2328.03	-1.45417	um	Spot	Position	2	1000014638	14638		-671.614	3040.48	-0.906137	um	Spot	Position	2	1000010705	10705
	2094.7	2961.81	15.6426	um	Spot	Position	3	1003352834	3379890		-1145.91	1863.11	12.0965	um	Spot	Position	4	1003695415	3755818		-464.557	2740.33	9.33946	um	Spot	Position	2	1000009295	9295		419.327	2333	0.900923	um	Spot	Position	2	1000014675	14675		-666.436	3039.93	-0.175774	um	Spot	Position	2	1000010721	10721
	1623.64	3035.42	16.5078	um	Spot	Position	3	1003353519	3380565		-1538.04	1897.92	15.62	um	Spot	Position	4	1003696485	3756925		-392.961	2676.04	8.53634	um	Spot	Position	2	1000009534	9534		449.035	2340.65	7.45747	um	Spot	Position	2	1000014785	14785		-689.392	3077.33	8.03086	um	Spot	Position	2	1000010856	10856
	1769.41	3047.57	16.5716	um	Spot	Position	3	1003354157	3381213		-1522.56	1938.08	16.621	um	Spot	Position	4	1003696525	3756952		-316.174	2734.79	-3.96661	um	Spot	Position	2	1000009572	9572		584.263	2350.79	-1.1527	um	Spot	Position	2	1000015199	15199		-697.655	3040.34	9.50402	um	Spot	Position	2	1000010878	10878
	1919.68	3014.21	15.1876	um	Spot	Position	3	1003354721	3381739		-1475.45	1911.88	16.5609	um	Spot	Position	4	1003696887	3757287		-259.504	2679.94	-3.2533	um	Spot	Position	2	1000009575	9575		633.686	2305.5	8.72584	um	Spot	Position	2	1000015388	15388		-585.415	3009.3	-1.01756	um	Spot	Position	2	1000010954	10954
	1565.52	3110.32	11.7905	um	Spot	Position	3	1003355869	3382900		-1194.01	1912.02	12.8668	um	Spot	Position	4	1003697859	3758272		-288.687	2741.13	-2.96627	um	Spot	Position	2	1000009586	9586		655.402	2369.99	0.435261	um	Spot	Position	2	1000015530	15530		-582.29	3051.46	3.68547	um	Spot	Position	2	1000011067	11067
	1746.22	3075.61	16.0489	um	Spot	Position	3	1003356640	3383627		-1116.19	1915.24	11.8865	um	Spot	Position	4	1003698184	3758618		-274.786	2683.01	-0.344103	um	Spot	Position	2	1000009603	9603		663.034	2353.75	3.84646	um	Spot	Position	2	1000015589	15589		-542.342	3075.43	-0.308157	um	Spot	Position	2	1000011333	11333
	1836.08	3120.51	16.4908	um	Spot	Position	3	1003383911	3383911		-1188.79	1908.06	16.6098	um	Spot	Position	4	1003698332	3758782		-267.021	2686.72	4.91736	um	Spot	Position	2	1000009630	9630		299.826	2162.12	14.8859	um	Spot	Position	2	1000016377	16377		-532.814	3059.28	3.45432	um	Spot	Position	2	1000011387	11387
	2087.35	3104.98	16.4112	um	Spot	Position	3	1003357907	3384832		-1035.63	1941.62	11.6968	um	Spot	Position	4	1003698519	3758928		-175.522	2718.71	-3.84399	um	Spot	Position	2	1000009700	9700		380.632	2180.87	15.635	um	Spot	Position	2	1000016693	16693		-444.981	3041.37	7.83445	um	Spot	Position	2	1000011776	11776
	1615.69	2904.02	-20	um	Spot	Position	4	1003331502	3385382		-957.684	1926.59	15.7074	um	Spot	Position	4	1003698908	3759305		-160.56	2685.91	8.40229	um	Spot	Position	2	1000009839	9839		407.457	2170.7	16.292	um	Spot	Position	2	1000016972	16972		-446.641	3047.32	7.69052	um	Spot	Position	2	1000011777	11777
	1623.52	2943.91	-16.8588	um	Spot	Position	4	1003331644	3385525		-1586.5	1730.16	-15.883	um	Spot	Position	5	1003669241	3759738		-754.425	2763.37	-1.48166	um	Spot	Position	2	1000009939	9939		543.816	2134.16	16.2118	um	Spot	Position	2	1000017231	17231		-435.054	3065.71	10.6462	um	Spot	Position	2	1000011835	11835
	1653.29	2922.35	-20	um	Spot	Position	4	1003331986	3385863		-1527.07	1737.27	-15.3499	um	Spot	Position	5	1003669267	3759765		-772.546	2804.16	5.58915	um	Spot	Position	2	1000010017	10017		96.7016	2274.65	11.599	um	Spot	Position	2	1000017979	17979		-385.716	3055.34	11.2001	um	Spot	Position	2	1000012118	12118
	1712.58	2917.56	-5.29571	um	Spot	Position	4	1003332353	3386250		-1474.18	1771.91	-19.4182	um	Spot	Position	5	1003669703	3760225		-738.348	2760.85	6.77396	um	Spot	Position	2	1000010027	10027		124.531	2267.82	16.0686	um	Spot	Position	2	1000018087	18087		-305.876	3015.6	-3.13799	um	Spot	Position	2	1000012142	12142
	1743.54	2897.93	-8.39558	um	Spot	Position	4	1003332726	3386651		-1298.45	1784.89	-15.3266	um	Spot	Position	5	1003670878	3761410		-790.3	2800.91	8.08252	um	Spot	Position	2	1000010047	10047		258.17	2232.11	15.9766	um	Spot	Position	2	1000018626	18626		-311.818	3002.36	5.95701	um	Spot	Position	2	1000012280	12280
	1820.42	2898.24	-10.0198	um	Spot	Position	4	1003333108	3387066		-1204.28	1752.88	-6.06382	um	Spot	Position	5	1003671649	3762158		-600.079	2777.78	2.85727	um	Spot	Position	2	1000010480	10480		376.37	2217.07	14.832	um	Spot	Position	2	1000018909	18909		-276.9	3024.12	6.7898	um	Spot	Position	2	1000012301	12301
	1983.89	2904.03	-13.972	um	Spot	Position	4	1003333828	3387760		-954.636	1765.23	-20	um	Spot	Position	5	1003672837	3763311		-604.315	2769.51	3.60458	um	Spot	Position	2	1000010497	10497		697.051	2241.24	15.2783	um	Spot	Position	2	1000020072	20072		-881.162	3138.81	-2.25089	um	Spot	Position	2	1000012428	12428
	1963.23	2931.58	-8.07819	um	Spot	Position	4	1003333553	3387862		-1289.25	1822.59	-10.1765	um	Spot	Position	5	1003675036	3765539		-517.78	2777.13	4.53192	um	Spot	Position	2	1000010770	10770		124.449	2294.93	12.254	um	Spot	Position	2	1000020277	20277		-826.696	3091.11	10.7825	um	Spot	Position	2	1000012655	12655
	2083.13	2920.21	-20	um	Spot	Position	4	1003334067	3387980		-1208.5	1805.52	-15.8288	um	Spot	Position	5	1003675410	3765915		-490.816	2804.4	4.97415	um	Spot	Position	2	1000010776	10776		105.547	2305.46	13.0425	um	Spot	Position	2	1000020296	20296		-847.908	3132	11.1652	um	Spot	Position	2	1000012665	12665
	2072.71	2936.66	-20	um	Spot	Position	4	1003334088	3388008		-959.563	1833.03	-7.90893	um	Spot	Position	5	1003677054	3767579		-548.527	2762.24	8.77556	um	Spot	Position	2	1000010809	10809		217.065	2338.9	12.9743	um	Spot	Position	2	1000020551	20551		-756.553	3111.13	1.15517	um	Spot	Position	2	1000012758	12758
	2105.83	2966	-20	um	Spot	Position	4	1003334141	3388051		-1256.93	1897.11	-4.86313	um	Spot	Position	5	1003679732	3770271		-553.243	2811.09	10.3703	um	Spot	Position	2	1000010830	10830		160.036	2317.85	16.4568	um	Spot	Position	2	1000020619	20619		-751.671	3129.89	1.67604	um	Spot	Position	2	1000012783	12783
	1637.92	3010.94	-18.4675	um	Spot	Position	4	1003335268	3389219		-1158.08	1930.48	-15.2579	um	Spot	Position	5	1003679999	3770527		-544.011	2826.36	10.981	um	Spot	Position	2	1000010846	10846		117.945	2142.56	-9.28461	um	Spot	Position	3	1000000303	22863		-746.831	3141.74	3.6961	um	Spot	Position	2	1000012816	12816
	1699.29	3017.46	-12.774	um	Spot	Position	4	1003335339	3389290		-1142.16	1939.79	-4.89145	um	Spot	Position	5	1003680215	3770752		-409.109	2825.37	3.04341	um	Spot	Position	2	1000010958	10958		120.563	2196.93	-7.31341	um	Spot	Position	3	1000000343	22906		-776.74	3087.9	4.6732	um	Spot	Position	2	1000012826	12826
	1749	3011.04	-18.1724	um	Spot	Position	4	1003335653	3389617		-1055.71	1890.58	-16.5656	um	Spot	Position	5	1003680411	3770937		-414.871	2797.15	6.17229	um	Spot	Position	2	1000011004	11004		181.009	2151.98	-20	um	Spot	Position	3	1000000431	22999		-670.1	3082.97	3.71512	um	Spot	Position	2	1000013115	13115
	1771.8	2991.48	-13.6972	um	Spot	Position	4	1003335694	3389648		-958.853	1920.27	-20	um	Spot	Position	5	1003680762	3771303		-439.126	2757.95	7.76821	um	Spot	Position	2	1000011017	11017		291.89	2149.6	-16.0658	um	Spot	Position	3	1000000922	23501		-580.167	3126.28	10.1596	um	Spot	Position	2	1000013560	13560
	1849	3006.86	-20	um	Spot	Position	4	1003335926	3389906		-1580.49	1719.91	-1.2781	um	Spot	Position	5	1003681205	3771735		-363.922	2826.68	-0.703943	um	Spot	Position	2	1000011143	11143		346.816	2187.32	-20	um	Spot	Position	3	1000001182	23764		-636.739	3125.19	11.1567	um	Spot	Position	2	1000013574	13574
	1826.35	2985.35	-13.4082	um	Spot	Position	4	1003336096	3390072		-1527.77	1716.72	1.00599	um	Spot	Position	5	1003681266	3771770		-265.203	2765.87	1.40398	um	Spot	Position	2	1000011405	11405		357.937	2134.69	-17.1255	um	Spot	Position	3	1000001231	23806		-527.825	3136.64	5.38176	um	Spot	Position	2	1000013736	13736
	1917.88	3021.31	-13.4874	um	Spot	Position	4	1003336487	3390472		-1551.2	1738.37	6.08098	um	Spot	Position	5	1003681369	3771877		-276.181	2773.79	6.43352	um	Spot	Position	2	1000011463	11463		344.502	2173.92	-15.7228	um	Spot	Position	3	1000001246	23820		-552.749	3158.91	6.24256	um	Spot	Position	2	1000013768	13768
	2037.02	3030.4	-20	um	Spot	Position	4	1003336785	3390748		-1463.76	1738.86	8.39912	um	Spot	Position	5	1003681802	3772357		-238.495	2764.37	7.39495	um	Spot	Position	2	1000011471	11471		335.072	2177.64	-14.7578	um	Spot	Position	3	1000001268	23837		-295.821	3111.25	-4.08962	um	Spot	Position	2	1000014447	14447
	2002.97	3042.57	-8.83241	um	Spot	Position	4	1003336975	3390942		-1463.5	1733.65	11.1353	um	Spot	Position	5	1003681880	3772420		-253.514	2783.36	11.1059	um	Spot	Position	2	1000011522	11522		316.535	2149.82	-14.3916	um	Spot	Position	3	1000001261	23849		-248.561	3142.14	-2.92359	um	Spot	Position	2	1000014473	14473
	2169.45	3043.32	-18.1041	um	Spot	Position	4	1003337591	3391551		-1291.24	1781.72	7.0861	um	Spot	Position	5	1003682662	3773249		-191.621	2816.48	-2.17722	um	Spot	Position	2	1000011569	11569		367.882	2132.26	-8.10021	um	Spot	Position	3	1000001352	23920		-273.938	3158.93	-2.1469	um	Spot	Position	2	1000014487	14487
	1577.98	3057.61	-20	um	Spot	Position	4	1003337788	3391738		-1020.71	1755.41	-3.73127	um	Spot	Position	5	1003684175	3774678		-730.677	2615.32	13.9729	um	Spot	Position	2	1000011969	11969		399.452	2200.25	-20	um	Spot	Position	3	1000001544	24095		-275.594	3118.91	0.90283	um	Spot	Position	2	1000014526	14526
	1587.36	3096.28	-20	um	Spot	Position	4	1003337867	3391804		-1461.83	1799.19	1.81591	um	Spot	Position	5	1003685104	3775551		-715.602	2643.32	16.1671	um	Spot	Position	2	1000012012	12012		450.201	2194.76	-15.0322	um	Spot	Position	3	1000001606	24160		-292.05	3083.88	9.20143	um	Spot	Position	2	1000014632	14632
	1699.07	3093.48	-19.4966	um	Spot	Position	4	1003338332	3392274		-1096.73	1823.52	3.73643	um	Spot	Position	5	1003687171	3777600		-597.834	2658.05	16.6758	um	Spot	Position	2	1000012240	12240		396.22	2158.07	-13.1722	um	Spot	Position	3	1000001636	24187		-251.381	3134.54	8.68976	um	Spot	Position	2	1000014643	14643
	1696.02	3109.57	-10.9228	um	Spot	Position	4	1003338453	3392391		-1555.57	1901.9	8.28096	um	Spot	Position	5	1003688037	3778504		-492.352	2664.42	16.4016	um	Spot	Position	2	1000012453	12453		450.606	2208	-6.96622	um	Spot	Position	3	1000001739	24280		-716.567	2975.69	16.4778	um	Spot	Position	2	1000015366	15366
	1668.96	3057.02	-9.45321	um	Spot	Position	4	1003338466	3392418		-1437.98	1920.19	-3.88214	um	Spot	Position	5	1003688508	3778973		-424.237	2630.06	13.1	um	Spot	Position	2	1000012601	12601		432.633	2209.42	-6.18294	um	Spot	Position	3	1000001751	24295		-516.106	2933.6	14.3941	um	Spot	Position	2	1000015914	15914
	1670.33	3100.88	-6.70109	um	Spot	Position	4	1003338520	3392454		-1284.85	1945.75	-0.866179	um	Spot	Position	5	1003689001	3779482		-418.591	2616.96	15.9704	um	Spot	Position	2	1000012626	12626		553.347	2170.89	-18.2757	um	Spot	Position	3	1000001926	24477		-325.043	2970.72	14.765	um	Spot	Position	2	1000016488	16488
	1874.23	3108.29	-15.7216	um	Spot	Position	4	1003339218	3393175		-1070.06	1910.3	10.7224	um	Spot	Position	5	1003690412	3780883		-437.426	2659.04	16.5111	um	Spot	Position	2	1000012665	12665		555.445	2136.53	-14.3182	um	Spot	Position	3	1000001991	24522		-249.327	2982.43	16.0759	um	Spot	Position	2	1000016841	16841
	1852.47	3121.74	-13.9185	um	Spot	Position	4	1003339265	3393218		-1589.8	1720.54	14.9165	um	Spot	Position	5	1003690855	3781355		-456.569	2668.87	16.6045	um	Spot	Position	2	1000012667	12667		480.699	2201.17	-9.70213	um	Spot	Position	3	1000002068	24598		-829.358	3007.14	15.4956	um	Spot	Position	2	1000017031	17031
	1921.91	3066.16	-20	um	Spot	Position	4	1003339501	3393452		-1527.97	1784.69	16.2273	um	Spot	Position	5	1003690912	3781412		-322.264	2613.44	11.7028	um	Spot	Position	2	1000012779	12779		527.692	2163.58	-4.87093	um	Spot	Position	3	1000002161	24681		-903.325	3017.69	16.647	um	Spot	Position	2	1000017120	17120
	1935.64	3067.32	-6.79344	um	Spot	Position	4	1003339886	3393818		-996.634	1790.87	15.9396	um	Spot	Position	5	1003693452	3784019		-349.563	2603.18	16.4974	um	Spot	Position	2	1000012803	12803		561.491	2158.24	-13.5193	um	Spot	Position	3	1000002398	24909		-812.208	3010.26	12.2285	um	Spot	Position	2	1000017293	17293
	2033.47	3117.37	-19.4825	um	Spot	Position	4	1003340085	3394038		-1414.29	1815.99	12.8594	um	Spot	Position	5	1003694368	3784910		-211.549	2614.87	11.7094	um	Spot	Position	2	1000013131	13131		566.607	2170.15	-12.0708	um	Spot	Position	3	1000002423	24946		-797.815	3036.95	16.1079	um	Spot	Position	2	1000017418	17418
	2015.56	3127.98	-9.42427	um	Spot	Position	4	1003340213	3394203		-1145.91	1863.1	12.0377	um	Spot	Position	5	1003695415	3785968		-185.324	2644.5	16.6674	um	Spot	Position	2	1000013186	13186		617.077	2169.94	-4.72176	um	Spot	Position	3	1000002519	25038		-645.846	3063.43	12.4053	um	Spot	Position	2	1000017912	17912
	2118.19	3085.74	-18.5545	um	Spot	Position	4	1003340445	3394420		-1538.08	1897.94	15.7382	um	Spot	Position	5	1003696485	3787067		-735.692	2738.21	12.8713	um	Spot	Position	2	1000013297	13297		701.115	2168.17	-20	um	Spot	Position	3	1000002601	25112		-561.244	3007.52	14.0516	um	Spot	Position	2	1000018221	18221
	2128.59	3086.95	-14.9615	um	Spot	Position	4	1003340497	3394466		-1522.5	1938.1	16.5932	um	Spot	Position	5	1003696525	3787096		-551.342	2710.05	16.3776	um	Spot	Position	2	1000013949	13949		655.831	2203.81	-20	um	Spot	Position	3	1000002653	25166		-551.852	3031.43	16.573	um	Spot	Position	2	1000018336	18336
	1718.5	2900.9	0.198133	um	Spot	Position	4	1003341983	3395921		-1475.39	1911.89	16.5403	um	Spot	Position	5	1003696887	3787464		-487.95	2711.57	16.5068	um	Spot	Position	2	1000013970	13970		662.007	2183.14	-14.99	um	Spot	Position	3	1000002724	25214		-422.39	3051.56	14.7067	um	Spot	Position	2	1000018547	18547
	1759.5	2896.15	1.74138	um	Spot	Position	4	1003342039	3395970		-1194	1912	12.8761	um	Spot	Position	5	1003697859	3788421		-342.345	2675.23	16.6002	um	Spot	Position	2	1000014300	14300		662.896	2174.42	-6.84254	um	Spot	Position	3	1000002831	25338		-416.986	3052.1	16.2693	um	Spot	Position	2	1000018576	18576
	1830.54	2941.75	4.1345	um	Spot	Position	4	1003342513	3396469		-1116.3	1915.27	11.9572	um	Spot	Position	5	1003698184	3788747		-268.673	2707.24	15.15	um	Spot	Position	2	1000014462	14462		677.789	2206.98	-4.79147	um	Spot	Position	3	1000002871	25377		-447.943	3000.44	16.5708	um	Spot	Position	2	1000018584	18584
	2040.92	2930.05	11.0277	um	Spot	Position	4	1003343515	3397507		-1188.62	1908.16	16.5605	um	Spot	Position	5	1003698332	3788905		-553.976	2815.7	11.9406	um	Spot	Position	2	1000015414	15414		138.713	2243.03	-12.3613	um	Spot	Position	3	1000003093	25615		-439.125	3002.73	16.6249	um	Spot	Position	2	1000018585	18585
	2142.26	2944.31	5.90676	um	Spot	Position	4	1003344200	3398178		-1035.61	1941.61	11.8061	um	Spot	Position	5	1003698519	3789068		-522.015	2775.46	13.4646	um	Spot	Position	2	1000015420	15420		65.6862	2248.81	-9.34156	um	Spot	Position	3	1000003140	25666		-340.156	3022.45	11.9371	um	Spot	Position	2	1000018741	18741
	1765.78	3011.32	5.4783	um	Spot	Position	4	1003345409	3399381		-957.657	1926.66	15.778	um	Spot	Position	5	1003698908	3789440		-435.379	2796.74	14.0314	um	Spot	Position	2	1000015617	15617		136.336	2275.58	-4.68633	um	Spot	Position	3	1000003207	25721		-315.059	3019.46	13.8791	um	Spot	Position	2	1000019039	19039
	1828.72	3033.05	8.63509	um	Spot	Position	4	1003345901	3399872		-1586.51	1730.25	-15.9065	um	Spot	Position	6	1003669241	3789852		-408.136	2767.01	16.4576	um	Spot	Position	2	1000015637	15637		284.755	2283.78	-13.14	um	Spot	Position	3	1000003784	26300		-899.806	3133.97	13.9494	um	Spot	Position	2	1000019295	19295
	1862.47	2993.51	9.69965	um	Spot	Position	4	1003345910	3399884		-1527.08	1737.26	-15.3083	um	Spot	Position	6	1003669267	3789882		-448.613	2802.13	16.3282	um	Spot	Position	2	1000015644	15644		249.338	2219.06	-5.7323	um	Spot	Position	3	1000003904	26410		-745.213	3090.21	11.8773	um	Spot	Position	2	1000019510	19510
	1815.82	2994.62	9.5128	um	Spot	Position	4	1003345890	3399885		-1474.16	1771.93	-19.049	um	Spot	Position	6	1003669703	3790342		-387.324	2829.29	14.4764	um	Spot	Position	2	1000015832	15832		362.085	2259.57	-20	um	Spot	Position	3	1000004021	26533		-577.317	3128.58	13.9144	um	Spot	Position	2	1000020101	20101
	2047.12	3023.12	-1.49534	um	Spot	Position	4	1003346815	3400798		-1298.44	1784.91	-15.3104	um	Spot	Position	6	1003670878	3791526		-235.889	2772.58	12.9384	um	Spot	Position	2	1000016217	16217		365.781	2233.39	-8.08687	um	Spot	Position	3	1000004226	26735		-578.881	3148.57	13.6436	um	Spot	Position	2	1000020106	20106
	1792.6	3091.81	3.97211	um	Spot	Position	4	1003348509	3402551		-1204.28	1752.91	-6.04977	um	Spot	Position	6	1003671649	3792246		-214.268	2825.34	16.2128	um	Spot	Position	2	1000016271	16271		392.957	2282.86	-4.77401	um	Spot	Position	3	1000004278	26797		-616.449	3080.66	16.6675	um	Spot	Position	2	1000020178	20178
	1828.03	3084.43	10.191	um	Spot	Position	4	1003349041	3403097		-954.57	1765.21	-20	um	Spot	Position	6	1003672837	3793452		-194.969	2786.16	16.6317	um	Spot	Position	2	1000016281	16281		461.547	2252.66	-20	um	Spot	Position	3	1000004359	26880		-425.592	3117.3	13.0112	um	Spot	Position	2	1000020623	20623
	1922.96	3130.29	6.75126	um	Spot	Position	4	1003349381	3403442		-1289.2	1822.79	-10.224	um	Spot	Position	6	1003675036	3795752		-194.749	2794.42	16.5456	um	Spot	Position	2	1000016285	16285		395.761	2262.81	-20	um	Spot	Position	3	1000004374	26896		-475.58	3123.85	16.6352	um	Spot	Position	2	1000020723	20723
	2040.18	3126.95	-1.00697	um	Spot	Position	4	1003349594	3403640		-1208.48	1805.5	-15.8672	um	Spot	Position	6	1003675410	3796126		-762.365	2610.49	-20	um	Spot	Position	3	1000000032	16425		404.241	2275.32	-20	um	Spot	Position	3	1000004392	26920		-260.898	3150.29	15.8437	um	Spot	Position	2	1000021264	21264
	2031.03	3124.3	3.1436	um	Spot	Position	4	1003349686	3403748		-959.549	1833.06	-7.89087	um	Spot	Position	6	1003677054	3797750		-738.428	2669.98	-20	um	Spot	Position	3	1000000139	16517		396.1	2260.63	-14.8067	um	Spot	Position	3	1000004483	27009		-852.448	2962.13	-17.7556	um	Spot	Position	3	1000000145	21534
	1866.53	2956.94	11.6092	um	Spot	Position	4	1003351705	3405749		-1257.07	1897.16	-4.81455	um	Spot	Position	6	1003679732	3800450		-754.976	2650.78	-13.1792	um	Spot	Position	3	1000000192	16570		422.476	2265.57	-13.4763	um	Spot	Position	3	1000004514	27040		-859.887	2939.39	-15.1243	um	Spot	Position	3	1000000172	21563
	1895.29	2914.86	16.2348	um	Spot	Position	4	1003352126	3406163		-1158.07	1930.49	-15.1698	um	Spot	Position	6	1003679999	3800710		-590.309	2656.14	-20	um	Spot	Position	3	1000000606	16969		530.378	2251.25	-20	um	Spot	Position	3	1000004730	27249		-832.311	2988.6	-7.50673	um	Spot	Position	3	1000000283	21670
	2094.69	2961.85	15.5904	um	Spot	Position	4	1003352834	3406860		-1142.27	1939.8	-4.88869	um	Spot	Position	6	1003680215	3800937		-523.606	2664.09	-20	um	Spot	Position	3	1000000869	17234		680.346	2257.88	-9.97568	um	Spot	Position	3	1000005738	28268		-894.877	2969.91	-5.47422	um	Spot	Position	3	1000000317	21706
	1623.65	3035.48	16.5461	um	Spot	Position	4	1003353519	3407573		-1055.7	1890.51	-16.4485	um	Spot	Position	6	1003680411	3801122		-487.558	2598.19	-19.0734	um	Spot	Position	3	1000000883	17247		656.672	2266.96	-9.73448	um	Spot	Position	3	1000005739	28270		-778.173	2943.59	-16.6915	um	Spot	Position	3	1000000515	21888
	1769.53	3047.72	16.5868	um	Spot	Position	4	1003354157	3408220		-959.118	1919.74	-20	um	Spot	Position	6	1003680762	3801482		-545.898	2602.16	-14.0706	um	Spot	Position	3	1000000905	17270		653.053	2285.28	-5.05036	um	Spot	Position	3	1000005809	28354		-793.965	2924.78	-7.70711	um	Spot	Position	3	1000000649	22006
	1919.73	3014.19	15.1788	um	Spot	Position	4	1003354721	3408732		-1580.51	1719.92	-1.37426	um	Spot	Position	6	1003681205	3801906		-466.879	2628.81	-20	um	Spot	Position	3	1000001095	17445		90.3165	2368.26	-13.7838	um	Spot	Position	3	1000006002	28560		-751.99	2927.04	-7.33829	um	Spot	Position	3	1000000657	22018
	1565.52	3110.33	11.7141	um	Spot	Position	4	1003355869	3409876		-1527.77	1716.74	1.25946	um	Spot	Position	6	1003681266	3801948		-424.704	2644.85	-17.385	um	Spot	Position	3	1000001147	17494		129.765	2308.15	-13.0867	um	Spot	Position	3	1000006006	28563		-761.404	2956.3	-7.20943	um	Spot	Position	3	1000000660	22025
	1746.17	3075.57	15.9483	um	Spot	Position	4	1003356640	3410602		-1551.15	1738.34	6.05599	um	Spot	Position	6	1003681369	3802069		-340.32	2591.29	-20	um	Spot	Position	3	1000001291	17646		142.055	2341.62	-6.71784	um	Spot	Position	3	1000006102	28655		-741.561	2962.12	-5.95556	um	Spot	Position	3	1000000674	22038
	1835.96	3120.73	16.4281	um	Spot	Position	4	1003383911	3410925		-1463.76	1738.86	8.43434	um	Spot	Position	6	1003681802	3802528		-377.418	2605.14	-15.6059	um	Spot	Position	3	1000001401	17745		163.439	2357.14	-20	um	Spot	Position	3	1000006261	28817		-725.864	2991.05	-20	um	Spot	Position	3	1000000818	22198
	2087.33	3104.91	16.2817	um	Spot	Position	4	1003357907	3411792		-1463.53	1733.61	11.1477	um	Spot	Position	6	1003681880	3802597		-396.932	2625.57	-15.1314	um	Spot	Position	3	1000001412	17760		262.028	2342.44	-20	um	Spot	Position	3	1000006587	29161		-676.854	2919.54	-17.2054	um	Spot	Position	3	1000000842	22222
	1615.29	2903.88	-20	um	Spot	Position	5	1003331502	3412339		-1291.21	1781.76	6.99268	um	Spot	Position	6	1003682662	3803387		-345.451	2637.98	-5.60238	um	Spot	Position	3	1000001540	17870		261.334	2365.44	-11.5244	um	Spot	Position	3	1000006760	29323		-655.085	2943.32	-13.3227	um	Spot	Position	3	1000000909	22279
	1623.46	2943.85	-16.9234	um	Spot	Position	5	1003331644	3412478		-1020.72	1755.46	-3.7875	um	Spot	Position	6	1003684175	3804829		-307.212	2593.93	-20	um	Spot	Position	3	1000001560	17891		242.121	2359.12	-8.49051	um	Spot	Position	3	1000006808	29403		-701.227	2970.29	-13.1688	um	Spot	Position	3	1000000911	22282
	1653.29	2922.3	-20	um	Spot	Position	5	1003331986	3412821		-1461.85	1799.3	1.85001	um	Spot	Position	6	1003685104	3805812		-261.276	2598	-18.6104	um	Spot	Position	3	1000001563	17986		327.352	2317.78	-20	um	Spot	Position	3	1000006935	29502		-665.477	2972.15	-11.8005	um	Spot	Position	3	1000000926	22301
	1712.6	2917.5	-5.29763	um	Spot	Position	5	1003332353	3413183		-1096.68	1823.53	3.76507	um	Spot	Position	6	1003687171	3807883		-281.792	2619.14	-10.94	um	Spot	Position	3	1000001725	18054		336.747	2369.25	-20	um	Spot	Position	3	1000007021	29584		-574.691	2975.71	-20	um	Spot	Position	3	1000001169	22555
	1743.53	2897.77	-8.29545	um	Spot	Position	5	1003332726	3413570		-1555.54	1901.88	8.19188	um	Spot	Position	6	1003688037	3808736		-319.301	2664.7	-10.7973	um	Spot	Position	3	1000001733	18056		457.155	2301.27	-4.72646	um	Spot	Position	3	1000007644	30185		-635.101	2994.76	-18.3675	um	Spot	Position	3	1000001217	22600
	1820.4	2898.15	-9.95192	um	Spot	Position	5	1003333108	3413950		-1438	1920.03	-3.8219	um	Spot	Position	6	1003688508	3809207		-271.639	2672.1	-11.335	um	Spot	Position	3	1000001734	18057		514.984	2332.78	-15.8147	um	Spot	Position	3	1000007813	30362		-647.202	2983.28	-7.9151	um	Spot	Position	3	1000001372	22756
	1963.22	2931.54	-8.09465	um	Spot	Position	5	1003333553	3414376		-1284.74	1945.64	-0.7458	um	Spot	Position	6	1003689001	3809704		-280.072	2656.38	-6.17026	um	Spot	Position	3	1000001774	18111		560.409	2349.74	-12.0855	um	Spot	Position	3	1000007868	30420		-601.289	2949.76	-5.39487	um	Spot	Position	3	1000001404	22808
	1983.86	2903.99	-14.0251	um	Spot	Position	5	1003333828	3414652		-1070.06	1910.29	10.6146	um	Spot	Position	6	1003690412	3811159		-198.715	2612.25	-18.513	um	Spot	Position	3	1000001853	18192		517.897	2360.68	-11.7687	um	Spot	Position	3	1000007871	30425		-557.316	2966.52	-13.0293	um	Spot	Position	3	1000001601	23003
	2083.15	2920.12	-20	um	Spot	Position	5	1003334067	3414894		-1589.82	1720.53	14.9807	um	Spot	Position	6	1003690855	3811632		-217.084	2608.69	-18.1814	um	Spot	Position	3	1000001857	18194		491.649	2358.56	-6.14649	um	Spot	Position	3	1000007967	30522		-559.695	2968.03	-10.4417	um	Spot	Position	3	1000001647	23047
	2072.84	2936.74	-20	um	Spot	Position	5	1003334088	3414921		-1527.97	1784.72	16.2316	um	Spot	Position	6	1003690912	3811694		-229.918	2612.41	-14.886	um	Spot	Position	3	1000001867	18207		599.554	2314.21	-14.3447	um	Spot	Position	3	1000008205	30761		-465.705	2933.9	-20	um	Spot	Position	3	1000001742	23156
	2105.77	2966.04	-20	um	Spot	Position	5	1003334141	3414971		-996.635	1790.93	15.9197	um	Spot	Position	6	1003693452	3814337		-212.855	2599.98	-14.0605	um	Spot	Position	3	1000001878	18212		608.201	2304.81	-11.0756	um	Spot	Position	3	1000008260	30806		-447.068	2950.16	-20	um	Spot	Position	3	1000001775	23185
	1637.88	3010.98	-18.5146	um	Spot	Position	5	1003335268	3416156		-1414.24	1816	12.7309	um	Spot	Position	6	1003694368	3815259		-223.385	2649.38	-13.754	um	Spot	Position	3	1000001882	18216		667.758	2341.02	-8.10098	um	Spot	Position	3	1000008695	31288		-430.49	2958.92	-14.5144	um	Spot	Position	3	1000001916	23293
	1699.32	3017.45	-12.786	um	Spot	Position	5	1003335339	3416252		-1145.9	1863.12	12.045	um	Spot	Position	6	1003695415	3816314		-213.58	2644.24	-12.9277	um	Spot	Position	3	1000001884	18222		700.127	2352.56	-5.83434	um	Spot	Position	3	1000008734	31321		-485.78	2973.78	-13.035	um	Spot	Position	3	1000001933	23329
	1748.99	3011.04	-17.9955	um	Spot	Position	5	1003335653	3416572		-1538.12	1897.95	15.7287	um	Spot	Position	6	1003696485	3817373		-157.235	2666.35	-8.73984	um	Spot	Position	3	1000001914	18258		112.573	2143.29	0.286709	um	Spot	Position	3	1000008797	31389		-327.009	2921.76	-13.1066	um	Spot	Position	3	1000002245	23648
	1771.8	2991.48	-13.7591	um	Spot	Position	5	1003335694	3416608		-1522.52	1938.08	16.6461	um	Spot	Position	6	1003696525	3817403		-188.759	2611.83	-5.71306	um	Spot	Position	3	1000001930	18279		84.2936	2162.6	2.09831	um	Spot	Position	3	1000008823	31418		-326.422	2964.97	-6.95917	um	Spot	Position	3	1000002343	23740
	1848.97	3006.92	-20	um	Spot	Position	5	1003335926	3416873		-1475.32	1911.9	16.5128	um	Spot	Position	6	1003696887	3817759		-174.589	2671.31	-5.82495	um	Spot	Position	3	1000001934	18289		216.345	2175.76	-4.135	um	Spot	Position	3	1000008980	31588		-310.17	2961.02	-20	um	Spot	Position	3	1000002450	23853
	1826.41	2985.42	-13.5597	um	Spot	Position	5	1003336096	3417034		-1194.03	1911.99	12.881	um	Spot	Position	6	1003697859	3818756		-814.31	2709.35	-7.44883	um	Spot	Position	3	1000002197	18549		203.827	2153.41	3.21839	um	Spot	Position	3	1000009106	31701		-269.161	2976.17	-13.5836	um	Spot	Position	3	1000002583	23976
	1917.92	3021.32	-13.4301	um	Spot	Position	5	1003336487	3417483		-1116.49	1915.36	11.8572	um	Spot	Position	6	1003698184	3819112		-696.995	2734.77	-15.8595	um	Spot	Position	3	1000002398	18730		215.953	2188.09	7.43685	um	Spot	Position	3	1000009218	31787		-252.807	2967.29	-12.8573	um	Spot	Position	3	1000002581	23991
	2036.97	3030.42	-20	um	Spot	Position	5	1003336785	3417794		-1188.55	1908.28	16.6072	um	Spot	Position	6	1003698332	3819277		-691.516	2728.29	-15.3633	um	Spot	Position	3	1000002410	18739		297.623	2191.28	2.9247	um	Spot	Position	3	1000009409	32004		-295.325	2939.03	-8.07198	um	Spot	Position	3	1000002638	24054
	2002.97	3042.59	-8.88184	um	Spot	Position	5	1003336975	3417986		-1035.58	1941.64	11.8735	um	Spot	Position	6	1003698519	3819448		-637.88	2699.05	-15.04	um	Spot	Position	3	1000002697	19032		301.051	2169.55	11.3148	um	Spot	Position	3	1000009554	32158		-271.964	2935.63	-6.47202	um	Spot	Position	3	1000002658	24082
	2169.48	3043.34	-19.1911	um	Spot	Position	5	1003337591	3418622		-957.654	1926.69	15.8336	um	Spot	Position	6	1003698908	3819832		-519.871	2729.44	-14.9047	um	Spot	Position	3	1000003014	19341		339.895	2201.73	-3.78303	um	Spot	Position	3	1000009582	32182		-879.15	3061.3	-19.1543	um	Spot	Position	3	1000002829	24250
	1577.79	3057.62	-20	um	Spot	Position	5	1003337788	3418821		-1586.55	1730.36	-15.8911	um	Spot	Position	7	1003669241	3820250		-491.672	2707.03	-7.35442	um	Spot	Position	3	1000003124	19455		365.914	2183.03	-3.11111	um	Spot	Position	3	1000032197	32197		-876.073	3056.82	-15.7247	um	Spot	Position	3	1000002865	24273
	1587.27	3096.15	-20	um	Spot	Position	5	1003337867	3418884		-1527.1	1737.23	-15.1198	um	Spot	Position	7	1003669267	3820280		-410.436	2694.9	-17.2834	um	Spot	Position	3	1000003279	19600		347.646	2159.42	5.10173	um	Spot	Position	3	1000009755	32337		-843.273	3005.81	-11.5701	um	Spot	Position	3	1000002934	24342
	1699.07	3093.48	-20	um	Spot	Position	5	1003338332	3419308		-1474.18	1771.96	-19.0232	um	Spot	Position	7	1003669703	3820719		-461.438	2691.02	-14.2441	um	Spot	Position	3	1000003310	19630		420.444	2148.98	-1.5998	um	Spot	Position	3	1000009935	32518		-817.574	3014.94	-16.129	um	Spot	Position	3	1000003247	24631
	1695.96	3109.55	-10.8352	um	Spot	Position	5	1003338453	3419501		-1298.49	1784.99	-15.277	um	Spot	Position	7	1003670878	3821865		-449.129	2707.4	-5.90468	um	Spot	Position	3	1000003422	19748		462.304	2176.97	-1.16952	um	Spot	Position	3	1000009943	32545		-786.739	3043.11	-15.7171	um	Spot	Position	3	1000003253	24635
	1668.95	3056.99	-9.44799	um	Spot	Position	5	1003338466	3419524		-1204.28	1752.87	-5.99402	um	Spot	Position	7	1003671649	3822597		-385.662	2725.73	-20	um	Spot	Position	3	1000003550	19842		472.799	2198.04	3.47513	um	Spot	Position	3	1000010010	32628		-758.171	3033.33	-7.26915	um	Spot	Position	3	1000003387	24762
	1670.34	3100.93	-6.69709	um	Spot	Position	5	1003338520	3419581		-954.448	1765.26	-20	um	Spot	Position	7	1003672837	3823763		-330.601	2743.37	-20	um	Spot	Position	3	1000003531	19858		443.775	2177.89	7.27427	um	Spot	Position	3	1000010079	32697		-727.649	3051.98	-20	um	Spot	Position	3	1000003537	24912
	1874.22	3108.31	-15.8043	um	Spot	Position	5	1003339218	3420306		-1289.22	1823.12	-10.1106	um	Spot	Position	7	1003675036	3825981		-352.434	2736.49	-18.3229	um	Spot	Position	3	1000003556	19882		436.284	2142.89	8.31858	um	Spot	Position	3	1000010087	32711		-719.788	3041.76	-18.9955	um	Spot	Position	3	1000003585	24960
	1852.45	3121.72	-13.9159	um	Spot	Position	5	1003339265	3420352		-1208.52	1805.52	-15.8835	um	Spot	Position	7	1003675410	3826332		-375.009	2715.15	-12.824	um	Spot	Position	3	1000003603	19930		544.783	2143.41	-4.32842	um	Spot	Position	3	1000010173	32798		-714.687	3008.53	-16.8998	um	Spot	Position	3	1000003594	24971
	1921.98	3066.15	-20	um	Spot	Position	5	1003339501	3420579		-959.566	1833.05	-7.93574	um	Spot	Position	7	1003677054	3827954		-332.973	2732.23	-11.049	um	Spot	Position	3	1000003624	19959		561.226	2182.32	7.41489	um	Spot	Position	3	1000010413	33047		-727.838	3043.88	-15.8351	um	Spot	Position	3	1000003607	24987
	1935.62	3067.29	-6.82792	um	Spot	Position	5	1003339886	3420965		-1257.11	1897.22	-4.78998	um	Spot	Position	7	1003679732	3830595		-348.802	2703.39	-6.50179	um	Spot	Position	3	1000003671	19999		607.009	2171.34	-2.33595	um	Spot	Position	3	1000010539	33169		-701.634	3005.18	-7.40919	um	Spot	Position	3	1000003716	25111
	2033.36	3117.44	-20	um	Spot	Position	5	1003340085	3421153		-1158.08	1930.5	-15.2058	um	Spot	Position	7	1003679999	3830879		-367.004	2687.39	-5.10867	um	Spot	Position	3	1000003699	20022		561.485	2179.43	6.05528	um	Spot	Position	3	1000010386	33314		-719.595	3001.92	-6.49416	um	Spot	Position	3	1000003715	25121
	2015.56	3128	-9.43343	um	Spot	Position	5	1003340213	3421335		-1142.39	1939.79	-4.98636	um	Spot	Position	7	1003680215	3831101		-259.515	2751.73	-20	um	Spot	Position	3	1000003821	20128		604.829	2163.56	8.89968	um	Spot	Position	3	1000010741	33352		-697.547	3061.25	-6.38895	um	Spot	Position	3	1000003728	25132
	2118.23	3085.67	-18.4702	um	Spot	Position	5	1003340445	3421570		-1055.68	1890.5	-16.441	um	Spot	Position	7	1003680411	3831296		-305.059	2693.11	-11.4262	um	Spot	Position	3	1000003899	20220		695.131	2162.86	10.9326	um	Spot	Position	3	1000011055	33686		-571.528	3046.69	-20	um	Spot	Position	3	1000003825	25232
	2128.61	3087	-15.1323	um	Spot	Position	5	1003340497	3421609		-958.424	1920.06	-20	um	Spot	Position	7	1003680762	3831656		-264.624	2707.03	-11.0483	um	Spot	Position	3	1000003913	20222		226.342	2260.5	-2.46873	um	Spot	Position	3	1000011436	34078		-631.812	3073.7	-20	um	Spot	Position	3	1000003861	25267
	1718.48	2900.92	0.22517	um	Spot	Position	5	1003341983	3423109		-1580.37	1719.9	-1.41927	um	Spot	Position	7	1003681205	3832123		-191.835	2684.25	-20	um	Spot	Position	3	1000003978	20300		209.385	2281.94	-1.90862	um	Spot	Position	3	1000011443	34081		-577.904	3041.84	-18.6346	um	Spot	Position	3	1000003882	25275
	1759.42	2896.24	1.78248	um	Spot	Position	5	1003342039	3423164		-1527.75	1716.8	1.14613	um	Spot	Position	7	1003681266	3832149		-225.565	2703.97	-20	um	Spot	Position	3	1000004000	20322		180.833	2290.31	6.9407	um	Spot	Position	3	1000011621	34236		-611.243	3040.17	-14.2665	um	Spot	Position	3	1000003925	25318
	1830.57	2941.83	4.33458	um	Spot	Position	5	1003342513	3423636		-1551.23	1738.28	6.17344	um	Spot	Position	7	1003681369	3832276		-181.409	2719.85	-20	um	Spot	Position	3	1000004017	20339		190.127	2268.85	8.33638	um	Spot	Position	3	1000011634	34248		-542.204	3073.47	-15.1623	um	Spot	Position	3	1000004236	25618
	2040.89	2930.07	10.9101	um	Spot	Position	5	1003343515	3424628		-1463.79	1738.84	8.33836	um	Spot	Position	7	1003681802	3832733		-170.321	2745.01	-20	um	Spot	Position	3	1000004057	20367		164.616	2236.09	8.96712	um	Spot	Position	3	1000011644	34261		-556.196	3042.63	-13.6536	um	Spot	Position	3	1000004268	25627
	2142.19	2944.3	5.97079	um	Spot	Position	5	1003344200	3425289		-1463.51	1733.61	11.1572	um	Spot	Position	7	1003681880	3832805		-159.822	2753.95	-20	um	Spot	Position	3	1000004051	20377		186.855	2254.21	8.91845	um	Spot	Position	3	1000011649	34263		-562.133	3078.1	-7.10679	um	Spot	Position	3	1000004363	25735
	1766.21	3011.39	5.65311	um	Spot	Position	5	1003345409	3426541		-1291.21	1781.72	7.00463	um	Spot	Position	7	1003682662	3833650		-202.335	2678.38	-14.7859	um	Spot	Position	3	1000004081	20404		261.87	2215.6	10.0244	um	Spot	Position	3	1000011956	34564		-472.875	3034.96	-16.9047	um	Spot	Position	3	1000004529	25919
	1828.72	3033.03	8.70478	um	Spot	Position	5	1003345901	3427007		-1020.71	1755.47	-3.88298	um	Spot	Position	7	1003684175	3835118		-187.37	2748.03	-12.7433	um	Spot	Position	3	1000004119	20438		418.611	2228.32	-2.35376	um	Spot	Position	3	1000012372	34962		-481.4	3033.48	-13.0953	um	Spot	Position	3	1000004571	25958
	1862.81	2993.67	9.80206	um	Spot	Position	5	1003345910	3427016		-1461.79	1799.32	1.80777	um	Spot	Position	7	1003685104	3836094		-191.216	2693.51	-10.579	um	Spot	Position	3	1000004136	20459		453.783	2291.7	0.45278	um	Spot	Position	3	1000012420	35009		-464.601	3063.98	-11.3742	um	Spot	Position	3	1000004593	25976
	1815.83	2994.61	9.58144	um	Spot	Position	5	1003345890	3427017		-1096.7	1823.5	3.69	um	Spot	Position	7	1003687171	3838196		-207.817	2742.96	-4.69554	um	Spot	Position	3	1000004220	20538		395.73	2233.09	1.19357	um	Spot	Position	3	1000012427	35017		-411.113	3062.26	-5.12089	um	Spot	Position	3	1000004703	26071
	2047.13	3023.06	-1.39472	um	Spot	Position	5	1003346815	3427919		-1555.58	1901.89	8.15077	um	Spot	Position	7	1003688037	3839087		-782.739	2767.02	-20	um	Spot	Position	3	1000004236	20552		457.988	2243.01	1.0822	um	Spot	Position	3	1000012430	35019		-388.56	3066.31	-6.7402	um	Spot	Position	3	1000004969	26331
	1792.6	3091.82	4.05211	um	Spot	Position	5	1003348509	3429628		-1438.01	1919.98	-3.81811	um	Spot	Position	7	1003688508	3839593		-755.124	2791.33	-20	um	Spot	Position	3	1000004272	20581		492.27	2276.99	3.00234	um	Spot	Position	3	1000012765	35363		-273.389	3050.01	-20	um	Spot	Position	3	1000005094	26444
	1828.13	3084.48	10.1061	um	Spot	Position	5	1003349041	3430192		-1284.66	1945.61	-0.823137	um	Spot	Position	7	1003689001	3840138		-709.674	2785.22	-20	um	Spot	Position	3	1000004574	20884		493.582	2229.67	6.72784	um	Spot	Position	3	1000012825	35423		-301.868	3059.14	-18.9746	um	Spot	Position	3	1000005100	26481
	1922.9	3129.96	6.82645	um	Spot	Position	5	1003349381	3430544		-1070.04	1910.24	10.6705	um	Spot	Position	7	1003690412	3841570		-725.851	2821.81	-18.1464	um	Spot	Position	3	1000004630	20943		588.289	2219.69	-3.28444	um	Spot	Position	3	1000012926	35546		-293.446	3067.46	-16.7734	um	Spot	Position	3	1000005148	26499
	2040.12	3126.93	-0.922413	um	Spot	Position	5	1003349594	3430725		-1589.8	1720.51	14.9846	um	Spot	Position	7	1003690855	3842022		-672.17	2803.67	-15.8645	um	Spot	Position	3	1000004640	20951		589.1	2291.47	0.16062	um	Spot	Position	3	1000012980	35601		-303.683	2998.69	-14.7836	um	Spot	Position	3	1000005158	26510
	2030.98	3124.27	3.21654	um	Spot	Position	5	1003349686	3430821		-1527.91	1784.73	16.2236	um	Spot	Position	7	1003690912	3842064		-698.955	2779.6	-13.9223	um	Spot	Position	3	1000004657	20968		592.209	2251.05	5.85005	um	Spot	Position	3	1000013080	35692		-250.322	3014.3	-14.1571	um	Spot	Position	3	1000005173	26530
	1866.49	2956.92	11.7089	um	Spot	Position	5	1003351705	3432868		-996.673	1790.95	15.8906	um	Spot	Position	7	1003693452	3844649		-606.023	2768.41	-10.8386	um	Spot	Position	3	1000004984	21291		137.944	2330.19	-3.99962	um	Spot	Position	3	1000013476	36104		-314.559	3031.52	-13.1639	um	Spot	Position	3	1000005187	26545
	1895.26	2914.87	16.2974	um	Spot	Position	5	1003352126	3433302		-1414.13	1816.05	12.6349	um	Spot	Position	7	1003694368	3845529		-583.335	2815.9	-10.5968	um	Spot	Position	3	1000004990	21297		114.832	2343.51	-3.60199	um	Spot	Position	3	1000013498	36109		-247.895	3037.2	-7.63362	um	Spot	Position	3	1000005238	26592
	2094.72	2961.84	15.7291	um	Spot	Position	5	1003352834	3434061		-1145.9	1863.1	11.9954	um	Spot	Position	7	1003695415	3846578		-616.707	2780.5	-9.43844	um	Spot	Position	3	1000005014	21318		85.4442	2325.29	1.69227	um	Spot	Position	3	1000013560	36187		-285.179	3060.7	-8.36018	um	Spot	Position	3	1000005229	26598
	1623.69	3035.47	16.5307	um	Spot	Position	5	1003353519	3434774		-1538.14	1897.97	15.7855	um	Spot	Position	7	1003696485	3847655		-496.773	2783.7	-16.8098	um	Spot	Position	3	1000005212	21516		96.9126	2344.17	4.3237	um	Spot	Position	3	1000013610	36213		-870.776	3105.58	-20	um	Spot	Position	3	1000005317	26692
	1769.58	3047.83	16.6715	um	Spot	Position	5	1003354157	3435448		-1522.55	1938.03	16.6079	um	Spot	Position	7	1003696525	3847687		-559.529	2822.14	-12.5549	um	Spot	Position	3	1000005262	21570		110.824	2363.08	6.11748	um	Spot	Position	3	1000013642	36258		-860.461	3100.61	-13.8774	um	Spot	Position	3	1000005445	26817
	1919.69	3014.18	15.3426	um	Spot	Position	5	1003354721	3435990		-1475.28	1911.87	16.4948	um	Spot	Position	7	1003696887	3848002		-508	2830.66	-11.4127	um	Spot	Position	3	1000005277	21596		130.912	2338.29	6.60667	um	Spot	Position	3	1000013652	36266		-871.935	3119.7	-8.86726	um	Spot	Position	3	1000005546	26922
	1565.52	3110.34	11.7206	um	Spot	Position	5	1003355869	3437144		-1194.04	1911.98	12.8875	um	Spot	Position	7	1003697859	3848983		-566.468	2822.41	-10.0676	um	Spot	Position	3	1000005304	21607		151.059	2347.5	2.48662	um	Spot	Position	3	1000013835	36444		-680.942	3093.99	-20	um	Spot	Position	3	1000005988	27352
	1746.2	3075.52	16.0862	um	Spot	Position	5	1003356640	3437885		-1116.64	1915.4	11.8504	um	Spot	Position	7	1003698184	3849344		-497.676	2834.74	-9.3862	um	Spot	Position	3	1000005322	21623		202.578	2340.1	5.66372	um	Spot	Position	3	1000013874	36492		-717.483	3131.7	-17.2703	um	Spot	Position	3	1000006093	27449
	1836.13	3120.63	16.3952	um	Spot	Position	5	1003383911	3438219		-1188.38	1908.36	16.6389	um	Spot	Position	7	1003698332	3849498		-551.404	2777.57	-8.11698	um	Spot	Position	3	1000005326	21629		219.81	2346.07	10.9423	um	Spot	Position	3	1000013951	36580		-674.959	3102.51	-15.5815	um	Spot	Position	3	1000006109	27451
	2087.37	3104.91	16.3257	um	Spot	Position	5	1003357907	3439111		-1035.52	1941.64	11.8398	um	Spot	Position	7	1003698519	3849671		-479.318	2769.77	-20	um	Spot	Position	3	1000005396	21694		308.953	2332.1	-3.44125	um	Spot	Position	3	1000013989	36621		-728.514	3157.63	-8.17463	um	Spot	Position	3	1000006207	27561
	1615.79	2903.94	-20	um	Spot	Position	6	1003331502	3439674		-957.614	1926.77	15.7911	um	Spot	Position	7	1003698908	3850063		-452.92	2770.93	-20	um	Spot	Position	3	1000005398	21696		311.641	2326.3	0.846809	um	Spot	Position	3	1000014352	36699		-655.706	3150.45	-5.23006	um	Spot	Position	3	1000006252	27620
	1623.49	2943.74	-17.0495	um	Spot	Position	6	1003331644	3439827		-1586.55	1730.38	-15.7989	um	Spot	Position	8	1003669241	3850498		-415.872	2789.35	-20	um	Spot	Position	3	1000005423	21720		312.588	2344.05	9.43221	um	Spot	Position	3	1000014530	37154		-662.059	3158.43	-4.8501	um	Spot	Position	3	1000006254	27623
	1653.22	2922.29	-20	um	Spot	Position	6	1003331986	3440194		-1527.06	1737.2	-15.3053	um	Spot	Position	8	1003669267	3850523		-437.818	2815.17	-13.973	um	Spot	Position	3	1000005511	21792		400.78	2328.05	-1.45822	um	Spot	Position	3	1000014638	37257		-571.717	3099.34	-20	um	Spot	Position	3	1000006291	27663
	1712.64	2917.51	-5.31744	um	Spot	Position	6	1003332353	3440558		-1474.05	1771.9	-19.1775	um	Spot	Position	8	1003669703	3850992		-351.954	2810.93	-20	um	Spot	Position	3	1000005708	21978		419.483	2332.63	0.763134	um	Spot	Position	3	1000014675	37302		-610.544	3107.7	-20	um	Spot	Position	3	1000006300	27672
	1743.51	2897.68	-8.4595	um	Spot	Position	6	1003332726	3440944		-1298.47	1784.98	-15.4034	um	Spot	Position	8	1003670878	3852165		-346.803	2813.51	-20	um	Spot	Position	3	1000005713	21981		449.453	2340.86	7.11319	um	Spot	Position	3	1000014785	37409		-628.651	3089.82	-11.0804	um	Spot	Position	3	1000006492	27856
	1820.39	2898.16	-9.97397	um	Spot	Position	6	1003333108	3441358		-1204.3	1752.89	-6.04373	um	Spot	Position	8	1003671649	3852927		-386.192	2830.75	-17.6852	um	Spot	Position	3	1000005750	22019		584.3	2350.82	-1.08612	um	Spot	Position	3	1000015199	37839		-600.608	3093.35	-11.3912	um	Spot	Position	3	1000006493	27857
	1963.21	2931.51	-8.02986	um	Spot	Position	6	1003333553	3441784		-954.252	1765.26	-20	um	Spot	Position	8	1003672837	3854172		-382.248	2777.37	-14.8984	um	Spot	Position	3	1000005769	22044		633.62	2305.47	8.93543	um	Spot	Position	3	1000015388	38015		-548.989	3154.78	-20	um	Spot	Position	3	1000006711	28079
	1983.81	2903.98	-14.1398	um	Spot	Position	6	1003333828	3442059		-1289.22	1823.36	-10.1399	um	Spot	Position	8	1003675036	3856494		-392	2836.01	-15.2948	um	Spot	Position	3	1000005765	22055		655.373	2370.04	0.459957	um	Spot	Position	3	1000015530	38154		-447.642	3151.92	-17.0695	um	Spot	Position	3	1000007026	28394
	2083.05	2919.96	-20	um	Spot	Position	6	1003334067	3442305		-1208.51	1805.48	-15.9107	um	Spot	Position	8	1003675410	3856856		-298.265	2814.06	-17.7412	um	Spot	Position	3	1000006022	22289		662.987	2353.75	3.8898	um	Spot	Position	3	1000015589	38205		-460.264	3087.9	-10.8955	um	Spot	Position	3	1000007089	28469
	2072.9	2936.83	-20	um	Spot	Position	6	1003334088	3442332		-959.572	1833.05	-7.86241	um	Spot	Position	8	1003677054	3858599		-305.835	2766.25	-12.017	um	Spot	Position	3	1000006076	22340		299.828	2162.24	14.8124	um	Spot	Position	3	1000016377	39016		-479.815	3114.5	-6.17085	um	Spot	Position	3	1000007158	28539
	2105.75	2965.98	-20	um	Spot	Position	6	1003334141	3442375		-1257.16	1897.19	-4.86505	um	Spot	Position	8	1003679732	3861321		-275.657	2759.36	-11.3138	um	Spot	Position	3	1000006084	22351		380.557	2180.88	15.6016	um	Spot	Position	3	1000016693	39317		-311.982	3150.24	-20	um	Spot	Position	3	1000007633	29036
	1637.84	3011.05	-18.7917	um	Spot	Position	6	1003335268	3443518		-1158.07	1930.5	-15.2208	um	Spot	Position	8	1003679999	3861595		-260.697	2786.78	-4.51775	um	Spot	Position	3	1000006174	22437		407.542	2170.71	16.1994	um	Spot	Position	3	1000016972	39582		-251.192	3151.48	-20	um	Spot	Position	3	1000007635	29038
	1699.34	3017.5	-12.7358	um	Spot	Position	6	1003335339	3443597		-1142.54	1939.87	-5.20087	um	Spot	Position	8	1003680215	3861817		-183.813	2823.13	-20	um	Spot	Position	3	1000006245	22507		543.807	2134.18	16.0902	um	Spot	Position	3	1000017231	39846		-306.024	3128.83	-19.388	um	Spot	Position	3	1000007651	29051
	1748.95	3011.1	-17.817	um	Spot	Position	6	1003335653	3443923		-1055.7	1890.49	-16.4037	um	Spot	Position	8	1003680411	3861987		-226.139	2802.61	-11.8058	um	Spot	Position	3	1000006302	22570		96.7896	2274.78	11.7612	um	Spot	Position	3	1000017979	40592		-278.145	3116.34	-12.395	um	Spot	Position	3	1000007709	29107
	1771.83	2991.49	-13.6843	um	Spot	Position	6	1003335694	3443960		-958.689	1920.32	-20	um	Spot	Position	8	1003680762	3862366		-181.848	2771.55	-10.9924	um	Spot	Position	3	1000006305	22576		124.465	2267.77	16.0925	um	Spot	Position	3	1000018087	40696		-242.275	3092.34	-10.6897	um	Spot	Position	3	1000007718	29114
	1849.01	3006.85	-20	um	Spot	Position	6	1003335926	3444207		-1580.26	1719.92	-1.41071	um	Spot	Position	8	1003681205	3862799		-809.826	2629	-3.48149	um	Spot	Position	3	1000006385	22664		258.153	2232.13	16.075	um	Spot	Position	3	1000018626	41242		-860.185	2969.07	-3.76113	um	Spot	Position	3	1000007807	29217
	1826.48	2985.34	-13.4746	um	Spot	Position	6	1003336096	3444370		-1527.7	1716.8	1.21574	um	Spot	Position	8	1003681266	3862841		-609.538	2608.61	-2.44554	um	Spot	Position	3	1000006852	23097		376.431	2217.02	14.4816	um	Spot	Position	3	1000018909	41475		-828.267	2937.62	-3.21267	um	Spot	Position	3	1000007814	29229
	1917.95	3021.35	-13.4412	um	Spot	Position	6	1003336487	3444803		-1551.15	1738.36	6.02857	um	Spot	Position	8	1003681369	3862961		-522.101	2657.16	-2.69074	um	Spot	Position	3	1000007122	23367		697.17	2241.38	15.2137	um	Spot	Position	3	1000020072	42633		-869.924	2993.29	10.9614	um	Spot	Position	3	1000008102	29520
	2036.98	3030.44	-20	um	Spot	Position	6	1003336785	3445091		-1463.78	1738.86	8.44596	um	Spot	Position	8	1003681802	3863433		-461.238	2614.93	10.2117	um	Spot	Position	3	1000007593	23805		124.544	2294.87	12.1235	um	Spot	Position	3	1000020277	42838		-776.506	2949.11	-1.43224	um	Spot	Position	3	1000008148	29553
	2002.97	3042.58	-8.90145	um	Spot	Position	6	1003336975	3445262		-1463.51	1733.65	11.1685	um	Spot	Position	8	1003681880	3863502		-412.424	2634.08	9.76421	um	Spot	Position	3	1000007595	23812		105.558	2305.5	13.2707	um	Spot	Position	3	1000020296	42858		-709.189	2966.43	-0.115437	um	Spot	Position	3	1000008442	29880
	2169.48	3043.38	-18.6122	um	Spot	Position	6	1003337591	3445876		-1291.14	1781.72	7.11326	um	Spot	Position	8	1003682662	3864314		-453.292	2667.06	10.0914	um	Spot	Position	3	1000007603	23816		217.083	2338.9	12.971	um	Spot	Position	3	1000020551	43107		-674.213	2964.46	2.71251	um	Spot	Position	3	1000008470	29929
	1577.97	3057.62	-20	um	Spot	Position	6	1003337788	3446083		-1020.7	1755.5	-3.97209	um	Spot	Position	8	1003684175	3865783		-329.318	2624.11	-3.24419	um	Spot	Position	3	1000007648	23852		160.059	2318.01	16.5014	um	Spot	Position	3	1000020619	43225		-692.844	2964.81	6.19005	um	Spot	Position	3	1000008533	29969
	1587.4	3096.14	-20	um	Spot	Position	6	1003337867	3446148		-1461.61	1799.4	1.70321	um	Spot	Position	8	1003685104	3866709		-325.823	2659.14	10.2236	um	Spot	Position	3	1000007834	24048		117.859	2142.61	-9.1899	um	Spot	Position	4	1000000303	45360		-660.93	2935.36	7.00249	um	Spot	Position	3	1000008544	29982
	1699.11	3093.49	-20	um	Spot	Position	6	1003338332	3446562		-1096.72	1823.5	3.83596	um	Spot	Position	8	1003687171	3868841		-348.171	2590.95	11.3601	um	Spot	Position	3	1000007838	24052		120.974	2196.4	-8.09416	um	Spot	Position	4	1000000343	45376		-730.104	2951.9	6.70278	um	Spot	Position	3	1000008548	29987
	1695.87	3109.49	-10.9073	um	Spot	Position	6	1003338453	3446759		-1555.58	1901.87	8.21683	um	Spot	Position	8	1003688037	3869746		-223.682	2639.2	-1.23322	um	Spot	Position	3	1000008082	24275		181.384	2151.75	-20	um	Spot	Position	4	1000000431	45477		-630.287	2966.44	1.74	um	Spot	Position	3	1000008722	30155
	1668.83	3056.96	-9.54295	um	Spot	Position	6	1003338466	3446763		-1438	1919.93	-3.8776	um	Spot	Position	8	1003688508	3870248		-235.51	2636.03	5.69341	um	Spot	Position	3	1000008151	24364		291.855	2149.62	-16.0069	um	Spot	Position	4	1000000922	45984		-512.506	2939.08	-3.65752	um	Spot	Position	3	1000008939	30359
	1670.34	3100.97	-6.56432	um	Spot	Position	6	1003338520	3446822		-1284.64	1945.52	-0.750809	um	Spot	Position	8	1003689001	3870765		-230.168	2646.37	11.0964	um	Spot	Position	3	1000008227	24412		346.951	2187.39	-20	um	Spot	Position	4	1000001182	46228		-501.353	2987.51	-0.603563	um	Spot	Position	3	1000008994	30423
	1874.24	3108.3	-15.7446	um	Spot	Position	6	1003339218	3447565		-1070.05	1910.23	10.6163	um	Spot	Position	8	1003690412	3872200		-774.665	2682.66	-1.37501	um	Spot	Position	3	1000008267	24456		357.901	2134.68	-16.9168	um	Spot	Position	4	1000001231	46280		-532.13	2936.1	0.402288	um	Spot	Position	3	1000009001	30434
	1852.47	3121.73	-13.8832	um	Spot	Position	6	1003339265	3447603		-1589.83	1720.51	15.0091	um	Spot	Position	8	1003690855	3872655		-797.801	2728.85	-1.11447	um	Spot	Position	3	1000008289	24465		344.481	2173.87	-15.7188	um	Spot	Position	4	1000001246	46292		-515.061	2924.63	8.97535	um	Spot	Position	3	1000009159	30572
	1921.89	3066.13	-20	um	Spot	Position	6	1003339501	3447840		-1527.9	1784.71	16.2349	um	Spot	Position	8	1003690912	3872719		-772.259	2743.16	1.07837	um	Spot	Position	3	1000008316	24492		316.092	2149.96	-14.3753	um	Spot	Position	4	1000001261	46308		-447.747	2958.6	7.04816	um	Spot	Position	3	1000009440	30855
	1935.62	3067.3	-6.83295	um	Spot	Position	6	1003339886	3448207		-996.69	1791	15.7879	um	Spot	Position	8	1003693452	3875388		-738.509	2735.99	1.73755	um	Spot	Position	3	1000008325	24506		334.305	2177.78	-14.4976	um	Spot	Position	4	1000001268	46313		-274.32	2917.88	-3.40129	um	Spot	Position	3	1000009860	31253
	2033.4	3117.52	-20	um	Spot	Position	6	1003340085	3448420		-1414.06	1816.07	12.7042	um	Spot	Position	8	1003694368	3876286		-761.059	2742.84	6.4932	um	Spot	Position	3	1000008392	24560		367.886	2132.27	-8.11136	um	Spot	Position	4	1000001352	46374		-310.539	2946.62	4.18666	um	Spot	Position	3	1000009940	31335
	2015.69	3128.1	-9.47763	um	Spot	Position	6	1003340213	3448597		-1145.87	1863.09	12.1769	um	Spot	Position	8	1003695415	3877324		-622.964	2713.43	5.31201	um	Spot	Position	3	1000008802	24965		399.55	2200.2	-20	um	Spot	Position	4	1000001544	46561		-243.586	2917.06	6.2366	um	Spot	Position	3	1000009964	31356
	2118.1	3085.78	-18.8556	um	Spot	Position	6	1003340445	3448818		-1538.2	1897.95	15.8056	um	Spot	Position	8	1003696485	3878421		-606.258	2681.37	8.30022	um	Spot	Position	3	1000008848	25003		450.215	2194.75	-15.0322	um	Spot	Position	4	1000001606	46625		-290.555	2948.79	8.87355	um	Spot	Position	3	1000010013	31411
	2128.66	3087.04	-14.927	um	Spot	Position	6	1003340497	3448856		-1522.52	1938.03	16.6886	um	Spot	Position	8	1003696525	3878449		-487.794	2681.46	-2.45371	um	Spot	Position	3	1000008909	25073		396.223	2158.08	-13.2156	um	Spot	Position	4	1000001636	46644		-257.44	2926	9.58792	um	Spot	Position	3	1000010026	31417
	1718.46	2900.94	0.106169	um	Spot	Position	6	1003341983	3450379		-1475.2	1911.83	16.5756	um	Spot	Position	8	1003696887	3878796		-537.453	2732.38	0.555399	um	Spot	Position	3	1000008960	25113		450.627	2208.06	-7.11962	um	Spot	Position	4	1000001739	46752		-850.791	3005.63	7.1522	um	Spot	Position	3	1000010233	31658
	1759.37	2896.2	1.82366	um	Spot	Position	6	1003342039	3450432		-1194.05	1911.97	12.8977	um	Spot	Position	8	1003697859	3879750		-535.166	2740.7	0.920553	um	Spot	Position	3	1000008961	25115		432.6	2209.42	-6.32503	um	Spot	Position	4	1000001751	46773		-900.024	3077.88	8.59277	um	Spot	Position	3	1000010288	31714
	1830.63	2941.87	4.23376	um	Spot	Position	6	1003342513	3450880		-1116.78	1915.41	11.9057	um	Spot	Position	8	1003698184	3880094		-545.477	2695.6	3.46618	um	Spot	Position	3	1000008980	25141		553.397	2170.87	-18.2955	um	Spot	Position	4	1000001926	46951		-777.733	3019.51	-3.20613	um	Spot	Position	3	1000010354	31767
	2040.96	2930.04	10.8428	um	Spot	Position	6	1003343515	3451924		-1188.22	1908.37	16.615	um	Spot	Position	8	1003698332	3880263		-464.56	2740.31	9.27561	um	Spot	Position	3	1000009295	25443		555.278	2136.36	-14.251	um	Spot	Position	4	1000001991	46999		-783.634	3029.95	6.86416	um	Spot	Position	3	1000010554	31978
	2142.21	2944.3	5.83964	um	Spot	Position	6	1003344200	3452590		-1035.47	1941.64	11.8642	um	Spot	Position	8	1003698519	3880431		-392.946	2676.05	8.64579	um	Spot	Position	3	1000009534	25675		561.422	2158.06	-13.5989	um	Spot	Position	4	1000002398	47004		-671.512	3040.45	-1.02737	um	Spot	Position	3	1000010705	32121
	1766.45	3011.46	5.88393	um	Spot	Position	6	1003345409	3453789		-957.643	1926.85	15.6827	um	Spot	Position	8	1003698908	3880814		-316.191	2734.79	-3.79005	um	Spot	Position	3	1000009572	25719		480.578	2201.17	-9.66784	um	Spot	Position	4	1000002068	47092		-666.321	3039.9	-0.417604	um	Spot	Position	3	1000010721	32138
	1828.72	3033.08	8.65757	um	Spot	Position	6	1003345901	3454252		-1586.67	1730.52	-15.8535	um	Spot	Position	9	1003669241	3881228		-259.548	2679.96	-3.09378	um	Spot	Position	3	1000009575	25724		527.318	2163.44	-4.95425	um	Spot	Position	4	1000002161	47177		-689.433	3077.26	8.43821	um	Spot	Position	3	1000010856	32274
	1863.07	2993.72	9.63422	um	Spot	Position	6	1003345910	3454260		-1527.04	1737.21	-15.2395	um	Spot	Position	9	1003669267	3881253		-288.636	2741.13	-2.92672	um	Spot	Position	3	1000009586	25737		566.607	2170.16	-12.1091	um	Spot	Position	4	1000002423	47407		-697.631	3040.38	9.44319	um	Spot	Position	3	1000010878	32289
	1815.82	2994.59	9.53542	um	Spot	Position	6	1003345890	3454261		-1474.18	1771.89	-20	um	Spot	Position	9	1003669703	3881677		-274.782	2683.03	-0.223015	um	Spot	Position	3	1000009603	25762		617.183	2169.9	-4.74157	um	Spot	Position	4	1000002519	47507		-585.367	3009.2	-1.11524	um	Spot	Position	3	1000010954	32391
	2047.11	3023.02	-1.33664	um	Spot	Position	6	1003346815	3455154		-1298.48	1784.99	-15.2757	um	Spot	Position	9	1003670878	3882898		-266.954	2686.78	4.85376	um	Spot	Position	3	1000009630	25793		701.094	2168.5	-20	um	Spot	Position	4	1000002601	47574		-582.198	3051.45	3.55456	um	Spot	Position	3	1000011067	32507
	1792.66	3091.85	3.96472	um	Spot	Position	6	1003348509	3456888		-1204.27	1752.86	-6.07003	um	Spot	Position	9	1003671649	3883633		-175.515	2718.72	-3.84675	um	Spot	Position	3	1000009700	25871		655.839	2203.81	-20	um	Spot	Position	4	1000002653	47620		-542.335	3075.43	-0.288258	um	Spot	Position	3	1000011333	32744
	1828.08	3084.46	10.1477	um	Spot	Position	6	1003349041	3457424		-954.31	1765.31	-20	um	Spot	Position	9	1003672837	3884849		-160.574	2685.89	8.3874	um	Spot	Position	3	1000009839	26018		661.215	2182.69	-15.5434	um	Spot	Position	4	1000002724	47663		-532.716	3059.83	2.98053	um	Spot	Position	3	1000011387	32792
	1922.89	3130.29	6.76338	um	Spot	Position	6	1003349381	3457771		-1289.24	1823.45	-10.0657	um	Spot	Position	9	1003675036	3887088		-754.451	2763.35	-1.45811	um	Spot	Position	3	1000009939	26107		662.914	2174.41	-6.83373	um	Spot	Position	4	1000002831	47820		-444.995	3041.4	8.02882	um	Spot	Position	3	1000011776	33180
	2040.18	3126.98	-0.913498	um	Spot	Position	6	1003349594	3457964		-1208.51	1805.51	-15.8711	um	Spot	Position	9	1003675410	3887457		-772.593	2804.22	5.61682	um	Spot	Position	3	1000010017	26197		677.841	2206.99	-4.67034	um	Spot	Position	4	1000002871	47853		-446.766	3047.31	7.71668	um	Spot	Position	3	1000011777	33182
	2030.91	3124.32	3.14767	um	Spot	Position	6	1003349686	3458064		-959.571	1833.04	-7.86493	um	Spot	Position	9	1003677054	3889118		-738.4	2760.68	6.75704	um	Spot	Position	3	1000010027	26204		138.782	2243.05	-12.346	um	Spot	Position	4	1000003093	48100		-435.359	3065.76	10.3423	um	Spot	Position	3	1000011835	33210
	1866.46	2956.83	11.5401	um	Spot	Position	6	1003351705	3460085		-1257.23	1897.24	-4.89522	um	Spot	Position	9	1003679732	3891845		-790.444	2800.83	8.03811	um	Spot	Position	3	1000010047	26224		65.0425	2248.91	-9.64157	um	Spot	Position	4	1000003140	48130		-385.741	3055.29	11.0802	um	Spot	Position	3	1000012118	33528
	1895.26	2914.85	16.2707	um	Spot	Position	6	1003352126	3460502		-1158.09	1930.53	-15.0899	um	Spot	Position	9	1003679999	3892111		-600.109	2777.73	2.82199	um	Spot	Position	3	1000010480	26639		136.107	2275.59	-4.81572	um	Spot	Position	4	1000003207	48205		-305.849	3015.59	-3.18168	um	Spot	Position	3	1000012142	33553
	2094.73	2961.88	15.6755	um	Spot	Position	6	1003352834	3461215		-1142.76	1939.9	-5.2482	um	Spot	Position	9	1003680215	3892329		-604.342	2769.52	3.60286	um	Spot	Position	3	1000010497	26654		284.615	2284.09	-13.2427	um	Spot	Position	4	1000003784	48779		-311.625	3002.51	6.04218	um	Spot	Position	3	1000012280	33662
	1623.7	3035.52	16.4975	um	Spot	Position	6	1003353519	3461872		-1055.71	1890.51	-16.3547	um	Spot	Position	9	1003680411	3892525		-517.806	2777.14	4.64514	um	Spot	Position	3	1000010770	26914		249.339	2219.01	-5.75501	um	Spot	Position	4	1000003904	48904		-276.78	3024.01	6.74933	um	Spot	Position	3	1000012301	33684
	1769.63	3047.87	16.5641	um	Spot	Position	6	1003354157	3462571		-958.468	1919.89	-20	um	Spot	Position	9	1003680762	3892898		-490.832	2804.42	5.15574	um	Spot	Position	3	1000010776	26920		362.117	2259.55	-20	um	Spot	Position	4	1000004021	49022		-881.125	3138.94	-2.27929	um	Spot	Position	3	1000012428	33803
	1919.75	3014.2	15.1687	um	Spot	Position	6	1003354721	3463101		-1580.21	1719.91	-1.39352	um	Spot	Position	9	1003681205	3893351		-548.442	2762.32	8.78425	um	Spot	Position	3	1000010809	26958		365.815	2233.38	-8.1445	um	Spot	Position	4	1000004226	49228		-826.924	3091.25	10.652	um	Spot	Position	3	1000012655	34031
	1565.52	3110.35	11.6323	um	Spot	Position	6	1003355869	3464246		-1527.59	1716.9	1.21864	um	Spot	Position	9	1003681266	3893395		-553.445	2810.68	10.2458	um	Spot	Position	3	1000010830	26974		392.618	2282.76	-5.00629	um	Spot	Position	4	1000004278	49294		-848.176	3132.33	11.0915	um	Spot	Position	3	1000012665	34047
	1746.2	3075.46	15.9076	um	Spot	Position	6	1003356640	3464992		-1551.16	1738.36	6.00681	um	Spot	Position	9	1003681369	3893510		-544.023	2826.33	10.8745	um	Spot	Position	3	1000010846	26991		461.431	2252.55	-20	um	Spot	Position	4	1000004359	49376		-756.97	3110.83	1.19545	um	Spot	Position	3	1000012758	34141
	1836.26	3120.47	16.4643	um	Spot	Position	6	1003383911	3465304		-1463.78	1738.86	8.38485	um	Spot	Position	9	1003681802	3893944		-408.845	2825.33	3.04488	um	Spot	Position	3	1000010958	27097		396.443	2262.83	-20	um	Spot	Position	4	1000004374	49394		-751.627	3129.91	1.83411	um	Spot	Position	3	1000012783	34157
	2087.44	3104.9	16.3769	um	Spot	Position	6	1003357907	3466201		-1463.5	1733.65	11.1891	um	Spot	Position	9	1003681880	3894007		-414.827	2797.16	6.04863	um	Spot	Position	3	1000011004	27139		404.206	2275.35	-20	um	Spot	Position	4	1000004392	49414		-746.834	3141.71	3.68339	um	Spot	Position	3	1000012816	34189
	1615.87	2903.99	-20	um	Spot	Position	7	1003331502	3466769		-1291.1	1781.67	7.11621	um	Spot	Position	9	1003682662	3894800		-439.101	2757.94	7.75804	um	Spot	Position	3	1000011017	27157		396.124	2260.63	-14.7825	um	Spot	Position	4	1000004483	49498		-776.734	3087.9	4.60958	um	Spot	Position	3	1000012826	34200
	1623.42	2943.65	-17.1121	um	Spot	Position	7	1003331644	3466917		-1020.69	1755.53	-3.77483	um	Spot	Position	9	1003684175	3896233		-363.894	2826.67	-0.58939	um	Spot	Position	3	1000011143	27257		422.489	2265.57	-13.449	um	Spot	Position	4	1000004514	49524		-670.121	3082.81	4.25762	um	Spot	Position	3	1000013115	34465
	1653.23	2922.4	-20	um	Spot	Position	7	1003331986	3467255		-1461.55	1799.59	1.7137	um	Spot	Position	9	1003685104	3897149		-265.229	2765.86	1.50987	um	Spot	Position	3	1000011405	27517		530.73	2251	-20	um	Spot	Position	4	1000004730	49733		-580.193	3126.24	10.108	um	Spot	Position	3	1000013560	34906
	1712.62	2917.49	-5.18212	um	Spot	Position	7	1003332353	3467602		-1096.71	1823.5	3.82445	um	Spot	Position	9	1003687171	3899240		-276.194	2773.8	6.4724	um	Spot	Position	3	1000011463	27560		680.764	2258.18	-10.0345	um	Spot	Position	4	1000005738	50733		-636.737	3125.2	11.1057	um	Spot	Position	3	1000013574	34926
	1743.43	2897.54	-8.37024	um	Spot	Position	7	1003332726	3467969		-1555.58	1901.84	8.18067	um	Spot	Position	9	1003688037	3900102		-238.483	2764.35	7.3794	um	Spot	Position	3	1000011471	27568		656.651	2266.77	-9.60826	um	Spot	Position	4	1000005739	50735		-527.782	3136.61	5.27714	um	Spot	Position	3	1000013736	35092
	1820.41	2898.04	-9.85295	um	Spot	Position	7	1003333108	3468375		-1437.97	1919.89	-3.84061	um	Spot	Position	9	1003688508	3900550		-253.58	2783.34	11.0225	um	Spot	Position	3	1000011522	27624		652.828	2285.25	-5.07465	um	Spot	Position	4	1000005809	50809		-552.737	3158.8	6.16157	um	Spot	Position	3	1000013768	35125
	1983.85	2903.99	-14.0337	um	Spot	Position	7	1003333828	3469057		-1284.61	1945.49	-0.824377	um	Spot	Position	9	1003689001	3901071		-191.62	2816.5	-2.07238	um	Spot	Position	3	1000011569	27672		90.3117	2368.25	-13.7656	um	Spot	Position	4	1000006002	51013		-295.792	3111.19	-4.13221	um	Spot	Position	3	1000014447	35807
	1963.26	2931.63	-8.12767	um	Spot	Position	7	1003333553	3469170		-1070.01	1910.16	10.6629	um	Spot	Position	9	1003690412	3902498		-730.695	2615.23	13.8602	um	Spot	Position	3	1000011969	28058		129.783	2308.14	-13.167	um	Spot	Position	4	1000006006	51019		-248.498	3142.11	-2.91498	um	Spot	Position	3	1000014473	35823
	2083.05	2920.01	-20	um	Spot	Position	7	1003334067	3469312		-1589.83	1720.51	14.9849	um	Spot	Position	9	1003690855	3902936		-715.605	2643.28	16.1025	um	Spot	Position	3	1000012012	28092		142.197	2341.58	-6.45101	um	Spot	Position	4	1000006102	51135		-274.083	3158.89	-2.13969	um	Spot	Position	3	1000014487	35840
	2073.11	2936.78	-20	um	Spot	Position	7	1003334088	3469338		-1527.89	1784.76	16.0757	um	Spot	Position	9	1003690912	3902987		-597.858	2658.11	16.6689	um	Spot	Position	3	1000012240	28312		163.523	2357.18	-20	um	Spot	Position	4	1000006261	51271		-275.451	3119.11	1.15655	um	Spot	Position	3	1000014526	35873
	2105.73	2966.02	-20	um	Spot	Position	7	1003334141	3469376		-996.697	1791.01	15.8007	um	Spot	Position	9	1003693452	3905583		-492.45	2664.44	16.4497	um	Spot	Position	3	1000012453	28518		262.215	2342.55	-20	um	Spot	Position	4	1000006587	51617		-291.744	3083.77	9.2491	um	Spot	Position	3	1000014632	35987
	1637.87	3010.98	-18.1676	um	Spot	Position	7	1003335268	3470560		-1414.01	1816.08	12.6682	um	Spot	Position	9	1003694368	3906509		-424.649	2630.22	13.0971	um	Spot	Position	3	1000012601	28655		261.388	2365.49	-11.6777	um	Spot	Position	4	1000006760	51790		-251.426	3134.55	8.72203	um	Spot	Position	3	1000014643	35996
	1699.35	3017.51	-12.6481	um	Spot	Position	7	1003335339	3470636		-1145.85	1863.04	12.1909	um	Spot	Position	9	1003695415	3907552		-418.708	2616.94	15.9927	um	Spot	Position	3	1000012626	28679		242.1	2359.18	-8.65256	um	Spot	Position	4	1000006808	51832		-716.483	2975.73	16.4664	um	Spot	Position	3	1000015366	36712
	1748.89	3011.1	-17.6555	um	Spot	Position	7	1003335653	3470936		-1538.22	1897.96	15.8023	um	Spot	Position	9	1003696485	3908656		-437.512	2659.03	16.4949	um	Spot	Position	3	1000012665	28691		327.363	2317.8	-20	um	Spot	Position	4	1000006935	51941		-516.11	2933.55	14.3087	um	Spot	Position	3	1000015914	37243
	1771.81	2991.48	-13.6419	um	Spot	Position	7	1003335694	3470978		-1522.51	1938.12	16.66	um	Spot	Position	9	1003696525	3908684		-456.599	2668.83	16.686	um	Spot	Position	3	1000012667	28705		336.711	2369.17	-20	um	Spot	Position	4	1000007021	52027		-324.613	2970.9	14.685	um	Spot	Position	3	1000016488	37809
	1849.02	3006.88	-20	um	Spot	Position	7	1003335926	3471222		-1475.18	1911.83	16.5347	um	Spot	Position	9	1003696887	3909060		-322.211	2613.41	11.5254	um	Spot	Position	3	1000012779	28810		514.946	2332.79	-15.8831	um	Spot	Position	4	1000007813	52834		-249.36	2982.43	16.121	um	Spot	Position	3	1000016841	38146
	1826.57	2985.36	-13.6222	um	Spot	Position	7	1003336096	3471384		-1194.03	1911.98	12.8411	um	Spot	Position	9	1003697859	3910037		-349.579	2603.17	16.4981	um	Spot	Position	3	1000012803	28831		560.496	2349.57	-12.0433	um	Spot	Position	4	1000007868	52895		-829.335	3007.12	15.5298	um	Spot	Position	3	1000017031	38378
	1917.93	3021.3	-13.4151	um	Spot	Position	7	1003336487	3471812		-1116.93	1915.47	11.9272	um	Spot	Position	9	1003698184	3910378		-211.435	2614.9	11.9822	um	Spot	Position	3	1000013131	29175		517.904	2360.71	-11.8407	um	Spot	Position	4	1000007871	52898		-903.325	3017.67	16.551	um	Spot	Position	3	1000017120	38423
	2036.99	3030.39	-20	um	Spot	Position	7	1003336785	3472103		-1188.08	1908.47	16.6282	um	Spot	Position	9	1003698332	3910560		-185.348	2644.52	16.584	um	Spot	Position	3	1000013186	29228		491.704	2358.66	-6.22832	um	Spot	Position	4	1000007967	52993		-812.122	3010.09	12.215	um	Spot	Position	3	1000017293	38599
	2003.01	3042.58	-8.76905	um	Spot	Position	7	1003336975	3472282		-1035.43	1941.66	11.9115	um	Spot	Position	9	1003698519	3910735		-735.641	2738.24	12.6709	um	Spot	Position	3	1000013297	29338		599.531	2314.2	-14.44	um	Spot	Position	4	1000008205	53218		-797.84	3036.91	16.0434	um	Spot	Position	3	1000017418	38712
	2169.53	3043.29	-18.3502	um	Spot	Position	7	1003337591	3472909		-957.663	1926.97	15.7579	um	Spot	Position	9	1003698908	3911135		-551.372	2710.02	16.3831	um	Spot	Position	3	1000013949	29977		608.101	2304.54	-11.1224	um	Spot	Position	4	1000008260	53271		-645.734	3063.43	12.5296	um	Spot	Position	3	1000017912	39215
	1577.89	3057.51	-20	um	Spot	Position	7	1003337788	3473085		-1586.64	1730.56	-15.8942	um	Spot	Position	10	1003669241	3911578		-488.053	2711.62	16.4454	um	Spot	Position	3	1000013970	29979		667.765	2340.98	-8.33837	um	Spot	Position	4	1000008695	53726		-561.28	3007.57	13.906	um	Spot	Position	3	1000018221	39504
	1587.28	3096.08	-20	um	Spot	Position	7	1003337867	3473152		-1527.08	1737.16	-15.287	um	Spot	Position	10	1003669267	3911601		-342.547	2675.1	16.632	um	Spot	Position	3	1000014300	30297		700.186	2352.6	-5.97315	um	Spot	Position	4	1000008734	53765		-551.825	3031.41	16.4757	um	Spot	Position	3	1000018336	39568
	1699.12	3093.43	-20	um	Spot	Position	7	1003338332	3473541		-1474.14	1771.9	-19.0176	um	Spot	Position	10	1003669703	3912047		-268.618	2707.25	15.2738	um	Spot	Position	3	1000014462	30460		112.52	2142.98	0.292521	um	Spot	Position	4	1000008797	53842		-422.483	3051.39	14.5165	um	Spot	Position	3	1000018547	39803
	1695.79	3109.49	-11.0693	um	Spot	Position	7	1003338453	3473718		-1298.44	1784.89	-15.2823	um	Spot	Position	10	1003670878	3913174		-553.858	2815.47	11.9859	um	Spot	Position	3	1000015414	31365		84.272	2162.63	2.10584	um	Spot	Position	4	1000008823	53877		-416.989	3051.98	16.2674	um	Spot	Position	3	1000018576	39841
	1668.83	3056.94	-9.55855	um	Spot	Position	7	1003338466	3473726		-1204.26	1752.85	-6.02092	um	Spot	Position	10	1003671649	3913915		-522.023	2775.48	13.4672	um	Spot	Position	3	1000015420	31370		216.356	2175.76	-4.13952	um	Spot	Position	4	1000008980	54044		-447.821	3000.27	16.5832	um	Spot	Position	3	1000018584	39855
	1670.33	3100.99	-6.44429	um	Spot	Position	7	1003338520	3473808		-954.308	1765.36	-20	um	Spot	Position	10	1003672837	3915146		-435.365	2796.73	13.9404	um	Spot	Position	3	1000015617	31559		204.066	2153.4	3.31673	um	Spot	Position	4	1000009106	54172		-438.96	3002.77	16.554	um	Spot	Position	3	1000018585	39856
	1874.27	3108.29	-15.7928	um	Spot	Position	7	1003339218	3474500		-1289.22	1823.61	-10.0436	um	Spot	Position	10	1003675036	3917381		-408.1	2767	16.4453	um	Spot	Position	3	1000015637	31571		216.063	2187.99	7.7013	um	Spot	Position	4	1000009218	54282		-340.425	3022.21	11.9297	um	Spot	Position	3	1000018741	40005
	1852.42	3121.67	-13.8956	um	Spot	Position	7	1003339265	3474543		-1208.51	1805.54	-15.8523	um	Spot	Position	10	1003675410	3917744		-448.655	2802.09	16.2624	um	Spot	Position	3	1000015644	31578		297.639	2191.32	2.95341	um	Spot	Position	4	1000009409	54465		-315.072	3019.46	13.8511	um	Spot	Position	3	1000019039	40300
	1921.94	3066.05	-20	um	Spot	Position	7	1003339501	3474774		-959.599	1833.04	-7.93237	um	Spot	Position	10	1003677054	3919429		-387.439	2829.22	14.3773	um	Spot	Position	3	1000015832	31752		340.002	2201.63	-3.87105	um	Spot	Position	4	1000009582	54635		-899.814	3133.98	13.8766	um	Spot	Position	3	1000019295	40540
	1935.63	3067.29	-6.74163	um	Spot	Position	7	1003339886	3475128		-1257.28	1897.26	-4.81717	um	Spot	Position	10	1003679732	3922101		-235.887	2772.57	12.8473	um	Spot	Position	3	1000016217	32113		365.918	2183.01	-3.02268	um	Spot	Position	4	1000032197	54646		-745.158	3090.22	11.8368	um	Spot	Position	3	1000019510	40761
	2033.35	3117.5	-20	um	Spot	Position	7	1003340085	3475313		-1158.1	1930.54	-15.0306	um	Spot	Position	10	1003679999	3922364		-214.277	2825.33	16.223	um	Spot	Position	3	1000016271	32157		348.168	2159.86	5.78743	um	Spot	Position	4	1000009755	54820		-577.339	3128.55	13.7993	um	Spot	Position	3	1000020101	41347
	2015.68	3128.12	-9.45104	um	Spot	Position	7	1003340213	3475482		-1142.94	1939.95	-5.20272	um	Spot	Position	10	1003680215	3922583		-194.944	2786.37	16.6488	um	Spot	Position	3	1000016281	32171		420.804	2148.91	-1.73055	um	Spot	Position	4	1000009935	54977		-578.901	3148.57	13.5764	um	Spot	Position	3	1000020106	41354
	2118.2	3085.71	-18.4993	um	Spot	Position	7	1003340445	3475737		-1055.68	1890.52	-16.4704	um	Spot	Position	10	1003680411	3922762		-194.784	2794.46	16.5538	um	Spot	Position	3	1000016285	32174		462.331	2176.97	-1.16724	um	Spot	Position	4	1000009943	55004		-425.605	3117.29	12.9334	um	Spot	Position	3	1000020623	41897
	2128.6	3087.03	-15.0968	um	Spot	Position	7	1003340497	3475766		-958.723	1919.74	-20	um	Spot	Position	10	1003680762	3923114		-762.323	2610.32	-20	um	Spot	Position	4	1000000032	32312		472.786	2198.1	3.54554	um	Spot	Position	4	1000010010	55104		-475.989	3123.72	16.5051	um	Spot	Position	3	1000020723	42000
	1718.44	2900.9	0.141008	um	Spot	Position	7	1003341983	3477272		-1580.15	1719.93	-1.36767	um	Spot	Position	10	1003681205	3923550		-738.353	2669.98	-20	um	Spot	Position	4	1000000139	32401		443.659	2178	7.30918	um	Spot	Position	4	1000010079	55164		-260.879	3150.3	15.8254	um	Spot	Position	3	1000021264	42512
	1759.39	2896.21	1.71051	um	Spot	Position	7	1003342039	3477327		-1527.52	1716.9	1.12468	um	Spot	Position	10	1003681266	3923588		-754.992	2650.77	-13.0279	um	Spot	Position	4	1000000192	32452		436.504	2143.28	8.84035	um	Spot	Position	4	1000010087	55196		-852.446	2962.09	-18.0391	um	Spot	Position	4	1000000145	42799
	1830.63	2941.93	4.14644	um	Spot	Position	7	1003342513	3477803		-1551.17	1738.35	6.04781	um	Spot	Position	10	1003681369	3923710		-590.363	2656.15	-20	um	Spot	Position	4	1000000606	32892		544.834	2143.41	-4.1493	um	Spot	Position	4	1000010173	55259		-859.872	2939.49	-14.8631	um	Spot	Position	4	1000000172	42828
	2040.96	2930.07	11.0115	um	Spot	Position	7	1003343515	3478760		-1463.76	1738.84	8.43947	um	Spot	Position	10	1003681802	3924160		-523.634	2664.21	-20	um	Spot	Position	4	1000000869	33173		561.275	2182.38	7.40587	um	Spot	Position	4	1000010413	55503		-832.264	2988.53	-7.51713	um	Spot	Position	4	1000000283	42943
	2142.16	2944.24	5.82635	um	Spot	Position	7	1003344200	3479405		-1463.52	1733.62	11.1286	um	Spot	Position	10	1003681880	3924228		-487.473	2598.17	-18.9064	um	Spot	Position	4	1000000883	33184		607.122	2171.3	-2.51429	um	Spot	Position	4	1000010539	55605		-895.079	2969.53	-4.99157	um	Spot	Position	4	1000000317	42974
	1766.69	3011.57	5.93045	um	Spot	Position	7	1003345409	3480665		-1291.08	1781.72	7.14358	um	Spot	Position	10	1003682662	3925050		-546.046	2602.31	-14.2034	um	Spot	Position	4	1000000905	33206		561.57	2179.55	6.03075	um	Spot	Position	4	1000010386	55786		-778.131	2943.59	-16.607	um	Spot	Position	4	1000000515	43174
	1815.74	2994.64	9.47939	um	Spot	Position	7	1003345890	3481081		-1020.73	1755.51	-3.84434	um	Spot	Position	10	1003684175	3926530		-466.651	2629.09	-20	um	Spot	Position	4	1000001095	33392		604.911	2163.62	8.86097	um	Spot	Position	4	1000010741	55836		-793.938	2924.77	-7.68037	um	Spot	Position	4	1000000649	43310
	1828.75	3033.06	8.65941	um	Spot	Position	7	1003345901	3481090		-1461.53	1799.59	1.75565	um	Spot	Position	10	1003685104	3927439		-424.722	2644.82	-17.8146	um	Spot	Position	4	1000001147	33437		695.051	2162.01	10.8229	um	Spot	Position	4	1000011055	56153		-751.99	2927.09	-7.39709	um	Spot	Position	4	1000000657	43320
	1863.39	2993.77	9.51416	um	Spot	Position	7	1003345910	3481099		-1096.7	1823.51	3.78528	um	Spot	Position	10	1003687171	3929577		-340.299	2590.95	-20	um	Spot	Position	4	1000001291	33588		226.308	2260.49	-2.48663	um	Spot	Position	4	1000011436	56538		-761.354	2956.32	-7.05999	um	Spot	Position	4	1000000660	43328
	2047.06	3022.95	-1.67337	um	Spot	Position	7	1003346815	3481971		-1555.62	1901.88	8.27838	um	Spot	Position	10	1003688037	3930460		-377.42	2605.13	-15.6915	um	Spot	Position	4	1000001401	33696		209.262	2281.8	-1.91359	um	Spot	Position	4	1000011443	56545		-741.522	2962.1	-5.83403	um	Spot	Position	4	1000000674	43341
	1792.71	3091.89	3.95673	um	Spot	Position	7	1003348509	3483669		-1438.01	1919.86	-3.86969	um	Spot	Position	10	1003688508	3930915		-396.953	2625.6	-15.2568	um	Spot	Position	4	1000001412	33703		180.841	2290.29	7.08171	um	Spot	Position	4	1000011621	56713		-725.921	2991.06	-20	um	Spot	Position	4	1000000818	43490
	1828.08	3084.43	10.0913	um	Spot	Position	7	1003349041	3484189		-1284.56	1945.47	-0.791319	um	Spot	Position	10	1003689001	3931399		-345.448	2637.96	-5.71	um	Spot	Position	4	1000001540	33823		190.163	2268.72	8.43838	um	Spot	Position	4	1000011634	56728		-676.99	2919.69	-17.2489	um	Spot	Position	4	1000000842	43517
	1922.85	3129.95	6.67885	um	Spot	Position	7	1003349381	3484526		-1070.05	1910.17	10.6426	um	Spot	Position	10	1003690412	3932825		-307.342	2594.02	-20	um	Spot	Position	4	1000001560	33847		164.629	2236.09	9.1826	um	Spot	Position	4	1000011644	56741		-655.4	2943.27	-13.3913	um	Spot	Position	4	1000000909	43572
	2040.17	3126.95	-0.921965	um	Spot	Position	7	1003349594	3484707		-1589.88	1720.49	14.995	um	Spot	Position	10	1003690855	3933268		-263.417	2595.44	-20	um	Spot	Position	4	1000033851	33851		186.989	2254.56	8.86108	um	Spot	Position	4	1000011649	56747		-701.279	2970.27	-13.1882	um	Spot	Position	4	1000000911	43575
	2030.9	3124.3	3.0166	um	Spot	Position	7	1003349686	3484816		-1527.82	1784.77	16.0442	um	Spot	Position	10	1003690912	3933316		-259.68	2620.7	-20	um	Spot	Position	4	1000033872	33872		262.451	2215.56	10.2503	um	Spot	Position	4	1000011956	57039		-665.222	2972.02	-11.8916	um	Spot	Position	4	1000000926	43588
	1866.44	2956.86	11.5613	um	Spot	Position	7	1003351705	3486833		-996.747	1791.09	15.7855	um	Spot	Position	10	1003693452	3935914		-261.026	2598.29	-18.2528	um	Spot	Position	4	1000001563	33965		418.609	2228.3	-2.40529	um	Spot	Position	4	1000012372	57456		-574.716	2975.78	-20	um	Spot	Position	4	1000001169	43833
	1895.25	2914.83	16.2507	um	Spot	Position	7	1003352126	3487261		-1414.01	1816.1	12.7104	um	Spot	Position	10	1003694368	3936763		-281.874	2619.14	-10.986	um	Spot	Position	4	1000001725	34018		453.768	2291.41	0.49526	um	Spot	Position	4	1000012420	57497		-635.124	2994.62	-18.5861	um	Spot	Position	4	1000001217	43871
	2094.74	2961.9	15.6348	um	Spot	Position	7	1003352834	3487963		-1145.85	1863.04	12.3788	um	Spot	Position	10	1003695415	3937812		-319.277	2664.64	-10.8628	um	Spot	Position	4	1000001733	34024		395.713	2233.02	1.21726	um	Spot	Position	4	1000012427	57505		-647.223	2983.3	-7.83974	um	Spot	Position	4	1000001372	44047
	1623.69	3035.46	16.5015	um	Spot	Position	7	1003353519	3488631		-1538.29	1897.97	15.9012	um	Spot	Position	10	1003696485	3938889		-271.515	2671.99	-11.4732	um	Spot	Position	4	1000001734	34025		457.963	2243.05	1.17366	um	Spot	Position	4	1000012430	57509		-600.983	2949.82	-5.2378	um	Spot	Position	4	1000001404	44092
	1769.65	3048	16.5686	um	Spot	Position	7	1003354157	3489278		-1522.54	1938.07	16.6362	um	Spot	Position	10	1003696525	3938920		-280.06	2656.37	-6.13832	um	Spot	Position	4	1000001774	34072		492.189	2276.96	2.92414	um	Spot	Position	4	1000012765	57841		-557.3	2966.53	-12.9687	um	Spot	Position	4	1000001601	44298
	1919.73	3014.22	15.1199	um	Spot	Position	7	1003354721	3489778		-1475.08	1911.82	16.5875	um	Spot	Position	10	1003696887	3939283		-217.116	2608.66	-18.1617	um	Spot	Position	4	1000001857	34157		493.563	2229.67	6.8193	um	Spot	Position	4	1000012825	57903		-559.698	2968.05	-10.3595	um	Spot	Position	4	1000001647	44344
	1565.51	3110.33	11.6713	um	Spot	Position	7	1003355869	3490906		-1194.08	1911.94	12.9103	um	Spot	Position	10	1003697859	3940245		-198.665	2612.3	-18.4466	um	Spot	Position	4	1000001853	34158		588.293	2219.63	-3.2098	um	Spot	Position	4	1000012926	58016		-465.653	2933.91	-20	um	Spot	Position	4	1000001742	44458
	1746.23	3075.44	15.9044	um	Spot	Position	7	1003356640	3491622		-1117.03	1915.52	12.0058	um	Spot	Position	10	1003698184	3940599		-229.948	2612.45	-14.952	um	Spot	Position	4	1000001867	34167		589.083	2291.55	0.147247	um	Spot	Position	4	1000012980	58080		-447.003	2950.31	-20	um	Spot	Position	4	1000001775	44482
	1836.17	3120.5	16.5895	um	Spot	Position	7	1003383911	3491939		-1187.93	1908.51	16.6395	um	Spot	Position	10	1003698332	3940760		-212.94	2600.03	-14.1187	um	Spot	Position	4	1000001878	34174		591.563	2251.46	5.44442	um	Spot	Position	4	1000013080	58144		-430.268	2959.1	-14.8541	um	Spot	Position	4	1000001916	44599
	2087.46	3104.88	16.4076	um	Spot	Position	7	1003357907	3492867		-1035.44	1941.64	11.8503	um	Spot	Position	10	1003698519	3940936		-223.46	2649.46	-13.8711	um	Spot	Position	4	1000001882	34180		137.997	2330.21	-4.12809	um	Spot	Position	4	1000013476	58573		-485.78	2973.77	-13.0153	um	Spot	Position	4	1000001933	44622
	1615.91	2903.95	-20	um	Spot	Position	8	1003331502	3493416		-957.613	1926.99	15.7956	um	Spot	Position	10	1003698908	3941340		-213.577	2644.44	-12.8972	um	Spot	Position	4	1000001884	34186		114.859	2343.47	-3.54519	um	Spot	Position	4	1000013498	58576		-327.189	2921.52	-13.4582	um	Spot	Position	4	1000002245	44961
	1623.42	2943.54	-17.1898	um	Spot	Position	8	1003331644	3493562		-1586.71	1730.65	-16.0214	um	Spot	Position	11	1003669241	3941761		-157.235	2666.27	-8.08655	um	Spot	Position	4	1000001914	34228		84.8096	2325.36	1.96705	um	Spot	Position	4	1000013560	58667		-326.384	2964.97	-6.7886	um	Spot	Position	4	1000002343	45063
	1653.34	2922.36	-20	um	Spot	Position	8	1003331986	3493909		-1527.11	1737.17	-15.2963	um	Spot	Position	11	1003669267	3941786		-188.805	2611.81	-5.89016	um	Spot	Position	4	1000001930	34239		97.534	2345.11	3.99006	um	Spot	Position	4	1000013610	58701		-309.908	2960.89	-20	um	Spot	Position	4	1000002450	45173
	1712.64	2917.54	-5.135	um	Spot	Position	8	1003332353	3494301		-1474.08	1771.88	-19.2604	um	Spot	Position	11	1003669703	3942237		-174.557	2671.35	-6.06141	um	Spot	Position	4	1000001934	34243		110.9	2363.09	6.07279	um	Spot	Position	4	1000013642	58746		-269.133	2976.17	-13.4845	um	Spot	Position	4	1000002583	45310
	1743.41	2897.39	-8.55591	um	Spot	Position	8	1003332726	3494652		-1298.46	1784.95	-15.2695	um	Spot	Position	11	1003670878	3943400		-814.343	2709.35	-7.39522	um	Spot	Position	4	1000002197	34490		130.885	2338.26	6.6687	um	Spot	Position	4	1000013652	58757		-252.68	2967.31	-12.4974	um	Spot	Position	4	1000002581	45316
	1820.4	2897.99	-9.94472	um	Spot	Position	8	1003333108	3495093		-1204.26	1752.83	-6.02907	um	Spot	Position	11	1003671649	3944136		-697.14	2734.71	-15.9656	um	Spot	Position	4	1000002398	34672		151.062	2347.23	2.66535	um	Spot	Position	4	1000013835	58952		-295.303	2939.05	-7.99189	um	Spot	Position	4	1000002638	45360
	1983.81	2903.99	-13.942	um	Spot	Position	8	1003333828	3495825		-954.391	1765.28	-20	um	Spot	Position	11	1003672837	3945339		-691.537	2728.29	-15.4226	um	Spot	Position	4	1000002410	34683		202.544	2340.1	5.72968	um	Spot	Position	4	1000013874	59000		-271.918	2935.64	-6.36644	um	Spot	Position	4	1000002658	45377
	1963.25	2931.67	-8.04214	um	Spot	Position	8	1003333553	3495929		-1289.23	1823.72	-10.0718	um	Spot	Position	11	1003675036	3947584		-637.812	2698.96	-15.298	um	Spot	Position	4	1000002697	34960		219.796	2346.08	11.0086	um	Spot	Position	4	1000013951	59059		-879.16	3061.28	-19.2635	um	Spot	Position	4	1000002829	45536
	2083.04	2919.76	-20	um	Spot	Position	8	1003334067	3496086		-1208.52	1805.51	-15.8503	um	Spot	Position	11	1003675410	3947919		-520.065	2729.43	-14.9125	um	Spot	Position	4	1000003014	35272		308.928	2332.14	-3.50777	um	Spot	Position	4	1000013989	59074		-876.169	3057.26	-15.8263	um	Spot	Position	4	1000002865	45562
	2073.01	2936.83	-20	um	Spot	Position	8	1003334088	3496101		-959.564	1833.01	-7.93505	um	Spot	Position	11	1003677054	3949570		-491.482	2706.95	-7.30515	um	Spot	Position	4	1000003124	35387		311.497	2326.44	1.03829	um	Spot	Position	4	1000014352	59153		-843.275	3005.77	-11.557	um	Spot	Position	4	1000002934	45628
	2105.69	2966.03	-20	um	Spot	Position	8	1003334141	3496153		-1257.34	1897.29	-4.76501	um	Spot	Position	11	1003679732	3952225		-410.435	2694.82	-17.4045	um	Spot	Position	4	1000003279	35533		312.512	2344.03	9.71303	um	Spot	Position	4	1000014530	59608		-817.559	3014.92	-16.1585	um	Spot	Position	4	1000003247	45928
	1637.83	3011.1	-18.1147	um	Spot	Position	8	1003335268	3497355		-1158.09	1930.55	-15.1175	um	Spot	Position	11	1003679999	3952489		-461.404	2691.03	-14.3259	um	Spot	Position	4	1000003310	35571		457.055	2300.59	-4.29062	um	Spot	Position	4	1000007644	59631		-786.594	3043.05	-15.8351	um	Spot	Position	4	1000003253	45930
	1699.37	3017.5	-12.5616	um	Spot	Position	8	1003335339	3497429		-1143.21	1940.03	-5.6387	um	Spot	Position	11	1003680215	3952691		-449.05	2707.32	-6.04348	um	Spot	Position	4	1000003422	35694		400.752	2328.04	-1.48459	um	Spot	Position	4	1000014638	59685		-758.309	3032.88	-7.32786	um	Spot	Position	4	1000003387	46083
	1748.82	3011.17	-18.1511	um	Spot	Position	8	1003335653	3497758		-1055.71	1890.54	-16.4606	um	Spot	Position	11	1003680411	3952905		-330.588	2743.34	-20	um	Spot	Position	4	1000003531	35800		419.889	2332.23	0.327547	um	Spot	Position	4	1000014675	59702		-727.663	3051.99	-20	um	Spot	Position	4	1000003537	46215
	1771.84	2991.47	-13.6904	um	Spot	Position	8	1003335694	3497787		-958.531	1919.72	-20	um	Spot	Position	11	1003680762	3953277		-385.758	2725.72	-19.3985	um	Spot	Position	4	1000003550	35816		449.754	2341.09	7.36963	um	Spot	Position	4	1000014785	59836		-719.671	3042.06	-19.3658	um	Spot	Position	4	1000003585	46261
	1849.05	3006.84	-20	um	Spot	Position	8	1003335926	3498028		-1580.06	1719.89	-1.32126	um	Spot	Position	11	1003681205	3953720		-352.454	2736.57	-18.575	um	Spot	Position	4	1000003556	35817		584.305	2350.8	-1.07196	um	Spot	Position	4	1000015199	60291		-714.711	3008.55	-16.8254	um	Spot	Position	4	1000003594	46273
	1826.66	2985.41	-13.5135	um	Spot	Position	8	1003336096	3498183		-1527.51	1716.94	1.07697	um	Spot	Position	11	1003681266	3953770		-375.035	2715.15	-12.87	um	Spot	Position	4	1000003603	35865		633.504	2305.32	8.99088	um	Spot	Position	4	1000015388	60471		-727.885	3043.84	-15.9486	um	Spot	Position	4	1000003607	46284
	1917.89	3021.37	-13.5456	um	Spot	Position	8	1003336487	3498595		-1551.13	1738.33	6.07493	um	Spot	Position	11	1003681369	3953873		-333.049	2732.21	-11.2242	um	Spot	Position	4	1000003624	35888		655.446	2370.04	0.443096	um	Spot	Position	4	1000015530	60621		-701.611	3005.14	-7.41056	um	Spot	Position	4	1000003716	46387
	2036.98	3030.38	-20	um	Spot	Position	8	1003336785	3498909		-1463.75	1738.81	8.38828	um	Spot	Position	11	1003681802	3954330		-348.826	2703.36	-6.54954	um	Spot	Position	4	1000003671	35929		663.005	2353.74	3.85073	um	Spot	Position	4	1000015589	60682		-719.499	3001.92	-6.4396	um	Spot	Position	4	1000003715	46404
	2003.04	3042.6	-8.85081	um	Spot	Position	8	1003336975	3499092		-1463.49	1733.63	11.1469	um	Spot	Position	11	1003681880	3954395		-366.9	2687.12	-5.4594	um	Spot	Position	4	1000003699	35945		301.807	2169.1	11.6123	um	Spot	Position	4	1000009554	61426		-697.475	3061.37	-6.25203	um	Spot	Position	4	1000003728	46416
	2169.5	3043.4	-18.2362	um	Spot	Position	8	1003337591	3499717		-1290.98	1781.72	7.01875	um	Spot	Position	11	1003682662	3955219		-259.388	2751.72	-20	um	Spot	Position	4	1000003821	36052		299.812	2162.35	15.0506	um	Spot	Position	4	1000016377	61485		-571.52	3046.69	-20	um	Spot	Position	4	1000003825	46510
	1577.82	3057.52	-20	um	Spot	Position	8	1003337788	3499899		-1020.74	1755.6	-3.92529	um	Spot	Position	11	1003684175	3956715		-304.979	2693.15	-11.4582	um	Spot	Position	4	1000003899	36136		380.605	2180.86	15.735	um	Spot	Position	4	1000016693	61803		-631.691	3073.71	-20	um	Spot	Position	4	1000003861	46551
	1587.49	3096.26	-20	um	Spot	Position	8	1003337867	3499972		-1461.51	1799.64	1.6062	um	Spot	Position	11	1003685104	3957667		-264.623	2707.01	-11.1834	um	Spot	Position	4	1000003913	36141		407.496	2170.7	16.3062	um	Spot	Position	4	1000016972	62078		-577.868	3041.85	-18.432	um	Spot	Position	4	1000003882	46567
	1699.12	3093.45	-20	um	Spot	Position	8	1003338332	3500371		-1096.7	1823.51	3.76724	um	Spot	Position	11	1003687171	3959738		-191.874	2684.49	-20	um	Spot	Position	4	1000003978	36214		543.782	2134.18	16.1552	um	Spot	Position	4	1000017231	62337		-611.135	3040.27	-13.9508	um	Spot	Position	4	1000003925	46601
	1695.7	3109.36	-11.1423	um	Spot	Position	8	1003338453	3500564		-1555.62	1901.85	8.15176	um	Spot	Position	11	1003688037	3960668		-225.655	2704.14	-20	um	Spot	Position	4	1000004000	36238		96.8899	2274.92	11.7475	um	Spot	Position	4	1000017979	63074		-506.932	3069.19	-15.6409	um	Spot	Position	4	1000046887	46887
	1668.7	3056.79	-9.69273	um	Spot	Position	8	1003338466	3500572		-1437.98	1919.8	-3.90779	um	Spot	Position	11	1003688508	3961157		-181.438	2719.84	-20	um	Spot	Position	4	1000004017	36257		124.538	2267.78	16.1057	um	Spot	Position	4	1000018087	63174		-542.604	3073.51	-15.7754	um	Spot	Position	4	1000004236	46888
	1670.3	3100.98	-6.32874	um	Spot	Position	8	1003338520	3500652		-1284.48	1945.41	-0.830765	um	Spot	Position	11	1003689001	3961699		-159.719	2753.98	-20	um	Spot	Position	4	1000004051	36289		258.1	2232.18	16.0523	um	Spot	Position	4	1000018626	63719		-556.166	3042.66	-13.5075	um	Spot	Position	4	1000004268	46914
	1874.24	3108.27	-15.7339	um	Spot	Position	8	1003339218	3501376		-1070.06	1910.1	10.5673	um	Spot	Position	11	1003690412	3963172		-170.35	2745	-19.4831	um	Spot	Position	4	1000004057	36297		376.506	2216.84	14.4336	um	Spot	Position	4	1000018909	63949		-562.177	3078.08	-7.13537	um	Spot	Position	4	1000004363	47024
	1852.35	3121.7	-13.8336	um	Spot	Position	8	1003339265	3501423		-1589.91	1720.48	15.0081	um	Spot	Position	11	1003690855	3963630		-202.468	2678.52	-15.1442	um	Spot	Position	4	1000004081	36318		697.216	2241.47	15.3067	um	Spot	Position	4	1000020072	65117		-473.581	3034.76	-16.9858	um	Spot	Position	4	1000004529	47189
	1921.83	3066.08	-20	um	Spot	Position	8	1003339501	3501645		-1527.8	1784.77	16.0921	um	Spot	Position	11	1003690912	3963679		-187.267	2748.04	-12.6706	um	Spot	Position	4	1000004119	36356		124.531	2294.89	12.0125	um	Spot	Position	4	1000020277	65319		-481.378	3033.48	-12.9682	um	Spot	Position	4	1000004571	47238
	1935.65	3067.31	-6.7209	um	Spot	Position	8	1003339886	3502016		-996.768	1791.11	15.6673	um	Spot	Position	11	1003693452	3966195		-191.217	2693.5	-10.5674	um	Spot	Position	4	1000004136	36368		105.681	2305.32	13.9281	um	Spot	Position	4	1000020296	65367		-464.777	3063.95	-11.3104	um	Spot	Position	4	1000004593	47266
	2033.36	3117.49	-20	um	Spot	Position	8	1003340085	3502232		-1413.98	1816.09	12.6754	um	Spot	Position	11	1003694368	3967061		-207.818	2742.97	-4.79817	um	Spot	Position	4	1000004220	36453		217.103	2338.89	12.9948	um	Spot	Position	4	1000020551	65625		-410.854	3062.38	-4.83605	um	Spot	Position	4	1000004703	47363
	2015.71	3128.17	-9.3997	um	Spot	Position	8	1003340213	3502408		-1145.81	1863.01	12.4474	um	Spot	Position	11	1003695415	3968098		-782.734	2767	-20	um	Spot	Position	4	1000004236	36465		160.049	2318.1	16.4633	um	Spot	Position	4	1000020619	65696		-388.646	3066.24	-6.34549	um	Spot	Position	4	1000004969	47651
	2118.19	3085.7	-18.339	um	Spot	Position	8	1003340445	3502641		-1538.25	1897.96	15.8504	um	Spot	Position	11	1003696485	3969148		-755.131	2791.34	-20	um	Spot	Position	4	1000004272	36496		117.668	2142.6	-9.27576	um	Spot	Position	5	1000000303	67872		-273.483	3049.72	-20	um	Spot	Position	4	1000005094	47750
	2128.67	3087.1	-15.2015	um	Spot	Position	8	1003340497	3502674		-1522.51	1938.05	16.6257	um	Spot	Position	11	1003696525	3969178		-709.627	2785.3	-20	um	Spot	Position	4	1000004574	36813		121.299	2196.08	-9.08921	um	Spot	Position	5	1000000343	67878		-301.805	3059.15	-18.9727	um	Spot	Position	4	1000005100	47791
	1718.43	2900.9	0.178722	um	Spot	Position	8	1003341983	3504201		-1475.02	1911.81	16.5474	um	Spot	Position	11	1003696887	3969523		-725.814	2821.8	-17.8742	um	Spot	Position	4	1000004630	36873		181.483	2151.78	-20	um	Spot	Position	5	1000000431	67985		-293.48	3066.97	-16.219	um	Spot	Position	4	1000005148	47818
	1759.31	2896.23	2.03765	um	Spot	Position	8	1003342039	3504265		-1194.04	1911.93	12.9542	um	Spot	Position	11	1003697859	3970481		-672.147	2803.64	-15.8738	um	Spot	Position	4	1000004640	36880		291.827	2149.62	-16.0219	um	Spot	Position	5	1000000922	68481		-303.507	2998.59	-14.8515	um	Spot	Position	4	1000005158	47820
	1830.67	2941.99	4.37447	um	Spot	Position	8	1003342513	3504741		-1117.28	1915.54	11.8751	um	Spot	Position	11	1003698184	3970823		-699.035	2779.54	-13.83	um	Spot	Position	4	1000004657	36900		346.883	2187.32	-20	um	Spot	Position	5	1000001182	68725		-251.315	3014.08	-13.8498	um	Spot	Position	4	1000005173	47835
	1866.42	2956.91	11.4654	um	Spot	Position	8	1003351705	3504935		-1187.9	1908.46	16.6067	um	Spot	Position	11	1003698332	3970977		-605.982	2768.38	-10.8994	um	Spot	Position	4	1000004984	37235		358.085	2134.71	-16.9971	um	Spot	Position	5	1000001231	68778		-314.818	3031.75	-13.3618	um	Spot	Position	4	1000005187	47848
	2040.98	2930.06	10.8001	um	Spot	Position	8	1003343515	3505747		-1035.39	1941.62	11.8825	um	Spot	Position	11	1003698519	3971159		-583.361	2815.89	-10.7914	um	Spot	Position	4	1000004990	37245		344.537	2173.85	-15.8248	um	Spot	Position	5	1000001246	68791		-247.906	3036.94	-7.91365	um	Spot	Position	4	1000005238	47902
	2142.15	2944.23	5.9312	um	Spot	Position	8	1003344200	3506413		-957.603	1927.12	15.7612	um	Spot	Position	11	1003698908	3971550		-616.722	2780.49	-9.3537	um	Spot	Position	4	1000005014	37272		315.319	2150.14	-14.7817	um	Spot	Position	5	1000001261	68795		-284.964	3060.77	-8.18776	um	Spot	Position	4	1000005229	47907
	1766.83	3011.59	6.03464	um	Spot	Position	8	1003345409	3507647		-1586.69	1730.71	-15.898	um	Spot	Position	12	1003669241	3971979		-493.746	2760.92	-20	um	Spot	Position	4	1000037350	37350		333.782	2177.82	-14.8129	um	Spot	Position	5	1000001268	68800		-870.631	3105.45	-20	um	Spot	Position	4	1000005317	47987
	1815.74	2994.64	9.48809	um	Spot	Position	8	1003345890	3508114		-1527.09	1737.1	-15.4147	um	Spot	Position	12	1003669267	3971997		-496.77	2783.68	-16.8225	um	Spot	Position	4	1000005212	37458		367.913	2132.31	-8.1928	um	Spot	Position	5	1000001352	68889		-860.121	3100.79	-13.7046	um	Spot	Position	4	1000005445	48110
	1828.78	3033.04	8.64256	um	Spot	Position	8	1003345901	3508123		-1474.13	1771.87	-19.1724	um	Spot	Position	12	1003669703	3972432		-559.598	2822.07	-12.7624	um	Spot	Position	4	1000005262	37524		399.524	2200.11	-20	um	Spot	Position	5	1000001544	69092		-871.95	3119.89	-8.58771	um	Spot	Position	4	1000005546	48214
	1863.58	2993.82	9.56599	um	Spot	Position	8	1003345910	3508139		-1298.48	1784.93	-15.2654	um	Spot	Position	12	1003670878	3973597		-508.1	2830.71	-11.4526	um	Spot	Position	4	1000005277	37551		450.225	2194.76	-15.2377	um	Spot	Position	5	1000001606	69161		-680.921	3094.02	-20	um	Spot	Position	4	1000005988	48648
	2047.02	3022.87	-1.64892	um	Spot	Position	8	1003346815	3508996		-1204.3	1752.84	-6.05784	um	Spot	Position	12	1003671649	3974351		-566.509	2822.37	-10.2942	um	Spot	Position	4	1000005304	37563		396.286	2158.07	-13.2483	um	Spot	Position	5	1000001636	69184		-718.369	3131.31	-18.0358	um	Spot	Position	4	1000006093	48735
	1792.71	3091.9	4.01206	um	Spot	Position	8	1003348509	3510789		-954.283	1765.31	-20	um	Spot	Position	12	1003672837	3975550		-497.665	2834.7	-9.39596	um	Spot	Position	4	1000005322	37584		450.577	2208.15	-7.24815	um	Spot	Position	5	1000001739	69292		-674.639	3102.74	-15.397	um	Spot	Position	4	1000006109	48758
	1828.03	3084.43	10.2944	um	Spot	Position	8	1003349041	3511331		-1289.27	1823.78	-9.95936	um	Spot	Position	12	1003675036	3977795		-551.223	2777.56	-8.33807	um	Spot	Position	4	1000005326	37587		432.624	2209.39	-6.36646	um	Spot	Position	5	1000001751	69311		-728.549	3157.56	-8.2857	um	Spot	Position	4	1000006207	48856
	1922.85	3130.29	6.81825	um	Spot	Position	8	1003349381	3511691		-1208.52	1805.49	-15.7653	um	Spot	Position	12	1003675410	3978173		-479.211	2769.78	-20	um	Spot	Position	4	1000005396	37650		553.388	2170.84	-18.3546	um	Spot	Position	5	1000001926	69477		-655.736	3150.5	-5.15857	um	Spot	Position	4	1000006252	48902
	2040.2	3126.99	-0.96442	um	Spot	Position	8	1003349594	3511862		-959.58	1833.03	-7.89174	um	Spot	Position	12	1003677054	3979846		-415.866	2789.59	-20	um	Spot	Position	4	1000005423	37674		555.196	2136.3	-14.5012	um	Spot	Position	5	1000001991	69502		-662.028	3158.37	-4.7128	um	Spot	Position	4	1000006254	48903
	2030.88	3124.27	3.12764	um	Spot	Position	8	1003349686	3511957		-1257.39	1897.34	-4.92028	um	Spot	Position	12	1003679732	3982511		-437.809	2815.05	-14.0624	um	Spot	Position	4	1000005511	37754		561.313	2157.69	-13.7022	um	Spot	Position	5	1000002398	69525		-571.461	3099.73	-20	um	Spot	Position	4	1000006291	48935
	1895.22	2914.83	16.319	um	Spot	Position	8	1003352126	3514396		-1158.09	1930.59	-15.1023	um	Spot	Position	12	1003679999	3982777		-351.952	2810.92	-20	um	Spot	Position	4	1000005708	37940		480.429	2201.13	-9.71027	um	Spot	Position	5	1000002068	69606		-610.519	3107.8	-20	um	Spot	Position	4	1000006300	48943
	2094.77	2961.89	15.5452	um	Spot	Position	8	1003352834	3515085		-1143.42	1940.06	-5.63736	um	Spot	Position	12	1003680215	3982981		-346.767	2813.47	-20	um	Spot	Position	4	1000005713	37944		544.862	2143.6	-4.66023	um	Spot	Position	5	1000010173	69677		-628.314	3089.74	-11.0412	um	Spot	Position	4	1000006492	49143
	1623.69	3035.59	16.5308	um	Spot	Position	8	1003353519	3515782		-1055.68	1890.56	-16.4995	um	Spot	Position	12	1003680411	3983180		-386.228	2830.73	-17.9912	um	Spot	Position	4	1000005750	37972		526.697	2163.35	-4.85406	um	Spot	Position	5	1000002161	69684		-600.624	3093.39	-11.3455	um	Spot	Position	4	1000006493	49145
	1769.69	3048.1	16.56	um	Spot	Position	8	1003354157	3516448		-958.658	1920.2	-20	um	Spot	Position	12	1003680762	3983540		-382.186	2777.35	-14.8729	um	Spot	Position	4	1000005769	37993		566.616	2170.14	-12.33	um	Spot	Position	5	1000002423	69924		-548.971	3154.76	-20	um	Spot	Position	4	1000006711	49381
	1919.75	3014.17	15.1967	um	Spot	Position	8	1003354721	3516999		-1579.92	1719.91	-1.46432	um	Spot	Position	12	1003681205	3983986		-392.114	2836.01	-15.3864	um	Spot	Position	4	1000005765	38001		617.166	2169.85	-4.69837	um	Spot	Position	5	1000002519	70024		-447.567	3151.84	-17.1724	um	Spot	Position	4	1000007026	49694
	1565.5	3110.31	11.5671	um	Spot	Position	8	1003355869	3518155		-1527.57	1716.95	1.14393	um	Spot	Position	12	1003681266	3984027		-298.258	2814.02	-17.9667	um	Spot	Position	4	1000006022	38247		655.841	2203.82	-20	um	Spot	Position	5	1000002653	70148		-460.303	3087.88	-10.9171	um	Spot	Position	4	1000007089	49766
	1746.19	3075.41	15.9534	um	Spot	Position	8	1003356640	3518870		-1551.18	1738.33	6.1172	um	Spot	Position	12	1003681369	3984145		-305.845	2766.22	-12.0609	um	Spot	Position	4	1000006076	38297		701.021	2168.58	-19.484	um	Spot	Position	5	1000002601	70159		-479.805	3114.53	-6.12895	um	Spot	Position	4	1000007158	49838
	1836.54	3120.57	16.4773	um	Spot	Position	8	1003383911	3519194		-1463.75	1738.81	8.40522	um	Spot	Position	12	1003681802	3984593		-275.662	2759.41	-11.431	um	Spot	Position	4	1000006084	38312		660.358	2182.09	-15.8711	um	Spot	Position	5	1000002724	70194		-311.924	3150.24	-20	um	Spot	Position	4	1000007633	50332
	2087.47	3104.84	16.3858	um	Spot	Position	8	1003357907	3520132		-1463.49	1733.63	11.1152	um	Spot	Position	12	1003681880	3984654		-260.812	2786.86	-4.53804	um	Spot	Position	4	1000006174	38402		662.866	2174.48	-7.05952	um	Spot	Position	5	1000002831	70321		-251.223	3151.52	-20	um	Spot	Position	4	1000007635	50336
	1616.06	2904.13	-20	um	Spot	Position	9	1003331502	3520696		-1290.97	1781.67	7.13963	um	Spot	Position	12	1003682662	3985465		-183.823	2823.22	-20	um	Spot	Position	4	1000006245	38472		678.096	2207.08	-5.32165	um	Spot	Position	5	1000002871	70361		-306.02	3128.83	-19.1361	um	Spot	Position	4	1000007651	50347
	1623.36	2943.47	-16.8955	um	Spot	Position	9	1003331644	3520845		-1020.74	1755.63	-3.90896	um	Spot	Position	12	1003684175	3986938		-226.166	2802.61	-11.8712	um	Spot	Position	4	1000006302	38534		138.721	2242.91	-12.1457	um	Spot	Position	5	1000003093	70603		-278.112	3116.34	-12.3939	um	Spot	Position	4	1000007709	50404
	1653.27	2922.33	-20	um	Spot	Position	9	1003331986	3521193		-1461.47	1799.7	1.70671	um	Spot	Position	12	1003685104	3987868		-181.78	2771.67	-11.0167	um	Spot	Position	4	1000006305	38539		64.687	2249.02	-10.0631	um	Spot	Position	5	1000003140	70645		-242.275	3092.49	-10.6885	um	Spot	Position	4	1000007718	50416
	1712.66	2917.5	-5.25653	um	Spot	Position	9	1003332353	3521586		-1096.72	1823.48	3.80653	um	Spot	Position	12	1003687171	3989961		-809.82	2629.1	-3.56192	um	Spot	Position	4	1000006385	38606		136.129	2275.62	-4.97008	um	Spot	Position	5	1000003207	70720		-860.485	2969.16	-3.59067	um	Spot	Position	4	1000007807	50529
	1743.37	2897.33	-8.64866	um	Spot	Position	9	1003332726	3521926		-1555.64	1901.85	8.15	um	Spot	Position	12	1003688037	3990864		-609.577	2608.7	-2.52129	um	Spot	Position	4	1000006852	39033		284.299	2284.35	-13.4325	um	Spot	Position	5	1000003784	71338		-828.115	2938.61	-2.96015	um	Spot	Position	4	1000007814	50537
	1820.44	2897.98	-9.89229	um	Spot	Position	9	1003333108	3522373		-1437.98	1919.79	-4.01044	um	Spot	Position	12	1003688508	3991372		-522.097	2657.16	-2.80326	um	Spot	Position	4	1000007122	39339		249.346	2219.04	-5.94217	um	Spot	Position	5	1000003904	71447		-869.825	2993.32	11.0112	um	Spot	Position	4	1000008102	50839
	1983.82	2903.99	-14.2167	um	Spot	Position	9	1003333828	3523091		-1284.45	1945.41	-0.935053	um	Spot	Position	12	1003689001	3991874		-461.224	2614.92	10.2275	um	Spot	Position	4	1000007593	39772		362.041	2259.57	-20	um	Spot	Position	5	1000004021	71567		-776.389	2949.29	-1.54652	um	Spot	Position	4	1000008148	50870
	1963.32	2931.68	-8.10727	um	Spot	Position	9	1003333553	3523199		-1070.05	1910.09	10.6074	um	Spot	Position	12	1003690412	3993340		-412.487	2634.09	9.61469	um	Spot	Position	4	1000007595	39775		365.853	2233.35	-8.19072	um	Spot	Position	5	1000004226	71777		-709.266	2966.34	-0.183447	um	Spot	Position	4	1000008442	51202
	2083.08	2919.58	-20	um	Spot	Position	9	1003334067	3523346		-1589.91	1720.46	15.0138	um	Spot	Position	12	1003690855	3993805		-453.125	2667.06	10.0453	um	Spot	Position	4	1000007603	39781		392.085	2282.4	-4.90932	um	Spot	Position	5	1000004278	71849		-674.234	2964.29	2.68341	um	Spot	Position	4	1000008470	51237
	2073.23	2936.95	-20	um	Spot	Position	9	1003334088	3523371		-1527.81	1784.8	16.0715	um	Spot	Position	12	1003690912	3993857		-329.345	2624.15	-3.34572	um	Spot	Position	4	1000007648	39815		461.501	2252.76	-20	um	Spot	Position	5	1000004359	71931		-692.832	2964.83	6.18425	um	Spot	Position	4	1000008533	51281
	2105.77	2965.95	-20	um	Spot	Position	9	1003334141	3523421		-996.823	1791.16	15.7584	um	Spot	Position	12	1003693452	3996434		-325.845	2659.12	10.1904	um	Spot	Position	4	1000007834	40012		397.168	2262.53	-20	um	Spot	Position	5	1000004374	71944		-660.964	2935.32	7.14207	um	Spot	Position	4	1000008544	51296
	1637.84	3011.15	-18.6127	um	Spot	Position	9	1003335268	3524609		-1413.96	1816.13	12.5212	um	Spot	Position	12	1003694368	3997318		-348.23	2590.95	11.4213	um	Spot	Position	4	1000007838	40015		404.263	2275.43	-20	um	Spot	Position	5	1000004392	71960		-730.075	2951.84	6.78552	um	Spot	Position	4	1000008548	51299
	1699.38	3017.47	-12.6672	um	Spot	Position	9	1003335339	3524695		-1145.76	1863.01	12.362	um	Spot	Position	12	1003695415	3998368		-223.698	2639.22	-1.25512	um	Spot	Position	4	1000008082	40241		396.174	2260.54	-14.9577	um	Spot	Position	5	1000004483	72049		-630.273	2966.4	1.74718	um	Spot	Position	4	1000008722	51480
	1748.73	3011.14	-17.8156	um	Spot	Position	9	1003335653	3525029		-1538.35	1897.98	15.8417	um	Spot	Position	12	1003696485	3999405		-235.435	2636.1	5.54721	um	Spot	Position	4	1000008151	40337		422.613	2265.56	-13.622	um	Spot	Position	5	1000004514	72063		-512.571	2939.18	-3.5965	um	Spot	Position	4	1000008939	51695
	1771.85	2991.45	-13.6728	um	Spot	Position	9	1003335694	3525062		-1522.45	1938.11	16.6403	um	Spot	Position	12	1003696525	3999425		-230.147	2646.35	11.1218	um	Spot	Position	4	1000008227	40401		531.143	2250.77	-20	um	Spot	Position	5	1000004730	72294		-501.37	2987.51	-0.541433	um	Spot	Position	4	1000008994	51754
	1849.06	3006.8	-20	um	Spot	Position	9	1003335926	3525314		-1474.93	1911.82	16.5261	um	Spot	Position	12	1003696887	3999766		-774.723	2682.8	-1.38326	um	Spot	Position	4	1000008267	40452		681.006	2258.31	-10.0878	um	Spot	Position	5	1000005738	73292		-532.102	2936.09	0.400858	um	Spot	Position	4	1000009001	51763
	1826.73	2985.41	-13.5524	um	Spot	Position	9	1003336096	3525462		-1194.03	1911.95	12.9069	um	Spot	Position	12	1003697859	4000733		-797.787	2728.86	-1.23665	um	Spot	Position	4	1000008289	40460		656.66	2266.57	-9.48812	um	Spot	Position	5	1000005739	73314		-515	2924.6	9.07678	um	Spot	Position	4	1000009159	51904
	1917.9	3021.38	-13.5266	um	Spot	Position	9	1003336487	3525894		-1117.46	1915.59	11.8755	um	Spot	Position	12	1003698184	4001055		-772.254	2743.11	0.888777	um	Spot	Position	4	1000008316	40492		652.658	2285.23	-4.99287	um	Spot	Position	5	1000005809	73365		-447.71	2958.63	7.00931	um	Spot	Position	4	1000009440	52163
	2037.01	3030.36	-20	um	Spot	Position	9	1003336785	3526222		-1187.64	1908.68	16.6223	um	Spot	Position	12	1003698332	4001205		-738.571	2736.01	1.63512	um	Spot	Position	4	1000008325	40500		90.3582	2368.22	-13.8697	um	Spot	Position	5	1000006002	73554		-274.322	2917.86	-3.31282	um	Spot	Position	4	1000009860	52572
	2003	3042.63	-8.8199	um	Spot	Position	9	1003336975	3526417		-1035.38	1941.64	11.9003	um	Spot	Position	12	1003698519	4001371		-761.285	2742.68	6.57271	um	Spot	Position	4	1000008392	40559		129.83	2308.09	-13.2005	um	Spot	Position	5	1000006006	73559		-310.549	2946.63	4.21679	um	Spot	Position	4	1000009940	52649
	2169.42	3043.38	-19.0097	um	Spot	Position	9	1003337591	3527046		-957.611	1927.17	15.6852	um	Spot	Position	12	1003698908	4001751		-622.989	2713.46	5.28212	um	Spot	Position	4	1000008802	40970		142.3	2341.46	-6.75125	um	Spot	Position	5	1000006102	73663		-243.847	2916.98	6.28896	um	Spot	Position	4	1000009964	52667
	1577.83	3057.6	-20	um	Spot	Position	9	1003337788	3527231		-1586.75	1730.76	-15.9966	um	Spot	Position	13	1003669241	4002177		-606.284	2681.36	8.30488	um	Spot	Position	4	1000008848	41012		163.535	2357.15	-19.447	um	Spot	Position	5	1000006261	73859		-291.154	2948.93	9.13983	um	Spot	Position	4	1000010013	52722
	1587.31	3096.21	-20	um	Spot	Position	9	1003337867	3527295		-1527.11	1737.07	-15.2452	um	Spot	Position	13	1003669267	4002206		-487.873	2681.5	-2.66858	um	Spot	Position	4	1000008909	41073		262.459	2342.67	-20	um	Spot	Position	5	1000006587	74154		-257.452	2925.99	9.51397	um	Spot	Position	4	1000010026	52729
	1699.19	3093.45	-20	um	Spot	Position	9	1003338332	3527713		-1474.15	1771.87	-20	um	Spot	Position	13	1003669703	4002627		-537.619	2732.46	0.21557	um	Spot	Position	4	1000008960	41116		261.306	2365.48	-11.9545	um	Spot	Position	5	1000006760	74315		-850.768	3005.62	7.1988	um	Spot	Position	4	1000010233	52978
	1695.68	3109.32	-11.2308	um	Spot	Position	9	1003338453	3527908		-1298.49	1784.94	-15.2652	um	Spot	Position	13	1003670878	4003879		-535.143	2740.71	0.825363	um	Spot	Position	4	1000008961	41128		242.099	2359.18	-8.80541	um	Spot	Position	5	1000006808	74370		-899.987	3077.95	8.67034	um	Spot	Position	4	1000010288	53026
	1668.67	3056.8	-9.56252	um	Spot	Position	9	1003338466	3527919		-1204.3	1752.88	-6.09562	um	Spot	Position	13	1003671649	4004647		-545.511	2695.62	3.29469	um	Spot	Position	4	1000008980	41146		327.6	2317.64	-20	um	Spot	Position	5	1000006935	74497		-777.752	3019.51	-3.13955	um	Spot	Position	4	1000010354	53089
	1670.32	3100.99	-6.32971	um	Spot	Position	9	1003338520	3527994		-954.211	1765.33	-20	um	Spot	Position	13	1003672837	4005885		-464.631	2740.33	9.41404	um	Spot	Position	4	1000009295	41463		336.538	2369.22	-20	um	Spot	Position	5	1000007021	74585		-783.696	3029.96	6.84784	um	Spot	Position	4	1000010554	53276
	1874.2	3108.29	-15.7611	um	Spot	Position	9	1003339218	3528676		-1289.21	1823.83	-9.99834	um	Spot	Position	13	1003675036	4008168		-392.968	2676	8.61991	um	Spot	Position	4	1000009534	41677		514.966	2332.79	-15.8802	um	Spot	Position	5	1000007813	75399		-671.557	3040.42	-1.03745	um	Spot	Position	4	1000010705	53413
	1852.31	3121.67	-13.6926	um	Spot	Position	9	1003339265	3528722		-1208.56	1805.5	-15.8262	um	Spot	Position	13	1003675410	4008523		-316.16	2734.75	-3.83172	um	Spot	Position	4	1000009572	41722		560.542	2349.43	-12.2438	um	Spot	Position	5	1000007868	75465		-666.266	3039.93	-0.292795	um	Spot	Position	4	1000010721	53428
	1922.14	3066.3	-20	um	Spot	Position	9	1003339501	3528964		-959.581	1833.01	-7.89817	um	Spot	Position	13	1003677054	4010221		-259.536	2679.99	-3.28408	um	Spot	Position	4	1000009575	41728		517.978	2360.56	-11.6368	um	Spot	Position	5	1000007871	75467		-697.652	3040.37	9.47399	um	Spot	Position	4	1000010878	53575
	1935.62	3067.32	-6.68918	um	Spot	Position	9	1003339886	3529323		-1257.44	1897.39	-4.82905	um	Spot	Position	13	1003679732	4012971		-288.675	2741.14	-2.9704	um	Spot	Position	4	1000009586	41743		491.744	2358.7	-6.40727	um	Spot	Position	5	1000007967	75556		-689.486	3077.09	8.5745	um	Spot	Position	4	1000010856	53579
	2033.32	3117.51	-20	um	Spot	Position	9	1003340085	3529523		-1158.11	1930.58	-15.0256	um	Spot	Position	13	1003679999	4013229		-274.706	2683.01	-0.396894	um	Spot	Position	4	1000009603	41764		599.554	2314.19	-14.4047	um	Spot	Position	5	1000008205	75790		-585.366	3009.12	-1.17167	um	Spot	Position	4	1000010954	53654
	2015.75	3128.22	-9.40511	um	Spot	Position	9	1003340213	3529708		-1143.67	1940.14	-5.68389	um	Spot	Position	13	1003680215	4013419		-266.908	2686.79	4.82556	um	Spot	Position	4	1000009630	41794		608.034	2304.24	-11.3097	um	Spot	Position	5	1000008260	75837		-582.066	3051.46	3.52054	um	Spot	Position	4	1000011067	53773
	2118.19	3085.69	-18.6581	um	Spot	Position	9	1003340445	3529937		-1055.67	1890.57	-16.3853	um	Spot	Position	13	1003680411	4013638		-175.506	2718.75	-3.79242	um	Spot	Position	4	1000009700	41859		667.836	2340.96	-8.40352	um	Spot	Position	5	1000008695	76290		-542.305	3075.5	-0.25704	um	Spot	Position	4	1000011333	54018
	2128.64	3087.21	-15.1463	um	Spot	Position	9	1003340497	3529973		-958.66	1919.51	-20	um	Spot	Position	13	1003680762	4013995		-160.562	2685.87	8.34527	um	Spot	Position	4	1000009839	42003		700.541	2352.92	-6.32855	um	Spot	Position	5	1000008734	76324		-532.406	3060.4	2.42517	um	Spot	Position	4	1000011387	54047
	1718.41	2900.89	0.0922413	um	Spot	Position	9	1003341983	3531497		-1579.87	1719.88	-1.40902	um	Spot	Position	13	1003681205	4014438		-754.382	2763.44	-1.56004	um	Spot	Position	4	1000009939	42076		112.433	2142.49	0.713264	um	Spot	Position	5	1000008797	76415		-445.01	3041.34	7.96631	um	Spot	Position	4	1000011776	54448
	1759.27	2896.26	1.73266	um	Spot	Position	9	1003342039	3531532		-1527.55	1716.94	1.17523	um	Spot	Position	13	1003681266	4014487		-772.544	2804.23	5.47645	um	Spot	Position	4	1000010017	42166		84.3245	2162.63	2.02474	um	Spot	Position	5	1000008823	76440		-446.898	3047.28	7.53924	um	Spot	Position	4	1000011777	54450
	1830.7	2942.1	4.20268	um	Spot	Position	9	1003342513	3532035		-1551.16	1738.33	6.10251	um	Spot	Position	13	1003681369	4014590		-738.445	2760.62	6.62674	um	Spot	Position	4	1000010027	42183		216.4	2175.74	-4.17751	um	Spot	Position	5	1000008980	76605		-435.47	3065.76	10.1233	um	Spot	Position	4	1000011835	54495
	2040.94	2930.05	10.8751	um	Spot	Position	9	1003343515	3533050		-1463.77	1738.82	8.41079	um	Spot	Position	13	1003681802	4015035		-790.564	2800.83	7.88103	um	Spot	Position	4	1000010047	42207		204.216	2153.38	3.39964	um	Spot	Position	5	1000009106	76735		-385.715	3055.29	11.094	um	Spot	Position	4	1000012118	54786
	2142.12	2944.17	5.76047	um	Spot	Position	9	1003344200	3533715		-1463.52	1733.63	11.1665	um	Spot	Position	13	1003681880	4015119		-600.221	2777.64	2.70616	um	Spot	Position	4	1000010480	42651		216.115	2188.09	7.44666	um	Spot	Position	5	1000009218	76814		-305.89	3015.61	-3.11787	um	Spot	Position	4	1000012142	54813
	1767.06	3011.58	5.78457	um	Spot	Position	9	1003345409	3534982		-1290.89	1781.68	7.02126	um	Spot	Position	13	1003682662	4015914		-604.321	2769.51	3.5747	um	Spot	Position	4	1000010497	42665		297.663	2191.29	2.96605	um	Spot	Position	5	1000009409	77022		-311.411	3002.7	6.26021	um	Spot	Position	4	1000012280	54945
	1863.85	2993.91	9.45926	um	Spot	Position	9	1003345910	3535461		-1020.8	1755.68	-3.83963	um	Spot	Position	13	1003684175	4017400		-517.755	2777.17	4.49956	um	Spot	Position	4	1000010770	42924		340.105	2201.52	-3.94698	um	Spot	Position	5	1000009582	77195		-276.728	3023.92	6.64914	um	Spot	Position	4	1000012301	54968
	1828.79	3033.04	8.5983	um	Spot	Position	9	1003345901	3535468		-1461.45	1799.72	1.75747	um	Spot	Position	13	1003685104	4018386		-490.906	2804.42	5.08475	um	Spot	Position	4	1000010776	42950		348.564	2160.31	6.21404	um	Spot	Position	5	1000009755	77393		-881.047	3139.11	-2.31761	um	Spot	Position	4	1000012428	55077
	1815.71	2994.6	9.51873	um	Spot	Position	9	1003345890	3535481		-1096.72	1823.48	3.7354	um	Spot	Position	13	1003687171	4020511		-548.397	2762.39	8.789	um	Spot	Position	4	1000010809	42986		421.149	2148.86	-1.99379	um	Spot	Position	5	1000009935	77536		-827.247	3091.44	10.4181	um	Spot	Position	4	1000012655	55278
	2047.05	3022.79	-1.70295	um	Spot	Position	9	1003346815	3536402		-1555.68	1901.83	8.1384	um	Spot	Position	13	1003688037	4021419		-553.535	2810.37	10.129	um	Spot	Position	4	1000010830	43015		462.342	2176.99	-1.20808	um	Spot	Position	5	1000009943	77561		-848.296	3132.73	11.0158	um	Spot	Position	4	1000012665	55311
	1792.73	3091.93	3.96904	um	Spot	Position	9	1003348509	3538159		-1437.99	1919.76	-3.86153	um	Spot	Position	13	1003688508	4021870		-544.039	2826.28	10.8617	um	Spot	Position	4	1000010846	43025		472.69	2198.3	3.92453	um	Spot	Position	5	1000010010	77657		-757.12	3110.66	1.17714	um	Spot	Position	4	1000012758	55397
	1827.94	3084.31	10.3356	um	Spot	Position	9	1003349041	3538683		-1284.4	1945.37	-0.990259	um	Spot	Position	13	1003689001	4022388		-408.699	2825.27	2.98812	um	Spot	Position	4	1000010958	43135		443.417	2178.07	7.51137	um	Spot	Position	5	1000010079	77738		-751.656	3129.87	1.74682	um	Spot	Position	4	1000012783	55418
	1922.83	3129.93	6.70802	um	Spot	Position	9	1003349381	3539021		-1070.05	1910.04	10.5761	um	Spot	Position	13	1003690412	4023882		-414.821	2797.17	5.75444	um	Spot	Position	4	1000011004	43176		436.553	2143.55	9.34426	um	Spot	Position	5	1000010087	77753		-746.851	3141.71	3.66168	um	Spot	Position	4	1000012816	55452
	2040.22	3126.99	-0.90835	um	Spot	Position	9	1003349594	3539222		-1589.93	1720.47	14.8976	um	Spot	Position	13	1003690855	4024344		-439.112	2757.91	7.63887	um	Spot	Position	4	1000011017	43191		561.317	2182.42	7.31624	um	Spot	Position	5	1000010413	78083		-776.773	3087.92	4.60624	um	Spot	Position	4	1000012826	55459
	2030.83	3124.3	3.00884	um	Spot	Position	9	1003349686	3539319		-1527.76	1784.79	16.1083	um	Spot	Position	13	1003690912	4024402		-363.889	2826.68	-0.784128	um	Spot	Position	4	1000011143	43295		607.188	2171.18	-2.69688	um	Spot	Position	5	1000010539	78186		-670.166	3082.63	4.73204	um	Spot	Position	4	1000013115	55756
	1866.36	2956.77	11.6644	um	Spot	Position	9	1003351705	3541319		-996.842	1791.21	15.8077	um	Spot	Position	13	1003693452	4026937		-265.216	2765.88	1.36491	um	Spot	Position	4	1000011405	43545		561.567	2179.62	6.01457	um	Spot	Position	5	1000010386	78353		-580.232	3126.27	10.1183	um	Spot	Position	4	1000013560	56198
	1895.22	2914.82	16.2934	um	Spot	Position	9	1003352126	3541738		-1413.92	1816.18	12.5792	um	Spot	Position	13	1003694368	4027832		-276.213	2773.79	6.3532	um	Spot	Position	4	1000011463	43608		604.857	2163.61	8.87	um	Spot	Position	5	1000010741	78401		-636.734	3125.19	11.1258	um	Spot	Position	4	1000013574	56215
	2094.81	2961.9	15.5923	um	Spot	Position	9	1003352834	3542460		-1145.72	1862.91	12.6182	um	Spot	Position	13	1003695415	4028863		-238.484	2764.37	7.26184	um	Spot	Position	4	1000011471	43624		695.064	2161.4	10.6565	um	Spot	Position	5	1000011055	78743		-527.731	3136.58	5.20329	um	Spot	Position	4	1000013736	56387
	1623.66	3035.6	16.542	um	Spot	Position	9	1003353519	3543133		-1538.39	1898.01	15.8826	um	Spot	Position	13	1003696485	4029920		-253.599	2783.32	11.0513	um	Spot	Position	4	1000011522	43671		226.355	2260.51	-2.59512	um	Spot	Position	5	1000011436	79130		-552.737	3158.85	6.15513	um	Spot	Position	4	1000013768	56406
	1769.67	3048.31	16.4799	um	Spot	Position	9	1003354157	3543783		-1522.52	1938.06	16.6111	um	Spot	Position	13	1003696525	4029951		-191.633	2816.47	-2.05865	um	Spot	Position	4	1000011569	43719		209.189	2281.7	-1.87685	um	Spot	Position	5	1000011443	79158		-295.754	3111.15	-4.10428	um	Spot	Position	4	1000014447	57126
	1919.73	3014.17	15.1618	um	Spot	Position	9	1003354721	3544323		-1474.88	1911.82	16.5752	um	Spot	Position	13	1003696887	4030297		-730.631	2615.16	13.7211	um	Spot	Position	4	1000011969	44095		180.844	2290.27	7.06911	um	Spot	Position	5	1000011621	79322		-248.516	3142.18	-2.79908	um	Spot	Position	4	1000014473	57147
	1565.49	3110.3	11.6599	um	Spot	Position	9	1003355869	3545501		-1194.05	1911.95	13.0001	um	Spot	Position	13	1003697859	4031255		-715.499	2643.26	16.1617	um	Spot	Position	4	1000012012	44136		190.106	2268.42	8.22219	um	Spot	Position	5	1000011634	79335		-274.244	3158.87	-2.27579	um	Spot	Position	4	1000014487	57162
	1746.18	3075.37	15.9815	um	Spot	Position	9	1003356640	3546230		-1117.62	1915.63	11.8032	um	Spot	Position	13	1003698184	4031588		-597.95	2658.17	16.5865	um	Spot	Position	4	1000012240	44355		164.662	2236.08	9.01978	um	Spot	Position	5	1000011644	79346		-275.224	3119.36	1.12101	um	Spot	Position	4	1000014526	57190
	1836.54	3120.72	16.5816	um	Spot	Position	9	1003383911	3546580		-1187.52	1908.87	16.6	um	Spot	Position	13	1003698332	4031748		-492.411	2664.5	16.353	um	Spot	Position	4	1000012453	44561		187.218	2254.75	8.54897	um	Spot	Position	5	1000011649	79356		-291.265	3083.62	9.16236	um	Spot	Position	4	1000014632	57295
	2087.47	3104.82	16.366	um	Spot	Position	9	1003357907	3547502		-1035.4	1941.63	11.9045	um	Spot	Position	13	1003698519	4031924		-425.152	2630.41	12.9895	um	Spot	Position	4	1000012601	44706		263.448	2215.93	10.7187	um	Spot	Position	5	1000011956	79670		-251.49	3134.47	8.8931	um	Spot	Position	4	1000014643	57310
	1616.08	2904.4	-20	um	Spot	Position	10	1003331502	3548076		-957.615	1927.2	15.7793	um	Spot	Position	13	1003698908	4032320		-418.851	2616.98	15.8993	um	Spot	Position	4	1000012626	44736		418.636	2228.35	-2.48295	um	Spot	Position	5	1000012372	80051		-716.531	2975.64	16.4384	um	Spot	Position	4	1000015366	58023
	1623.32	2943.39	-16.8845	um	Spot	Position	10	1003331644	3548231		-1586.78	1730.8	-15.8366	um	Spot	Position	14	1003669241	4032754		-437.495	2658.9	16.5114	um	Spot	Position	4	1000012665	44765		453.787	2291.14	0.284224	um	Spot	Position	5	1000012420	80103		-516.11	2933.62	14.3345	um	Spot	Position	4	1000015914	58581
	1653.21	2922.35	-20	um	Spot	Position	10	1003331986	3548579		-1527.15	1737.02	-15.2904	um	Spot	Position	14	1003669267	4032773		-456.621	2668.81	16.6374	um	Spot	Position	4	1000012667	44766		395.722	2233.08	1.10144	um	Spot	Position	5	1000012427	80110		-324.213	2971.09	14.3977	um	Spot	Position	4	1000016488	59100
	1712.7	2917.48	-5.20943	um	Spot	Position	10	1003332353	3548949		-1474.13	1771.83	-19.471	um	Spot	Position	14	1003669703	4033224		-322.139	2613.34	11.7049	um	Spot	Position	4	1000012779	44877		458.006	2243.12	1.29538	um	Spot	Position	5	1000012430	80114		-249.35	2982.42	16.0558	um	Spot	Position	4	1000016841	59457
	1743.32	2897.13	-8.54096	um	Spot	Position	10	1003332726	3549312		-1298.47	1784.94	-15.2971	um	Spot	Position	14	1003670878	4034358		-349.627	2603.19	16.4126	um	Spot	Position	4	1000012803	44906		492.065	2276.88	2.76247	um	Spot	Position	5	1000012765	80443		-829.302	3007.16	15.6149	um	Spot	Position	4	1000017031	59697
	1820.39	2897.98	-9.92899	um	Spot	Position	10	1003333108	3549728		-1204.3	1752.87	-6.1099	um	Spot	Position	14	1003671649	4035126		-211.282	2614.91	11.8211	um	Spot	Position	4	1000013131	45243		493.604	2229.69	6.7742	um	Spot	Position	5	1000012825	80512		-903.325	3017.63	16.5232	um	Spot	Position	4	1000017120	59744
	1983.8	2903.97	-14.0844	um	Spot	Position	10	1003333828	3550447		-954.306	1765.27	-20	um	Spot	Position	14	1003672837	4036336		-185.305	2644.44	16.6034	um	Spot	Position	4	1000013186	45293		588.373	2219.56	-3.14212	um	Spot	Position	5	1000012926	80611		-811.972	3009.93	12.0848	um	Spot	Position	4	1000017293	59907
	1963.44	2931.74	-8.4042	um	Spot	Position	10	1003333553	3550560		-1289.22	1823.88	-10.0151	um	Spot	Position	14	1003675036	4038564		-735.653	2738.19	12.8104	um	Spot	Position	4	1000013297	45394		589.116	2291.49	0.133383	um	Spot	Position	5	1000012980	80669		-797.856	3036.95	16.0867	um	Spot	Position	4	1000017418	59999
	2083.06	2919.53	-20	um	Spot	Position	10	1003334067	3550688		-1208.56	1805.5	-15.8445	um	Spot	Position	14	1003675410	4038933		-488.072	2711.6	16.4447	um	Spot	Position	4	1000013970	46057		590.409	2252.65	5.42866	um	Spot	Position	5	1000013080	80749		-645.645	3063.43	12.4583	um	Spot	Position	4	1000017912	60475
	2073.19	2936.93	-20	um	Spot	Position	10	1003334088	3550720		-959.594	1833.02	-7.92277	um	Spot	Position	14	1003677054	4040625		-551.412	2709.93	16.521	um	Spot	Position	4	1000013949	46073		137.991	2330.2	-4.11051	um	Spot	Position	5	1000013476	81183		-561.262	3007.51	14.0111	um	Spot	Position	4	1000018221	60759
	2105.64	2965.97	-20	um	Spot	Position	10	1003334141	3550766		-1257.49	1897.42	-4.88622	um	Spot	Position	14	1003679732	4043250		-342.518	2675.03	16.6217	um	Spot	Position	4	1000014300	46403		114.904	2343.47	-3.58375	um	Spot	Position	5	1000013498	81186		-551.908	3031.41	16.5691	um	Spot	Position	4	1000018336	60877
	1637.75	3011.22	-18.3426	um	Spot	Position	10	1003335268	3551973		-1158.09	1930.59	-15.0416	um	Spot	Position	14	1003679999	4043529		-268.65	2707.29	15.1768	um	Spot	Position	4	1000014462	46564		84.6118	2325.28	2.07566	um	Spot	Position	5	1000013560	81265		-422.611	3051.3	14.277	um	Spot	Position	4	1000018547	61045
	1699.4	3017.46	-12.669	um	Spot	Position	10	1003335339	3552043		-1144.04	1940.17	-6.19109	um	Spot	Position	14	1003680215	4043719		-553.76	2815.29	11.9557	um	Spot	Position	4	1000015414	47511		97.8101	2345.32	3.89567	um	Spot	Position	5	1000013610	81307		-417.046	3051.82	16.1882	um	Spot	Position	4	1000018576	61094
	1748.75	3011.15	-17.5269	um	Spot	Position	10	1003335653	3552374		-1055.69	1890.55	-16.3969	um	Spot	Position	14	1003680411	4043963		-522.002	2775.47	13.4339	um	Spot	Position	4	1000015420	47519		110.88	2363.08	6.0446	um	Spot	Position	5	1000013642	81347		-447.732	3000.31	16.5575	um	Spot	Position	4	1000018584	61106
	1771.87	2991.49	-13.7189	um	Spot	Position	10	1003335694	3552411		-958.643	1919.71	-20	um	Spot	Position	14	1003680762	4044324		-435.286	2796.68	14.0499	um	Spot	Position	4	1000015617	47719		130.872	2338.33	6.68044	um	Spot	Position	5	1000013652	81357		-438.756	3002.87	16.543	um	Spot	Position	4	1000018585	61107
	1849.14	3006.84	-20	um	Spot	Position	10	1003335926	3552662		-1579.78	1719.86	-1.34851	um	Spot	Position	14	1003681205	4044766		-408.153	2766.98	16.4345	um	Spot	Position	4	1000015637	47730		150.965	2347.07	2.78339	um	Spot	Position	5	1000013835	81548		-340.753	3021.97	11.8769	um	Spot	Position	4	1000018741	61266
	1826.77	2985.38	-13.6824	um	Spot	Position	10	1003336096	3552824		-1527.54	1716.98	1.14396	um	Spot	Position	14	1003681266	4044800		-448.702	2802.08	16.2619	um	Spot	Position	4	1000015644	47733		202.633	2340.1	5.757	um	Spot	Position	5	1000013874	81590		-315.064	3019.46	13.8771	um	Spot	Position	4	1000019039	61552
	1917.89	3021.38	-13.5679	um	Spot	Position	10	1003336487	3553261		-1551.15	1738.32	6.08232	um	Spot	Position	14	1003681369	4044912		-387.485	2829.27	14.334	um	Spot	Position	4	1000015832	47915		219.747	2346.05	11.0135	um	Spot	Position	5	1000013951	81661		-899.818	3133.96	13.8804	um	Spot	Position	4	1000019295	61796
	2037.03	3030.44	-20	um	Spot	Position	10	1003336785	3553590		-1463.76	1738.82	8.40866	um	Spot	Position	14	1003681802	4045338		-235.858	2772.57	12.6801	um	Spot	Position	4	1000016217	48308		309.01	2332.12	-3.51672	um	Spot	Position	5	1000013989	81674		-745.179	3090.25	11.8481	um	Spot	Position	4	1000019510	62025
	2002.96	3042.6	-8.75655	um	Spot	Position	10	1003336975	3553767		-1463.55	1733.67	11.0793	um	Spot	Position	14	1003681880	4045408		-194.784	2794.42	16.4848	um	Spot	Position	4	1000016285	48344		311.372	2326.49	1.11872	um	Spot	Position	5	1000014352	81757		-577.346	3128.55	13.7845	um	Spot	Position	4	1000020101	62624
	2169.46	3043.38	-18.3162	um	Spot	Position	10	1003337591	3554393		-1290.83	1781.68	7.07192	um	Spot	Position	14	1003682662	4046183		-214.307	2825.19	16.1987	um	Spot	Position	4	1000016271	48357		312.456	2344.24	10.233	um	Spot	Position	5	1000014530	82185		-578.88	3148.6	13.5917	um	Spot	Position	4	1000020106	62626
	1577.8	3057.5	-20	um	Spot	Position	10	1003337788	3554610		-1020.83	1755.74	-3.93074	um	Spot	Position	14	1003684175	4047643		-195.012	2786.11	16.6486	um	Spot	Position	4	1000016281	48367		457.013	2299.57	-4.05812	um	Spot	Position	5	1000007644	82213		-617.856	3080.74	16.6957	um	Spot	Position	4	1000020178	62689
	1587.3	3096.22	-20	um	Spot	Position	10	1003337867	3554671		-1461.37	1799.76	1.67866	um	Spot	Position	14	1003685104	4048578		-762.522	2610.39	-20	um	Spot	Position	5	1000000032	48498		400.83	2328.1	-1.43413	um	Spot	Position	5	1000014638	82273		-425.605	3117.24	12.9476	um	Spot	Position	4	1000020623	63133
	1699.17	3093.44	-20	um	Spot	Position	10	1003338332	3555087		-1096.71	1823.48	3.86135	um	Spot	Position	14	1003687171	4050586		-738.389	2669.95	-20	um	Spot	Position	5	1000000139	48592		420.357	2331.67	-0.116243	um	Spot	Position	5	1000014675	82298		-476.33	3123.45	16.596	um	Spot	Position	4	1000020723	63256
	1695.63	3109.3	-11.3418	um	Spot	Position	10	1003338453	3555276		-1555.7	1901.8	8.08866	um	Spot	Position	14	1003688037	4051436		-755.013	2650.79	-13.0816	um	Spot	Position	5	1000000192	48634		450.037	2341.33	7.15383	um	Spot	Position	5	1000014785	82433		-260.915	3150.28	15.835	um	Spot	Position	4	1000021264	63797
	1668.66	3056.73	-9.67124	um	Spot	Position	10	1003338466	3555286		-1437.95	1919.73	-3.89196	um	Spot	Position	14	1003688508	4051878		-590.265	2656.11	-20	um	Spot	Position	5	1000000606	49060		584.321	2350.76	-1.15663	um	Spot	Position	5	1000015199	82894		-852.421	2961.91	-17.6327	um	Spot	Position	5	1000000145	64060
	1670.34	3101.04	-6.17885	um	Spot	Position	10	1003338520	3555361		-1284.37	1945.35	-0.99408	um	Spot	Position	14	1003689001	4052393		-523.613	2664.37	-20	um	Spot	Position	5	1000000869	49320		633.295	2305.13	9.19135	um	Spot	Position	5	1000015388	83050		-859.953	2939.57	-14.5932	um	Spot	Position	5	1000000172	64088
	1874.27	3108.31	-15.7318	um	Spot	Position	10	1003339218	3556088		-1070.08	1910.04	10.5659	um	Spot	Position	14	1003690412	4053796		-487.398	2598.2	-19.0699	um	Spot	Position	5	1000000883	49330		655.426	2369.99	0.445749	um	Spot	Position	5	1000015530	83194		-832.264	2988.33	-7.47889	um	Spot	Position	5	1000000283	64210
	1852.32	3121.65	-13.7027	um	Spot	Position	10	1003339265	3556138		-1589.97	1720.45	14.9391	um	Spot	Position	14	1003690855	4054227		-546.425	2602.67	-14.2042	um	Spot	Position	5	1000000905	49355		663.008	2353.73	3.85002	um	Spot	Position	5	1000015589	83263		-895.117	2969.04	-4.74843	um	Spot	Position	5	1000000317	64237
	1922.13	3066.4	-20	um	Spot	Position	10	1003339501	3556370		-1527.76	1784.8	16.0255	um	Spot	Position	14	1003690912	4054277		-448.117	2590.95	-20	um	Spot	Position	5	1000001057	49492		302.19	2168.95	11.672	um	Spot	Position	5	1000009554	84026		-778.117	2943.58	-16.703	um	Spot	Position	5	1000000515	64443
	1935.62	3067.31	-6.62566	um	Spot	Position	10	1003339886	3556764		-996.849	1791.23	15.7664	um	Spot	Position	14	1003693452	4056810		-466.458	2629.61	-20	um	Spot	Position	5	1000001095	49534		299.794	2162.32	14.8534	um	Spot	Position	5	1000016377	84081		-793.991	2924.77	-7.67133	um	Spot	Position	5	1000000649	64584
	2033.46	3117.31	-20	um	Spot	Position	10	1003340085	3556952		-1413.88	1816.17	12.5716	um	Spot	Position	14	1003694368	4057728		-424.637	2644.9	-17.4889	um	Spot	Position	5	1000001147	49587		380.634	2180.92	15.7217	um	Spot	Position	5	1000016693	84384		-751.988	2927.08	-7.29038	um	Spot	Position	5	1000000657	64600
	2015.82	3128.26	-9.29166	um	Spot	Position	10	1003340213	3557135		-1145.73	1862.91	12.5448	um	Spot	Position	14	1003695415	4058799		-340.277	2591.31	-20	um	Spot	Position	5	1000001291	49720		407.513	2170.71	16.2304	um	Spot	Position	5	1000016972	84652		-761.411	2956.31	-7.0815	um	Spot	Position	5	1000000660	64605
	2118.18	3085.71	-18.6847	um	Spot	Position	10	1003340445	3557381		-1538.48	1897.97	15.9424	um	Spot	Position	14	1003696485	4059864		-377.399	2605.14	-15.6395	um	Spot	Position	5	1000001401	49831		543.798	2134.17	16.1921	um	Spot	Position	5	1000017231	84902		-741.542	2962.1	-5.76807	um	Spot	Position	5	1000000674	64613
	2128.66	3087.25	-14.8933	um	Spot	Position	10	1003340497	3557413		-1522.56	1938.04	16.6486	um	Spot	Position	14	1003696525	4059897		-396.998	2625.63	-15.1503	um	Spot	Position	5	1000001412	49841		96.9937	2275.15	11.911	um	Spot	Position	5	1000017979	85600		-725.909	2991.08	-20	um	Spot	Position	5	1000000818	64760
	1718.38	2900.87	0.129189	um	Spot	Position	10	1003341983	3558949		-1474.82	1911.79	16.5905	um	Spot	Position	14	1003696887	4060240		-345.428	2637.94	-5.69731	um	Spot	Position	5	1000001540	49963		124.489	2267.79	16.0391	um	Spot	Position	5	1000018087	85695		-677.151	2919.75	-17.2046	um	Spot	Position	5	1000000842	64783
	1759.27	2896.24	1.76084	um	Spot	Position	10	1003342039	3558998		-1194.06	1911.98	12.8584	um	Spot	Position	14	1003697859	4061211		-307.295	2593.99	-20	um	Spot	Position	5	1000001560	49987		258.107	2232.16	15.9597	um	Spot	Position	5	1000018626	86247		-655.783	2943.23	-13.7014	um	Spot	Position	5	1000000909	64813
	1830.73	2942.15	4.09095	um	Spot	Position	10	1003342513	3559490		-1117.9	1915.8	11.5745	um	Spot	Position	14	1003698184	4061539		-264.555	2594.56	-20	um	Spot	Position	5	1000033851	49991		376.582	2216.76	14.305	um	Spot	Position	5	1000018909	86475		-701.219	2970.64	-13.4273	um	Spot	Position	5	1000000911	64827
	2040.97	2930.07	10.9133	um	Spot	Position	10	1003343515	3560472		-1187.41	1908.85	16.5916	um	Spot	Position	14	1003698332	4061702		-259.489	2620.36	-20	um	Spot	Position	5	1000033872	50012		697.215	2241.71	15.323	um	Spot	Position	5	1000020072	87623		-664.646	2971.62	-12.215	um	Spot	Position	5	1000000926	64853
	2142.11	2944.16	5.76992	um	Spot	Position	10	1003344200	3561138		-1035.34	1941.63	11.9718	um	Spot	Position	14	1003698519	4061886		-260.95	2598.27	-18.3657	um	Spot	Position	5	1000001563	50091		124.408	2294.99	12.1644	um	Spot	Position	5	1000020277	87819		-574.682	2975.84	-20	um	Spot	Position	5	1000001169	65117
	1767.17	3011.57	5.80813	um	Spot	Position	10	1003345409	3562414		-957.588	1927.29	15.7522	um	Spot	Position	14	1003698908	4062255		-271.187	2671.62	-11.5859	um	Spot	Position	5	1000001734	50135		105.704	2305.34	14.2126	um	Spot	Position	5	1000020296	87849		-635.23	2994.48	-18.625	um	Spot	Position	5	1000001217	65153
	1815.61	2994.63	9.32511	um	Spot	Position	10	1003345890	3562854		-1586.77	1730.79	-15.8386	um	Spot	Position	15	1003669241	4062700		-281.855	2619.1	-11.0447	um	Spot	Position	5	1000001725	50139		217.124	2338.9	13.0901	um	Spot	Position	5	1000020551	88109		-647.209	2983.3	-7.81768	um	Spot	Position	5	1000001372	65317
	1828.79	3033.03	8.66661	um	Spot	Position	10	1003345901	3562868		-1527.18	1736.96	-15.1467	um	Spot	Position	15	1003669267	4062716		-319.308	2664.65	-10.8634	um	Spot	Position	5	1000001733	50144		160.03	2318.27	16.4938	um	Spot	Position	5	1000020619	88182		-600.753	2949.82	-5.1779	um	Spot	Position	5	1000001404	65366
	1864.11	2993.91	9.51426	um	Spot	Position	10	1003345910	3562880		-1474.09	1771.84	-18.8735	um	Spot	Position	15	1003669703	4063146		-280.057	2656.34	-6.25744	um	Spot	Position	5	1000001774	50188		121.294	2196.28	-9.98363	um	Spot	Position	6	1000000343	90313		-557.32	2966.49	-12.973	um	Spot	Position	5	1000001601	65573
	2047.03	3022.65	-1.42762	um	Spot	Position	10	1003346815	3563801		-1298.45	1784.94	-15.3668	um	Spot	Position	15	1003670878	4064325		-217.089	2608.67	-18.2524	um	Spot	Position	5	1000001857	50280		117.489	2142.62	-9.18473	um	Spot	Position	6	1000000303	90320		-559.694	2968.05	-10.3071	um	Spot	Position	5	1000001647	65617
	1792.76	3091.96	3.96113	um	Spot	Position	10	1003348509	3565498		-1204.29	1752.85	-6.10139	um	Spot	Position	15	1003671649	4065041		-198.713	2612.23	-18.4387	um	Spot	Position	5	1000001853	50281		181.572	2151.69	-20	um	Spot	Position	6	1000000431	90449		-465.432	2933.79	-20	um	Spot	Position	5	1000001742	65721
	1827.83	3084.22	10.3437	um	Spot	Position	10	1003349041	3566058		-954.287	1765.33	-20	um	Spot	Position	15	1003672837	4066297		-229.943	2612.5	-14.8453	um	Spot	Position	5	1000001867	50297		291.798	2149.62	-15.9197	um	Spot	Position	6	1000000922	90949		-447.032	2950.17	-20	um	Spot	Position	5	1000001775	65753
	1922.83	3130.29	6.66283	um	Spot	Position	10	1003349381	3566392		-1289.22	1823.98	-9.93789	um	Spot	Position	15	1003675036	4068545		-212.991	2600.12	-14.2321	um	Spot	Position	5	1000001878	50304		346.833	2187.35	-20	um	Spot	Position	6	1000001182	91199		-430.063	2959.21	-15.0956	um	Spot	Position	5	1000001916	65874
	2040.26	3127.02	-0.900209	um	Spot	Position	10	1003349594	3566588		-1208.55	1805.5	-15.9348	um	Spot	Position	15	1003675410	4068936		-223.464	2649.48	-14.0142	um	Spot	Position	5	1000001882	50309		358.16	2134.79	-16.5756	um	Spot	Position	6	1000001231	91256		-485.638	2973.64	-12.7095	um	Spot	Position	5	1000001933	65915
	2030.78	3124.27	2.78478	um	Spot	Position	10	1003349686	3566692		-959.566	1833.03	-7.90376	um	Spot	Position	15	1003677054	4070644		-213.558	2644.71	-13.052	um	Spot	Position	5	1000001884	50316		344.527	2173.87	-15.7701	um	Spot	Position	6	1000001246	91266		-327.343	2921.32	-13.6895	um	Spot	Position	5	1000002245	66221
	1866.32	2956.72	11.5896	um	Spot	Position	10	1003351705	3568706		-1257.52	1897.5	-5.02511	um	Spot	Position	15	1003679732	4073380		-157.235	2666.34	-8.29187	um	Spot	Position	5	1000001914	50353		315.059	2150.26	-14.8275	um	Spot	Position	6	1000001261	91280		-326.352	2964.99	-6.87694	um	Spot	Position	5	1000002343	66337
	1895.18	2914.78	16.2429	um	Spot	Position	10	1003352126	3569142		-1158.1	1930.61	-15.0448	um	Spot	Position	15	1003679999	4073632		-188.817	2611.71	-5.90942	um	Spot	Position	5	1000001930	50364		333.461	2177.82	-14.3489	um	Spot	Position	6	1000001268	91292		-309.707	2960.73	-20	um	Spot	Position	5	1000002450	66465
	2094.77	2961.92	15.7051	um	Spot	Position	10	1003352834	3569839		-1144.27	1940.14	-6.25907	um	Spot	Position	15	1003680215	4073840		-174.622	2671.29	-6.21099	um	Spot	Position	5	1000001934	50369		367.913	2132.29	-8.12149	um	Spot	Position	6	1000001352	91360		-269.125	2976.21	-13.4825	um	Spot	Position	5	1000002583	66581
	1623.7	3035.64	16.5572	um	Spot	Position	10	1003353519	3570531		-1055.7	1890.58	-16.5113	um	Spot	Position	15	1003680411	4074029		-814.36	2709.4	-7.47041	um	Spot	Position	5	1000002197	50617		399.65	2200.09	-20	um	Spot	Position	6	1000001544	91556		-252.521	2967.37	-12.4205	um	Spot	Position	5	1000002581	66591
	1769.75	3048.31	16.5853	um	Spot	Position	10	1003354157	3571177		-958.594	1919.72	-20	um	Spot	Position	15	1003680762	4074402		-697.22	2734.72	-15.7122	um	Spot	Position	5	1000002398	50804		450.228	2194.78	-15.1504	um	Spot	Position	6	1000001606	91624		-295.282	2939.1	-7.974	um	Spot	Position	5	1000002638	66634
	1919.74	3014.16	15.2638	um	Spot	Position	10	1003354721	3571713		-1579.74	1719.86	-1.47749	um	Spot	Position	15	1003681205	4074848		-691.51	2728.28	-15.4023	um	Spot	Position	5	1000002410	50813		396.233	2158.07	-13.1893	um	Spot	Position	6	1000001636	91648		-272.225	2935.55	-6.35042	um	Spot	Position	5	1000002658	66656
	1565.51	3110.28	11.5518	um	Spot	Position	10	1003355869	3572908		-1527.56	1716.98	1.13177	um	Spot	Position	15	1003681266	4074895		-637.76	2698.85	-15.3018	um	Spot	Position	5	1000002697	51083		450.566	2208.2	-7.53595	um	Spot	Position	6	1000001739	91727		-879.092	3061.28	-19.1102	um	Spot	Position	5	1000002829	66816
	1746.14	3075.3	16.0142	um	Spot	Position	10	1003356640	3573636		-1551.19	1738.33	5.99025	um	Spot	Position	15	1003681369	4075005		-520.146	2729.38	-14.9572	um	Spot	Position	5	1000003014	51395		432.645	2209.36	-6.43909	um	Spot	Position	6	1000001751	91759		-876.187	3057.24	-15.8182	um	Spot	Position	5	1000002865	66846
	1836.55	3120.51	16.5936	um	Spot	Position	10	1003383911	3573968		-1463.79	1738.82	8.31909	um	Spot	Position	15	1003681802	4075436		-491.437	2706.99	-7.63323	um	Spot	Position	5	1000003124	51501		553.399	2170.86	-18.2511	um	Spot	Position	6	1000001926	91939		-843.214	3005.78	-11.5015	um	Spot	Position	5	1000002934	66909
	2087.47	3104.81	16.4786	um	Spot	Position	10	1003357907	3574845		-1463.57	1733.67	11.0789	um	Spot	Position	15	1003681880	4075504		-410.418	2694.87	-17.4029	um	Spot	Position	5	1000003279	51664		555.08	2136.18	-14.3742	um	Spot	Position	6	1000001991	92000		-817.59	3014.88	-16.1124	um	Spot	Position	5	1000003247	67218
	1616.28	2904.57	-20	um	Spot	Position	11	1003331502	3575390		-1290.76	1781.64	7.04869	um	Spot	Position	15	1003682662	4076302		-461.414	2691.05	-14.2699	um	Spot	Position	5	1000003310	51699		561.293	2157.33	-13.8562	um	Spot	Position	6	1000002398	92005		-786.405	3043.03	-16.0325	um	Spot	Position	5	1000003253	67220
	1623.26	2943.29	-16.9385	um	Spot	Position	11	1003331644	3575524		-1020.82	1755.79	-3.78489	um	Spot	Position	15	1003684175	4077744		-449.062	2707.31	-6.19512	um	Spot	Position	5	1000003422	51822		480.278	2201.05	-9.55491	um	Spot	Position	6	1000002068	92082		-758.348	3032.57	-7.43845	um	Spot	Position	5	1000003387	67366
	1653.2	2922.44	-20	um	Spot	Position	11	1003331986	3575890		-1461.34	1799.83	1.67868	um	Spot	Position	15	1003685104	4078686		-330.662	2743.39	-20	um	Spot	Position	5	1000003531	51931		525.585	2163.08	-4.66407	um	Spot	Position	6	1000002161	92162		-719.578	3042.27	-20	um	Spot	Position	5	1000003585	67492
	1712.63	2917.49	-5.32618	um	Spot	Position	11	1003332353	3576270		-1096.7	1823.46	3.8101	um	Spot	Position	15	1003687171	4080718		-385.838	2725.71	-19.1304	um	Spot	Position	5	1000003550	51950		566.659	2170.13	-12.0835	um	Spot	Position	6	1000002423	92417		-727.641	3052.04	-20	um	Spot	Position	5	1000003537	67506
	1743.29	2896.99	-8.63949	um	Spot	Position	11	1003332726	3576631		-1555.68	1901.82	8.09867	um	Spot	Position	15	1003688037	4081605		-352.425	2736.49	-18.373	um	Spot	Position	5	1000003556	51958		617.177	2169.84	-4.83619	um	Spot	Position	6	1000002519	92505		-714.696	3008.53	-16.8922	um	Spot	Position	5	1000003594	67572
	1820.36	2897.93	-10.0818	um	Spot	Position	11	1003333108	3577053		-1437.9	1919.65	-3.76945	um	Spot	Position	15	1003688508	4082084		-375.046	2715.2	-12.82	um	Spot	Position	5	1000003603	52003		700.938	2168.76	-20	um	Spot	Position	6	1000002601	92596		-727.867	3043.83	-15.8079	um	Spot	Position	5	1000003607	67581
	1983.83	2903.96	-14.0244	um	Spot	Position	11	1003333828	3577751		-1284.35	1945.29	-0.987448	um	Spot	Position	15	1003689001	4082605		-332.962	2732.27	-11.1589	um	Spot	Position	5	1000003624	52023		655.857	2203.81	-20	um	Spot	Position	6	1000002653	92639		-701.604	3005.15	-7.31134	um	Spot	Position	5	1000003716	67702
	1963.44	2931.71	-8.29304	um	Spot	Position	11	1003333553	3577853		-1118.2	1915.91	11.4857	um	Spot	Position	15	1003698184	4083644		-348.844	2703.37	-6.5155	um	Spot	Position	5	1000003671	52063		660.039	2181.65	-15.9218	um	Spot	Position	6	1000002724	92670		-719.372	3001.97	-6.37601	um	Spot	Position	5	1000003715	67716
	2083.05	2919.29	-20	um	Spot	Position	11	1003334067	3577995		-1070.09	1910	10.5154	um	Spot	Position	15	1003690412	4084029		-366.957	2686.64	-5.50287	um	Spot	Position	5	1000003699	52069		662.912	2174.39	-6.91997	um	Spot	Position	6	1000002831	92813		-697.366	3061.38	-6.30433	um	Spot	Position	5	1000003728	67721
	2073.23	2936.95	-20	um	Spot	Position	11	1003334088	3578027		-1590.03	1720.46	14.8624	um	Spot	Position	15	1003690855	4084467		-259.466	2751.84	-20	um	Spot	Position	5	1000003821	52196		678.134	2207.09	-5.39558	um	Spot	Position	6	1000002871	92855		-571.391	3046.71	-20	um	Spot	Position	5	1000003825	67831
	2105.67	2965.97	-20	um	Spot	Position	11	1003334141	3578076		-1527.75	1784.85	16.059	um	Spot	Position	15	1003690912	4084513		-304.979	2693.17	-11.4394	um	Spot	Position	5	1000003899	52278		138.779	2242.98	-12.3313	um	Spot	Position	6	1000003093	93091		-631.465	3073.86	-20	um	Spot	Position	5	1000003861	67870
	1637.7	3011.4	-17.9027	um	Spot	Position	11	1003335268	3579268		-996.91	1791.32	15.5667	um	Spot	Position	15	1003693452	4087008		-264.673	2707.01	-11.0979	um	Spot	Position	5	1000003913	52283		64.4947	2249.07	-10.0199	um	Spot	Position	6	1000003140	93132		-577.913	3041.9	-18.9808	um	Spot	Position	5	1000003882	67882
	1699.41	3017.47	-12.6634	um	Spot	Position	11	1003335339	3579347		-1413.86	1816.24	12.477	um	Spot	Position	15	1003694368	4087861		-191.803	2684.26	-20	um	Spot	Position	5	1000003978	52349		136.024	2275.55	-4.95948	um	Spot	Position	6	1000003207	93221		-611.058	3040.39	-13.9466	um	Spot	Position	5	1000003925	67931
	1748.69	3011.25	-17.6709	um	Spot	Position	11	1003335653	3579659		-1145.67	1862.84	12.7134	um	Spot	Position	15	1003695415	4088949		-225.95	2704.57	-20	um	Spot	Position	5	1000004000	52376		284.008	2284.69	-13.0759	um	Spot	Position	6	1000003784	93850		-506.919	3069.1	-15.6881	um	Spot	Position	5	1000046887	68220
	1771.87	2991.47	-13.6603	um	Spot	Position	11	1003335694	3579700		-1538.51	1898.04	15.8792	um	Spot	Position	15	1003696485	4090007		-181.398	2719.9	-20	um	Spot	Position	5	1000004017	52392		249.353	2219.05	-5.91954	um	Spot	Position	6	1000003904	93960		-543.061	3073.38	-16.2044	um	Spot	Position	5	1000004236	68222
	1849.04	3006.76	-20	um	Spot	Position	11	1003335926	3579957		-1522.51	1938.02	16.6246	um	Spot	Position	15	1003696525	4090032		-159.949	2754.01	-20	um	Spot	Position	5	1000004051	52428		361.967	2259.62	-20	um	Spot	Position	6	1000004021	94070		-556.148	3042.69	-13.6429	um	Spot	Position	5	1000004268	68255
	1826.84	2985.34	-13.4808	um	Spot	Position	11	1003336096	3580127		-1474.78	1911.79	16.5548	um	Spot	Position	15	1003696887	4090405		-170.334	2745.07	-19.3616	um	Spot	Position	5	1000004057	52433		365.872	2233.46	-8.12862	um	Spot	Position	6	1000004226	94303		-562.146	3078.11	-6.96258	um	Spot	Position	5	1000004363	68378
	1918.01	3021.42	-13.4098	um	Spot	Position	11	1003336487	3580543		-1194.07	1911.91	12.8547	um	Spot	Position	15	1003697859	4091382		-202.498	2678.66	-14.9227	um	Spot	Position	5	1000004081	52459		391.599	2282.25	-5.01776	um	Spot	Position	6	1000004278	94370		-474.385	3034.94	-17.5665	um	Spot	Position	5	1000004529	68537
	2037.04	3030.36	-20	um	Spot	Position	11	1003336785	3580829		-1187.31	1908.92	16.5665	um	Spot	Position	15	1003698332	4091864		-187.207	2748.05	-12.8802	um	Spot	Position	5	1000004119	52489		461.46	2252.72	-20	um	Spot	Position	6	1000004359	94451		-481.476	3033.39	-13.1185	um	Spot	Position	5	1000004571	68582
	2002.98	3042.59	-8.79271	um	Spot	Position	11	1003336975	3581032		-1035.36	1941.63	11.9741	um	Spot	Position	15	1003698519	4092053		-191.216	2693.53	-10.548	um	Spot	Position	5	1000004136	52509		398.997	2261.51	-20	um	Spot	Position	6	1000004374	94467		-465.026	3063.79	-11.495	um	Spot	Position	5	1000004593	68610
	2169.46	3043.35	-18.6606	um	Spot	Position	11	1003337591	3581656		-957.576	1927.28	15.638	um	Spot	Position	15	1003698908	4092450		-207.811	2742.93	-4.76684	um	Spot	Position	5	1000004220	52589		404.303	2275.34	-20	um	Spot	Position	6	1000004392	94493		-410.206	3062.51	-4.63208	um	Spot	Position	5	1000004703	68719
	1577.75	3057.34	-20	um	Spot	Position	11	1003337788	3581870		-1586.8	1730.82	-15.8664	um	Spot	Position	16	1003669241	4092881		-782.729	2766.92	-20	um	Spot	Position	5	1000004236	52606		396.241	2260.42	-14.4286	um	Spot	Position	6	1000004483	94596		-388.59	3066.14	-6.15849	um	Spot	Position	5	1000004969	69028
	1587.31	3096.14	-20	um	Spot	Position	11	1003337867	3581937		-1527.14	1737.05	-15.3009	um	Spot	Position	16	1003669267	4092909		-755.025	2791.4	-20	um	Spot	Position	5	1000004272	52639		422.612	2265.56	-13.5149	um	Spot	Position	6	1000004514	94597		-273.408	3049.66	-20	um	Spot	Position	5	1000005094	69128
	1699.16	3093.43	-19.4587	um	Spot	Position	11	1003338332	3582447		-1474.12	1771.84	-19.4116	um	Spot	Position	16	1003669703	4093359		-709.478	2785.31	-20	um	Spot	Position	5	1000004574	52938		531.327	2250.57	-20	um	Spot	Position	6	1000004730	94818		-301.67	3059.12	-18.8529	um	Spot	Position	5	1000005100	69165
	1695.56	3109.24	-11.2829	um	Spot	Position	11	1003338453	3582554		-1298.49	1784.95	-15.3604	um	Spot	Position	16	1003670878	4094516		-725.912	2821.76	-17.9495	um	Spot	Position	5	1000004630	52990		681.283	2258.42	-9.90083	um	Spot	Position	6	1000005738	95826		-293.534	3066.33	-15.9041	um	Spot	Position	5	1000005148	69192
	1668.63	3056.74	-9.63616	um	Spot	Position	11	1003338466	3582560		-1204.3	1752.86	-6.10898	um	Spot	Position	16	1003671649	4095302		-672.159	2803.67	-15.7798	um	Spot	Position	5	1000004640	53001		656.635	2266.19	-9.08255	um	Spot	Position	6	1000005739	95847		-303.405	2998.48	-15.0458	um	Spot	Position	5	1000005158	69195
	1670.35	3101.07	-6.1875	um	Spot	Position	11	1003338520	3582649		-953.913	1765.41	-20	um	Spot	Position	16	1003672837	4096504		-699.103	2779.49	-14.0775	um	Spot	Position	5	1000004657	53018		652.413	2285.29	-5.02803	um	Spot	Position	6	1000005809	95912		-251.801	3013.87	-13.4879	um	Spot	Position	5	1000005173	69211
	1874.25	3108.25	-15.6772	um	Spot	Position	11	1003339218	3583373		-1289.24	1824.05	-9.97381	um	Spot	Position	16	1003675036	4098812		-605.999	2768.42	-10.9118	um	Spot	Position	5	1000004984	53337		90.3555	2368.22	-13.706	um	Spot	Position	6	1000006002	96124		-314.866	3031.81	-13.3401	um	Spot	Position	5	1000005187	69215
	1852.31	3121.59	-13.609	um	Spot	Position	11	1003339265	3583417		-1208.56	1805.5	-15.9731	um	Spot	Position	16	1003675410	4099193		-583.365	2815.88	-10.7778	um	Spot	Position	5	1000004990	53347		129.822	2308.09	-13.0268	um	Spot	Position	6	1000006006	96131		-248.039	3036.76	-8.15035	um	Spot	Position	5	1000005238	69262
	1921.9	3066.21	-20	um	Spot	Position	11	1003339501	3583657		-959.575	1833	-7.98519	um	Spot	Position	16	1003677054	4100928		-616.731	2780.59	-9.54426	um	Spot	Position	5	1000005014	53355		142.394	2341.39	-6.74414	um	Spot	Position	6	1000006102	96230		-284.856	3060.78	-8.30463	um	Spot	Position	5	1000005229	69264
	1935.58	3067.32	-6.62244	um	Spot	Position	11	1003339886	3584044		-1257.56	1897.53	-5.13497	um	Spot	Position	16	1003679732	4103618		-493.629	2761.01	-20	um	Spot	Position	5	1000037350	53459		163.523	2357.12	-18.8809	um	Spot	Position	6	1000006261	96434		-870.645	3105.55	-20	um	Spot	Position	5	1000005317	69353
	2033.46	3117.39	-19.2982	um	Spot	Position	11	1003340085	3584274		-1158.13	1930.65	-15.0881	um	Spot	Position	16	1003679999	4103885		-496.766	2783.71	-16.7989	um	Spot	Position	5	1000005212	53579		263.424	2342.68	-20	um	Spot	Position	6	1000006587	96741		-859.997	3100.94	-13.7264	um	Spot	Position	5	1000005445	69484
	2015.84	3128.28	-9.30546	um	Spot	Position	11	1003340213	3584418		-1144.38	1940.15	-6.25165	um	Spot	Position	16	1003680215	4104087		-559.614	2822.04	-12.8223	um	Spot	Position	5	1000005262	53639		261.333	2365.46	-11.7519	um	Spot	Position	6	1000006760	96915		-872.163	3120.11	-8.3068	um	Spot	Position	5	1000005546	69609
	2118.16	3085.72	-18.5912	um	Spot	Position	11	1003340445	3584643		-1055.71	1890.55	-16.4547	um	Spot	Position	16	1003680411	4104286		-508.266	2830.76	-11.3115	um	Spot	Position	5	1000005277	53662		242.159	2359.16	-8.6488	um	Spot	Position	6	1000006808	96964		-680.964	3093.95	-20	um	Spot	Position	5	1000005988	70046
	2128.69	3087.23	-15.0272	um	Spot	Position	11	1003340497	3584685		-958.721	1920.01	-20	um	Spot	Position	16	1003680762	4104648		-566.446	2822.41	-10.0369	um	Spot	Position	5	1000005304	53676		327.559	2317.61	-20	um	Spot	Position	6	1000006935	97073		-718.983	3131.05	-19.0296	um	Spot	Position	5	1000006093	70138
	1718.41	2900.87	0.0735016	um	Spot	Position	11	1003341983	3586198		-1579.68	1719.91	-1.50991	um	Spot	Position	16	1003681205	4105066		-497.659	2834.75	-9.30865	um	Spot	Position	5	1000005322	53691		336.437	2369.15	-20	um	Spot	Position	6	1000007021	97167		-674.081	3103.42	-15.7929	um	Spot	Position	5	1000006109	70150
	1759.1	2896.27	1.97819	um	Spot	Position	11	1003342039	3586248		-1527.5	1716.99	1.09588	um	Spot	Position	16	1003681266	4105147		-551.017	2777.54	-8.35166	um	Spot	Position	5	1000005326	53699		514.935	2332.75	-15.8216	um	Spot	Position	6	1000007813	97956		-728.563	3157.41	-8.29747	um	Spot	Position	5	1000006207	70253
	1830.75	2942.17	4.02175	um	Spot	Position	11	1003342513	3586728		-1551.22	1738.34	5.96616	um	Spot	Position	16	1003681369	4105253		-479.122	2769.63	-20	um	Spot	Position	5	1000005396	53760		560.552	2349.23	-12.1848	um	Spot	Position	6	1000007868	98016		-655.728	3150.46	-5.11334	um	Spot	Position	5	1000006252	70311
	2040.98	2930.07	10.9218	um	Spot	Position	11	1003343515	3587795		-1463.79	1738.83	8.36471	um	Spot	Position	16	1003681802	4105694		-453.035	2771.07	-20	um	Spot	Position	5	1000005398	53762		518.055	2360.5	-11.407	um	Spot	Position	6	1000007871	98033		-662.056	3158.37	-4.74613	um	Spot	Position	5	1000006254	70312
	2142.04	2944.14	5.69158	um	Spot	Position	11	1003344200	3588478		-1463.55	1733.63	11.1884	um	Spot	Position	16	1003681880	4105765		-415.706	2789.46	-20	um	Spot	Position	5	1000005423	53783		491.768	2358.71	-6.50683	um	Spot	Position	6	1000007967	98096		-571.606	3099.45	-20	um	Spot	Position	5	1000006291	70348
	1767.31	3011.53	5.77477	um	Spot	Position	11	1003345409	3589763		-1290.62	1781.63	7.15214	um	Spot	Position	16	1003682662	4106578		-437.89	2814.8	-14.0042	um	Spot	Position	5	1000005511	53863		599.538	2314.22	-14.3804	um	Spot	Position	6	1000008205	98332		-610.516	3107.79	-20	um	Spot	Position	5	1000006300	70360
	1815.67	2994.62	9.37969	um	Spot	Position	11	1003345890	3590236		-1020.9	1755.93	-4.34795	um	Spot	Position	16	1003684175	4108041		-352.066	2810.88	-20	um	Spot	Position	5	1000005708	54050		607.924	2303.86	-11.1363	um	Spot	Position	6	1000008260	98386		-627.816	3089.53	-11.1373	um	Spot	Position	5	1000006492	70543
	1828.83	3033.03	8.71102	um	Spot	Position	11	1003345901	3590253		-1461.33	1799.87	1.68586	um	Spot	Position	16	1003685104	4109004		-346.606	2813.5	-20	um	Spot	Position	5	1000005713	54054		667.858	2341	-8.30823	um	Spot	Position	6	1000008695	98840		-600.632	3093.43	-11.4088	um	Spot	Position	5	1000006493	70544
	1864.3	2993.9	9.5088	um	Spot	Position	11	1003345910	3590267		-1096.62	1823.45	3.88696	um	Spot	Position	16	1003687171	4111076		-386.205	2830.73	-17.9268	um	Spot	Position	5	1000005750	54093		700.717	2353.12	-6.20239	um	Spot	Position	6	1000008734	98877		-549.084	3154.83	-20	um	Spot	Position	5	1000006711	70768
	2047.02	3022.64	-1.3682	um	Spot	Position	11	1003346815	3591197		-1555.7	1901.8	8.03235	um	Spot	Position	16	1003688037	4111961		-382.18	2777.34	-14.9034	um	Spot	Position	5	1000005769	54109		112.294	2142.06	1.08889	um	Spot	Position	6	1000008797	98955		-447.537	3151.93	-17.2524	um	Spot	Position	5	1000007026	71069
	1792.82	3092	3.94897	um	Spot	Position	11	1003348509	3592972		-1437.87	1919.61	-3.86527	um	Spot	Position	16	1003688508	4112437		-391.984	2836.01	-15.3678	um	Spot	Position	5	1000005765	54118		84.3303	2162.64	1.97687	um	Spot	Position	6	1000008823	98972		-460.291	3087.9	-10.8339	um	Spot	Position	5	1000007089	71139
	1827.67	3084.13	10.4901	um	Spot	Position	11	1003349041	3593507		-1284.36	1945.27	-1.02851	um	Spot	Position	16	1003689001	4112949		-298.266	2814.04	-17.5956	um	Spot	Position	5	1000006022	54340		216.35	2175.77	-4.11756	um	Spot	Position	6	1000008980	99150		-479.837	3114.52	-6.10279	um	Spot	Position	5	1000007158	71215
	1922.77	3129.9	6.88157	um	Spot	Position	11	1003349381	3593862		-1118.53	1916.08	11.1142	um	Spot	Position	16	1003698184	4113991		-305.904	2766.24	-12.0778	um	Spot	Position	5	1000006076	54386		204.924	2153.44	3.67621	um	Spot	Position	6	1000009106	99289		-312.022	3150.23	-20	um	Spot	Position	5	1000007633	71698
	2040.24	3127.03	-0.914257	um	Spot	Position	11	1003349594	3594060		-1070.08	1909.96	10.4604	um	Spot	Position	16	1003690412	4114348		-275.727	2759.46	-11.2947	um	Spot	Position	5	1000006084	54400		216.127	2188.08	7.39811	um	Spot	Position	6	1000009218	99368		-251.373	3151.53	-20	um	Spot	Position	5	1000007635	71699
	2030.77	3124.27	2.76909	um	Spot	Position	11	1003349686	3594153		-1590.01	1720.44	14.9533	um	Spot	Position	16	1003690855	4114831		-260.985	2786.86	-4.51603	um	Spot	Position	5	1000006174	54492		297.676	2191.29	2.82425	um	Spot	Position	6	1000009409	99578		-305.982	3128.78	-19.0405	um	Spot	Position	5	1000007651	71712
	1866.24	2956.67	11.5444	um	Spot	Position	11	1003351705	3596193		-1527.71	1784.83	16.0168	um	Spot	Position	16	1003690912	4114876		-184.075	2823.18	-20	um	Spot	Position	5	1000006245	54565		340.217	2201.38	-4.00591	um	Spot	Position	6	1000009582	99739		-278.119	3116.33	-12.4561	um	Spot	Position	5	1000007709	71759
	1895.17	2914.79	16.3917	um	Spot	Position	11	1003352126	3596641		-996.956	1791.35	15.5081	um	Spot	Position	16	1003693452	4117400		-226.13	2802.62	-11.9012	um	Spot	Position	5	1000006302	54636		365.898	2182.97	-3.18541	um	Spot	Position	6	1000032197	99750		-242.275	3092.72	-10.5398	um	Spot	Position	5	1000007718	71771
	2094.81	2961.95	15.6945	um	Spot	Position	11	1003352834	3597342		-1413.78	1816.26	12.3303	um	Spot	Position	16	1003694368	4118252		-181.744	2771.76	-10.862	um	Spot	Position	5	1000006305	54640		348.895	2160.57	6.19761	um	Spot	Position	6	1000009755	99943		-860.682	2969.31	-3.67447	um	Spot	Position	5	1000007807	71859
	1623.76	3035.76	16.5167	um	Spot	Position	11	1003353519	3598026		-1145.62	1862.81	12.6401	um	Spot	Position	16	1003695415	4119330		-809.834	2629.07	-3.55311	um	Spot	Position	5	1000006385	54716		421.667	2148.82	-2.26087	um	Spot	Position	6	1000009935	100106		-828.164	2939.63	-2.77062	um	Spot	Position	5	1000007814	71867
	1769.81	3048.54	16.6079	um	Spot	Position	11	1003354157	3598719		-1538.59	1898.04	15.8268	um	Spot	Position	16	1003696485	4120350		-609.602	2608.74	-2.58047	um	Spot	Position	5	1000006852	55109		462.359	2176.94	-1.21023	um	Spot	Position	6	1000009943	100128		-869.911	2993.23	10.9125	um	Spot	Position	5	1000008102	72172
	1919.74	3014.17	15.216	um	Spot	Position	11	1003354721	3599271		-1522.55	1938.02	16.588	um	Spot	Position	16	1003696525	4120384		-522.115	2657.11	-2.87306	um	Spot	Position	5	1000007122	55397		472.621	2198.38	4.00848	um	Spot	Position	6	1000010010	100212		-776.369	2949.33	-1.51534	um	Spot	Position	5	1000008148	72212
	1565.47	3110.31	11.704	um	Spot	Position	11	1003355869	3600392		-1474.7	1911.79	16.5331	um	Spot	Position	16	1003696887	4120717		-461.226	2614.89	10.2085	um	Spot	Position	5	1000007593	55871		443.222	2178.05	7.66096	um	Spot	Position	6	1000010079	100286		-709.355	2966.22	-0.296541	um	Spot	Position	5	1000008442	72535
	1746.17	3075.32	15.9488	um	Spot	Position	11	1003356640	3601121		-1194.06	1911.95	12.7851	um	Spot	Position	16	1003697859	4121674		-412.57	2634.13	9.63068	um	Spot	Position	5	1000007595	55877		436.554	2143.71	9.57863	um	Spot	Position	6	1000010087	100327		-674.171	2963.98	2.64472	um	Spot	Position	5	1000008470	72576
	1836.6	3120.62	16.5303	um	Spot	Position	11	1003383911	3601465		-1187.17	1908.98	16.6325	um	Spot	Position	16	1003698332	4122166		-453.033	2667.07	10.1063	um	Spot	Position	5	1000007603	55880		544.92	2143.55	-4.4768	um	Spot	Position	6	1000010173	100368		-692.821	2964.81	6.23237	um	Spot	Position	5	1000008533	72628
	2087.48	3104.77	16.4155	um	Spot	Position	11	1003357907	3602361		-1035.28	1941.66	11.8976	um	Spot	Position	16	1003698519	4122339		-329.286	2624.16	-3.28632	um	Spot	Position	5	1000007648	55910		561.322	2182.42	7.29014	um	Spot	Position	6	1000010413	100632		-660.962	2935.39	7.11681	um	Spot	Position	5	1000008544	72643
	1616.77	2904.71	-20	um	Spot	Position	12	1003331502	3602886		-957.595	1927.45	15.4447	um	Spot	Position	16	1003698908	4122696		-325.815	2659.12	10.2044	um	Spot	Position	5	1000007834	56117		607.239	2171.07	-2.93779	um	Spot	Position	6	1000010539	100739		-730.078	2951.83	6.75953	um	Spot	Position	5	1000008548	72646
	1623.23	2943.22	-17.1195	um	Spot	Position	12	1003331644	3603029		-1586.79	1730.76	-15.9316	um	Spot	Position	17	1003669241	4123165		-348.308	2590.95	11.3785	um	Spot	Position	5	1000007838	56120		561.634	2179.56	5.98907	um	Spot	Position	6	1000010386	100913		-630.344	2966.45	1.71995	um	Spot	Position	5	1000008722	72804
	1653.13	2922.52	-20	um	Spot	Position	12	1003331986	3603382		-1527.19	1736.96	-14.8961	um	Spot	Position	17	1003669267	4123192		-223.744	2639.22	-1.32107	um	Spot	Position	5	1000008082	56350		604.811	2163.55	8.82731	um	Spot	Position	6	1000010741	100956		-512.585	2939.2	-3.31375	um	Spot	Position	5	1000008939	73025
	1712.65	2917.48	-5.28066	um	Spot	Position	12	1003332353	3603739		-1474.14	1771.86	-18.5468	um	Spot	Position	17	1003669703	4123634		-235.447	2636.18	5.48778	um	Spot	Position	5	1000008151	56429		695.039	2161.34	10.4758	um	Spot	Position	6	1000011055	101268		-532.02	2936.12	0.427372	um	Spot	Position	5	1000009001	73074
	1743.24	2896.81	-8.60985	um	Spot	Position	12	1003332726	3604085		-1298.5	1784.93	-15.2695	um	Spot	Position	17	1003670878	4124813		-230.158	2646.37	11.0798	um	Spot	Position	5	1000008227	56503		226.27	2260.52	-2.70221	um	Spot	Position	6	1000011436	101683		-501.238	2987.44	-0.374929	um	Spot	Position	5	1000008994	73083
	1820.36	2897.93	-9.70744	um	Spot	Position	12	1003333108	3604496		-1204.26	1752.84	-6.11247	um	Spot	Position	17	1003671649	4125565		-774.799	2682.93	-1.40964	um	Spot	Position	5	1000008267	56550		208.952	2281.63	-1.89597	um	Spot	Position	6	1000011443	101705		-515.065	2924.64	9.17131	um	Spot	Position	5	1000009159	73231
	1983.77	2903.96	-13.9763	um	Spot	Position	12	1003333828	3605226		-954.207	1765.39	-20	um	Spot	Position	17	1003672837	4126787		-797.799	2728.86	-1.26966	um	Spot	Position	5	1000008289	56560		180.902	2290.28	6.88158	um	Spot	Position	6	1000011621	101888		-447.769	2958.72	7.08573	um	Spot	Position	5	1000009440	73494
	1963.29	2931.68	-7.97371	um	Spot	Position	12	1003333553	3605329		-1289.2	1824.12	-9.79972	um	Spot	Position	17	1003675036	4129056		-772.233	2743.05	0.872396	um	Spot	Position	5	1000008316	56593		187.243	2254.96	8.49736	um	Spot	Position	6	1000011649	101894		-274.32	2917.97	-3.2768	um	Spot	Position	5	1000009860	73914
	2083.04	2919.17	-20	um	Spot	Position	12	1003334067	3605487		-1208.59	1805.48	-15.8336	um	Spot	Position	17	1003675410	4129417		-738.705	2736.06	1.67954	um	Spot	Position	5	1000008325	56603		190.033	2267.98	8.21076	um	Spot	Position	6	1000011634	101903		-310.537	2946.59	4.20007	um	Spot	Position	5	1000009940	73981
	2073.33	2937.01	-20	um	Spot	Position	12	1003334088	3605511		-959.554	1833.01	-7.93054	um	Spot	Position	17	1003677054	4131098		-761.491	2742.45	6.60364	um	Spot	Position	5	1000008392	56660		164.653	2236.08	8.98611	um	Spot	Position	6	1000011644	101914		-244.324	2916.62	6.32272	um	Spot	Position	5	1000009964	74006
	2105.65	2965.94	-20	um	Spot	Position	12	1003334141	3605558		-1257.66	1897.56	-5.13626	um	Spot	Position	17	1003679732	4133743		-622.971	2713.43	5.23288	um	Spot	Position	5	1000008802	57065		264.194	2216.29	11.1766	um	Spot	Position	6	1000011956	102247		-291.661	2949.05	9.3761	um	Spot	Position	5	1000010013	74060
	1637.38	3011.9	-17.6799	um	Spot	Position	12	1003335268	3606737		-1158.11	1930.63	-14.9772	um	Spot	Position	17	1003679999	4133990		-606.243	2681.31	8.30435	um	Spot	Position	5	1000008848	57108		418.637	2228.35	-2.55374	um	Spot	Position	6	1000012372	102604		-257.441	2926.01	9.66211	um	Spot	Position	5	1000010026	74069
	1699.41	3017.49	-12.728	um	Spot	Position	12	1003335339	3606808		-1144.51	1940.19	-6.51056	um	Spot	Position	17	1003680215	4134166		-487.833	2681.48	-2.69922	um	Spot	Position	5	1000008909	57184		453.749	2290.79	0.232302	um	Spot	Position	6	1000012420	102662		-850.735	3005.64	7.23275	um	Spot	Position	5	1000010233	74319
	1748.65	3011.2	-17.453	um	Spot	Position	12	1003335653	3607149		-1055.7	1890.54	-16.3588	um	Spot	Position	17	1003680411	4134404		-537.978	2732.39	0.243307	um	Spot	Position	5	1000008960	57216		395.719	2233.02	0.999029	um	Spot	Position	6	1000012427	102669		-900.034	3078.06	8.6783	um	Spot	Position	5	1000010288	74371
	1771.85	2991.46	-13.6126	um	Spot	Position	12	1003335694	3607189		-958.577	1919.68	-20	um	Spot	Position	17	1003680762	4134779		-535.188	2740.72	0.841946	um	Spot	Position	5	1000008961	57226		458.061	2243.2	1.25119	um	Spot	Position	6	1000012430	102671		-777.745	3019.56	-3.07047	um	Spot	Position	5	1000010354	74421
	1849.09	3006.78	-20	um	Spot	Position	12	1003335926	3607432		-1579.62	1719.85	-1.4662	um	Spot	Position	17	1003681205	4135213		-545.496	2695.64	3.34053	um	Spot	Position	5	1000008980	57246		491.948	2276.9	2.61954	um	Spot	Position	6	1000012765	103008		-783.673	3029.97	6.86754	um	Spot	Position	5	1000010554	74621
	1826.89	2985.38	-13.5685	um	Spot	Position	12	1003336096	3607571		-1527.52	1716.98	1.14946	um	Spot	Position	17	1003681266	4135257		-464.606	2740.32	9.43606	um	Spot	Position	5	1000009295	57570		493.612	2229.68	6.62548	um	Spot	Position	6	1000012825	103076		-666.146	3039.93	-0.582367	um	Spot	Position	5	1000010721	74774
	1917.97	3021.37	-13.4617	um	Spot	Position	12	1003336487	3608017		-1551.18	1738.35	6.0288	um	Spot	Position	17	1003681369	4135365		-392.98	2676.06	8.47502	um	Spot	Position	5	1000009534	57766		588.365	2219.61	-3.3078	um	Spot	Position	6	1000012926	103182		-671.493	3040.46	-0.902174	um	Spot	Position	5	1000010705	74775
	2037.09	3030.4	-20	um	Spot	Position	12	1003336785	3608334		-1463.79	1738.82	8.34398	um	Spot	Position	17	1003681802	4135786		-316.205	2734.8	-4.01859	um	Spot	Position	5	1000009572	57817		589.134	2291.63	0.0671501	um	Spot	Position	6	1000012980	103246		-689.502	3077.2	9.04357	um	Spot	Position	5	1000010856	74950
	2002.99	3042.57	-8.80211	um	Spot	Position	12	1003336975	3608515		-1463.55	1733.65	11.1382	um	Spot	Position	17	1003681880	4135869		-259.522	2679.98	-3.27239	um	Spot	Position	5	1000009575	57821		589.628	2253.44	5.38317	um	Spot	Position	6	1000013080	103331		-697.799	3040.28	9.52003	um	Spot	Position	5	1000010878	74960
	2169.5	3043.34	-18.3137	um	Spot	Position	12	1003337591	3609129		-1290.54	1781.65	7.23994	um	Spot	Position	17	1003682662	4136659		-288.641	2741.1	-2.90919	um	Spot	Position	5	1000009586	57830		137.985	2330.22	-4.04007	um	Spot	Position	6	1000013476	103749		-585.308	3009.01	-1.38226	um	Spot	Position	5	1000010954	75013
	1577.82	3057.43	-20	um	Spot	Position	12	1003337788	3609299		-1020.91	1755.99	-4.18189	um	Spot	Position	17	1003684175	4138067		-274.68	2683.03	-0.394751	um	Spot	Position	5	1000009603	57848		114.91	2343.46	-3.60381	um	Spot	Position	6	1000013498	103750		-581.957	3051.46	3.70276	um	Spot	Position	5	1000011067	75137
	1587.45	3096.08	-20	um	Spot	Position	12	1003337867	3609362		-1461.32	1799.9	1.7033	um	Spot	Position	17	1003685104	4139007		-266.769	2686.84	4.89341	um	Spot	Position	5	1000009630	57876		84.6968	2325.15	1.93731	um	Spot	Position	6	1000013560	103847		-542.314	3075.41	-0.290215	um	Spot	Position	5	1000011333	75392
	1699.17	3093.46	-20	um	Spot	Position	12	1003338332	3609779		-1096.7	1823.47	3.72049	um	Spot	Position	17	1003687171	4141101		-175.529	2718.72	-3.8367	um	Spot	Position	5	1000009700	57955		98.0824	2345.45	3.59012	um	Spot	Position	6	1000013610	103876		-532.186	3060.5	2.35703	um	Spot	Position	5	1000011387	75434
	1695.42	3109.17	-11.3798	um	Spot	Position	12	1003338453	3609976		-1555.67	1901.82	8.07354	um	Spot	Position	17	1003688037	4141977		-160.539	2685.9	8.38495	um	Spot	Position	5	1000009839	58078		110.883	2363.05	6.02845	um	Spot	Position	6	1000013642	103915		-445.048	3041.33	8.07472	um	Spot	Position	5	1000011776	75843
	1668.51	3056.64	-9.78751	um	Spot	Position	12	1003338466	3609981		-1437.85	1919.57	-3.939	um	Spot	Position	17	1003688508	4142445		-754.437	2763.43	-1.5547	um	Spot	Position	5	1000009939	58159		130.918	2338.25	6.60064	um	Spot	Position	6	1000013652	103928		-446.959	3047.29	7.54096	um	Spot	Position	5	1000011777	75844
	1670.33	3101.09	-6.07094	um	Spot	Position	12	1003338520	3610052		-1284.32	1945.24	-1.03008	um	Spot	Position	17	1003689001	4142962		-772.655	2804.2	5.43986	um	Spot	Position	5	1000010017	58254		150.868	2346.78	2.82462	um	Spot	Position	6	1000013835	104116		-435.659	3065.7	9.82815	um	Spot	Position	5	1000011835	75875
	1874.22	3108.25	-15.8302	um	Spot	Position	12	1003339218	3610772		-1118.79	1916.18	11.1423	um	Spot	Position	17	1003698184	4144010		-738.466	2760.52	6.59204	um	Spot	Position	5	1000010027	58270		202.588	2340.1	5.65395	um	Spot	Position	6	1000013874	104158		-385.776	3055.32	11.2024	um	Spot	Position	5	1000012118	76182
	1852.24	3121.58	-13.6012	um	Spot	Position	12	1003339265	3610816		-1070.06	1909.92	10.4621	um	Spot	Position	17	1003690412	4144364		-790.63	2800.79	7.97017	um	Spot	Position	5	1000010047	58289		219.825	2346.07	10.9646	um	Spot	Position	6	1000013951	104242		-305.873	3015.63	-3.04405	um	Spot	Position	5	1000012142	76207
	1921.95	3066.53	-20	um	Spot	Position	12	1003339501	3611058		-1590.07	1720.39	14.8813	um	Spot	Position	17	1003690855	4144857		-600.221	2777.55	2.7073	um	Spot	Position	5	1000010480	58714		308.93	2332.1	-3.53254	um	Spot	Position	6	1000013989	104264		-311.221	3002.85	6.46783	um	Spot	Position	5	1000012280	76330
	1935.59	3067.31	-6.51751	um	Spot	Position	12	1003339886	3611460		-1527.71	1784.85	16.0121	um	Spot	Position	17	1003690912	4144915		-604.323	2769.49	3.69227	um	Spot	Position	5	1000010497	58725		311.154	2326.65	1.25233	um	Spot	Position	6	1000014352	104352		-276.653	3023.79	6.65359	um	Spot	Position	5	1000012301	76349
	2033.47	3117.35	-20	um	Spot	Position	12	1003340085	3611651		-996.966	1791.41	15.5687	um	Spot	Position	17	1003693452	4147550		-517.705	2777.08	4.58431	um	Spot	Position	5	1000010770	58994		312.119	2344.22	10.4327	um	Spot	Position	6	1000014530	104832		-880.972	3139.29	-2.23588	um	Spot	Position	5	1000012428	76478
	2015.88	3128.37	-9.21781	um	Spot	Position	12	1003340213	3611819		-1413.76	1816.29	12.3667	um	Spot	Position	17	1003694368	4148412		-490.894	2804.4	5.30661	um	Spot	Position	5	1000010776	59002		457.113	2299.22	-3.48656	um	Spot	Position	6	1000007644	104868		-827.654	3091.69	10.615	um	Spot	Position	5	1000012655	76705
	2118.21	3085.72	-18.3815	um	Spot	Position	12	1003340445	3612045		-1145.56	1862.79	12.805	um	Spot	Position	17	1003695415	4149514		-548.311	2762.49	8.74782	um	Spot	Position	5	1000010809	59044		400.781	2328.07	-1.68804	um	Spot	Position	6	1000014638	104894		-848.343	3133.03	10.9976	um	Spot	Position	5	1000012665	76718
	2128.68	3087.26	-14.8462	um	Spot	Position	12	1003340497	3612079		-1538.6	1898.11	15.8333	um	Spot	Position	17	1003696485	4150588		-553.665	2810.19	10.241	um	Spot	Position	5	1000010830	59059		420.717	2330.95	-0.322636	um	Spot	Position	6	1000014675	104939		-757.14	3110.64	1.22654	um	Spot	Position	5	1000012758	76827
	1718.32	2900.86	0.0818176	um	Spot	Position	12	1003341983	3613668		-1522.49	1937.99	16.6072	um	Spot	Position	17	1003696525	4150615		-543.967	2826.23	10.8105	um	Spot	Position	5	1000010846	59071		450.228	2341.52	7.18356	um	Spot	Position	6	1000014785	105060		-751.613	3129.89	1.87973	um	Spot	Position	5	1000012783	76844
	1758.96	2896.32	2.26762	um	Spot	Position	12	1003342039	3613725		-1474.65	1911.75	16.5835	um	Spot	Position	17	1003696887	4150978		-408.567	2825.19	2.95663	um	Spot	Position	5	1000010958	59188		584.303	2350.77	-1.23508	um	Spot	Position	6	1000015199	105540		-746.888	3141.66	3.68271	um	Spot	Position	5	1000012816	76888
	1830.79	2942.27	4.07081	um	Spot	Position	12	1003342513	3614217		-1194.07	1911.91	12.8475	um	Spot	Position	17	1003697859	4151962		-414.821	2797.23	5.35294	um	Spot	Position	5	1000011004	59224		633.197	2305.04	9.25545	um	Spot	Position	6	1000015388	105709		-776.737	3087.92	4.61092	um	Spot	Position	5	1000012826	76894
	2040.95	2930.04	10.9614	um	Spot	Position	12	1003343515	3615215		-1186.98	1908.99	16.6565	um	Spot	Position	17	1003698332	4152457		-439.105	2757.94	7.68044	um	Spot	Position	5	1000011017	59247		655.416	2370.04	0.324562	um	Spot	Position	6	1000015530	105856		-670.316	3082.52	5.22527	um	Spot	Position	5	1000013115	77181
	2141.87	2944.04	5.46273	um	Spot	Position	12	1003344200	3615865		-1035.33	1941.64	11.9833	um	Spot	Position	17	1003698519	4152649		-363.884	2826.7	-0.743191	um	Spot	Position	5	1000011143	59350		663.021	2353.74	3.89428	um	Spot	Position	6	1000015589	105916		-580.289	3126.27	10.1008	um	Spot	Position	5	1000013560	77639
	1767.43	3011.5	5.89079	um	Spot	Position	12	1003345409	3617103		-957.557	1927.56	15.6577	um	Spot	Position	17	1003698908	4153018		-265.189	2765.87	1.35955	um	Spot	Position	5	1000011405	59594		302.452	2168.82	11.836	um	Spot	Position	6	1000009554	106671		-636.743	3125.18	11.0757	um	Spot	Position	5	1000013574	77659
	1864.36	2993.94	9.39816	um	Spot	Position	12	1003345910	3617559		-1586.82	1730.8	-15.817	um	Spot	Position	18	1003669241	4153458		-276.195	2773.76	6.47238	um	Spot	Position	5	1000011463	59651		299.814	2162.35	14.8433	um	Spot	Position	6	1000016377	106729		-527.64	3136.61	5.04087	um	Spot	Position	5	1000013736	77834
	1815.61	2994.64	9.41542	um	Spot	Position	12	1003345890	3617560		-1527.13	1737	-15.2849	um	Spot	Position	18	1003669267	4153487		-238.492	2764.29	7.3	um	Spot	Position	5	1000011471	59662		380.64	2180.88	15.6998	um	Spot	Position	6	1000016693	107035		-552.736	3158.83	6.09295	um	Spot	Position	5	1000013768	77865
	1828.81	3033.06	8.71556	um	Spot	Position	12	1003345901	3617573		-1474.1	1771.83	-19.2375	um	Spot	Position	18	1003669703	4153939		-253.634	2783.34	11.0781	um	Spot	Position	5	1000011522	59721		407.598	2170.67	16.2342	um	Spot	Position	6	1000016972	107317		-295.766	3111.11	-4.1297	um	Spot	Position	5	1000014447	78548
	2046.98	3022.59	-1.32015	um	Spot	Position	12	1003346815	3618507		-1298.48	1784.91	-15.2767	um	Spot	Position	18	1003670878	4155078		-191.623	2816.47	-2.12435	um	Spot	Position	5	1000011569	59778		543.754	2134.19	16.1332	um	Spot	Position	6	1000017231	107576		-248.517	3142.13	-2.89328	um	Spot	Position	5	1000014473	78567
	1792.8	3092.02	4.02577	um	Spot	Position	12	1003348509	3620224		-1204.31	1752.84	-6.14404	um	Spot	Position	18	1003671649	4155782		-730.613	2614.96	13.9274	um	Spot	Position	5	1000011969	60172		97.257	2275.28	12.0136	um	Spot	Position	6	1000017979	108330		-274.351	3158.93	-2.24585	um	Spot	Position	5	1000014487	78584
	1827.6	3083.99	10.5901	um	Spot	Position	12	1003349041	3620793		-953.814	1765.36	-20	um	Spot	Position	18	1003672837	4157012		-715.513	2643.25	16.3371	um	Spot	Position	5	1000012012	60212		124.464	2267.81	16.163	um	Spot	Position	6	1000018087	108437		-275.103	3119.54	1.31578	um	Spot	Position	5	1000014526	78622
	1922.72	3129.96	6.94207	um	Spot	Position	12	1003349381	3621132		-1289.16	1824.14	-9.92238	um	Spot	Position	18	1003675036	4159214		-597.976	2658.07	16.6372	um	Spot	Position	5	1000012240	60425		258.127	2232.16	15.8742	um	Spot	Position	6	1000018626	108985		-290.667	3083.34	9.32299	um	Spot	Position	5	1000014632	78727
	2040.23	3127.02	-0.853554	um	Spot	Position	12	1003349594	3621327		-1208.57	1805.49	-15.939	um	Spot	Position	18	1003675410	4159558		-492.452	2664.52	16.4221	um	Spot	Position	5	1000012453	60624		376.631	2216.65	14.1625	um	Spot	Position	6	1000018909	109212		-251.581	3134.43	8.9876	um	Spot	Position	5	1000014643	78737
	2030.73	3124.28	2.83411	um	Spot	Position	12	1003349686	3621419		-959.563	1833.03	-7.94692	um	Spot	Position	18	1003677054	4161274		-425.397	2630.42	13.0779	um	Spot	Position	5	1000012601	60772		697.208	2241.85	15.3308	um	Spot	Position	6	1000020072	110364		-716.709	2975.96	16.5834	um	Spot	Position	5	1000015366	79496
	1866.22	2956.63	11.6398	um	Spot	Position	12	1003351705	3623452		-1549.53	1947.08	-20	um	Spot	Position	18	1004161510	4161510		-418.94	2617	15.7598	um	Spot	Position	5	1000012626	60802		124.531	2294.93	12.0751	um	Spot	Position	6	1000020277	110571		-516.132	2933.6	14.3471	um	Spot	Position	5	1000015914	80014
	1895.2	2914.77	16.4102	um	Spot	Position	12	1003352126	3623899		-1257.65	1897.6	-5.18207	um	Spot	Position	18	1003679732	4163965		-437.601	2658.9	16.4777	um	Spot	Position	5	1000012665	60821		105.807	2305.33	14.5854	um	Spot	Position	6	1000020296	110613		-323.942	2971.31	14.3092	um	Spot	Position	5	1000016488	80531
	2094.86	2961.95	15.6453	um	Spot	Position	12	1003352834	3624613		-1158.12	1930.66	-15.0454	um	Spot	Position	18	1003679999	4164224		-456.619	2668.82	16.5333	um	Spot	Position	5	1000012667	60844		217.132	2338.9	13.0733	um	Spot	Position	6	1000020551	110829		-249.339	2982.43	16.0279	um	Spot	Position	5	1000016841	80926
	1623.71	3035.83	16.5616	um	Spot	Position	12	1003353519	3625300		-1144.47	1940.15	-6.49136	um	Spot	Position	18	1003680215	4164410		-322.155	2613.38	11.7039	um	Spot	Position	5	1000012779	60950		159.974	2318.43	16.5109	um	Spot	Position	6	1000020619	110973		-829.248	3007.25	15.5999	um	Spot	Position	5	1000017031	81164
	1769.9	3048.88	16.5206	um	Spot	Position	12	1003354157	3625946		-1055.77	1890.56	-16.6125	um	Spot	Position	18	1003680411	4164605		-349.6	2603.18	16.4423	um	Spot	Position	5	1000012803	60969		121.12	2196.4	-10.1144	um	Spot	Position	7	1000000343	113101		-903.325	3017.71	16.5126	um	Spot	Position	5	1000017120	81214
	1919.77	3014.22	15.2285	um	Spot	Position	12	1003354721	3626463		-958.839	1920.11	-20	um	Spot	Position	18	1003680762	4164990		-211.146	2614.98	11.9966	um	Spot	Position	5	1000013131	61293		117.286	2142.58	-9.02035	um	Spot	Position	7	1000000303	113106		-811.863	3009.81	12.08	um	Spot	Position	5	1000017293	81373
	1565.5	3110.31	11.7415	um	Spot	Position	12	1003355869	3627628		-1579.54	1719.85	-1.39211	um	Spot	Position	18	1003681205	4165463		-185.344	2644.66	16.6122	um	Spot	Position	5	1000013186	61346		181.649	2151.73	-20	um	Spot	Position	7	1000000431	113226		-797.815	3036.96	16.0716	um	Spot	Position	5	1000017418	81483
	1746.14	3075.25	15.9824	um	Spot	Position	12	1003356640	3628331		-1527.5	1716.98	1.15791	um	Spot	Position	18	1003681266	4165521		-735.74	2738.17	12.8562	um	Spot	Position	5	1000013297	61454		291.755	2149.61	-15.8753	um	Spot	Position	7	1000000922	113727		-645.755	3063.45	12.4227	um	Spot	Position	5	1000017912	81965
	1836.63	3120.67	16.5495	um	Spot	Position	12	1003383911	3628684		-1551.3	1738.27	6.22214	um	Spot	Position	18	1003681369	4165623		-551.478	2709.83	16.3937	um	Spot	Position	5	1000013949	62077		347.007	2187.26	-20	um	Spot	Position	7	1000001182	114001		-561.284	3007.43	14.0279	um	Spot	Position	5	1000018221	82278
	2087.46	3104.77	16.3728	um	Spot	Position	12	1003357907	3629600		-1463.75	1738.82	8.39063	um	Spot	Position	18	1003681802	4166079		-488.097	2711.6	16.4501	um	Spot	Position	5	1000013970	62079		358.433	2134.81	-16.4915	um	Spot	Position	7	1000001231	114070		-552.022	3031.51	16.4351	um	Spot	Position	5	1000018336	82345
	1617.03	2904.97	-20	um	Spot	Position	13	1003331502	3630142		-1463.53	1733.62	11.1558	um	Spot	Position	18	1003681880	4166135		-342.579	2675.02	16.6247	um	Spot	Position	5	1000014300	62431		344.501	2173.93	-15.6337	um	Spot	Position	7	1000001246	114073		-422.607	3051.28	14.1383	um	Spot	Position	5	1000018547	82551
	1623.16	2943.11	-16.7567	um	Spot	Position	13	1003331644	3630289		-1290.46	1781.65	7.24584	um	Spot	Position	18	1003682662	4166952		-268.61	2707.32	15.2055	um	Spot	Position	5	1000014462	62584		314.749	2150.25	-14.8216	um	Spot	Position	7	1000001261	114083		-447.862	3000.37	16.4038	um	Spot	Position	5	1000018584	82572
	1653.13	2922.44	-20	um	Spot	Position	13	1003331986	3630675		-1020.94	1756.03	-4.23338	um	Spot	Position	18	1003684175	4168439		-553.708	2815.2	11.9793	um	Spot	Position	5	1000015414	63522		333.016	2177.74	-14.9552	um	Spot	Position	7	1000001268	114085		-417.096	3051.73	16.278	um	Spot	Position	5	1000018576	82594
	1712.67	2917.43	-5.22253	um	Spot	Position	13	1003332353	3631054		-1461.27	1799.96	1.80372	um	Spot	Position	18	1003685104	4169388		-522	2775.46	13.4769	um	Spot	Position	5	1000015420	63527		367.934	2132.25	-8.07039	um	Spot	Position	7	1000001352	114159		-438.654	3002.87	16.5021	um	Spot	Position	5	1000018585	82610
	1743.23	2896.72	-8.5684	um	Spot	Position	13	1003332726	3631413		-1096.7	1823.46	3.81804	um	Spot	Position	18	1003687171	4171465		-435.242	2796.66	13.9872	um	Spot	Position	5	1000015617	63731		399.687	2200.02	-20	um	Spot	Position	7	1000001544	114336		-341.182	3021.91	11.924	um	Spot	Position	5	1000018741	82765
	1820.24	2897.8	-9.67442	um	Spot	Position	13	1003333108	3631869		-1555.68	1901.8	8.08892	um	Spot	Position	18	1003688037	4172335		-408.128	2766.92	16.4296	um	Spot	Position	5	1000015637	63754		450.236	2194.75	-15.0671	um	Spot	Position	7	1000001606	114399		-315.003	3019.44	13.8323	um	Spot	Position	5	1000019039	83079
	1983.8	2903.97	-13.9332	um	Spot	Position	13	1003333828	3632598		-1437.84	1919.54	-3.91287	um	Spot	Position	18	1003688508	4172809		-448.734	2802.09	16.2558	um	Spot	Position	5	1000015644	63762		396.264	2158.06	-13.2638	um	Spot	Position	7	1000001636	114423		-899.793	3134	13.8824	um	Spot	Position	5	1000019295	83328
	1963.32	2931.68	-8.09732	um	Spot	Position	13	1003333553	3632710		-1284.31	1945.24	-1.00068	um	Spot	Position	18	1003689001	4173338		-387.559	2829.27	14.3111	um	Spot	Position	5	1000015832	63943		450.564	2208.19	-7.54834	um	Spot	Position	7	1000001739	114502		-745.15	3090.2	11.8239	um	Spot	Position	5	1000019510	83532
	2083.04	2919.03	-20	um	Spot	Position	13	1003334067	3632856		-1118.9	1916.24	11.1975	um	Spot	Position	18	1003698184	4174408		-235.891	2772.59	12.8655	um	Spot	Position	5	1000016217	64310		432.671	2209.39	-6.29872	um	Spot	Position	7	1000001751	114537		-577.318	3128.53	13.7101	um	Spot	Position	5	1000020101	84121
	2073.39	2937.03	-20	um	Spot	Position	13	1003334088	3632885		-1070.08	1909.9	10.3607	um	Spot	Position	18	1003690412	4174775		-194.795	2794.41	16.4545	um	Spot	Position	5	1000016285	64349		553.408	2170.84	-18.0202	um	Spot	Position	7	1000001926	114723		-578.865	3148.56	13.5873	um	Spot	Position	5	1000020106	84127
	2105.6	2965.92	-20	um	Spot	Position	13	1003334141	3632929		-1590.05	1720.41	14.9515	um	Spot	Position	18	1003690855	4175231		-214.318	2825.09	16.2439	um	Spot	Position	5	1000016271	64365		554.924	2136.02	-14.7504	um	Spot	Position	7	1000001991	114751		-618.136	3080.79	16.598	um	Spot	Position	5	1000020178	84188
	1597.47	3024.86	-20	um	Spot	Position	13	1003633666	3633666		-1527.68	1784.87	15.9679	um	Spot	Position	18	1003690912	4175276		-194.992	2786.26	16.6531	um	Spot	Position	5	1000016281	64376		560.926	2156.83	-13.7289	um	Spot	Position	7	1000002398	114770		-425.571	3117.21	12.9694	um	Spot	Position	5	1000020623	84666
	1637.2	3012.28	-16.8266	um	Spot	Position	13	1003335268	3634150		-996.966	1791.41	15.5955	um	Spot	Position	18	1003693452	4177836		-762.601	2610.33	-20	um	Spot	Position	6	1000000032	64512		480.169	2200.96	-9.58785	um	Spot	Position	7	1000002068	114842		-476.274	3122.59	16.5077	um	Spot	Position	5	1000020723	84764
	1699.42	3017.45	-12.6774	um	Spot	Position	13	1003335339	3634224		-1413.69	1816.33	12.1659	um	Spot	Position	18	1003694368	4178669		-738.355	2669.96	-20	um	Spot	Position	6	1000000139	64593		566.671	2170.12	-12.0108	um	Spot	Position	7	1000002423	115172		-260.883	3150.33	15.8192	um	Spot	Position	5	1000021264	85286
	1748.65	3011.26	-17.4046	um	Spot	Position	13	1003335653	3634560		-1145.56	1862.8	12.8806	um	Spot	Position	18	1003695415	4179743		-754.973	2650.8	-13.0475	um	Spot	Position	6	1000000192	64648		617.163	2169.85	-4.65241	um	Spot	Position	7	1000002519	115284		-852.424	2961.88	-17.5533	um	Spot	Position	6	1000000145	85560
	1771.85	2991.48	-13.5374	um	Spot	Position	13	1003335694	3634604		-1538.63	1898.12	15.9226	um	Spot	Position	18	1003696485	4180790		-590.21	2656.2	-20	um	Spot	Position	6	1000000606	65047		655.866	2203.81	-20	um	Spot	Position	7	1000002653	115418		-860.172	2939.71	-13.9319	um	Spot	Position	6	1000000172	85601
	1848.99	3006.7	-20	um	Spot	Position	13	1003335926	3634868		-1522.5	1937.99	16.6882	um	Spot	Position	18	1003696525	4180821		-523.785	2664.43	-20	um	Spot	Position	6	1000000869	65300		700.999	2169.13	-19.101	um	Spot	Position	7	1000002601	115435		-832.227	2988.31	-7.50687	um	Spot	Position	6	1000000283	85692
	1826.94	2985.36	-13.5621	um	Spot	Position	13	1003336096	3635016		-1474.59	1911.8	16.5492	um	Spot	Position	18	1003696887	4181168		-487.327	2598.16	-19.3524	um	Spot	Position	6	1000000883	65311		660.115	2181.02	-16.1815	um	Spot	Position	7	1000002724	115458		-778.131	2943.58	-16.6788	um	Spot	Position	6	1000000515	85926
	1917.98	3021.45	-13.535	um	Spot	Position	13	1003336487	3635454		-1194.09	1911.87	12.8794	um	Spot	Position	18	1003697859	4182144		-546.519	2602.95	-14.1674	um	Spot	Position	6	1000000905	65337		662.924	2174.38	-6.88203	um	Spot	Position	7	1000002831	115605		-793.945	2924.74	-7.47614	um	Spot	Position	6	1000000649	86068
	2037.03	3030.35	-20	um	Spot	Position	13	1003336785	3635781		-1186.85	1908.98	16.6308	um	Spot	Position	18	1003698332	4182620		-448.118	2590.95	-20	um	Spot	Position	6	1000001057	65463		678.131	2207.07	-5.44693	um	Spot	Position	7	1000002871	115646		-751.981	2927.04	-7.28283	um	Spot	Position	6	1000000657	86070
	2003.02	3042.58	-8.77665	um	Spot	Position	13	1003336975	3635970		-1035.25	1941.66	11.9384	um	Spot	Position	18	1003698519	4182794		-466.299	2629.98	-20	um	Spot	Position	6	1000001095	65505		138.754	2243	-12.2047	um	Spot	Position	7	1000003093	115892		-761.334	2956.32	-7.11835	um	Spot	Position	6	1000000660	86076
	2169.52	3043.3	-18.2783	um	Spot	Position	13	1003337591	3636618		-957.556	1927.63	15.5665	um	Spot	Position	18	1003698908	4183210		-424.643	2644.88	-17.296	um	Spot	Position	6	1000001147	65561		64.4836	2249.09	-10.0655	um	Spot	Position	7	1000003140	115928		-741.556	2962.04	-5.92624	um	Spot	Position	6	1000000674	86092
	1577.79	3057.4	-20	um	Spot	Position	13	1003337788	3636832		-1586.76	1730.79	-15.7733	um	Spot	Position	19	1003669241	4183642		-340.25	2590.95	-20	um	Spot	Position	6	1000001291	65700		135.873	2275.52	-4.7543	um	Spot	Position	7	1000003207	116024		-725.857	2991.1	-20	um	Spot	Position	6	1000000818	86240
	1587.24	3096.19	-20	um	Spot	Position	13	1003337867	3636892		-1527.15	1737.02	-15.2257	um	Spot	Position	19	1003669267	4183664		-377.415	2605.14	-15.7635	um	Spot	Position	6	1000001401	65815		283.691	2285.03	-12.919	um	Spot	Position	7	1000003784	116637		-677.248	2919.9	-17.0647	um	Spot	Position	6	1000000842	86261
	1699.16	3093.5	-20	um	Spot	Position	13	1003338332	3637309		-1474.13	1771.87	-19.0375	um	Spot	Position	19	1003669703	4184119		-397.034	2625.6	-15.2327	um	Spot	Position	6	1000001412	65827		249.349	2219.08	-5.80286	um	Spot	Position	7	1000003904	116746		-655.985	2943.18	-13.7286	um	Spot	Position	6	1000000909	86306
	1695.23	3109.14	-11.345	um	Spot	Position	13	1003338453	3637491		-1298.48	1784.93	-15.2933	um	Spot	Position	19	1003670878	4185274		-345.46	2637.95	-5.74685	um	Spot	Position	6	1000001540	65951		361.862	2259.66	-20	um	Spot	Position	7	1000004021	116873		-701.241	2970.67	-13.4556	um	Spot	Position	6	1000000911	86325
	1668.46	3056.65	-9.66854	um	Spot	Position	13	1003338466	3637504		-1204.28	1752.84	-5.98882	um	Spot	Position	19	1003671649	4185989		-307.365	2594.05	-20	um	Spot	Position	6	1000001560	65980		365.953	2233.65	-8.02742	um	Spot	Position	7	1000004226	117086		-664.364	2971.28	-12.3312	um	Spot	Position	6	1000000926	86338
	1670.33	3101.11	-6.19465	um	Spot	Position	13	1003338520	3637589		-954.091	1765.3	-20	um	Spot	Position	19	1003672837	4187235		-264.577	2594.32	-20	um	Spot	Position	6	1000033851	65981		391.108	2282.02	-4.9133	um	Spot	Position	7	1000004278	117147		-574.847	2975.98	-20	um	Spot	Position	6	1000001169	86587
	1874.22	3108.24	-15.7758	um	Spot	Position	13	1003339218	3638286		-1289.16	1824.23	-9.77106	um	Spot	Position	19	1003675036	4189457		-260.906	2598.39	-18.0172	um	Spot	Position	6	1000001563	66084		461.445	2252.87	-20	um	Spot	Position	7	1000004359	117228		-635.324	2994.34	-18.5058	um	Spot	Position	6	1000001217	86626
	1852.1	3121.48	-13.1654	um	Spot	Position	13	1003339265	3638357		-1208.54	1805.48	-15.897	um	Spot	Position	19	1003675410	4189833		-271.024	2671.48	-11.6845	um	Spot	Position	6	1000001734	66137		399.689	2260.77	-20	um	Spot	Position	7	1000004374	117236		-647.216	2983.31	-7.81456	um	Spot	Position	6	1000001372	86787
	1921.93	3066.4	-20	um	Spot	Position	13	1003339501	3638579		-959.535	1833	-7.94543	um	Spot	Position	19	1003677054	4191504		-281.828	2619.08	-10.9219	um	Spot	Position	6	1000001725	66140		404.271	2275.34	-20	um	Spot	Position	7	1000004392	117255		-600.459	2949.83	-5.25757	um	Spot	Position	6	1000001404	86826
	1935.59	3067.32	-6.66237	um	Spot	Position	13	1003339886	3638958		-1257.7	1897.6	-5.17111	um	Spot	Position	19	1003679732	4194108		-319.266	2664.66	-10.866	um	Spot	Position	6	1000001733	66145		396.329	2260.44	-14.2056	um	Spot	Position	7	1000004483	117366		-557.598	2966.6	-12.9481	um	Spot	Position	6	1000001601	87032
	2033.48	3117.38	-20	um	Spot	Position	13	1003340085	3639147		-1158.13	1930.67	-14.9365	um	Spot	Position	19	1003679999	4194366		-280.075	2656.37	-6.31913	um	Spot	Position	6	1000001774	66202		422.714	2265.57	-13.4026	um	Spot	Position	7	1000004514	117381		-559.788	2967.93	-10.245	um	Spot	Position	6	1000001647	87074
	2015.95	3128.5	-9.08678	um	Spot	Position	13	1003340213	3639351		-1144.55	1940.18	-6.55835	um	Spot	Position	19	1003680215	4194529		-217.033	2608.75	-18.0518	um	Spot	Position	6	1000001857	66283		531.466	2250.44	-20	um	Spot	Position	7	1000004730	117604		-465.277	2934	-20	um	Spot	Position	6	1000001742	87172
	2118.24	3085.73	-18.5809	um	Spot	Position	13	1003340445	3639571		-1055.77	1890.49	-16.5972	um	Spot	Position	19	1003680411	4194758		-198.673	2612.28	-18.2683	um	Spot	Position	6	1000001853	66284		682.056	2258.74	-9.80898	um	Spot	Position	7	1000005738	118625		-446.992	2950.25	-20	um	Spot	Position	6	1000001775	87201
	2128.74	3087.34	-14.8508	um	Spot	Position	13	1003340497	3639606		-958.59	1919.51	-20	um	Spot	Position	19	1003680762	4195131		-229.966	2612.48	-14.7229	um	Spot	Position	6	1000001867	66294		656.41	2265.31	-8.09661	um	Spot	Position	7	1000005739	118654		-429.963	2959.31	-15.3276	um	Spot	Position	6	1000001916	87318
	1718.3	2900.85	0.0155277	um	Spot	Position	13	1003341983	3641177		-1579.49	1719.87	-1.47686	um	Spot	Position	19	1003681205	4195588		-213.139	2600.21	-14.1239	um	Spot	Position	6	1000001878	66300		652.161	2285.34	-4.85415	um	Spot	Position	7	1000005809	118700		-485.811	2973.76	-13.044	um	Spot	Position	6	1000001933	87350
	1758.96	2896.3	1.96877	um	Spot	Position	13	1003342039	3641225		-1527.51	1716.99	1.21134	um	Spot	Position	19	1003681266	4195620		-223.495	2649.55	-13.8661	um	Spot	Position	6	1000001882	66304		90.3121	2368.22	-13.8154	um	Spot	Position	7	1000006002	118900		-327.464	2921.19	-13.8316	um	Spot	Position	6	1000002245	87678
	1830.77	2942.27	4.0749	um	Spot	Position	13	1003342513	3641738		-1551.19	1738.31	5.93025	um	Spot	Position	19	1003681369	4195734		-213.546	2644.84	-12.8873	um	Spot	Position	6	1000001884	66314		129.832	2308.16	-13.0088	um	Spot	Position	7	1000006006	118906		-326.451	2965.04	-6.8753	um	Spot	Position	6	1000002343	87790
	2040.98	2930.03	10.9374	um	Spot	Position	13	1003343515	3642780		-1463.77	1738.8	8.33514	um	Spot	Position	19	1003681802	4196174		-157.235	2666.31	-8.72264	um	Spot	Position	6	1000001914	66345		142.495	2341.17	-6.67598	um	Spot	Position	7	1000006102	119009		-309.528	2960.55	-20	um	Spot	Position	6	1000002450	87892
	2141.76	2943.91	5.22791	um	Spot	Position	13	1003344200	3643444		-1463.51	1733.62	11.1403	um	Spot	Position	19	1003681880	4196238		-188.801	2611.64	-5.87562	um	Spot	Position	6	1000001930	66364		163.528	2357.15	-20	um	Spot	Position	7	1000006261	119171		-269.193	2976.22	-13.5327	um	Spot	Position	6	1000002583	88018
	1767.56	3011.48	5.98875	um	Spot	Position	13	1003345409	3644710		-1290.33	1781.63	7.25786	um	Spot	Position	19	1003682662	4197017		-174.633	2671.25	-6.00688	um	Spot	Position	6	1000001934	66372		264.964	2342.77	-20	um	Spot	Position	7	1000006587	119520		-252.343	2967.19	-11.9484	um	Spot	Position	6	1000002581	88037
	1864.48	2993.87	9.46573	um	Spot	Position	13	1003345910	3645177		-1020.96	1756.09	-4.18035	um	Spot	Position	19	1003684175	4198480		-814.416	2709.46	-7.53786	um	Spot	Position	6	1000002197	66603		261.327	2365.46	-11.8001	um	Spot	Position	7	1000006760	119686		-295.296	2939.06	-7.98481	um	Spot	Position	6	1000002638	88080
	1815.59	2994.61	9.38768	um	Spot	Position	13	1003345890	3645178		-1461.22	1800.03	1.7309	um	Spot	Position	19	1003685104	4199431		-691.402	2728.32	-15.5326	um	Spot	Position	6	1000002410	66798		242.144	2359.19	-8.62183	um	Spot	Position	7	1000006808	119727		-272.304	2935.5	-6.3366	um	Spot	Position	6	1000002658	88097
	1828.83	3033.06	8.63626	um	Spot	Position	13	1003345901	3645186		-1096.62	1823.43	3.91636	um	Spot	Position	19	1003687171	4201482		-697.4	2734.72	-15.7742	um	Spot	Position	6	1000002398	66799		327.095	2317.77	-20	um	Spot	Position	7	1000006935	119845		-879.102	3061.27	-19.1641	um	Spot	Position	6	1000002829	88276
	2046.95	3022.53	-1.4245	um	Spot	Position	13	1003346815	3646154		-1555.71	1901.79	8.16343	um	Spot	Position	19	1003688037	4202355		-637.69	2698.77	-15.3017	um	Spot	Position	6	1000002697	67100		336.182	2369.03	-20	um	Spot	Position	7	1000007021	119930		-876.17	3057.25	-15.743	um	Spot	Position	6	1000002865	88302
	1792.87	3092.06	4.05495	um	Spot	Position	13	1003348509	3647878		-1437.82	1919.46	-3.89626	um	Spot	Position	19	1003688508	4202820		-520.129	2729.36	-14.9035	um	Spot	Position	6	1000003014	67396		514.935	2332.77	-15.8286	um	Spot	Position	7	1000007813	120725		-843.149	3005.71	-11.4403	um	Spot	Position	6	1000002934	88382
	1827.54	3083.9	10.6021	um	Spot	Position	13	1003349041	3648436		-1284.27	1945.22	-1.00339	um	Spot	Position	19	1003689001	4203314		-491.209	2706.94	-7.37547	um	Spot	Position	6	1000003124	67508		560.676	2349.03	-12.3429	um	Spot	Position	7	1000007868	120781		-817.56	3014.84	-16.1371	um	Spot	Position	6	1000003247	88674
	1922.73	3129.88	6.84739	um	Spot	Position	13	1003349381	3648753		-1119.02	1916.3	11.0227	um	Spot	Position	19	1003698184	4204313		-410.397	2694.8	-17.4116	um	Spot	Position	6	1000003279	67679		518.044	2360.4	-11.3706	um	Spot	Position	7	1000007871	120799		-786.307	3043.06	-16.1293	um	Spot	Position	6	1000003253	88679
	2040.27	3127.11	-0.881657	um	Spot	Position	13	1003349594	3648938		-1070.07	1909.9	10.4806	um	Spot	Position	19	1003690412	4204669		-461.444	2691.03	-14.2607	um	Spot	Position	6	1000003310	67703		491.826	2358.74	-6.43487	um	Spot	Position	7	1000007967	120883		-758.329	3032.34	-7.33119	um	Spot	Position	6	1000003387	88831
	2030.69	3124.26	2.81486	um	Spot	Position	13	1003349686	3649028		-1590.06	1720.41	14.9099	um	Spot	Position	19	1003690855	4205121		-448.999	2707.29	-6.16867	um	Spot	Position	6	1000003422	67818		599.63	2314.34	-14.3943	um	Spot	Position	7	1000008205	121109		-719.508	3042.39	-20	um	Spot	Position	6	1000003585	88967
	1866.19	2956.55	11.5344	um	Spot	Position	13	1003351705	3651144		-1527.67	1784.88	16.0245	um	Spot	Position	19	1003690912	4205177		-330.48	2743.43	-20	um	Spot	Position	6	1000003531	67928		607.827	2303.65	-11.1613	um	Spot	Position	7	1000008260	121164		-727.696	3052.01	-20	um	Spot	Position	6	1000003537	88981
	1895.15	2914.76	16.3198	um	Spot	Position	13	1003352126	3651583		-997.033	1791.52	15.4613	um	Spot	Position	19	1003693452	4207688		-385.85	2725.7	-18.8201	um	Spot	Position	6	1000003550	67947		642.504	2372.65	-6.89522	um	Spot	Position	7	1000121260	121260		-714.689	3008.54	-16.7735	um	Spot	Position	6	1000003594	89038
	2094.84	2962.01	15.6098	um	Spot	Position	13	1003352834	3652283		-1413.69	1816.32	12.1812	um	Spot	Position	19	1003694368	4208572		-352.404	2736.54	-18.2841	um	Spot	Position	6	1000003556	67954		667.908	2340.9	-8.19946	um	Spot	Position	7	1000008695	121623		-727.872	3043.8	-15.7686	um	Spot	Position	6	1000003607	89051
	1623.75	3035.75	16.5466	um	Spot	Position	13	1003353519	3652989		-1145.53	1862.75	12.9257	um	Spot	Position	19	1003695415	4209669		-375.028	2715.15	-12.7883	um	Spot	Position	6	1000003603	67986		700.961	2353.33	-6.33556	um	Spot	Position	7	1000008734	121661		-701.635	3005.12	-7.17692	um	Spot	Position	6	1000003716	89176
	1770	3049.38	16.5494	um	Spot	Position	13	1003354157	3653652		-1538.65	1898.12	15.9712	um	Spot	Position	19	1003696485	4210720		-333.086	2732.11	-11.2474	um	Spot	Position	6	1000003624	68010		112.146	2141.52	1.98205	um	Spot	Position	7	1000008797	121751		-719.209	3002.01	-6.4462	um	Spot	Position	6	1000003715	89192
	1919.68	3014.36	15.05	um	Spot	Position	13	1003354721	3654218		-1522.49	1937.99	16.6496	um	Spot	Position	19	1003696525	4210747		-348.845	2703.35	-6.58458	um	Spot	Position	6	1000003671	68058		84.3554	2162.64	2.09542	um	Spot	Position	7	1000008823	121761		-697.336	3061.4	-6.12995	um	Spot	Position	6	1000003728	89201
	1565.53	3110.31	11.7837	um	Spot	Position	13	1003355869	3655396		-1474.5	1911.75	16.5766	um	Spot	Position	19	1003696887	4211095		-366.903	2686.3	-5.58884	um	Spot	Position	6	1000003699	68065		216.351	2175.77	-4.10297	um	Spot	Position	7	1000008980	121934		-571.312	3046.78	-20	um	Spot	Position	6	1000003825	89299
	1746.16	3075.25	16.0267	um	Spot	Position	13	1003356640	3656145		-1194.09	1911.89	12.9771	um	Spot	Position	19	1003697859	4212048		-259.496	2751.9	-20	um	Spot	Position	6	1000003821	68195		205.591	2153.54	3.97719	um	Spot	Position	7	1000009106	122078		-631.214	3074.12	-20	um	Spot	Position	6	1000003861	89332
	1836.57	3120.7	16.4981	um	Spot	Position	13	1003383911	3656462		-1186.63	1909.05	16.6565	um	Spot	Position	19	1003698332	4212561		-304.947	2693.28	-11.3267	um	Spot	Position	6	1000003899	68284		297.59	2191.27	2.91708	um	Spot	Position	7	1000009409	122375		-577.86	3041.91	-18.515	um	Spot	Position	6	1000003882	89344
	2087.49	3104.75	16.4079	um	Spot	Position	13	1003357907	3657384		-1035.21	1941.65	12.0466	um	Spot	Position	19	1003698519	4212730		-264.649	2707	-11.1265	um	Spot	Position	6	1000003913	68289		340.359	2201.27	-3.85771	um	Spot	Position	7	1000009582	122549		-610.836	3040.55	-13.8549	um	Spot	Position	6	1000003925	89390
	1617.24	2905	-20	um	Spot	Position	14	1003331502	3657956		-957.551	1927.72	15.5935	um	Spot	Position	19	1003698908	4213110		-191.771	2684.37	-20	um	Spot	Position	6	1000003978	68363		365.959	2182.98	-2.9288	um	Spot	Position	7	1000032197	122563		-506.799	3068.87	-15.6957	um	Spot	Position	6	1000046887	89692
	1623.13	2943.18	-16.6596	um	Spot	Position	14	1003331644	3658089		-1586.82	1730.84	-15.9137	um	Spot	Position	20	1003669241	4213516		-225.933	2704.73	-20	um	Spot	Position	6	1000004000	68390		349.367	2160.71	6.53816	um	Spot	Position	7	1000009755	122763		-543.342	3073.2	-16.3162	um	Spot	Position	6	1000004236	89694
	1653.19	2922.45	-20	um	Spot	Position	14	1003331986	3658422		-1527.22	1736.9	-15.1155	um	Spot	Position	20	1003669267	4213543		-181.472	2719.95	-20	um	Spot	Position	6	1000004017	68411		422.012	2148.89	-2.53586	um	Spot	Position	7	1000009935	122895		-556.072	3042.67	-13.5824	um	Spot	Position	6	1000004268	89722
	1712.69	2917.43	-5.19353	um	Spot	Position	14	1003332353	3658830		-1474.14	1771.84	-19.0098	um	Spot	Position	20	1003669703	4213976		-170.336	2745.12	-20	um	Spot	Position	6	1000004057	68439		462.335	2176.96	-1.13084	um	Spot	Position	7	1000009943	122934		-562.185	3078.1	-7.04156	um	Spot	Position	6	1000004363	89823
	1743.18	2896.57	-8.40181	um	Spot	Position	14	1003332726	3659206		-1298.48	1784.95	-15.2733	um	Spot	Position	20	1003670878	4215103		-159.711	2754	-20	um	Spot	Position	6	1000004051	68450		472.581	2198.43	4.10471	um	Spot	Position	7	1000010010	123013		-475.173	3035.03	-17.4977	um	Spot	Position	6	1000004529	90013
	1820.28	2897.69	-9.49198	um	Spot	Position	14	1003333108	3659636		-1204.27	1752.85	-6.05695	um	Spot	Position	20	1003671649	4215846		-202.595	2678.73	-15.0425	um	Spot	Position	6	1000004081	68473		443.048	2178.09	7.85046	um	Spot	Position	7	1000010079	123097		-481.64	3033.18	-13.1848	um	Spot	Position	6	1000004571	90058
	1983.78	2903.98	-14.0486	um	Spot	Position	14	1003333828	3660334		-953.92	1765.39	-20	um	Spot	Position	20	1003672837	4217044		-187.222	2748.05	-12.7999	um	Spot	Position	6	1000004119	68512		436.583	2143.88	9.8434	um	Spot	Position	7	1000010087	123133		-465.227	3063.72	-11.4303	um	Spot	Position	6	1000004593	90089
	1963.27	2931.68	-8.05199	um	Spot	Position	14	1003333553	3660437		-1289.15	1824.21	-9.82176	um	Spot	Position	20	1003675036	4219331		-191.21	2693.48	-10.3983	um	Spot	Position	6	1000004136	68542		544.853	2143.52	-4.43226	um	Spot	Position	7	1000010173	123180		-388.596	3065.87	-5.47404	um	Spot	Position	6	1000004969	90478
	2083.02	2919.02	-20	um	Spot	Position	14	1003334067	3660571		-1208.57	1805.5	-15.8585	um	Spot	Position	20	1003675410	4219680		-207.806	2742.94	-4.77589	um	Spot	Position	6	1000004220	68614		524.713	2162.9	-4.03985	um	Spot	Position	7	1000002161	123185		-273.44	3049.46	-20	um	Spot	Position	6	1000005094	90564
	2073.46	2937.09	-20	um	Spot	Position	14	1003334088	3660597		-959.463	1833.01	-7.90234	um	Spot	Position	20	1003677054	4221351		-782.742	2766.87	-20	um	Spot	Position	6	1000004236	68633		561.364	2182.46	7.31712	um	Spot	Position	7	1000010413	123431		-301.532	3059.1	-18.3022	um	Spot	Position	6	1000005100	90613
	2105.5	2965.95	-20	um	Spot	Position	14	1003334141	3660636		-1549.12	1946.53	-20	um	Spot	Position	20	1004161510	4221579		-755.016	2791.37	-20	um	Spot	Position	6	1000004272	68662		607.192	2170.95	-3.01501	um	Spot	Position	7	1000010539	123544		-293.474	3065.9	-15.7468	um	Spot	Position	6	1000005148	90632
	1597.4	3024.78	-20	um	Spot	Position	14	1003633666	3661353		-1257.66	1897.63	-5.21963	um	Spot	Position	20	1003679732	4224006		-709.482	2785.36	-20	um	Spot	Position	6	1000004574	68961		561.682	2179.69	5.92854	um	Spot	Position	7	1000010386	123717		-303.322	2998.4	-14.9728	um	Spot	Position	6	1000005158	90638
	1637.08	3012.51	-17.0897	um	Spot	Position	14	1003335268	3661866		-1158.14	1930.67	-15.0315	um	Spot	Position	20	1003679999	4224282		-725.917	2821.8	-18.2635	um	Spot	Position	6	1000004630	69011		604.872	2163.56	8.90031	um	Spot	Position	7	1000010741	123768		-252.033	3013.56	-13.1491	um	Spot	Position	6	1000005173	90663
	1699.44	3017.47	-12.512	um	Spot	Position	14	1003335339	3661926		-1144.55	1940.22	-6.66316	um	Spot	Position	20	1003680215	4224445		-672.115	2803.66	-15.7104	um	Spot	Position	6	1000004640	69018		694.954	2161.3	10.4849	um	Spot	Position	7	1000011055	124065		-314.986	3031.88	-13.3223	um	Spot	Position	6	1000005187	90666
	1748.53	3011.26	-17.8507	um	Spot	Position	14	1003335653	3662240		-1055.72	1890.42	-16.4181	um	Spot	Position	20	1003680411	4224687		-699.161	2779.47	-13.9331	um	Spot	Position	6	1000004657	69035		226.272	2260.54	-2.72302	um	Spot	Position	7	1000011436	124473		-248.058	3036.63	-8.29045	um	Spot	Position	6	1000005238	90711
	1771.86	2991.47	-13.6003	um	Spot	Position	14	1003335694	3662276		-958.748	1919.73	-20	um	Spot	Position	20	1003680762	4225042		-606.01	2768.38	-10.927	um	Spot	Position	6	1000004984	69350		208.796	2281.55	-1.91287	um	Spot	Position	7	1000011443	124497		-284.608	3060.87	-8.36914	um	Spot	Position	6	1000005229	90714
	1849.07	3006.65	-20	um	Spot	Position	14	1003335926	3662527		-1579.44	1719.9	-1.50223	um	Spot	Position	20	1003681205	4225469		-583.403	2815.87	-10.6835	um	Spot	Position	6	1000004990	69359		180.918	2290.24	6.97861	um	Spot	Position	7	1000011621	124657		-870.933	3105.87	-20	um	Spot	Position	6	1000005317	90797
	1827.02	2985.28	-13.4228	um	Spot	Position	14	1003336096	3662704		-1527.48	1716.97	1.05678	um	Spot	Position	20	1003681266	4225540		-616.74	2780.53	-9.44651	um	Spot	Position	6	1000005014	69387		187.438	2255.06	8.47568	um	Spot	Position	7	1000011649	124672		-859.78	3101.24	-13.8094	um	Spot	Position	6	1000005445	90918
	1917.97	3021.41	-13.3326	um	Spot	Position	14	1003336487	3663131		-1551.26	1738.27	6.08298	um	Spot	Position	20	1003681369	4225644		-493.43	2761.07	-20	um	Spot	Position	6	1000037350	69462		190.008	2267.69	8.31012	um	Spot	Position	7	1000011634	124675		-872.341	3120.18	-8.24443	um	Spot	Position	6	1000005546	91047
	2037.09	3030.35	-20	um	Spot	Position	14	1003336785	3663432		-1463.79	1738.86	8.36041	um	Spot	Position	20	1003681802	4226065		-496.789	2783.68	-16.6235	um	Spot	Position	6	1000005212	69581		164.624	2236.05	9.04413	um	Spot	Position	7	1000011644	124686		-680.947	3093.97	-20	um	Spot	Position	6	1000005988	91436
	2002.97	3042.56	-8.76806	um	Spot	Position	14	1003336975	3663631		-1463.56	1733.67	11.0424	um	Spot	Position	20	1003681880	4226134		-559.659	2821.91	-12.8733	um	Spot	Position	6	1000005262	69628		264.605	2216.66	11.194	um	Spot	Position	7	1000011956	125012		-719.157	3131.03	-20	um	Spot	Position	6	1000006093	91479
	2169.55	3043.22	-18.2184	um	Spot	Position	14	1003337591	3664264		-1290.19	1781.59	7.32671	um	Spot	Position	20	1003682662	4226953		-508.318	2830.77	-11.3869	um	Spot	Position	6	1000005277	69667		418.644	2228.35	-2.53099	um	Spot	Position	7	1000012372	125393		-673.465	3103.81	-15.8871	um	Spot	Position	6	1000006109	91529
	1577.77	3057.35	-20	um	Spot	Position	14	1003337788	3664463		-1020.94	1756.14	-4.20958	um	Spot	Position	20	1003684175	4228397		-566.472	2822.35	-10.0823	um	Spot	Position	6	1000005304	69678		453.688	2290.47	0.364897	um	Spot	Position	7	1000012420	125450		-728.576	3157.23	-8.40707	um	Spot	Position	6	1000006207	91629
	1587.48	3096.02	-20	um	Spot	Position	14	1003337867	3664523		-1461.12	1800.09	1.54312	um	Spot	Position	20	1003685104	4229352		-497.702	2834.68	-9.30472	um	Spot	Position	6	1000005322	69694		395.744	2233.04	1.15566	um	Spot	Position	7	1000012427	125456		-655.739	3150.47	-5.13496	um	Spot	Position	6	1000006252	91684
	1699.2	3093.49	-20	um	Spot	Position	14	1003338332	3664925		-1096.6	1823.43	3.89951	um	Spot	Position	20	1003687171	4231427		-550.773	2777.48	-8.38445	um	Spot	Position	6	1000005326	69701		458.198	2243.21	1.65156	um	Spot	Position	7	1000012430	125478		-661.995	3158.38	-4.82098	um	Spot	Position	6	1000006254	91685
	1695.16	3109.05	-11.2625	um	Spot	Position	14	1003338453	3665115		-1555.7	1901.79	8.02542	um	Spot	Position	20	1003688037	4232331		-479.067	2769.68	-20	um	Spot	Position	6	1000005396	69759		491.787	2276.97	2.54498	um	Spot	Position	7	1000012765	125820		-571.188	3099.45	-20	um	Spot	Position	6	1000006291	91721
	1668.44	3056.56	-9.46224	um	Spot	Position	14	1003338466	3665141		-1437.8	1919.39	-3.9236	um	Spot	Position	20	1003688508	4232798		-453.054	2770.99	-20	um	Spot	Position	6	1000005398	69761		493.62	2229.66	6.73835	um	Spot	Position	7	1000012825	125877		-610.506	3107.79	-20	um	Spot	Position	6	1000006300	91730
	1670.34	3101.11	-5.91564	um	Spot	Position	14	1003338520	3665198		-1284.29	1945.21	-1.02684	um	Spot	Position	20	1003689001	4233317		-415.78	2789.44	-20	um	Spot	Position	6	1000005423	69788		588.398	2219.57	-3.19021	um	Spot	Position	7	1000012926	125986		-627.379	3089.3	-11.2401	um	Spot	Position	6	1000006492	91925
	1874.23	3108.28	-15.7033	um	Spot	Position	14	1003339218	3665915		-1119.1	1916.35	10.8834	um	Spot	Position	20	1003698184	4234311		-437.916	2814.73	-13.9771	um	Spot	Position	6	1000005511	69866		589.117	2291.68	0.0372829	um	Spot	Position	7	1000012980	126047		-600.639	3093.39	-11.3038	um	Spot	Position	6	1000006493	91927
	1852.13	3121.5	-13.2771	um	Spot	Position	14	1003339265	3665984		-1070.08	1909.86	10.2941	um	Spot	Position	20	1003690412	4234690		-352.121	2810.79	-20	um	Spot	Position	6	1000005708	70053		588.609	2254.17	5.5922	um	Spot	Position	7	1000013080	126150		-549.099	3154.83	-20	um	Spot	Position	6	1000006711	92160
	1921.85	3066.48	-20	um	Spot	Position	14	1003339501	3666207		-1590.05	1720.4	15.0127	um	Spot	Position	20	1003690855	4235163		-346.74	2813.47	-20	um	Spot	Position	6	1000005713	70057		138.052	2330.18	-4.16669	um	Spot	Position	7	1000013476	126542		-447.477	3151.75	-17.1106	um	Spot	Position	6	1000007026	92468
	1935.56	3067.34	-6.57136	um	Spot	Position	14	1003339886	3666568		-1527.69	1784.89	15.9893	um	Spot	Position	20	1003690912	4235213		-386.194	2830.72	-17.9245	um	Spot	Position	6	1000005750	70088		114.861	2343.5	-3.47211	um	Spot	Position	7	1000013498	126564		-460.281	3087.88	-10.8878	um	Spot	Position	6	1000007089	92533
	2033.36	3117.38	-20	um	Spot	Position	14	1003340085	3666776		-997.072	1791.57	15.4893	um	Spot	Position	20	1003693452	4237741		-382.185	2777.34	-14.867	um	Spot	Position	6	1000005769	70112		84.8612	2324.89	2.09121	um	Spot	Position	7	1000013560	126626		-479.945	3114.52	-6.0983	um	Spot	Position	6	1000007158	92601
	2015.99	3128.55	-8.86511	um	Spot	Position	14	1003340213	3666953		-1413.65	1816.39	12.1492	um	Spot	Position	20	1003694368	4238609		-392.153	2836.01	-15.344	um	Spot	Position	6	1000005765	70122		98.3571	2345.39	3.47977	um	Spot	Position	7	1000013610	126642		-311.901	3150.22	-20	um	Spot	Position	6	1000007633	93083
	2118.33	3085.65	-18.6464	um	Spot	Position	14	1003340445	3667184		-1145.49	1862.74	12.9048	um	Spot	Position	20	1003695415	4239730		-298.284	2814.03	-18.004	um	Spot	Position	6	1000006022	70346		110.826	2363.06	6.12965	um	Spot	Position	7	1000013642	126694		-251.552	3151.5	-20	um	Spot	Position	6	1000007635	93088
	2128.72	3087.31	-14.8803	um	Spot	Position	14	1003340497	3667231		-1538.67	1898.1	15.9644	um	Spot	Position	20	1003696485	4240815		-305.883	2766.21	-12.1121	um	Spot	Position	6	1000006076	70404		130.909	2338.26	6.7032	um	Spot	Position	7	1000013652	126712		-305.997	3128.72	-19.0896	um	Spot	Position	6	1000007651	93100
	1718.27	2900.82	-0.0383186	um	Spot	Position	14	1003341983	3668760		-1522.52	1938.03	16.6247	um	Spot	Position	20	1003696525	4240842		-275.791	2759.48	-11.2814	um	Spot	Position	6	1000006084	70418		150.92	2346.57	2.7555	um	Spot	Position	7	1000013835	126909		-278.149	3116.33	-12.3433	um	Spot	Position	6	1000007709	93159
	1758.85	2896.28	2.23732	um	Spot	Position	14	1003342039	3668805		-1474.51	1911.74	16.531	um	Spot	Position	20	1003696887	4241178		-174.432	2793.1	-20	um	Spot	Position	6	1000070570	70570		202.603	2340.11	5.64731	um	Spot	Position	7	1000013874	126951		-242.275	3092.83	-10.5291	um	Spot	Position	6	1000007718	93166
	1830.76	2942.32	4.09129	um	Spot	Position	14	1003342513	3669306		-1194.08	1911.9	12.8799	um	Spot	Position	20	1003697859	4242165		-183.948	2823.1	-20	um	Spot	Position	6	1000006245	70593		219.803	2346.05	10.9923	um	Spot	Position	7	1000013951	127038		-895.131	2968.37	-4.3819	um	Spot	Position	6	1000000317	93256
	2040.96	2930.04	11.0723	um	Spot	Position	14	1003343515	3670332		-1186.53	1909.07	16.6603	um	Spot	Position	20	1003698332	4242641		-226.154	2802.58	-11.7924	um	Spot	Position	6	1000006302	70654		308.964	2332.15	-3.6052	um	Spot	Position	7	1000013989	127057		-860.877	2969.47	-3.68687	um	Spot	Position	6	1000007807	93257
	2141.66	2943.85	5.48141	um	Spot	Position	14	1003344200	3670975		-1035.2	1941.66	12.1881	um	Spot	Position	20	1003698519	4242811		-181.693	2771.85	-10.9761	um	Spot	Position	6	1000006305	70659		310.92	2326.68	1.34351	um	Spot	Position	7	1000014352	127138		-828.33	2940.39	-2.56486	um	Spot	Position	6	1000007814	93268
	1767.64	3011.4	5.66058	um	Spot	Position	14	1003345409	3672254		-957.57	1927.81	15.5013	um	Spot	Position	20	1003698908	4243216		-809.833	2629.08	-3.51617	um	Spot	Position	6	1000006385	70737		311.745	2344.13	10.8921	um	Spot	Position	7	1000014530	127325		-869.853	2993.24	10.8838	um	Spot	Position	6	1000008102	93562
	1864.6	2993.89	9.24691	um	Spot	Position	14	1003345910	3672728		-1586.82	1730.85	-15.8156	um	Spot	Position	21	1003669241	4243640		-609.581	2608.72	-2.48454	um	Spot	Position	6	1000006852	71183		457.178	2299.16	-2.9407	um	Spot	Position	7	1000007644	127670		-776.302	2949.45	-1.60171	um	Spot	Position	6	1000008148	93582
	1815.58	2994.63	9.41938	um	Spot	Position	14	1003345890	3672729		-1527.24	1736.88	-14.8575	um	Spot	Position	21	1003669267	4243655		-522.118	2657.06	-2.94255	um	Spot	Position	6	1000007122	71470		400.84	2328.07	-1.52327	um	Spot	Position	7	1000014638	127700		-709.411	2965.98	-0.480425	um	Spot	Position	6	1000008442	93878
	1828.83	3033.06	8.72261	um	Spot	Position	14	1003345901	3672744		-1474.11	1771.81	-20	um	Spot	Position	21	1003669703	4244060		-461.28	2614.81	10.255	um	Spot	Position	6	1000007593	71900		420.978	2330.43	-0.296824	um	Spot	Position	7	1000014675	127731		-674.13	2963.18	2.94891	um	Spot	Position	6	1000008470	93928
	2046.93	3022.53	-1.38461	um	Spot	Position	14	1003346815	3673717		-1298.44	1784.86	-15.2631	um	Spot	Position	21	1003670878	4245296		-412.679	2634.15	9.69776	um	Spot	Position	6	1000007595	71904		450.46	2341.96	7.32295	um	Spot	Position	7	1000014785	127868		-692.836	2964.83	6.24059	um	Spot	Position	6	1000008533	93974
	1792.88	3092.08	3.8534	um	Spot	Position	14	1003348509	3675531		-1204.3	1752.82	-5.95007	um	Spot	Position	21	1003671649	4246014		-452.827	2667.04	10.1941	um	Spot	Position	6	1000007603	71911		584.259	2350.74	-1.14825	um	Spot	Position	7	1000015199	128301		-660.925	2935.38	7.22866	um	Spot	Position	6	1000008544	93993
	1827.35	3083.75	10.8777	um	Spot	Position	14	1003349041	3676108		-954.106	1765.37	-20	um	Spot	Position	21	1003672837	4247265		-329.343	2624.16	-3.29869	um	Spot	Position	6	1000007648	71932		633.179	2304.99	9.39534	um	Spot	Position	7	1000015388	128478		-730.076	2951.87	6.71358	um	Spot	Position	6	1000008548	93996
	1922.7	3129.89	6.91599	um	Spot	Position	14	1003349381	3676447		-1289.13	1824.24	-9.65187	um	Spot	Position	21	1003675036	4249482		-325.829	2659.1	10.1475	um	Spot	Position	6	1000007834	72129		655.453	2369.94	0.301434	um	Spot	Position	7	1000015530	128617		-630.294	2966.42	1.79915	um	Spot	Position	6	1000008722	94179
	2040.25	3127.09	-0.925196	um	Spot	Position	14	1003349594	3676642		-1208.56	1805.49	-15.8803	um	Spot	Position	21	1003675410	4249851		-348.402	2590.95	11.3644	um	Spot	Position	6	1000007838	72133		663.052	2353.77	3.86968	um	Spot	Position	7	1000015589	128686		-512.553	2939.18	-3.33648	um	Spot	Position	6	1000008939	94406
	2030.68	3124.24	2.77962	um	Spot	Position	14	1003349686	3676733		-959.473	1833.06	-7.87833	um	Spot	Position	21	1003677054	4251575		-223.746	2639.25	-1.31459	um	Spot	Position	6	1000008082	72349		302.831	2168.87	11.7224	um	Spot	Position	7	1000009554	129452		-532.096	2936.1	0.426445	um	Spot	Position	6	1000009001	94461
	1866.15	2956.51	11.5909	um	Spot	Position	14	1003351705	3678775		-1548.57	1946.41	-20	um	Spot	Position	21	1004161510	4251825		-235.296	2636.21	5.57964	um	Spot	Position	6	1000008151	72447		299.796	2162.42	14.6865	um	Spot	Position	7	1000016377	129505		-501.278	2987.43	-0.387768	um	Spot	Position	6	1000008994	94475
	1895.14	2914.78	16.3196	um	Spot	Position	14	1003352126	3679199		-1257.71	1897.62	-5.17347	um	Spot	Position	21	1003679732	4254282		-230.151	2646.37	11.1362	um	Spot	Position	6	1000008227	72524		380.596	2180.87	15.5362	um	Spot	Position	7	1000016693	129809		-514.974	2924.62	9.13608	um	Spot	Position	6	1000009159	94604
	2094.88	2962.02	15.6752	um	Spot	Position	14	1003352834	3679910		-1158.14	1930.67	-14.8869	um	Spot	Position	21	1003679999	4254568		-774.875	2683.08	-1.46282	um	Spot	Position	6	1000008267	72572		407.598	2170.61	16.2188	um	Spot	Position	7	1000016972	130076		-447.717	2958.77	7.07595	um	Spot	Position	6	1000009440	94872
	1623.77	3035.81	16.5615	um	Spot	Position	14	1003353519	3680594		-1144.52	1940.21	-6.61775	um	Spot	Position	21	1003680215	4254749		-797.819	2728.88	-1.2042	um	Spot	Position	6	1000008289	72585		543.718	2134.22	16.1415	um	Spot	Position	7	1000017231	130334		-274.318	2917.95	-3.30058	um	Spot	Position	6	1000009860	95254
	1769.86	3049.82	16.459	um	Spot	Position	14	1003354157	3681241		-1055.68	1890.36	-16.3831	um	Spot	Position	21	1003680411	4254988		-772.261	2743.02	1.0667	um	Spot	Position	6	1000008316	72614		97.5945	2275.48	12.1912	um	Spot	Position	7	1000017979	131043		-310.511	2946.61	4.26707	um	Spot	Position	6	1000009940	95323
	1919.67	3014.42	15.04	um	Spot	Position	14	1003354721	3681814		-958.868	1919.86	-20	um	Spot	Position	21	1003680762	4255347		-738.839	2736.09	1.7296	um	Spot	Position	6	1000008325	72620		124.535	2267.79	16.0327	um	Spot	Position	7	1000018087	131148		-244.67	2916.37	6.42205	um	Spot	Position	6	1000009964	95344
	1565.47	3110.29	11.7003	um	Spot	Position	14	1003355869	3682973		-1579.44	1719.82	-1.37836	um	Spot	Position	21	1003681205	4255788		-761.786	2742.28	6.50033	um	Spot	Position	6	1000008392	72676		258.083	2232.16	15.9638	um	Spot	Position	7	1000018626	131694		-257.457	2925.99	9.5951	um	Spot	Position	6	1000010026	95413
	1746.13	3075.2	16.0567	um	Spot	Position	14	1003356640	3683712		-1527.52	1717.03	1.18938	um	Spot	Position	21	1003681266	4255826		-623.017	2713.42	5.33909	um	Spot	Position	6	1000008802	73058		376.744	2216.57	14.0098	um	Spot	Position	7	1000018909	131926		-292.018	2949.16	9.62572	um	Spot	Position	6	1000010013	95417
	1836.58	3120.62	16.5267	um	Spot	Position	14	1003383911	3684047		-1551.19	1738.32	5.9804	um	Spot	Position	21	1003681369	4255948		-606.255	2681.3	8.31649	um	Spot	Position	6	1000008848	73107		697.157	2241.82	15.3975	um	Spot	Position	7	1000020072	133086		-850.753	3005.7	7.20518	um	Spot	Position	6	1000010233	95671
	2087.49	3104.7	16.4093	um	Spot	Position	14	1003357907	3684957		-1463.77	1738.81	8.40776	um	Spot	Position	21	1003681802	4256386		-487.838	2681.44	-2.56208	um	Spot	Position	6	1000008909	73171		124.553	2294.91	12.1633	um	Spot	Position	7	1000020277	133280		-900.04	3078.34	8.81254	um	Spot	Position	6	1000010288	95721
	1617.63	2905.37	-20	um	Spot	Position	15	1003331502	3685525		-1463.55	1733.64	11.0934	um	Spot	Position	21	1003681880	4256453		-538.095	2732.34	0.127733	um	Spot	Position	6	1000008960	73210		105.873	2305.51	15.4836	um	Spot	Position	7	1000020296	133328		-777.762	3019.5	-3.06803	um	Spot	Position	6	1000010354	95778
	1623.1	2943.05	-16.8635	um	Spot	Position	15	1003331644	3685669		-1290.07	1781.55	7.22779	um	Spot	Position	21	1003682662	4257280		-535.189	2740.71	0.86549	um	Spot	Position	6	1000008961	73219		217.194	2338.89	13.1648	um	Spot	Position	7	1000020551	133531		-783.649	3029.94	6.90059	um	Spot	Position	6	1000010554	95954
	1653.12	2922.55	-20	um	Spot	Position	15	1003331986	3686006		-1020.96	1756.21	-4.16374	um	Spot	Position	21	1003684175	4258731		-545.509	2695.64	3.37429	um	Spot	Position	6	1000008980	73234		160.03	2318.53	16.5089	um	Spot	Position	7	1000020619	133654		-665.87	3039.98	-0.749718	um	Spot	Position	6	1000010721	96092
	1712.83	2917.41	-5.03064	um	Spot	Position	15	1003332353	3686374		-1461.06	1800.2	1.67872	um	Spot	Position	21	1003685104	4259670		-464.528	2740.34	9.33526	um	Spot	Position	6	1000009295	73543		120.74	2196.62	-10.4871	um	Spot	Position	8	1000000343	135810		-671.549	3040.47	-0.914572	um	Spot	Position	6	1000010705	96093
	1743.12	2896.42	-8.54447	um	Spot	Position	15	1003332726	3686738		-1096.61	1823.42	3.969	um	Spot	Position	21	1003687171	4261761		-392.968	2676.05	8.62091	um	Spot	Position	6	1000009534	73757		117.183	2142.59	-9.02842	um	Spot	Position	8	1000000303	135820		-697.942	3040.24	9.49716	um	Spot	Position	6	1000010878	96266
	1820.26	2897.74	-9.63108	um	Spot	Position	15	1003333108	3687153		-1555.7	1901.79	8.04476	um	Spot	Position	21	1003688037	4262628		-316.229	2734.75	-4.06196	um	Spot	Position	6	1000009572	73801		181.71	2151.72	-20	um	Spot	Position	8	1000000431	135940		-689.533	3077.15	9.16141	um	Spot	Position	6	1000010856	96270
	1983.74	2903.95	-14.1276	um	Spot	Position	15	1003333828	3687856		-1437.78	1919.43	-3.8385	um	Spot	Position	21	1003688508	4263096		-259.505	2679.99	-3.26205	um	Spot	Position	6	1000009575	73809		291.786	2149.58	-16.0391	um	Spot	Position	8	1000000922	136433		-585.165	3008.95	-1.46744	um	Spot	Position	6	1000010954	96353
	1963.24	2931.59	-8.1165	um	Spot	Position	15	1003333553	3687972		-1284.27	1945.18	-0.995924	um	Spot	Position	21	1003689001	4263615		-288.682	2741.13	-3.00009	um	Spot	Position	6	1000009586	73818		346.883	2187.19	-20	um	Spot	Position	8	1000001182	136678		-581.782	3051.54	3.68871	um	Spot	Position	6	1000011067	96484
	2082.95	2918.94	-20	um	Spot	Position	15	1003334067	3688097		-1119.18	1916.43	10.5284	um	Spot	Position	21	1003698184	4264667		-274.684	2683.05	-0.299463	um	Spot	Position	6	1000009603	73838		358.788	2134.92	-16.4591	um	Spot	Position	8	1000001231	136748		-542.304	3075.41	-0.223764	um	Spot	Position	6	1000011333	96703
	2073.48	2937.03	-20	um	Spot	Position	15	1003334088	3688131		-1070.08	1909.84	10.2848	um	Spot	Position	21	1003690412	4265040		-266.725	2686.89	4.95461	um	Spot	Position	6	1000009630	73864		344.528	2173.89	-15.5246	um	Spot	Position	8	1000001246	136753		-532.058	3060.54	2.39814	um	Spot	Position	6	1000011387	96740
	2105.52	2965.88	-20	um	Spot	Position	15	1003334141	3688172		-1590.09	1720.33	14.7614	um	Spot	Position	21	1003690855	4265522		-175.505	2718.78	-3.79252	um	Spot	Position	6	1000009700	73940		314.545	2150.21	-14.6347	um	Spot	Position	8	1000001261	136761		-409.676	3062.62	-4.42945	um	Spot	Position	6	1000004703	96924
	1597.47	3025.26	-20	um	Spot	Position	15	1003633666	3688897		-1527.64	1784.88	15.9646	um	Spot	Position	21	1003690912	4265579		-160.552	2685.92	8.37082	um	Spot	Position	6	1000009839	74070		332.795	2177.7	-14.811	um	Spot	Position	8	1000001268	136766		-447.053	3047.34	7.45718	um	Spot	Position	6	1000011777	97124
	1637	3012.57	-17.0697	um	Spot	Position	15	1003335268	3689374		-997.107	1791.68	15.4997	um	Spot	Position	21	1003693452	4268086		-754.432	2763.43	-1.56664	um	Spot	Position	6	1000009939	74153		367.922	2132.3	-8.18128	um	Spot	Position	8	1000001352	136845		-445.049	3041.33	7.96211	um	Spot	Position	6	1000011776	97145
	1699.46	3017.45	-12.7176	um	Spot	Position	15	1003335339	3689449		-1413.63	1816.4	12.0201	um	Spot	Position	21	1003694368	4268978		-772.565	2804.18	5.51561	um	Spot	Position	6	1000010017	74249		399.725	2199.89	-20	um	Spot	Position	8	1000001544	137035		-435.868	3065.72	9.58142	um	Spot	Position	6	1000011835	97176
	1748.52	3011.29	-17.654	um	Spot	Position	15	1003335653	3689777		-1145.48	1862.72	12.9875	um	Spot	Position	21	1003695415	4270079		-738.531	2760.49	6.65137	um	Spot	Position	6	1000010027	74253		450.232	2194.76	-15.1598	um	Spot	Position	8	1000001606	137101		-385.715	3055.3	11.1456	um	Spot	Position	6	1000012118	97499
	1771.85	2991.47	-13.5662	um	Spot	Position	15	1003335694	3689812		-1538.71	1898.1	15.9483	um	Spot	Position	21	1003696485	4271134		-790.817	2800.77	8.03476	um	Spot	Position	6	1000010047	74274		396.25	2158.09	-13.1895	um	Spot	Position	8	1000001636	137127		-305.827	3015.58	-3.08946	um	Spot	Position	6	1000012142	97523
	1849.19	3006.64	-20	um	Spot	Position	15	1003335926	3690059		-1522.53	1937.98	16.6839	um	Spot	Position	21	1003696525	4271163		-600.219	2777.56	2.76892	um	Spot	Position	6	1000010480	74687		450.584	2208.21	-7.61534	um	Spot	Position	8	1000001739	137210		-310.998	3003.04	6.48848	um	Spot	Position	6	1000012280	97651
	1827.03	2985.34	-13.6883	um	Spot	Position	15	1003336096	3690222		-1474.43	1911.81	16.5799	um	Spot	Position	21	1003696887	4271508		-604.309	2769.5	3.6264	um	Spot	Position	6	1000010497	74701		432.644	2209.41	-6.37333	um	Spot	Position	8	1000001751	137239		-276.555	3023.7	6.59441	um	Spot	Position	6	1000012301	97665
	1918.01	3021.38	-13.4673	um	Spot	Position	15	1003336487	3690675		-1194.06	1911.9	12.865	um	Spot	Position	21	1003697859	4272462		-517.64	2777	4.65921	um	Spot	Position	6	1000010770	74985		553.413	2170.84	-18.3263	um	Spot	Position	8	1000001926	137413		-880.93	3139.52	-2.40037	um	Spot	Position	6	1000012428	97782
	2037.1	3030.31	-20	um	Spot	Position	15	1003336785	3690960		-1186.3	1909.09	16.6852	um	Spot	Position	21	1003698332	4272939		-490.947	2804.38	5.27815	um	Spot	Position	6	1000010776	74987		554.738	2135.89	-14.7807	um	Spot	Position	8	1000001991	137447		-828.309	3092.38	10.3562	um	Spot	Position	6	1000012655	97978
	2003.01	3042.62	-8.84384	um	Spot	Position	15	1003336975	3691151		-1035.16	1941.66	12.1576	um	Spot	Position	21	1003698519	4273109		-548.251	2762.53	8.6967	um	Spot	Position	6	1000010809	75024		560.954	2156.1	-13.9876	um	Spot	Position	8	1000002398	137475		-848.391	3133.3	11.0546	um	Spot	Position	6	1000012665	98011
	2169.55	3043.08	-18.383	um	Spot	Position	15	1003337591	3691754		-957.589	1927.93	15.4546	um	Spot	Position	21	1003698908	4273482		-553.788	2809.84	10.202	um	Spot	Position	6	1000010830	75040		479.982	2200.95	-9.66885	um	Spot	Position	8	1000002068	137561		-757.228	3110.48	1.24362	um	Spot	Position	6	1000012758	98114
	1577.7	3057.28	-20	um	Spot	Position	15	1003337788	3691942		-1586.82	1730.86	-15.9358	um	Spot	Position	22	1003669241	4273943		-543.954	2826.2	10.8128	um	Spot	Position	6	1000010846	75055		566.631	2170.12	-12.0744	um	Spot	Position	8	1000002423	137894		-751.645	3129.9	1.80653	um	Spot	Position	6	1000012783	98135
	1587.45	3096.1	-20	um	Spot	Position	15	1003337867	3692011		-1527.25	1736.8	-14.96	um	Spot	Position	22	1003669267	4273977		-408.452	2825.09	3.18729	um	Spot	Position	6	1000010958	75162		617.188	2169.82	-4.7938	um	Spot	Position	8	1000002519	137994		-746.957	3141.59	3.75327	um	Spot	Position	6	1000012816	98178
	1699.16	3093.47	-20	um	Spot	Position	15	1003338332	3692410		-1474.16	1771.85	-20	um	Spot	Position	22	1003669703	4274365		-414.766	2797.27	5.06153	um	Spot	Position	6	1000011004	75187		655.871	2203.8	-20	um	Spot	Position	8	1000002653	138123		-776.683	3087.87	4.60263	um	Spot	Position	6	1000012826	98185
	1695	3109.02	-11.5466	um	Spot	Position	15	1003338453	3692571		-1298.5	1784.95	-15.2559	um	Spot	Position	22	1003670878	4275591		-439.112	2757.94	7.79502	um	Spot	Position	6	1000011017	75231		700.959	2169.28	-19.1342	um	Spot	Position	8	1000002601	138135		-670.385	3082.6	5.72883	um	Spot	Position	6	1000013115	98494
	1668.39	3056.56	-9.6626	um	Spot	Position	15	1003338466	3692590		-1204.29	1752.84	-6.11808	um	Spot	Position	22	1003671649	4276356		-363.924	2826.63	-0.707233	um	Spot	Position	6	1000011143	75338		660.168	2180.16	-16.3179	um	Spot	Position	8	1000002724	138164		-580.367	3126.29	10.0346	um	Spot	Position	6	1000013560	98918
	1670.33	3101.16	-5.96678	um	Spot	Position	15	1003338520	3692668		-953.938	1765.3	-20	um	Spot	Position	22	1003672837	4277545		-261.26	2786.98	-4.4312	um	Spot	Position	6	1000006174	75517		662.859	2174.46	-7.18775	um	Spot	Position	8	1000002831	138299		-636.716	3125.19	11.0808	um	Spot	Position	6	1000013574	98935
	1874.2	3108.24	-15.6599	um	Spot	Position	15	1003339218	3693391		-1289.13	1824.33	-9.74583	um	Spot	Position	22	1003675036	4279819		-265.182	2765.87	1.44092	um	Spot	Position	6	1000011405	75573		678.139	2207.06	-5.45675	um	Spot	Position	8	1000002871	138345		-527.492	3136.5	4.7341	um	Spot	Position	6	1000013736	99110
	1852.17	3121.46	-13.3153	um	Spot	Position	15	1003339265	3693454		-1208.56	1805.47	-15.8653	um	Spot	Position	22	1003675410	4280165		-238.799	2764.26	7.34575	um	Spot	Position	6	1000011471	75641		138.742	2242.96	-12.1872	um	Spot	Position	8	1000003093	138591		-552.695	3158.78	6.18013	um	Spot	Position	6	1000013768	99131
	1922.11	3066.23	-20	um	Spot	Position	15	1003339501	3693670		-959.492	1833.06	-7.82961	um	Spot	Position	22	1003677054	4281880		-276.122	2773.71	6.51894	um	Spot	Position	6	1000011463	75644		64.5046	2249.2	-10.1674	um	Spot	Position	8	1000003140	138627		-295.768	3111.09	-4.18163	um	Spot	Position	6	1000014447	99831
	1935.53	3067.33	-6.61452	um	Spot	Position	15	1003339886	3694048		-1548.42	1946.4	-20	um	Spot	Position	22	1004161510	4282111		-253.658	2783.34	11.2373	um	Spot	Position	6	1000011522	75686		135.8	2275.61	-4.96145	um	Spot	Position	8	1000003207	138714		-248.53	3142.17	-2.94812	um	Spot	Position	6	1000014473	99855
	2033.43	3117.38	-20	um	Spot	Position	15	1003340085	3694245		-1257.7	1897.64	-5.22932	um	Spot	Position	22	1003679732	4284540		-191.622	2816.45	-2.17375	um	Spot	Position	6	1000011569	75735		283.351	2285.31	-12.65	um	Spot	Position	8	1000003784	139317		-274.438	3158.86	-2.28743	um	Spot	Position	6	1000014487	99877
	2016.03	3128.54	-8.95148	um	Spot	Position	15	1003340213	3694426		-1158.13	1930.68	-14.8506	um	Spot	Position	22	1003679999	4284801		-730.505	2614.76	13.9308	um	Spot	Position	6	1000011969	76136		249.387	2219.02	-5.78978	um	Spot	Position	8	1000003904	139426		-274.939	3119.74	1.63059	um	Spot	Position	6	1000014526	99919
	2118.67	3085.45	-18.4622	um	Spot	Position	15	1003340445	3694656		-1144.56	1940.21	-6.62796	um	Spot	Position	22	1003680215	4284962		-715.455	2643.26	16.3021	um	Spot	Position	6	1000012012	76180		361.785	2259.8	-20	um	Spot	Position	8	1000004021	139546		-289.665	3083.2	9.25777	um	Spot	Position	6	1000014632	100007
	2128.75	3087.34	-15.0092	um	Spot	Position	15	1003340497	3694692		-1055.74	1890.28	-16.328	um	Spot	Position	22	1003680411	4285205		-598.184	2658.11	16.6058	um	Spot	Position	6	1000012240	76396		365.994	2233.83	-8.16571	um	Spot	Position	8	1000004226	139753		-251.623	3134.33	9.02444	um	Spot	Position	6	1000014643	100017
	1718.2	2900.78	0.0175457	um	Spot	Position	15	1003341983	3696248		-958.779	1919.91	-20	um	Spot	Position	22	1003680762	4285568		-492.484	2664.57	16.3588	um	Spot	Position	6	1000012453	76599		389.942	2281.7	-4.69745	um	Spot	Position	8	1000004278	139803		-716.8	2976.09	16.6209	um	Spot	Position	6	1000015366	100737
	1758.79	2896.32	2.16821	um	Spot	Position	15	1003342039	3696305		-1579.36	1719.84	-1.43641	um	Spot	Position	22	1003681205	4285998		-425.539	2630.4	13.0383	um	Spot	Position	6	1000012601	76736		461.458	2252.81	-20	um	Spot	Position	8	1000004359	139884		-516.096	2933.67	14.2518	um	Spot	Position	6	1000015914	101238
	1830.77	2942.41	4.12765	um	Spot	Position	15	1003342513	3696804		-1527.49	1716.98	1.18664	um	Spot	Position	22	1003681266	4286040		-419.025	2617	15.8135	um	Spot	Position	6	1000012626	76762		400.212	2260.49	-20	um	Spot	Position	8	1000004374	139893		-323.65	2971.38	14.39	um	Spot	Position	6	1000016488	101771
	2040.96	2929.99	10.9751	um	Spot	Position	15	1003343515	3697824		-1551.2	1738.31	5.96476	um	Spot	Position	22	1003681369	4286147		-437.695	2658.74	16.5699	um	Spot	Position	6	1000012665	76792		404.138	2275.32	-20	um	Spot	Position	8	1000004392	139911		-249.303	2982.44	16.0476	um	Spot	Position	6	1000016841	102140
	2141.54	2943.78	5.15631	um	Spot	Position	15	1003344200	3698477		-1463.75	1738.81	8.48825	um	Spot	Position	22	1003681802	4286597		-456.625	2668.82	16.5857	um	Spot	Position	6	1000012667	76793		396.402	2260.31	-14.2976	um	Spot	Position	8	1000004483	140015		-829.218	3007.3	15.8118	um	Spot	Position	6	1000017031	102380
	1767.7	3011.37	5.56189	um	Spot	Position	15	1003345409	3699753		-1463.54	1733.62	11.1731	um	Spot	Position	22	1003681880	4286669		-322.044	2613.32	11.7189	um	Spot	Position	6	1000012779	76906		422.704	2265.54	-13.4851	um	Spot	Position	8	1000004514	140030		-903.325	3017.67	16.6258	um	Spot	Position	6	1000017120	102433
	1864.7	2993.86	9.18724	um	Spot	Position	15	1003345910	3700213		-1289.96	1781.53	7.46647	um	Spot	Position	22	1003682662	4287458		-349.573	2603.16	16.4619	um	Spot	Position	6	1000012803	76931		531.699	2249.99	-20	um	Spot	Position	8	1000004730	140270		-811.748	3009.68	12.0291	um	Spot	Position	6	1000017293	102599
	1815.54	2994.61	9.36507	um	Spot	Position	15	1003345890	3700214		-1020.96	1756.26	-4.16591	um	Spot	Position	22	1003684175	4288938		-211.094	2615.07	11.933	um	Spot	Position	6	1000013131	77270		682.618	2258.9	-9.81898	um	Spot	Position	8	1000005738	141292		-797.746	3036.84	16.0513	um	Spot	Position	6	1000017418	102709
	1828.86	3033.07	8.63387	um	Spot	Position	15	1003345901	3700224		-1461.06	1800.3	1.65734	um	Spot	Position	22	1003685104	4289880		-185.394	2644.77	16.6165	um	Spot	Position	6	1000013186	77321		656.424	2264.68	-7.61487	um	Spot	Position	8	1000005739	141315		-645.854	3063.46	12.463	um	Spot	Position	6	1000017912	103200
	2046.95	3022.5	-1.42552	um	Spot	Position	15	1003346815	3701167		-1096.59	1823.43	3.90397	um	Spot	Position	22	1003687171	4291980		-735.709	2738.21	12.8484	um	Spot	Position	6	1000013297	77428		651.983	2285.28	-4.86607	um	Spot	Position	8	1000005809	141361		-561.3	3007.34	14.1858	um	Spot	Position	6	1000018221	103512
	1792.92	3092.11	3.9471	um	Spot	Position	15	1003348509	3702935		-1555.71	1901.78	8.04786	um	Spot	Position	22	1003688037	4292855		-551.478	2709.84	16.3799	um	Spot	Position	6	1000013949	78091		90.3457	2368.21	-13.7084	um	Spot	Position	8	1000006002	141561		-552.016	3031.47	16.4633	um	Spot	Position	6	1000018336	103573
	1827.3	3083.71	10.8278	um	Spot	Position	15	1003349041	3703499		-1437.74	1919.41	-3.90427	um	Spot	Position	22	1003688508	4293321		-488.163	2711.67	16.4586	um	Spot	Position	6	1000013970	78092		129.84	2308.15	-13.1938	um	Spot	Position	8	1000006006	141567		-422.503	3051.23	14.1284	um	Spot	Position	6	1000018547	103776
	1922.71	3129.84	6.81438	um	Spot	Position	15	1003349381	3703827		-1284.23	1945.15	-1.10853	um	Spot	Position	22	1003689001	4293824		-342.685	2675.01	16.6586	um	Spot	Position	6	1000014300	78449		142.768	2340.91	-6.27559	um	Spot	Position	8	1000006102	141691		-417.254	3051.51	16.2418	um	Spot	Position	6	1000018576	103835
	2040.32	3127.06	-0.936329	um	Spot	Position	15	1003349594	3704031		-1119.27	1916.51	10.4816	um	Spot	Position	22	1003698184	4294839		-268.639	2707.32	15.1779	um	Spot	Position	6	1000014462	78587		163.484	2357.08	-19.0846	um	Spot	Position	8	1000006261	141868		-447.757	3000.31	16.5707	um	Spot	Position	6	1000018584	103842
	2030.64	3124.22	2.72984	um	Spot	Position	15	1003349686	3704130		-1070.09	1909.82	10.2749	um	Spot	Position	22	1003690412	4295223		-553.582	2815.02	11.9616	um	Spot	Position	6	1000015414	79543		265.951	2343.37	-20	um	Spot	Position	8	1000006587	142185		-438.65	3002.87	16.5557	um	Spot	Position	6	1000018585	103843
	1866.15	2956.48	11.5522	um	Spot	Position	15	1003351705	3706181		-1590.12	1720.31	14.7988	um	Spot	Position	22	1003690855	4295679		-522	2775.44	13.5346	um	Spot	Position	6	1000015420	79546		261.37	2365.48	-11.6233	um	Spot	Position	8	1000006760	142339		-341.553	3021.87	11.9907	um	Spot	Position	6	1000018741	104006
	1895.15	2914.74	16.3523	um	Spot	Position	15	1003352126	3706625		-1527.64	1784.9	15.9732	um	Spot	Position	22	1003690912	4295724		-435.23	2796.64	14.0137	um	Spot	Position	6	1000015617	79727		242.194	2359.21	-8.71013	um	Spot	Position	8	1000006808	142383		-315.053	3019.45	13.7967	um	Spot	Position	6	1000019039	104307
	2094.9	2962.05	15.7189	um	Spot	Position	15	1003352834	3707343		-997.126	1791.73	15.3103	um	Spot	Position	22	1003693452	4298239		-448.808	2802.12	16.1973	um	Spot	Position	6	1000015644	79758		327.142	2317.67	-20	um	Spot	Position	8	1000006935	142499		-899.798	3133.97	13.8628	um	Spot	Position	6	1000019295	104544
	1623.79	3035.86	16.6254	um	Spot	Position	15	1003353519	3708028		-1413.58	1816.43	12.1095	um	Spot	Position	22	1003694368	4299143		-408.149	2766.85	16.5109	um	Spot	Position	6	1000015637	79777		335.948	2369.09	-20	um	Spot	Position	8	1000007021	142588		-745.152	3090.21	11.8533	um	Spot	Position	6	1000019510	104758
	1769.84	3050.02	16.6417	um	Spot	Position	15	1003354157	3708701		-1145.45	1862.7	13.012	um	Spot	Position	22	1003695415	4300219		-387.596	2829.23	14.3479	um	Spot	Position	6	1000015832	79929		514.961	2332.72	-15.8736	um	Spot	Position	8	1000007813	143389		-577.295	3128.52	13.9208	um	Spot	Position	6	1000020101	105344
	1919.66	3014.52	15.0342	um	Spot	Position	15	1003354721	3709263		-1538.73	1898.11	15.9858	um	Spot	Position	22	1003696485	4301285		-235.847	2772.6	12.8359	um	Spot	Position	6	1000016217	80292		560.804	2348.8	-12.1761	um	Spot	Position	8	1000007868	143450		-578.835	3148.62	13.6274	um	Spot	Position	6	1000020106	105349
	1565.43	3110.31	11.5709	um	Spot	Position	15	1003355869	3710424		-1522.48	1938.02	16.6361	um	Spot	Position	22	1003696525	4301326		-194.779	2794.37	16.4806	um	Spot	Position	6	1000016285	80330		518.018	2360.39	-11.4487	um	Spot	Position	8	1000007871	143463		-618.339	3080.8	16.6082	um	Spot	Position	6	1000020178	105415
	1746.14	3075.15	15.8879	um	Spot	Position	15	1003356640	3711145		-1474.37	1911.76	16.6302	um	Spot	Position	22	1003696887	4301686		-214.337	2824.99	16.2048	um	Spot	Position	6	1000016271	80341		491.802	2358.75	-6.36026	um	Spot	Position	8	1000007967	143544		-425.524	3117.2	13.0194	um	Spot	Position	6	1000020623	105876
	1836.6	3120.73	16.5498	um	Spot	Position	15	1003383911	3711477		-1194.09	1911.87	12.84	um	Spot	Position	22	1003697859	4302664		-195.026	2786.26	16.5822	um	Spot	Position	6	1000016281	80348		599.569	2314.43	-14.2973	um	Spot	Position	8	1000008205	143758		-476.464	3121.22	16.5415	um	Spot	Position	6	1000020723	105994
	2087.51	3104.68	16.3535	um	Spot	Position	15	1003357907	3712365		-1186.04	1909.07	16.6133	um	Spot	Position	22	1003698332	4303154		-762.665	2610.15	-20	um	Spot	Position	7	1000000032	80485		607.594	2303.31	-11.2645	um	Spot	Position	8	1000008260	143822		-260.921	3150.33	15.8971	um	Spot	Position	6	1000021264	106502
	1617.96	2905.43	-20	um	Spot	Position	16	1003331502	3712918		-1035.18	1941.65	12.1898	um	Spot	Position	22	1003698519	4303310		-738.375	2669.98	-20	um	Spot	Position	7	1000000139	80581		642.467	2372.65	-6.82994	um	Spot	Position	8	1000121260	143916		-852.444	2961.79	-17.5107	um	Spot	Position	7	1000000145	106782
	1623.09	2943.01	-16.8827	um	Spot	Position	16	1003331644	3713068		-957.598	1928	15.3728	um	Spot	Position	22	1003698908	4303661		-755.023	2650.8	-13.1997	um	Spot	Position	7	1000000192	80629		667.92	2340.9	-8.32506	um	Spot	Position	8	1000008695	144305		-860.507	2939.82	-13.4078	um	Spot	Position	7	1000000172	106842
	1653.04	2922.49	-20	um	Spot	Position	16	1003331986	3713424		-1586.84	1730.85	-15.7699	um	Spot	Position	23	1003669241	4304078		-590.271	2656.24	-20	um	Spot	Position	7	1000000606	81046		701.158	2353.56	-6.6155	um	Spot	Position	8	1000008734	144323		-832.142	2988.18	-7.63092	um	Spot	Position	7	1000000283	106927
	1712.86	2917.36	-4.99326	um	Spot	Position	16	1003332353	3713803		-1527.29	1736.7	-14.9628	um	Spot	Position	23	1003669267	4304100		-523.888	2664.56	-20	um	Spot	Position	7	1000000869	81325		84.3679	2162.62	2.10111	um	Spot	Position	8	1000008823	144432		-778.274	2943.6	-16.439	um	Spot	Position	7	1000000515	107193
	1743.12	2896.31	-8.562	um	Spot	Position	16	1003332726	3714156		-1474.09	1771.82	-18.7021	um	Spot	Position	23	1003669703	4304549		-487.322	2598.15	-19.1751	um	Spot	Position	7	1000000883	81335		112.22	2141.38	2.50762	um	Spot	Position	8	1000008797	144443		-793.984	2924.75	-7.62493	um	Spot	Position	7	1000000649	107299
	1820.23	2897.64	-9.68349	um	Spot	Position	16	1003333108	3714601		-1298.5	1784.93	-15.2527	um	Spot	Position	23	1003670878	4305708		-546.758	2603.19	-14.2157	um	Spot	Position	7	1000000905	81361		216.353	2175.74	-4.14001	um	Spot	Position	8	1000008980	144629		-752.046	2927.13	-7.16139	um	Spot	Position	7	1000000657	107312
	1983.76	2903.97	-14.1038	um	Spot	Position	16	1003333828	3715340		-1204.28	1752.85	-6.07518	um	Spot	Position	23	1003671649	4306463		-448.235	2590.95	-20	um	Spot	Position	7	1000001057	81504		205.816	2153.69	4.25326	um	Spot	Position	8	1000009106	144760		-761.431	2956.32	-7.06383	um	Spot	Position	7	1000000660	107318
	1963.24	2931.56	-8.01174	um	Spot	Position	16	1003333553	3715445		-954.103	1765.27	-20	um	Spot	Position	23	1003672837	4307671		-466.399	2630.21	-20	um	Spot	Position	7	1000001095	81545		216.168	2188.12	7.67377	um	Spot	Position	8	1000009218	144870		-741.541	2962	-5.63923	um	Spot	Position	7	1000000674	107336
	2082.98	2918.84	-20	um	Spot	Position	16	1003334067	3715592		-1289.1	1824.32	-9.75147	um	Spot	Position	23	1003675036	4309942		-424.678	2644.92	-17.6323	um	Spot	Position	7	1000001147	81598		297.635	2191.29	2.92908	um	Spot	Position	8	1000009409	145057		-725.893	2991.05	-20	um	Spot	Position	7	1000000818	107495
	2073.53	2937.04	-20	um	Spot	Position	16	1003334088	3715627		-1208.23	1805.24	-16.0072	um	Spot	Position	23	1003675410	4310309		-340.303	2590.95	-20	um	Spot	Position	7	1000001291	81742		340.607	2201.1	-4.05343	um	Spot	Position	8	1000009582	145238		-677.407	2919.96	-17.1216	um	Spot	Position	7	1000000842	107518
	2105.49	2965.89	-20	um	Spot	Position	16	1003334141	3715678		-959.464	1833.02	-7.92968	um	Spot	Position	23	1003677054	4312050		-377.364	2605.18	-15.8506	um	Spot	Position	7	1000001401	81864		367.881	2184.19	-3.27235	um	Spot	Position	8	1000032197	145251		-656.194	2943.21	-13.8708	um	Spot	Position	7	1000000909	107563
	1597.44	3025.4	-20	um	Spot	Position	16	1003633666	3716399		-1548.61	1946.28	-20	um	Spot	Position	23	1004161510	4312277		-397.057	2625.64	-15.2538	um	Spot	Position	7	1000001412	81877		349.584	2160.57	6.72839	um	Spot	Position	8	1000009755	145445		-701.282	2970.46	-13.0484	um	Spot	Position	7	1000000911	107576
	1637.02	3012.73	-16.8578	um	Spot	Position	16	1003335268	3716893		-1257.69	1897.66	-5.21133	um	Spot	Position	23	1003679732	4314708		-345.465	2637.95	-5.69303	um	Spot	Position	7	1000001540	81997		422.171	2148.91	-2.50933	um	Spot	Position	8	1000009935	145576		-663.996	2970.96	-12.4838	um	Spot	Position	7	1000000926	107587
	1699.49	3017.41	-12.7843	um	Spot	Position	16	1003335339	3716964		-1158.21	1930.72	-14.8523	um	Spot	Position	23	1003679999	4314993		-307.395	2593.96	-20	um	Spot	Position	7	1000001560	82015		462.358	2176.95	-1.23225	um	Spot	Position	8	1000009943	145621		-574.763	2976.13	-20	um	Spot	Position	7	1000001169	107845
	1748.51	3011.29	-17.4764	um	Spot	Position	16	1003335653	3717273		-1144.54	1940.22	-6.71013	um	Spot	Position	23	1003680215	4315176		-264.538	2594.08	-20	um	Spot	Position	7	1000033851	82017		472.404	2198.67	4.44433	um	Spot	Position	8	1000010010	145698		-635.494	2994.23	-18.6558	um	Spot	Position	7	1000001217	107885
	1771.92	2991.44	-13.4894	um	Spot	Position	16	1003335694	3717319		-1055.72	1890.17	-16.4529	um	Spot	Position	23	1003680411	4315432		-259.398	2620.27	-20	um	Spot	Position	7	1000033872	82039		442.901	2178.14	8.06638	um	Spot	Position	8	1000010079	145780		-647.239	2983.3	-7.81347	um	Spot	Position	7	1000001372	108060
	1849.17	3006.54	-20	um	Spot	Position	16	1003335926	3717554		-958.877	1919.79	-20	um	Spot	Position	23	1003680762	4315792		-260.84	2598.33	-18.179	um	Spot	Position	7	1000001563	82130		436.554	2144.03	9.85867	um	Spot	Position	8	1000010087	145808		-600.231	2949.81	-5.19408	um	Spot	Position	7	1000001404	108102
	1827.17	2985.3	-13.5936	um	Spot	Position	16	1003336096	3717696		-1579.27	1719.83	-1.44331	um	Spot	Position	23	1003681205	4316226		-270.712	2671.22	-11.6814	um	Spot	Position	7	1000001734	82187		544.882	2143.55	-4.45182	um	Spot	Position	8	1000010173	145856		-558.006	2966.95	-12.7686	um	Spot	Position	7	1000001601	108312
	1917.99	3021.39	-13.4413	um	Spot	Position	16	1003336487	3718153		-1527.51	1716.96	1.15794	um	Spot	Position	23	1003681266	4316284		-281.852	2619.08	-10.9007	um	Spot	Position	7	1000001725	82191		524.204	2162.85	-3.78999	um	Spot	Position	8	1000002161	145861		-560.204	2967.63	-9.91867	um	Spot	Position	7	1000001647	108355
	2037.09	3030.31	-20	um	Spot	Position	16	1003336785	3718464		-1551.21	1738.3	6.01084	um	Spot	Position	23	1003681369	4316399		-319.26	2664.65	-10.9832	um	Spot	Position	7	1000001733	82196		561.351	2182.62	7.43506	um	Spot	Position	8	1000010413	146107		-465.328	2933.83	-20	um	Spot	Position	7	1000001742	108459
	2003.02	3042.6	-8.78781	um	Spot	Position	16	1003336975	3718657		-1463.77	1738.83	8.32476	um	Spot	Position	23	1003681802	4316848		-280.078	2656.36	-6.26689	um	Spot	Position	7	1000001774	82245		607.225	2170.81	-3.11808	um	Spot	Position	8	1000010539	146214		-446.895	2950.18	-20	um	Spot	Position	7	1000001775	108491
	2169.61	3042.99	-18.0814	um	Spot	Position	16	1003337591	3719266		-1463.56	1733.65	11.0628	um	Spot	Position	23	1003681880	4316924		-217.054	2608.76	-17.9222	um	Spot	Position	7	1000001857	82330		561.654	2179.82	5.98776	um	Spot	Position	8	1000010386	146375		-429.942	2959.66	-15.8209	um	Spot	Position	7	1000001916	108599
	1577.86	3057.26	-20	um	Spot	Position	16	1003337788	3719464		-1289.85	1781.54	7.3968	um	Spot	Position	23	1003682662	4317726		-198.693	2612.24	-18.4545	um	Spot	Position	7	1000001853	82331		604.914	2163.56	8.90767	um	Spot	Position	8	1000010741	146416		-485.649	2973.65	-12.6749	um	Spot	Position	7	1000001933	108630
	1587.37	3096.07	-20	um	Spot	Position	16	1003337867	3719527		-1020.99	1756.32	-4.08435	um	Spot	Position	23	1003684175	4319185		-229.928	2612.51	-14.86	um	Spot	Position	7	1000001867	82345		694.872	2161.24	10.4824	um	Spot	Position	8	1000011055	146734		-327.536	2921.12	-13.8982	um	Spot	Position	7	1000002245	108941
	1699.21	3093.41	-19.4572	um	Spot	Position	16	1003338332	3720007		-1461.03	1800.36	1.62169	um	Spot	Position	23	1003685104	4320143		-213.411	2600.33	-14.1606	um	Spot	Position	7	1000001878	82352		226.331	2260.49	-2.71452	um	Spot	Position	8	1000011436	147104		-326.44	2964.93	-6.81379	um	Spot	Position	7	1000002343	109061
	1694.89	3109	-11.4431	um	Spot	Position	16	1003338453	3720120		-1096.58	1823.41	3.9327	um	Spot	Position	23	1003687171	4322211		-223.352	2649.62	-13.9493	um	Spot	Position	7	1000001882	82357		208.725	2281.46	-1.88674	um	Spot	Position	8	1000011443	147146		-309.349	2960.41	-20	um	Spot	Position	7	1000002450	109187
	1668.34	3056.57	-9.84717	um	Spot	Position	16	1003338466	3720131		-1555.73	1901.78	8.02077	um	Spot	Position	23	1003688037	4323130		-213.583	2644.84	-13.0555	um	Spot	Position	7	1000001884	82363		180.919	2290.28	7.02482	um	Spot	Position	8	1000011621	147315		-269.14	2976.21	-13.5062	um	Spot	Position	7	1000002583	109306
	1670.38	3101.14	-5.92238	um	Spot	Position	16	1003338520	3720198		-1437.76	1919.41	-3.95289	um	Spot	Position	23	1003688508	4323580		-157.235	2666.32	-8.65148	um	Spot	Position	7	1000001914	82393		187.532	2255.06	8.45826	um	Spot	Position	8	1000011649	147329		-252.222	2967.21	-11.8256	um	Spot	Position	7	1000002581	109330
	1874.25	3108.23	-15.7747	um	Spot	Position	16	1003339218	3720909		-1284.17	1945.12	-1.06023	um	Spot	Position	23	1003689001	4324121		-188.844	2611.55	-5.81295	um	Spot	Position	7	1000001930	82415		189.997	2267.23	8.29996	um	Spot	Position	8	1000011634	147331		-295.305	2939.1	-7.96466	um	Spot	Position	7	1000002638	109368
	1852.05	3121.41	-13.0807	um	Spot	Position	16	1003339265	3720968		-1119.33	1916.58	10.4868	um	Spot	Position	23	1003698184	4325140		-174.639	2671.29	-5.8721	um	Spot	Position	7	1000001934	82419		164.659	2236.06	9.10212	um	Spot	Position	8	1000011644	147346		-272.316	2935.46	-6.35681	um	Spot	Position	7	1000002658	109396
	1922.03	3066.59	-20	um	Spot	Position	16	1003339501	3721190		-1070.1	1909.82	10.3225	um	Spot	Position	23	1003690412	4325524		-814.479	2709.44	-7.45379	um	Spot	Position	7	1000002197	82698		264.787	2217.11	11.2583	um	Spot	Position	8	1000011956	147676		-879.121	3061.26	-18.8095	um	Spot	Position	7	1000002829	109580
	1935.56	3067.37	-6.57783	um	Spot	Position	16	1003339886	3721568		-1590.12	1720.25	14.8388	um	Spot	Position	23	1003690855	4325984		-691.327	2728.33	-15.6285	um	Spot	Position	7	1000002410	82853		418.644	2228.36	-2.51579	um	Spot	Position	8	1000012372	148036		-876.138	3057.27	-15.7565	um	Spot	Position	7	1000002865	109603
	2033.4	3117.45	-19.1977	um	Spot	Position	16	1003340085	3721802		-1527.64	1784.9	15.9898	um	Spot	Position	23	1003690912	4326028		-697.493	2734.67	-15.6574	um	Spot	Position	7	1000002398	82855		395.726	2233.11	1.17176	um	Spot	Position	8	1000012427	148098		-843.101	3005.72	-11.4338	um	Spot	Position	7	1000002934	109687
	2016.09	3128.67	-8.96051	um	Spot	Position	16	1003340213	3721940		-997.144	1791.75	15.1865	um	Spot	Position	23	1003693452	4328562		-637.607	2698.65	-15.4603	um	Spot	Position	7	1000002697	83134		453.572	2290.07	0.555426	um	Spot	Position	8	1000012420	148103		-817.596	3014.88	-16.0851	um	Spot	Position	7	1000003247	109982
	2118.9	3085.42	-18.9857	um	Spot	Position	16	1003340445	3722162		-1413.52	1816.45	12.0449	um	Spot	Position	23	1003694368	4329453		-520.337	2729.25	-14.8204	um	Spot	Position	7	1000003014	83424		458.253	2243.3	1.81242	um	Spot	Position	8	1000012430	148115		-786.181	3042.97	-16.3468	um	Spot	Position	7	1000003253	109986
	2128.75	3087.42	-15.0419	um	Spot	Position	16	1003340497	3722199		-1145.44	1862.66	13.02	um	Spot	Position	23	1003695415	4330525		-491.116	2706.96	-7.35815	um	Spot	Position	7	1000003124	83537		491.438	2276.82	2.63568	um	Spot	Position	8	1000012765	148428		-758.257	3032.24	-7.43762	um	Spot	Position	7	1000003387	110134
	1718.14	2900.72	-0.263109	um	Spot	Position	16	1003341983	3723700		-1538.75	1898.1	16.0028	um	Spot	Position	23	1003696485	4331580		-410.287	2694.82	-17.4064	um	Spot	Position	7	1000003279	83693		493.615	2229.67	6.77496	um	Spot	Position	8	1000012825	148497		-719.353	3042.83	-20	um	Spot	Position	7	1000003585	110259
	1758.76	2896.3	2.2019	um	Spot	Position	16	1003342039	3723747		-1522.49	1938.02	16.6239	um	Spot	Position	23	1003696525	4331616		-461.473	2691.05	-14.2807	um	Spot	Position	7	1000003310	83722		588.471	2219.61	-3.20429	um	Spot	Position	8	1000012926	148605		-727.72	3051.95	-20	um	Spot	Position	7	1000003537	110270
	1830.8	2942.4	4.13963	um	Spot	Position	16	1003342513	3724248		-1474.29	1911.78	16.5525	um	Spot	Position	23	1003696887	4331986		-448.972	2707.21	-6.45408	um	Spot	Position	7	1000003422	83840		589.127	2291.7	0.0306988	um	Spot	Position	8	1000012980	148666		-714.658	3008.51	-16.9147	um	Spot	Position	7	1000003594	110325
	2040.97	2930.05	10.9192	um	Spot	Position	16	1003343515	3725236		-1194.07	1911.87	12.9019	um	Spot	Position	23	1003697859	4332966		-330.441	2743.47	-20	um	Spot	Position	7	1000003531	83951		588.319	2254.26	5.70874	um	Spot	Position	8	1000013080	148765		-727.85	3043.85	-15.7683	um	Spot	Position	7	1000003607	110341
	2141.45	2943.7	5.06323	um	Spot	Position	16	1003344200	3725885		-1185.72	1909.1	16.6014	um	Spot	Position	23	1003698332	4333461		-385.962	2725.73	-19.1878	um	Spot	Position	7	1000003550	83972		137.996	2330.21	-4.14119	um	Spot	Position	8	1000013476	149163		-718.981	3002.22	-6.54297	um	Spot	Position	7	1000003715	110471
	1767.78	3011.39	5.71339	um	Spot	Position	16	1003345409	3727150		-1035.13	1941.64	12.2372	um	Spot	Position	23	1003698519	4333655		-352.393	2736.49	-18.3139	um	Spot	Position	7	1000003556	83976		114.882	2343.44	-3.5113	um	Spot	Position	8	1000013498	149165		-701.591	3005.16	-7.31596	um	Spot	Position	7	1000003716	110472
	1864.73	2993.8	9.12358	um	Spot	Position	16	1003345910	3727614		-957.588	1928.14	15.1788	um	Spot	Position	23	1003698908	4334053		-375.063	2715.14	-12.9077	um	Spot	Position	7	1000003603	84031		84.9927	2324.75	2.36417	um	Spot	Position	8	1000013560	149254		-697.316	3061.49	-6.13178	um	Spot	Position	7	1000003728	110496
	1815.52	2994.61	9.42801	um	Spot	Position	16	1003345890	3727615		-1586.82	1730.87	-15.7709	um	Spot	Position	24	1003669241	4334502		-333.067	2732.12	-11.1534	um	Spot	Position	7	1000003624	84055		98.7277	2345.31	3.18461	um	Spot	Position	8	1000013610	149271		-571.208	3046.81	-20	um	Spot	Position	7	1000003825	110593
	1828.87	3033.03	8.73986	um	Spot	Position	16	1003345901	3727628		-1527.25	1736.69	-14.9329	um	Spot	Position	24	1003669267	4334527		-348.848	2703.36	-6.47229	um	Spot	Position	7	1000003671	84106		110.877	2363.06	6.10189	um	Spot	Position	8	1000013642	149332		-631.201	3074.44	-20	um	Spot	Position	7	1000003861	110629
	2046.97	3022.48	-1.36646	um	Spot	Position	16	1003346815	3728547		-1474.12	1771.9	-20	um	Spot	Position	24	1003669703	4334913		-366.935	2685.97	-5.44296	um	Spot	Position	7	1000003699	84113		130.9	2338.22	6.62966	um	Spot	Position	8	1000013652	149344		-577.852	3041.88	-18.7525	um	Spot	Position	7	1000003882	110646
	1792.96	3092.15	3.88114	um	Spot	Position	16	1003348509	3730285		-1298.5	1784.93	-15.2455	um	Spot	Position	24	1003670878	4336094		-259.43	2751.88	-20	um	Spot	Position	7	1000003821	84220		150.941	2346.33	2.94165	um	Spot	Position	8	1000013835	149516		-610.67	3040.68	-13.9391	um	Spot	Position	7	1000003925	110687
	1827.3	3083.62	10.9355	um	Spot	Position	16	1003349041	3730845		-1204.26	1752.86	-6.09665	um	Spot	Position	24	1003671649	4336818		-304.824	2693.37	-11.4197	um	Spot	Position	7	1000003899	84298		202.559	2340.09	5.72689	um	Spot	Position	8	1000013874	149568		-543.603	3072.96	-16.478	um	Spot	Position	7	1000004236	110958
	1922.61	3129.82	6.86635	um	Spot	Position	16	1003349381	3731172		-953.888	1765.34	-20	um	Spot	Position	24	1003672837	4338012		-264.647	2707.04	-11.1443	um	Spot	Position	7	1000003913	84303		219.804	2346.02	11.0135	um	Spot	Position	8	1000013951	149655		-506.087	3068.4	-15.2801	um	Spot	Position	7	1000046887	110970
	2040.29	3127.1	-0.927744	um	Spot	Position	16	1003349594	3731375		-1289.08	1824.32	-9.65089	um	Spot	Position	24	1003675036	4340245		-191.816	2684.39	-20	um	Spot	Position	7	1000003978	84372		308.993	2332.1	-3.5616	um	Spot	Position	8	1000013989	149675		-556.024	3042.66	-13.656	um	Spot	Position	7	1000004268	110980
	2030.65	3124.25	2.69941	um	Spot	Position	16	1003349686	3731483		-1208.18	1805.15	-16.0195	um	Spot	Position	24	1003675410	4340599		-225.968	2704.85	-20	um	Spot	Position	7	1000004000	84398		310.569	2327.01	1.42392	um	Spot	Position	8	1000014352	149753		-562.126	3078.11	-7.13718	um	Spot	Position	7	1000004363	111090
	1866.06	2956.48	11.5161	um	Spot	Position	16	1003351705	3733507		-959.495	1833.05	-7.92708	um	Spot	Position	24	1003677054	4342296		-181.562	2720.06	-20	um	Spot	Position	7	1000004017	84419		311.566	2344.08	11.0151	um	Spot	Position	8	1000014530	149934		-475.657	3035.25	-17.4996	um	Spot	Position	7	1000004529	111277
	1895.12	2914.76	16.371	um	Spot	Position	16	1003352126	3733955		-1548.44	1946.4	-20	um	Spot	Position	24	1004161510	4342549		-170.352	2745.18	-20	um	Spot	Position	7	1000004057	84447		457.39	2299.3	-2.43162	um	Spot	Position	8	1000007644	150283		-482.064	3032.91	-13.4917	um	Spot	Position	7	1000004571	111321
	2094.95	2962.06	15.6575	um	Spot	Position	16	1003352834	3734669		-1257.73	1897.71	-5.27613	um	Spot	Position	24	1003679732	4344988		-160.252	2754.38	-20	um	Spot	Position	7	1000004051	84457		400.77	2328.02	-1.65835	um	Spot	Position	8	1000014638	150292		-465.423	3063.67	-11.2732	um	Spot	Position	7	1000004593	111355
	1623.81	3035.86	16.5389	um	Spot	Position	16	1003353519	3735352		-1158.19	1930.71	-14.8162	um	Spot	Position	24	1003679999	4345266		-202.559	2678.87	-15.1117	um	Spot	Position	7	1000004081	84485		421.372	2330	-0.502363	um	Spot	Position	8	1000014675	150313		-388.676	3065.62	-5.29881	um	Spot	Position	7	1000004969	111757
	1769.76	3050.2	16.4414	um	Spot	Position	16	1003354157	3735984		-1144.53	1940.21	-6.74472	um	Spot	Position	24	1003680215	4345435		-187.164	2748.08	-12.8	um	Spot	Position	7	1000004119	84520		450.688	2342.29	7.27471	um	Spot	Position	8	1000014785	150465		-273.415	3049.38	-20	um	Spot	Position	7	1000005094	111846
	1919.61	3014.62	15.0701	um	Spot	Position	16	1003354721	3736536		-1055.77	1890.08	-16.4759	um	Spot	Position	24	1003680411	4345648		-191.202	2693.49	-10.5228	um	Spot	Position	7	1000004136	84535		584.308	2350.78	-1.21995	um	Spot	Position	8	1000015199	150862		-301.524	3059.06	-18.1316	um	Spot	Position	7	1000005100	111887
	1565.44	3110.25	11.6904	um	Spot	Position	16	1003355869	3737689		-959.155	1919.9	-20	um	Spot	Position	24	1003680762	4346029		-207.832	2742.93	-4.65741	um	Spot	Position	7	1000004220	84613		633.151	2304.98	9.40791	um	Spot	Position	8	1000015388	151039		-293.56	3065.72	-15.5666	um	Spot	Position	7	1000005148	111906
	1746.12	3075.1	16.0253	um	Spot	Position	16	1003356640	3738448		-1579.14	1719.89	-1.52866	um	Spot	Position	24	1003681205	4346451		-782.732	2766.8	-20	um	Spot	Position	7	1000004236	84625		655.48	2370.03	0.223978	um	Spot	Position	8	1000015530	151169		-303.181	2998.26	-15.031	um	Spot	Position	7	1000005158	111908
	1836.65	3120.71	16.5295	um	Spot	Position	16	1003383911	3738770		-1527.49	1716.99	1.23385	um	Spot	Position	24	1003681266	4346510		-754.976	2791.4	-20	um	Spot	Position	7	1000004272	84655		663.052	2353.69	3.87763	um	Spot	Position	8	1000015589	151225		-252.321	3013.18	-12.8729	um	Spot	Position	7	1000005173	111931
	2087.5	3104.63	16.4142	um	Spot	Position	16	1003357907	3739683		-1551.21	1738.29	6.17796	um	Spot	Position	24	1003681369	4346619		-709.348	2785.41	-20	um	Spot	Position	7	1000004574	84947		303.041	2168.89	11.5192	um	Spot	Position	8	1000009554	151979		-315.105	3032.03	-13.1479	um	Spot	Position	7	1000005187	111932
	1618.18	2905.28	-20	um	Spot	Position	17	1003331502	3740219		-1463.77	1738.78	8.36692	um	Spot	Position	24	1003681802	4347052		-725.893	2821.81	-18.2811	um	Spot	Position	7	1000004630	84999		299.813	2162.47	14.7554	um	Spot	Position	8	1000016377	152042		-284.456	3060.96	-8.54696	um	Spot	Position	7	1000005229	111967
	1623.01	2942.94	-16.9794	um	Spot	Position	17	1003331644	3740369		-1463.54	1733.6	11.1466	um	Spot	Position	24	1003681880	4347113		-672.134	2803.66	-15.8377	um	Spot	Position	7	1000004640	85012		380.576	2180.88	15.7622	um	Spot	Position	8	1000016693	152343		-248.175	3036.47	-8.16987	um	Spot	Position	7	1000005238	111975
	1653.01	2922.45	-20	um	Spot	Position	17	1003331986	3740727		-1289.75	1781.51	7.48074	um	Spot	Position	24	1003682662	4347938		-699.247	2779.4	-13.8811	um	Spot	Position	7	1000004657	85031		407.54	2170.65	16.273	um	Spot	Position	8	1000016972	152612		-870.599	3105.62	-20	um	Spot	Position	7	1000005317	112058
	1712.9	2917.35	-5.00839	um	Spot	Position	17	1003332353	3741105		-1021.05	1756.46	-4.07152	um	Spot	Position	24	1003684175	4349392		-605.999	2768.43	-10.8993	um	Spot	Position	7	1000004984	85352		543.727	2134.23	16.1645	um	Spot	Position	8	1000017231	152873		-859.692	3101.3	-13.6102	um	Spot	Position	7	1000005445	112176
	1743.09	2896.29	-8.63608	um	Spot	Position	17	1003332726	3741446		-1461.02	1800.38	1.59751	um	Spot	Position	24	1003685104	4350340		-583.344	2815.83	-10.6985	um	Spot	Position	7	1000004990	85364		97.8785	2275.79	12.5159	um	Spot	Position	8	1000017979	153641		-872.504	3120.28	-7.90197	um	Spot	Position	7	1000005546	112298
	1820.19	2897.61	-9.71583	um	Spot	Position	17	1003333108	3741888		-1096.58	1823.4	3.93926	um	Spot	Position	24	1003687171	4352357		-616.72	2780.49	-9.36155	um	Spot	Position	7	1000005014	85384		124.508	2267.81	16.057	um	Spot	Position	8	1000018087	153730		-680.936	3094.08	-20	um	Spot	Position	7	1000005988	112700
	1983.77	2903.95	-14.1458	um	Spot	Position	17	1003333828	3742606		-1555.74	1901.8	8.03984	um	Spot	Position	24	1003688037	4353233		-493.288	2761.01	-20	um	Spot	Position	7	1000037350	85459		258.083	2232.16	16.0557	um	Spot	Position	8	1000018626	154278		-719.299	3131.09	-20	um	Spot	Position	7	1000006093	112752
	1963.26	2931.55	-8.04676	um	Spot	Position	17	1003333553	3742713		-1437.77	1919.36	-3.89568	um	Spot	Position	24	1003688508	4353715		-496.774	2783.68	-16.9046	um	Spot	Position	7	1000005212	85574		376.843	2216.5	13.9025	um	Spot	Position	8	1000018909	154512		-673.006	3104.1	-15.9753	um	Spot	Position	7	1000006109	112810
	2082.96	2918.72	-20	um	Spot	Position	17	1003334067	3742853		-1284.1	1945.04	-1.16054	um	Spot	Position	24	1003689001	4354198		-559.711	2821.85	-13.0069	um	Spot	Position	7	1000005262	85637		697.217	2241.86	15.4608	um	Spot	Position	8	1000020072	155631		-728.689	3156.96	-8.58584	um	Spot	Position	7	1000006207	112895
	2073.61	2937.09	-20	um	Spot	Position	17	1003334088	3742880		-1119.36	1916.66	10.438	um	Spot	Position	24	1003698184	4355221		-508.37	2830.8	-11.3315	um	Spot	Position	7	1000005277	85669		124.596	2294.91	12.1413	um	Spot	Position	8	1000020277	155813		-655.714	3150.48	-5.10679	um	Spot	Position	7	1000006252	112955
	2105.37	2965.9	-20	um	Spot	Position	17	1003334141	3742928		-1070.11	1909.81	10.2076	um	Spot	Position	24	1003690412	4355626		-566.452	2822.4	-10.1005	um	Spot	Position	7	1000005304	85678		105.824	2305.76	15.6663	um	Spot	Position	8	1000020296	155899		-662.052	3158.45	-4.75996	um	Spot	Position	7	1000006254	112957
	1597.37	3025.48	-20	um	Spot	Position	17	1003633666	3743645		-1590.14	1720.21	14.8767	um	Spot	Position	24	1003690855	4356098		-497.714	2834.69	-9.4484	um	Spot	Position	7	1000005322	85689		217.271	2338.86	13.195	um	Spot	Position	8	1000020551	156090		-571.481	3099.31	-20	um	Spot	Position	7	1000006291	112993
	1636.91	3012.81	-16.7361	um	Spot	Position	17	1003335268	3744146		-1527.62	1784.92	15.9626	um	Spot	Position	24	1003690912	4356145		-550.7	2777.46	-8.40227	um	Spot	Position	7	1000005326	85697		160.021	2318.72	16.4661	um	Spot	Position	8	1000020619	156163		-610.479	3107.89	-20	um	Spot	Position	7	1000006300	113002
	1699.48	3017.44	-12.7956	um	Spot	Position	17	1003335339	3744221		-997.151	1791.76	15.2416	um	Spot	Position	24	1003693452	4358688		-478.995	2769.64	-20	um	Spot	Position	7	1000005396	85748		119.827	2196.89	-11.0198	um	Spot	Position	9	1000000343	158296		-626.855	3089.11	-11.275	um	Spot	Position	7	1000006492	113187
	1748.47	3011.27	-17.357	um	Spot	Position	17	1003335653	3744545		-1413.46	1816.46	11.9343	um	Spot	Position	24	1003694368	4359552		-453.348	2771.12	-20	um	Spot	Position	7	1000005398	85750		116.826	2142.62	-8.99366	um	Spot	Position	9	1000000303	158315		-600.638	3093.42	-11.3849	um	Spot	Position	7	1000006493	113188
	1771.89	2991.51	-13.5227	um	Spot	Position	17	1003335694	3744577		-1145.43	1862.6	13.0869	um	Spot	Position	24	1003695415	4360625		-415.324	2789.73	-20	um	Spot	Position	7	1000005423	85774		181.772	2151.7	-20	um	Spot	Position	9	1000000431	158452		-549.065	3154.83	-20	um	Spot	Position	7	1000006711	113433
	1849.25	3006.45	-20	um	Spot	Position	17	1003335926	3744835		-1538.8	1898.14	16.0157	um	Spot	Position	24	1003696485	4361692		-437.915	2814.56	-14.0353	um	Spot	Position	7	1000005511	85859		291.939	2149.62	-16.1135	um	Spot	Position	9	1000000922	158959		-447.3	3151.93	-17.182	um	Spot	Position	7	1000007026	113734
	1827.23	2985.36	-13.6117	um	Spot	Position	17	1003336096	3744981		-1522.51	1938.03	16.5898	um	Spot	Position	24	1003696525	4361714		-352.158	2810.83	-20	um	Spot	Position	7	1000005708	86058		346.915	2187.34	-20	um	Spot	Position	9	1000001182	159191		-460.3	3087.89	-10.9159	um	Spot	Position	7	1000007089	113797
	1918.04	3021.44	-13.4165	um	Spot	Position	17	1003336487	3745442		-1474.23	1911.77	16.6126	um	Spot	Position	24	1003696887	4362042		-346.68	2813.4	-20	um	Spot	Position	7	1000005713	86062		359.003	2134.9	-16.053	um	Spot	Position	9	1000001231	159252		-480.048	3114.62	-6.13571	um	Spot	Position	7	1000007158	113879
	2037.11	3030.3	-20	um	Spot	Position	17	1003336785	3745737		-1194.07	1911.86	12.7789	um	Spot	Position	24	1003697859	4362955		-386.225	2830.75	-18.0716	um	Spot	Position	7	1000005750	86090		344.541	2173.87	-15.5267	um	Spot	Position	9	1000001246	159258		-311.91	3150.23	-20	um	Spot	Position	7	1000007633	114373
	2003.02	3042.57	-8.76662	um	Spot	Position	17	1003336975	3745951		-1185.4	1909.12	16.6031	um	Spot	Position	24	1003698332	4363443		-391.987	2836.01	-15.5202	um	Spot	Position	7	1000005765	86107		314.253	2150.13	-14.6405	um	Spot	Position	9	1000001261	159263		-251.781	3151.48	-20	um	Spot	Position	7	1000007635	114375
	2169.64	3042.91	-18.2309	um	Spot	Position	17	1003337591	3746563		-1035.12	1941.67	12.0593	um	Spot	Position	24	1003698519	4363594		-382.24	2777.36	-14.9136	um	Spot	Position	7	1000005769	86114		332.628	2177.65	-15.1546	um	Spot	Position	9	1000001268	159268		-305.984	3128.72	-18.9604	um	Spot	Position	7	1000007651	114387
	1577.73	3057.37	-20	um	Spot	Position	17	1003337788	3746747		-957.588	1928.3	15.1433	um	Spot	Position	24	1003698908	4363974		-298.293	2814.03	-17.8759	um	Spot	Position	7	1000006022	86360		367.919	2132.29	-8.10851	um	Spot	Position	9	1000001352	159344		-278.129	3116.31	-12.2726	um	Spot	Position	7	1000007709	114442
	1587.48	3096.07	-20	um	Spot	Position	17	1003337867	3746809		-1586.83	1730.84	-15.8119	um	Spot	Position	25	1003669241	4364435		-305.873	2766.15	-12.1694	um	Spot	Position	7	1000006076	86404		399.817	2199.83	-20	um	Spot	Position	9	1000001544	159538		-242.275	3093.06	-10.488	um	Spot	Position	7	1000007718	114455
	1699.13	3093.51	-20	um	Spot	Position	17	1003338332	3747222		-1527.29	1736.62	-14.8958	um	Spot	Position	25	1003669267	4364455		-275.82	2759.47	-11.2275	um	Spot	Position	7	1000006084	86418		450.241	2194.74	-15.0834	um	Spot	Position	9	1000001606	159603		-895.286	2967.65	-4.0618	um	Spot	Position	7	1000000317	114544
	1694.71	3109.01	-11.7162	um	Spot	Position	17	1003338453	3747405		-1474.02	1771.85	-18.7151	um	Spot	Position	25	1003669703	4364895		-174.756	2792.8	-20	um	Spot	Position	7	1000070570	86550		396.265	2158.05	-13.2834	um	Spot	Position	9	1000001636	159620		-860.988	2969.58	-3.58532	um	Spot	Position	7	1000007807	114545
	1668.33	3056.55	-9.9036	um	Spot	Position	17	1003338466	3747421		-1298.46	1784.94	-15.22	um	Spot	Position	25	1003670878	4366089		-183.966	2823.09	-20	um	Spot	Position	7	1000006245	86572		450.674	2208.24	-7.84841	um	Spot	Position	9	1000001739	159700		-828.419	2941.08	-2.40555	um	Spot	Position	7	1000007814	114576
	1670.35	3101.19	-5.9772	um	Spot	Position	17	1003338520	3747500		-1204.25	1752.83	-6.07214	um	Spot	Position	25	1003671649	4366848		-226.179	2802.55	-11.8989	um	Spot	Position	7	1000006302	86638		432.718	2209.39	-6.21855	um	Spot	Position	9	1000001751	159740		-869.819	2993.3	11.0411	um	Spot	Position	7	1000008102	114854
	1874.23	3108.25	-15.7564	um	Spot	Position	17	1003339218	3748208		-953.937	1765.37	-20	um	Spot	Position	25	1003672837	4368064		-181.52	2772.01	-10.6834	um	Spot	Position	7	1000006305	86646		553.399	2170.8	-18.408	um	Spot	Position	9	1000001926	159908		-776.257	2949.46	-1.50342	um	Spot	Position	7	1000008148	114881
	1852.07	3121.39	-13.2004	um	Spot	Position	17	1003339265	3748268		-1289.07	1824.35	-9.70319	um	Spot	Position	25	1003675036	4370317		-809.844	2629.02	-3.45703	um	Spot	Position	7	1000006385	86722		554.688	2135.83	-14.842	um	Spot	Position	9	1000001991	159947		-709.451	2965.68	-0.794621	um	Spot	Position	7	1000008442	115192
	1922.13	3066.5	-20	um	Spot	Position	17	1003339501	3748474		-1208.15	1805.06	-16.0242	um	Spot	Position	25	1003675410	4370677		-609.609	2608.77	-2.47687	um	Spot	Position	7	1000006852	87119		560.92	2155.41	-14.1107	um	Spot	Position	9	1000002398	159966		-674.059	2962.49	3.00959	um	Spot	Position	7	1000008470	115241
	1935.53	3067.33	-6.61857	um	Spot	Position	17	1003339886	3748856		-959.453	1833.07	-7.90667	um	Spot	Position	25	1003677054	4372377		-522.144	2656.96	-2.97822	um	Spot	Position	7	1000007122	87383		479.903	2200.94	-9.71711	um	Spot	Position	9	1000002068	160048		-692.813	2964.83	6.25056	um	Spot	Position	7	1000008533	115286
	2033.37	3117.42	-19.3536	um	Spot	Position	17	1003340085	3749071		-1548.42	1946.24	-20	um	Spot	Position	25	1004161510	4372613		-461.278	2614.77	10.0926	um	Spot	Position	7	1000007593	87832		566.737	2170.16	-12.1221	um	Spot	Position	9	1000002423	160382		-660.925	2935.07	7.06654	um	Spot	Position	7	1000008544	115302
	2016.16	3128.7	-8.88504	um	Spot	Position	17	1003340213	3749225		-1257.72	1897.74	-5.21172	um	Spot	Position	25	1003679732	4375031		-412.874	2634.18	9.68642	um	Spot	Position	7	1000007595	87837		617.223	2169.81	-4.72535	um	Spot	Position	9	1000002519	160495		-730.115	2951.9	6.67505	um	Spot	Position	7	1000008548	115307
	2119.09	3085.31	-19.0595	um	Spot	Position	17	1003340445	3749453		-1158.2	1930.71	-14.8692	um	Spot	Position	25	1003679999	4375299		-452.66	2667.09	10.221	um	Spot	Position	7	1000007603	87844		655.911	2203.8	-20	um	Spot	Position	9	1000002653	160636		-630.283	2966.49	1.77083	um	Spot	Position	7	1000008722	115487
	2128.81	3087.44	-15.0026	um	Spot	Position	17	1003340497	3749500		-1144.54	1940.21	-6.73722	um	Spot	Position	25	1003680215	4375479		-329.372	2624.1	-3.20926	um	Spot	Position	7	1000007648	87883		700.899	2169.5	-18.868	um	Spot	Position	9	1000002601	160647		-512.436	2939.23	-3.1002	um	Spot	Position	7	1000008939	115713
	1718.16	2900.71	-0.187792	um	Spot	Position	17	1003341983	3751005		-1055.76	1889.91	-16.4108	um	Spot	Position	25	1003680411	4375725		-325.807	2659.1	10.1452	um	Spot	Position	7	1000007834	88096		660.184	2179.59	-16.8375	um	Spot	Position	9	1000002724	160667		-501.343	2987.49	-0.551352	um	Spot	Position	7	1000008994	115752
	1758.68	2896.4	2.27134	um	Spot	Position	17	1003342039	3751052		-959.026	1919.91	-20	um	Spot	Position	25	1003680762	4376088		-348.546	2590.95	11.4187	um	Spot	Position	7	1000007838	88100		662.911	2174.33	-7.04797	um	Spot	Position	9	1000002831	160807		-532.075	2936.09	0.499865	um	Spot	Position	7	1000009001	115760
	1830.81	2942.45	4.26808	um	Spot	Position	17	1003342513	3751544		-1579.03	1719.83	-1.47418	um	Spot	Position	25	1003681205	4376559		-223.868	2639.12	-1.37303	um	Spot	Position	7	1000008082	88332		678.163	2207.05	-5.45808	um	Spot	Position	9	1000002871	160846		-514.98	2924.51	9.1305	um	Spot	Position	7	1000009159	115912
	2041	2930.02	10.9357	um	Spot	Position	17	1003343515	3752570		-1527.47	1717	1.17084	um	Spot	Position	25	1003681266	4376607		-235.29	2636.21	5.65739	um	Spot	Position	7	1000008151	88433		138.753	2243.02	-12.3112	um	Spot	Position	9	1000003093	161097		-447.747	2958.78	7.22594	um	Spot	Position	7	1000009440	116197
	2141.37	2943.66	5.08139	um	Spot	Position	17	1003344200	3753230		-1551.25	1738.28	6.1466	um	Spot	Position	25	1003681369	4376715		-230.197	2646.34	11.1122	um	Spot	Position	7	1000008227	88491		64.4856	2249.3	-10.2056	um	Spot	Position	9	1000003140	161127		-274.295	2918	-3.24916	um	Spot	Position	7	1000009860	116604
	1767.92	3011.34	5.4989	um	Spot	Position	17	1003345409	3754465		-1463.73	1738.8	8.40541	um	Spot	Position	25	1003681802	4377161		-774.856	2683.15	-1.31093	um	Spot	Position	7	1000008267	88532		135.63	2275.55	-4.83573	um	Spot	Position	9	1000003207	161216		-310.49	2946.64	4.31305	um	Spot	Position	7	1000009940	116677
	1864.85	2993.74	8.92646	um	Spot	Position	17	1003345910	3754916		-1463.52	1733.61	11.0904	um	Spot	Position	25	1003681880	4377221		-797.769	2728.86	-1.14433	um	Spot	Position	7	1000008289	88542		282.974	2285.56	-12.5829	um	Spot	Position	9	1000003784	161842		-244.886	2916.3	6.37966	um	Spot	Position	7	1000009964	116694
	1815.53	2994.62	9.29897	um	Spot	Position	17	1003345890	3754917		-1289.59	1781.47	7.4306	um	Spot	Position	25	1003682662	4378014		-772.264	2742.97	0.896082	um	Spot	Position	7	1000008316	88570		249.343	2219	-5.85939	um	Spot	Position	9	1000003904	161944		-257.452	2926.01	9.58228	um	Spot	Position	7	1000010026	116759
	1828.84	3033.01	8.6453	um	Spot	Position	17	1003345901	3754926		-1021.21	1756.82	-4.25771	um	Spot	Position	25	1003684175	4379453		-738.819	2736.1	1.73051	um	Spot	Position	7	1000008325	88583		361.705	2259.9	-20	um	Spot	Position	9	1000004021	162060		-292.32	2949.35	9.98026	um	Spot	Position	7	1000010013	116761
	2046.98	3022.43	-1.26908	um	Spot	Position	17	1003346815	3755847		-1460.97	1800.43	1.65164	um	Spot	Position	25	1003685104	4380391		-761.89	2742.23	6.32724	um	Spot	Position	7	1000008392	88629		366.031	2233.91	-8.2485	um	Spot	Position	9	1000004226	162271		-850.699	3005.64	7.17773	um	Spot	Position	7	1000010233	116994
	1565.51	3110.32	11.4812	um	Spot	Position	17	1003355869	3756931		-1096.6	1823.37	3.99044	um	Spot	Position	25	1003687171	4382473		-623.029	2713.41	5.26606	um	Spot	Position	7	1000008802	89030		389.139	2281.55	-4.5222	um	Spot	Position	9	1000004278	162337		-900.091	3078.69	8.86859	um	Spot	Position	7	1000010288	117049
	1793.05	3092.15	3.85077	um	Spot	Position	17	1003348509	3757560		-1555.76	1901.78	7.96442	um	Spot	Position	25	1003688037	4383369		-606.224	2681.29	8.22597	um	Spot	Position	7	1000008848	89071		461.44	2252.96	-20	um	Spot	Position	9	1000004359	162417		-777.738	3019.52	-3.16949	um	Spot	Position	7	1000010354	117109
	1827.31	3083.56	11.0028	um	Spot	Position	17	1003349041	3758136		-1437.74	1919.37	-3.85592	um	Spot	Position	25	1003688508	4383826		-487.843	2681.46	-2.67275	um	Spot	Position	7	1000008909	89133		400.485	2260.41	-20	um	Spot	Position	9	1000004374	162428		-783.614	3029.95	6.97154	um	Spot	Position	7	1000010554	117290
	1922.61	3129.89	6.94891	um	Spot	Position	17	1003349381	3758477		-1284.12	1945	-1.12553	um	Spot	Position	25	1003689001	4384346		-538.208	2732.25	0.198586	um	Spot	Position	7	1000008960	89184		404.338	2275.42	-20	um	Spot	Position	9	1000004392	162455		-665.615	3039.89	-1.28802	um	Spot	Position	7	1000010721	117462
	2040.36	3127.14	-0.841089	um	Spot	Position	17	1003349594	3758682		-1119.42	1916.72	10.3206	um	Spot	Position	25	1003698184	4385349		-535.201	2740.68	0.852171	um	Spot	Position	7	1000008961	89194		396.485	2260.31	-14.0373	um	Spot	Position	9	1000004483	162547		-671.555	3040.48	-0.985649	um	Spot	Position	7	1000010705	117463
	2030.59	3124.23	2.76885	um	Spot	Position	17	1003349686	3758771		-1070.12	1909.78	10.2182	um	Spot	Position	25	1003690412	4385727		-545.536	2695.65	3.23462	um	Spot	Position	7	1000008980	89213		422.723	2265.52	-13.3692	um	Spot	Position	9	1000004514	162561		-689.639	3077.09	9.19711	um	Spot	Position	7	1000010856	117636
	1866.1	2956.43	11.545	um	Spot	Position	17	1003351705	3760777		-1590.2	1720.15	14.831	um	Spot	Position	25	1003690855	4386207		-464.568	2740.34	9.38203	um	Spot	Position	7	1000009295	89502		532.005	2249.33	-20	um	Spot	Position	9	1000004730	162757		-698.071	3040.16	9.54297	um	Spot	Position	7	1000010878	117643
	1895.11	2914.77	16.3988	um	Spot	Position	17	1003352126	3761199		-1527.62	1784.94	15.9497	um	Spot	Position	25	1003690912	4386253		-392.993	2676.03	8.60375	um	Spot	Position	7	1000009534	89723		683.58	2259.05	-9.69378	um	Spot	Position	9	1000005738	163771		-584.921	3008.86	-1.71441	um	Spot	Position	7	1000010954	117701
	2094.95	2962.08	15.4997	um	Spot	Position	17	1003352834	3761876		-997.185	1791.82	15.1787	um	Spot	Position	25	1003693452	4388814		-316.247	2734.8	-3.93904	um	Spot	Position	7	1000009572	89768		656.465	2264.11	-7.23617	um	Spot	Position	9	1000005739	163814		-581.556	3051.52	3.67102	um	Spot	Position	7	1000011067	117822
	1623.89	3035.96	16.5865	um	Spot	Position	17	1003353519	3762617		-1413.5	1816.45	11.8853	um	Spot	Position	25	1003694368	4389691		-259.533	2679.94	-3.2236	um	Spot	Position	7	1000009575	89772		651.66	2285.32	-4.97759	um	Spot	Position	9	1000005809	163853		-542.312	3075.41	-0.221642	um	Spot	Position	7	1000011333	118062
	1769.79	3050.58	16.5683	um	Spot	Position	17	1003354157	3763247		-1145.42	1862.64	13.0575	um	Spot	Position	25	1003695415	4390759		-288.654	2741.14	-2.88705	um	Spot	Position	7	1000009586	89781		90.3245	2368.23	-13.7318	um	Spot	Position	9	1000006002	164053		-531.883	3060.61	2.40837	um	Spot	Position	7	1000011387	118097
	1919.66	3014.68	15.0086	um	Spot	Position	17	1003354721	3763819		-1538.84	1898.09	15.9987	um	Spot	Position	25	1003696485	4391835		-274.637	2683.07	-0.197575	um	Spot	Position	7	1000009603	89803		129.796	2308.14	-13.0509	um	Spot	Position	9	1000006006	164057		-409.416	3062.72	-3.97271	um	Spot	Position	7	1000004703	118275
	1746.17	3075.1	15.9726	um	Spot	Position	17	1003356640	3765750		-1522.55	1938.06	16.689	um	Spot	Position	25	1003696525	4391866		-266.647	2686.92	5.07696	um	Spot	Position	7	1000009630	89830		143.009	2340.49	-6.15349	um	Spot	Position	9	1000006102	164176		-445.08	3041.38	7.98884	um	Spot	Position	7	1000011776	118482
	1836.66	3120.7	16.4992	um	Spot	Position	17	1003383911	3766067		-1474.15	1911.82	16.5361	um	Spot	Position	25	1003696887	4392232		-175.547	2718.76	-3.7862	um	Spot	Position	7	1000009700	89906		163.453	2357.13	-20	um	Spot	Position	9	1000006261	164323		-447.112	3047.33	7.60499	um	Spot	Position	7	1000011777	118483
	2087.53	3104.62	16.4284	um	Spot	Position	17	1003357907	3767002		-1194.11	1911.83	12.9598	um	Spot	Position	25	1003697859	4393169		-160.517	2685.89	8.31907	um	Spot	Position	7	1000009839	90036		266.349	2343.43	-20	um	Spot	Position	9	1000006587	164685		-436.15	3065.71	9.39618	um	Spot	Position	7	1000011835	118503
	1618.38	2905.31	-20	um	Spot	Position	18	1003331502	3767563		-1184.99	1909.04	16.526	um	Spot	Position	25	1003698332	4393657		-754.458	2763.45	-1.51767	um	Spot	Position	7	1000009939	90109		261.37	2365.43	-11.6018	um	Spot	Position	9	1000006760	164842		-385.709	3055.32	11.1441	um	Spot	Position	7	1000012118	118839
	1622.99	2942.9	-16.8965	um	Spot	Position	18	1003331644	3767711		-1035.07	1941.64	12.109	um	Spot	Position	25	1003698519	4393833		-772.586	2804.17	5.51732	um	Spot	Position	7	1000010017	90211		242.147	2359.17	-8.52293	um	Spot	Position	9	1000006808	164892		-305.829	3015.57	-3.07149	um	Spot	Position	7	1000012142	118863
	1653.11	2922.56	-20	um	Spot	Position	18	1003331986	3768077		-957.611	1928.49	15.2394	um	Spot	Position	25	1003698908	4394188		-738.592	2760.43	6.61339	um	Spot	Position	7	1000010027	90216		327.045	2317.65	-20	um	Spot	Position	9	1000006935	165008		-310.86	3003.4	6.69845	um	Spot	Position	7	1000012280	119002
	1712.91	2917.34	-4.89686	um	Spot	Position	18	1003332353	3768470		-1586.83	1730.9	-15.7992	um	Spot	Position	26	1003669241	4394631		-790.9	2800.86	7.9627	um	Spot	Position	7	1000010047	90243		335.827	2369.11	-20	um	Spot	Position	9	1000007021	165089		-276.61	3023.75	6.72469	um	Spot	Position	7	1000012301	119007
	1743.04	2896.09	-8.44072	um	Spot	Position	18	1003332726	3768859		-1527.22	1736.67	-14.9151	um	Spot	Position	26	1003669267	4394657		-600.204	2777.54	2.52668	um	Spot	Position	7	1000010480	90683		514.942	2332.74	-15.7859	um	Spot	Position	9	1000007813	165884		-880.833	3139.82	-2.58453	um	Spot	Position	7	1000012428	119122
	1820.2	2897.61	-9.64678	um	Spot	Position	18	1003333108	3769278		-1474.07	1771.82	-18.807	um	Spot	Position	26	1003669703	4395111		-604.316	2769.49	3.68439	um	Spot	Position	7	1000010497	90697		560.924	2348.46	-11.988	um	Spot	Position	9	1000007868	165944		-828.9	3092.99	10.1502	um	Spot	Position	7	1000012655	119331
	1983.74	2903.96	-14.0747	um	Spot	Position	18	1003333828	3769982		-1298.48	1784.94	-15.2701	um	Spot	Position	26	1003670878	4396268		-517.496	2777	4.60782	um	Spot	Position	7	1000010770	90972		517.926	2360.51	-11.5451	um	Spot	Position	9	1000007871	165946		-848.33	3133.47	11.0933	um	Spot	Position	7	1000012665	119357
	1963.26	2931.58	-8.09571	um	Spot	Position	18	1003333553	3770096		-1204.28	1752.82	-6.10648	um	Spot	Position	26	1003671649	4397001		-490.914	2804.38	5.27819	um	Spot	Position	7	1000010776	90982		491.808	2358.89	-6.32342	um	Spot	Position	9	1000007967	166039		-757.278	3110.35	1.05552	um	Spot	Position	7	1000012758	119446
	2082.93	2918.74	-20	um	Spot	Position	18	1003334067	3770221		-953.916	1765.44	-20	um	Spot	Position	26	1003672837	4398250		-548.211	2762.55	8.67901	um	Spot	Position	7	1000010809	91017		599.629	2314.64	-14.441	um	Spot	Position	9	1000008205	166297		-751.624	3129.89	1.86174	um	Spot	Position	7	1000012783	119471
	2073.64	2937.13	-20	um	Spot	Position	18	1003334088	3770250		-1021.3	1757.2	-4.51944	um	Spot	Position	26	1003684175	4398558		-553.917	2809.51	10.064	um	Spot	Position	7	1000010830	91039		607.437	2303.1	-11.3001	um	Spot	Position	9	1000008260	166348		-746.933	3141.64	3.82227	um	Spot	Position	7	1000012816	119513
	2105.42	2965.87	-20	um	Spot	Position	18	1003334141	3770292		-1289.08	1824.37	-9.66927	um	Spot	Position	26	1003675036	4400520		-543.967	2826.19	10.6551	um	Spot	Position	7	1000010846	91052		642.517	2372.65	-6.50247	um	Spot	Position	9	1000121260	166423		-776.706	3087.9	4.60204	um	Spot	Position	7	1000012826	119521
	1597.2	3025.59	-20	um	Spot	Position	18	1003633666	3771025		-1208.13	1805.03	-16.0717	um	Spot	Position	26	1003675410	4400866		-408.277	2824.97	3.09388	um	Spot	Position	7	1000010958	91170		667.944	2340.83	-8.20981	um	Spot	Position	9	1000008695	166795		-670.256	3083.02	6.46881	um	Spot	Position	7	1000013115	119846
	1636.85	3012.98	-16.9365	um	Spot	Position	18	1003335268	3771508		-959.442	1833.05	-7.92031	um	Spot	Position	26	1003677054	4402553		-414.743	2797.26	4.88676	um	Spot	Position	7	1000011004	91191		701.457	2353.76	-6.56335	um	Spot	Position	9	1000008734	166815		-580.389	3126.27	10.1534	um	Spot	Position	7	1000013560	120270
	1699.53	3017.43	-12.82	um	Spot	Position	18	1003335339	3771584		-1548.18	1946.16	-20	um	Spot	Position	26	1004161510	4402791		-439.098	2757.93	7.7396	um	Spot	Position	7	1000011017	91222		84.3404	2162.63	2.14845	um	Spot	Position	9	1000008823	166937		-636.732	3125.21	11.1891	um	Spot	Position	7	1000013574	120291
	1748.45	3011.31	-17.4163	um	Spot	Position	18	1003335653	3771892		-1257.75	1897.77	-5.20322	um	Spot	Position	26	1003679732	4405190		-363.929	2826.65	-0.754589	um	Spot	Position	7	1000011143	91324		112.363	2141.37	2.88544	um	Spot	Position	9	1000008797	166952		-527.334	3136.4	4.62058	um	Spot	Position	7	1000013736	120451
	1771.91	2991.46	-13.6181	um	Spot	Position	18	1003335694	3771926		-1158.21	1930.7	-14.8431	um	Spot	Position	26	1003679999	4405469		-261.507	2787	-4.37702	um	Spot	Position	7	1000006174	91509		216.401	2175.78	-4.08377	um	Spot	Position	9	1000008980	167103		-552.645	3158.66	6.06641	um	Spot	Position	7	1000013768	120470
	1849.27	3006.42	-20	um	Spot	Position	18	1003335926	3772193		-1144.55	1940.21	-6.78874	um	Spot	Position	26	1003680215	4405646		-265.219	2765.87	1.42944	um	Spot	Position	7	1000011405	91576		206.115	2153.75	4.21778	um	Spot	Position	9	1000009106	167238		-295.786	3111.04	-4.11428	um	Spot	Position	7	1000014447	121159
	1827.37	2985.36	-13.8357	um	Spot	Position	18	1003336096	3772341		-1055.82	1889.64	-16.6822	um	Spot	Position	26	1003680411	4405865		-276.191	2773.75	6.4123	um	Spot	Position	7	1000011463	91636		216.17	2188.18	7.59165	um	Spot	Position	9	1000009218	167323		-248.539	3142.13	-2.78226	um	Spot	Position	7	1000014473	121177
	1918.06	3021.44	-13.6539	um	Spot	Position	18	1003336487	3772774		-959.077	1919.76	-20	um	Spot	Position	26	1003680762	4406229		-239.05	2764.15	7.04942	um	Spot	Position	7	1000011471	91644		297.69	2191.31	2.92043	um	Spot	Position	9	1000009409	167527		-274.603	3158.91	-2.51183	um	Spot	Position	7	1000014487	121179
	2037.09	3030.25	-20	um	Spot	Position	18	1003336785	3773100		-1578.96	1719.83	-1.44317	um	Spot	Position	26	1003681205	4406667		-253.686	2783.31	11.148	um	Spot	Position	7	1000011522	91699		303.395	2168.86	11.4988	um	Spot	Position	9	1000009554	167687		-274.82	3119.94	1.59636	um	Spot	Position	7	1000014526	121240
	2003.04	3042.55	-8.85471	um	Spot	Position	18	1003336975	3773294		-1527.48	1716.99	1.29007	um	Spot	Position	26	1003681266	4406714		-191.626	2816.5	-2.10252	um	Spot	Position	7	1000011569	91748		340.788	2200.81	-4.13002	um	Spot	Position	9	1000009582	167708		-288.572	3082.55	9.31146	um	Spot	Position	7	1000014632	121335
	2169.7	3042.82	-18.125	um	Spot	Position	18	1003337591	3773921		-1551.26	1738.3	6.20572	um	Spot	Position	26	1003681369	4406823		-730.346	2614.49	14.2322	um	Spot	Position	7	1000011969	92150		365.99	2183	-3.04783	um	Spot	Position	9	1000032197	167722		-251.739	3134.32	9.29429	um	Spot	Position	7	1000014643	121343
	1577.83	3057.46	-20	um	Spot	Position	18	1003337788	3774119		-1463.75	1738.81	8.44876	um	Spot	Position	26	1003681802	4407297		-715.628	2643.29	16.2293	um	Spot	Position	7	1000012012	92182		349.642	2160.41	6.93762	um	Spot	Position	9	1000009755	167903		-716.798	2976.09	16.6401	um	Spot	Position	7	1000015366	122069
	1587.54	3096.04	-20	um	Spot	Position	18	1003337867	3774181		-1463.55	1733.67	11.1393	um	Spot	Position	26	1003681880	4407354		-598.375	2658.24	16.5405	um	Spot	Position	7	1000012240	92402		422.221	2148.94	-2.63614	um	Spot	Position	9	1000009935	168031		-516.119	2933.67	14.3304	um	Spot	Position	7	1000015914	122569
	1699.19	3093.45	-20	um	Spot	Position	18	1003338332	3774576		-1289.43	1781.4	7.53488	um	Spot	Position	26	1003682662	4408253		-492.47	2664.62	16.3529	um	Spot	Position	7	1000012453	92607		462.34	2176.94	-1.21759	um	Spot	Position	9	1000009943	168070		-323.455	2971.35	14.1236	um	Spot	Position	7	1000016488	123141
	1694.65	3108.96	-11.7963	um	Spot	Position	18	1003338453	3774759		-1460.98	1800.54	1.71151	um	Spot	Position	26	1003685104	4410686		-425.697	2630.37	13.0086	um	Spot	Position	7	1000012601	92747		472.158	2199.1	4.87787	um	Spot	Position	9	1000010010	168179		-249.341	2982.41	16.1395	um	Spot	Position	7	1000016841	123513
	1668.27	3056.47	-9.7218	um	Spot	Position	18	1003338466	3774789		-1096.6	1823.41	3.98462	um	Spot	Position	26	1003687171	4412819		-419.138	2617.01	15.8147	um	Spot	Position	7	1000012626	92770		442.641	2178.29	8.32476	um	Spot	Position	9	1000010079	168245		-829.208	3007.67	15.9566	um	Spot	Position	7	1000017031	123750
	1670.37	3101.24	-5.856	um	Spot	Position	18	1003338520	3774873		-1555.79	1901.76	8.05474	um	Spot	Position	26	1003688037	4413699		-437.811	2658.71	16.4293	um	Spot	Position	7	1000012665	92786		436.562	2144.22	9.99859	um	Spot	Position	9	1000010087	168277		-903.325	3017.63	16.5512	um	Spot	Position	7	1000017120	123797
	1874.26	3108.22	-15.9661	um	Spot	Position	18	1003339218	3775597		-1437.74	1919.37	-3.90851	um	Spot	Position	26	1003688508	4414182		-456.613	2668.85	16.5561	um	Spot	Position	7	1000012667	92811		544.866	2143.54	-4.49849	um	Spot	Position	9	1000010173	168309		-811.539	3009.52	11.9861	um	Spot	Position	7	1000017293	123973
	1852.04	3121.38	-13.2278	um	Spot	Position	18	1003339265	3775659		-1284.09	1945.03	-1.18414	um	Spot	Position	26	1003689001	4414692		-321.986	2613.23	11.5706	um	Spot	Position	7	1000012779	92916		524.095	2162.89	-3.73749	um	Spot	Position	9	1000002161	168314		-797.686	3036.69	16.0695	um	Spot	Position	7	1000017418	124080
	1922.29	3066.58	-20	um	Spot	Position	18	1003339501	3775878		-1119.47	1916.78	10.3687	um	Spot	Position	26	1003698184	4415744		-349.62	2603.16	16.4374	um	Spot	Position	7	1000012803	92936		561.294	2182.67	7.63239	um	Spot	Position	9	1000010413	168582		-645.914	3063.44	12.648	um	Spot	Position	7	1000017912	124576
	1935.55	3067.3	-6.49757	um	Spot	Position	18	1003339886	3776292		-1070.15	1909.79	10.2885	um	Spot	Position	26	1003690412	4416159		-210.955	2615.15	11.8217	um	Spot	Position	7	1000013131	93258		607.187	2170.72	-3.27512	um	Spot	Position	9	1000010539	168669		-561.3	3007.33	14.0519	um	Spot	Position	7	1000018221	124860
	2033.51	3117.42	-20	um	Spot	Position	18	1003340085	3776476		-1590.33	1720.05	14.9901	um	Spot	Position	26	1003690855	4416653		-185.374	2644.74	16.6012	um	Spot	Position	7	1000013186	93302		561.618	2180.02	6.11754	um	Spot	Position	9	1000010386	168840		-552.089	3031.46	16.4977	um	Spot	Position	7	1000018336	124921
	2016.16	3128.73	-8.84942	um	Spot	Position	18	1003340213	3776653		-1527.62	1784.97	15.9632	um	Spot	Position	26	1003690912	4416696		-735.714	2738.24	12.6968	um	Spot	Position	7	1000013297	93406		604.878	2163.59	8.89865	um	Spot	Position	9	1000010741	168879		-422.455	3051.19	13.8985	um	Spot	Position	7	1000018547	125147
	2119.29	3085.11	-18.393	um	Spot	Position	18	1003340445	3776888		-997.213	1791.84	15.2492	um	Spot	Position	26	1003693452	4419197		-551.464	2709.71	16.3788	um	Spot	Position	7	1000013949	94029		694.852	2161.28	10.5317	um	Spot	Position	9	1000011055	169198		-438.627	3003	16.4983	um	Spot	Position	7	1000018585	125170
	2128.84	3087.55	-15.1308	um	Spot	Position	18	1003340497	3776931		-1413.48	1816.47	11.8508	um	Spot	Position	26	1003694368	4420084		-488.149	2711.62	16.4225	um	Spot	Position	7	1000013970	94030		226.322	2260.54	-2.45212	um	Spot	Position	9	1000011436	169587		-417.301	3051.31	16.2654	um	Spot	Position	7	1000018576	125190
	1718.05	2900.71	-0.327007	um	Spot	Position	18	1003341983	3778463		-1145.4	1862.52	13.2409	um	Spot	Position	26	1003695415	4421132		-342.725	2674.88	16.6256	um	Spot	Position	7	1000014300	94365		208.655	2281.38	-1.885	um	Spot	Position	9	1000011443	169591		-447.779	3000.33	16.5641	um	Spot	Position	7	1000018584	125204
	1758.45	2896.5	2.41883	um	Spot	Position	18	1003342039	3778516		-1538.88	1898.14	16.0253	um	Spot	Position	26	1003696485	4422154		-268.594	2707.33	15.2431	um	Spot	Position	7	1000014462	94512		180.929	2290.3	6.95559	um	Spot	Position	9	1000011621	169772		-341.977	3021.8	12.2005	um	Spot	Position	7	1000018741	125359
	1830.81	2942.46	4.33757	um	Spot	Position	18	1003342513	3778977		-1522.47	1938.02	16.6018	um	Spot	Position	26	1003696525	4422177		-553.195	2814.5	11.9736	um	Spot	Position	7	1000015414	95450		190.109	2266.49	8.37323	um	Spot	Position	9	1000011634	169789		-315.048	3019.46	13.9328	um	Spot	Position	7	1000019039	125642
	2041.01	2929.96	11.0273	um	Spot	Position	18	1003343515	3780020		-1474.09	1911.86	16.5982	um	Spot	Position	26	1003696887	4422552		-522.006	2775.47	13.3943	um	Spot	Position	7	1000015420	95453		164.649	2236.03	9.03884	um	Spot	Position	9	1000011644	169798		-899.77	3133.97	13.8218	um	Spot	Position	7	1000019295	125900
	2141.19	2943.65	4.81873	um	Spot	Position	18	1003344200	3780640		-1194.11	1911.85	12.8341	um	Spot	Position	26	1003697859	4423487		-435.235	2796.59	14.0177	um	Spot	Position	7	1000015617	95641		187.626	2255.07	8.56516	um	Spot	Position	9	1000011649	169806		-745.136	3090.16	11.9157	um	Spot	Position	7	1000019510	126128
	1767.96	3011.33	5.72019	um	Spot	Position	18	1003345409	3781954		-1184.75	1909.02	16.5541	um	Spot	Position	26	1003698332	4423954		-408.181	2766.86	16.4418	um	Spot	Position	7	1000015637	95661		265.009	2217.67	11.1792	um	Spot	Position	9	1000011956	170122		-577.251	3128.48	14.0174	um	Spot	Position	7	1000020101	126732
	1864.93	2993.71	9.00709	um	Spot	Position	18	1003345910	3782401		-1035.04	1941.64	12.171	um	Spot	Position	26	1003698519	4424136		-448.786	2802.12	16.2056	um	Spot	Position	7	1000015644	95665		418.643	2228.3	-2.39875	um	Spot	Position	9	1000012372	170513		-578.844	3148.61	13.8222	um	Spot	Position	7	1000020106	126739
	1815.52	2994.62	9.37662	um	Spot	Position	18	1003345890	3782402		-957.64	1928.65	15.3865	um	Spot	Position	26	1003698908	4424478		-387.625	2829.21	14.2125	um	Spot	Position	7	1000015832	95839		395.702	2233.27	0.97397	um	Spot	Position	9	1000012427	170565		-618.452	3080.87	16.6548	um	Spot	Position	7	1000020178	126804
	1828.86	3033.01	8.6409	um	Spot	Position	18	1003345901	3782413		-1586.81	1730.91	-15.9283	um	Spot	Position	27	1003669241	4424939		-235.884	2772.56	12.825	um	Spot	Position	7	1000016217	96211		453.446	2289.55	0.780806	um	Spot	Position	9	1000012420	170571		-425.582	3117.23	13.107	um	Spot	Position	7	1000020623	127260
	2046.97	3022.45	-1.21463	um	Spot	Position	18	1003346815	3783334		-1527.22	1736.65	-15.0452	um	Spot	Position	27	1003669267	4424954		-194.782	2794.45	16.489	um	Spot	Position	7	1000016285	96246		458.263	2243.4	1.94025	um	Spot	Position	9	1000012430	170579		-260.917	3150.21	15.8361	um	Spot	Position	7	1000021264	127895
	1793.1	3092.19	3.86544	um	Spot	Position	18	1003348509	3785047		-1474.03	1771.77	-18.7122	um	Spot	Position	27	1003669703	4425383		-214.346	2824.95	16.1596	um	Spot	Position	7	1000016271	96259		490.89	2276.84	2.52683	um	Spot	Position	9	1000012765	170893		-852.461	2961.75	-17.5156	um	Spot	Position	8	1000000145	128176
	1827.28	3083.53	11.0002	um	Spot	Position	18	1003349041	3785612		-1298.48	1784.95	-15.1804	um	Spot	Position	27	1003670878	4426541		-194.876	2786.3	16.7346	um	Spot	Position	7	1000016281	96272		493.628	2229.67	6.78263	um	Spot	Position	9	1000012825	170958		-860.729	2939.83	-12.9818	um	Spot	Position	8	1000000172	128233
	1922.62	3129.79	6.90705	um	Spot	Position	18	1003349381	3785948		-1204.27	1752.79	-5.99257	um	Spot	Position	27	1003671649	4427279		-762.868	2609.87	-20	um	Spot	Position	8	1000000032	96407		588.607	2219.55	-3.08588	um	Spot	Position	9	1000012926	171058		-832.198	2988.05	-7.48271	um	Spot	Position	8	1000000283	128332
	2040.36	3127.11	-0.814886	um	Spot	Position	18	1003349594	3786127		-953.781	1765.46	-20	um	Spot	Position	27	1003672837	4428497		-738.415	2670.02	-20	um	Spot	Position	8	1000000139	96497		589.176	2291.82	-0.0878983	um	Spot	Position	9	1000012980	171118		-778.283	2943.58	-16.3839	um	Spot	Position	8	1000000515	128582
	2030.58	3124.2	2.64229	um	Spot	Position	18	1003349686	3786221		-1289.06	1824.4	-9.7958	um	Spot	Position	27	1003675036	4430728		-755.016	2650.77	-13.2323	um	Spot	Position	8	1000000192	96545		587.96	2254.2	5.90705	um	Spot	Position	9	1000013080	171224		-793.966	2924.76	-7.71642	um	Spot	Position	8	1000000649	128703
	1866.01	2956.39	11.7378	um	Spot	Position	18	1003351705	3788231		-1208.09	1804.94	-15.9232	um	Spot	Position	27	1003675410	4431097		-590.571	2656.35	-20	um	Spot	Position	8	1000000606	96975		137.924	2330.2	-4.15915	um	Spot	Position	9	1000013476	171640		-752.021	2927.12	-7.31001	um	Spot	Position	8	1000000657	128715
	1895.09	2914.74	16.3044	um	Spot	Position	18	1003352126	3788655		-959.465	1833.08	-7.82158	um	Spot	Position	27	1003677054	4432798		-487.318	2598.2	-20	um	Spot	Position	8	1000000883	97179		114.921	2343.46	-3.62533	um	Spot	Position	9	1000013498	171641		-761.442	2956.28	-7.06576	um	Spot	Position	8	1000000660	128718
	2094.99	2962.09	15.6257	um	Spot	Position	18	1003352834	3789348		-1548.52	1946.54	-20	um	Spot	Position	27	1004161510	4433052		-523.998	2664.76	-20	um	Spot	Position	8	1000000869	97257		85.198	2324.53	2.33238	um	Spot	Position	9	1000013560	171738		-741.53	2961.95	-5.60701	um	Spot	Position	8	1000000674	128730
	1623.84	3035.95	16.6464	um	Spot	Position	18	1003353519	3790074		-1257.77	1897.79	-5.18736	um	Spot	Position	27	1003679732	4435445		-546.896	2603.44	-14.0645	um	Spot	Position	8	1000000905	97297		99.1631	2345.14	3.11318	um	Spot	Position	9	1000013610	171756		-725.832	2991.1	-20	um	Spot	Position	8	1000000818	128869
	1769.71	3050.86	16.5593	um	Spot	Position	18	1003354157	3790764		-1158.23	1930.72	-14.7995	um	Spot	Position	27	1003679999	4435716		-448.371	2590.95	-20	um	Spot	Position	8	1000001057	97445		110.901	2363.08	6.21029	um	Spot	Position	9	1000013642	171809		-677.477	2920.02	-16.9705	um	Spot	Position	8	1000000842	128895
	1919.62	3014.75	15.1593	um	Spot	Position	18	1003354721	3791278		-1144.59	1940.22	-6.82639	um	Spot	Position	27	1003680215	4435872		-466.303	2630.24	-20	um	Spot	Position	8	1000001095	97486		130.935	2338.25	6.62841	um	Spot	Position	9	1000013652	171820		-656.261	2943.18	-13.8127	um	Spot	Position	8	1000000909	128947
	1565.48	3110.25	11.7064	um	Spot	Position	18	1003355869	3792377		-1055.86	1889.49	-16.571	um	Spot	Position	27	1003680411	4436087		-424.676	2644.86	-17.3758	um	Spot	Position	8	1000001147	97536		202.587	2340.08	5.73845	um	Spot	Position	9	1000013874	172042		-701.309	2970.39	-13.1775	um	Spot	Position	8	1000000911	128961
	1746.13	3075.06	15.9212	um	Spot	Position	18	1003356640	3793134		-959	1919.85	-20	um	Spot	Position	27	1003680762	4436454		-340.343	2591.38	-20	um	Spot	Position	8	1000001291	97683		219.768	2346.01	11.2167	um	Spot	Position	9	1000013951	172123		-663.748	2970.48	-12.6252	um	Spot	Position	8	1000000926	128962
	1836.66	3120.71	16.4951	um	Spot	Position	18	1003383911	3793437		-1578.74	1719.81	-1.33572	um	Spot	Position	27	1003681205	4436889		-377.418	2605.13	-15.9015	um	Spot	Position	8	1000001401	97789		309.028	2332.02	-3.29461	um	Spot	Position	9	1000013989	172159		-574.916	2976.26	-20	um	Spot	Position	8	1000001169	129229
	2087.53	3104.61	16.3506	um	Spot	Position	18	1003357907	3794346		-1527.48	1716.99	1.26872	um	Spot	Position	27	1003681266	4436925		-397.104	2625.63	-15.2139	um	Spot	Position	8	1000001412	97800		310.193	2327.5	1.42072	um	Spot	Position	9	1000014352	172217		-635.602	2994.07	-18.7763	um	Spot	Position	8	1000001217	129264
	1618.53	2905.22	-20	um	Spot	Position	19	1003331502	3794891		-1551.14	1738.33	6.09446	um	Spot	Position	27	1003681369	4437043		-345.496	2637.95	-5.65384	um	Spot	Position	8	1000001540	97922		311.465	2344.1	11.1255	um	Spot	Position	9	1000014530	172408		-647.191	2983.31	-7.78785	um	Spot	Position	8	1000001372	129437
	1622.92	2942.82	-16.7881	um	Spot	Position	19	1003331644	3795032		-1463.76	1738.79	8.45406	um	Spot	Position	27	1003681802	4437458		-307.447	2594.06	-20	um	Spot	Position	8	1000001560	97948		457.396	2299.59	-2.1844	um	Spot	Position	9	1000007644	172750		-599.744	2949.8	-4.98422	um	Spot	Position	8	1000001404	129470
	1652.94	2922.55	-20	um	Spot	Position	19	1003331986	3795384		-1463.55	1733.62	11.1533	um	Spot	Position	27	1003681880	4437526		-264.392	2594.05	-20	um	Spot	Position	8	1000033851	97949		400.789	2328	-1.38139	um	Spot	Position	9	1000014638	172785		-558.195	2967.13	-12.7108	um	Spot	Position	8	1000001601	129666
	1712.94	2917.36	-4.9171	um	Spot	Position	19	1003332353	3795754		-1289.26	1781.31	7.64486	um	Spot	Position	27	1003682662	4438348		-259.401	2620.06	-20	um	Spot	Position	8	1000033872	97966		421.679	2329.65	-0.336861	um	Spot	Position	9	1000014675	172802		-560.766	2967.48	-9.69492	um	Spot	Position	8	1000001647	129709
	1743.03	2896.07	-8.54086	um	Spot	Position	19	1003332726	3796113		-1021.33	1757.5	-4.45466	um	Spot	Position	27	1003684175	4439781		-260.775	2598.38	-17.9447	um	Spot	Position	8	1000001563	98043		451.127	2343	7.34434	um	Spot	Position	9	1000014785	172932		-465.263	2933.84	-20	um	Spot	Position	8	1000001742	129813
	1820.16	2897.59	-9.62481	um	Spot	Position	19	1003333108	3796510		-1460.96	1800.59	1.73731	um	Spot	Position	27	1003685104	4440732		-270.563	2670.83	-11.8328	um	Spot	Position	8	1000001734	98108		584.248	2350.72	-1.21072	um	Spot	Position	9	1000015199	173371		-446.738	2950.28	-20	um	Spot	Position	8	1000001775	129846
	1983.69	2903.97	-14.0968	um	Spot	Position	19	1003333828	3797241		-1096.61	1823.43	3.99797	um	Spot	Position	27	1003687171	4442792		-281.847	2619.11	-11.0232	um	Spot	Position	8	1000001725	98111		633.143	2304.89	9.70719	um	Spot	Position	9	1000015388	173571		-430.001	2960.06	-15.9893	um	Spot	Position	8	1000001916	129948
	1963.32	2931.59	-7.96453	um	Spot	Position	19	1003333553	3797357		-1555.79	1901.78	8.09345	um	Spot	Position	27	1003688037	4443668		-319.079	2664.74	-11.2196	um	Spot	Position	8	1000001733	98117		655.531	2369.92	0.124849	um	Spot	Position	9	1000015530	173698		-485.769	2973.77	-13.0952	um	Spot	Position	8	1000001933	129986
	2083.04	2918.6	-20	um	Spot	Position	19	1003334067	3797494		-1437.76	1919.36	-3.90268	um	Spot	Position	27	1003688508	4444126		-280.071	2656.36	-6.26329	um	Spot	Position	8	1000001774	98161		662.974	2353.67	3.90127	um	Spot	Position	9	1000015589	173759		-327.605	2921.1	-13.9996	um	Spot	Position	8	1000002245	130280
	2073.73	2937.14	-20	um	Spot	Position	19	1003334088	3797527		-1284.06	1945	-1.1727	um	Spot	Position	27	1003689001	4444633		-216.97	2608.69	-18.2371	um	Spot	Position	8	1000001857	98252		299.811	2162.52	14.8401	um	Spot	Position	9	1000016377	174508		-326.406	2964.92	-6.91227	um	Spot	Position	8	1000002343	130385
	2105.4	2965.87	-20	um	Spot	Position	19	1003334141	3797575		-1119.49	1916.86	10.3276	um	Spot	Position	27	1003698184	4445657		-198.749	2612.23	-18.3902	um	Spot	Position	8	1000001853	98253		380.625	2180.84	15.9033	um	Spot	Position	9	1000016693	174823		-309.286	2960.16	-20	um	Spot	Position	8	1000002450	130501
	1597.36	3025.61	-20	um	Spot	Position	19	1003633666	3798307		-1070.15	1909.75	10.3336	um	Spot	Position	27	1003690412	4446041		-213.597	2600.55	-14.6781	um	Spot	Position	8	1000001878	98264		407.534	2170.66	16.2463	um	Spot	Position	9	1000016972	175098		-269.19	2976.18	-13.4698	um	Spot	Position	8	1000002583	130633
	1636.82	3013.02	-17.042	um	Spot	Position	19	1003335268	3798804		-1590.33	1720.04	15.0957	um	Spot	Position	27	1003690855	4446469		-230.034	2612.42	-14.761	um	Spot	Position	8	1000001867	98266		543.732	2134.24	16.1683	um	Spot	Position	9	1000017231	175356		-252.087	2967.2	-11.7077	um	Spot	Position	8	1000002581	130647
	1699.53	3017.38	-12.7229	um	Spot	Position	19	1003335339	3798860		-1527.6	1784.97	15.9941	um	Spot	Position	27	1003690912	4446524		-223.329	2649.79	-14.305	um	Spot	Position	8	1000001882	98277		98.2387	2276.07	12.7975	um	Spot	Position	9	1000017979	176110		-295.272	2939.12	-8.02034	um	Spot	Position	8	1000002638	130690
	1748.43	3011.29	-17.3393	um	Spot	Position	19	1003335653	3799204		-997.278	1791.9	15.2275	um	Spot	Position	27	1003693452	4449086		-213.595	2644.96	-12.9002	um	Spot	Position	8	1000001884	98287		124.519	2267.75	16.07	um	Spot	Position	9	1000018087	176186		-271.874	2935.56	-6.28969	um	Spot	Position	8	1000002658	130715
	1771.89	2991.48	-13.5231	um	Spot	Position	19	1003335694	3799239		-1413.41	1816.53	11.9218	um	Spot	Position	27	1003694368	4450005		-157.235	2666.21	-8.26924	um	Spot	Position	8	1000001914	98319		258.097	2232.17	16.0352	um	Spot	Position	9	1000018626	176727		-879.097	3061.28	-19.1724	um	Spot	Position	8	1000002829	130885
	1849.25	3006.38	-20	um	Spot	Position	19	1003335926	3799485		-1145.4	1862.48	13.182	um	Spot	Position	27	1003695415	4451041		-174.62	2671.36	-6.00577	um	Spot	Position	8	1000001934	98339		376.914	2216.49	13.6759	um	Spot	Position	9	1000018909	176960		-876.18	3057.23	-15.7702	um	Spot	Position	8	1000002865	130911
	1827.48	2985.5	-13.8339	um	Spot	Position	19	1003336096	3799641		-1538.91	1898.15	16.0549	um	Spot	Position	27	1003696485	4452061		-188.722	2611.32	-5.24726	um	Spot	Position	8	1000001930	98345		697.159	2241.76	15.3286	um	Spot	Position	9	1000020072	178050		-843.15	3005.74	-11.3924	um	Spot	Position	8	1000002934	131001
	1918.08	3021.44	-13.4449	um	Spot	Position	19	1003336487	3800095		-1522.49	1937.93	16.5757	um	Spot	Position	27	1003696525	4452089		-814.471	2709.48	-7.49759	um	Spot	Position	8	1000002197	98595		124.43	2295.1	12.0994	um	Spot	Position	9	1000020277	178252		-785.982	3042.96	-16.604	um	Spot	Position	8	1000003253	131271
	2037.15	3030.21	-20	um	Spot	Position	19	1003336785	3800369		-1474.05	1911.86	16.6128	um	Spot	Position	27	1003696887	4452466		-697.595	2734.69	-15.5464	um	Spot	Position	8	1000002398	98776		105.869	2305.96	15.9435	um	Spot	Position	9	1000020296	178317		-817.651	3014.83	-16.0149	um	Spot	Position	8	1000003247	131283
	2003.1	3042.57	-8.79101	um	Spot	Position	19	1003336975	3800573		-1194.13	1911.84	13.0266	um	Spot	Position	27	1003697859	4453396		-691.293	2728.27	-15.4609	um	Spot	Position	8	1000002410	98788		217.257	2338.84	13.4114	um	Spot	Position	9	1000020551	178520		-758.191	3032.24	-7.40247	um	Spot	Position	8	1000003387	131422
	2169.72	3042.77	-18.1129	um	Spot	Position	19	1003337591	3801213		-1184.61	1908.92	16.6966	um	Spot	Position	27	1003698332	4453876		-637.581	2698.61	-15.3736	um	Spot	Position	8	1000002697	99059		160.049	2318.93	16.5238	um	Spot	Position	9	1000020619	178634		-719.317	3043.29	-20	um	Spot	Position	8	1000003585	131552
	1577.8	3057.5	-20	um	Spot	Position	19	1003337788	3801416		-1035.07	1941.63	12.2434	um	Spot	Position	27	1003698519	4454035		-520.552	2729.14	-14.8723	um	Spot	Position	8	1000003014	99355		118.86	2196.93	-10.9458	um	Spot	Position	10	1000000343	180717		-727.685	3052.01	-20	um	Spot	Position	8	1000003537	131563
	1587.47	3096.09	-20	um	Spot	Position	19	1003337867	3801474		-957.626	1928.73	15.2723	um	Spot	Position	27	1003698908	4454377		-490.889	2707.03	-7.61685	um	Spot	Position	8	1000003124	99460		116.61	2142.67	-9.09671	um	Spot	Position	10	1000000303	180737		-714.624	3008.52	-16.8408	um	Spot	Position	8	1000003594	131616
	1699.24	3093.43	-20	um	Spot	Position	19	1003338332	3801882		-1586.82	1730.85	-15.8802	um	Spot	Position	28	1003669241	4454841		-410.356	2694.82	-17.3893	um	Spot	Position	8	1000003279	99622		181.936	2151.46	-20	um	Spot	Position	10	1000000431	180861		-727.805	3043.83	-15.8113	um	Spot	Position	8	1000003607	131626
	1694.51	3108.95	-11.7306	um	Spot	Position	19	1003338453	3802074		-1527.22	1736.62	-15.0524	um	Spot	Position	28	1003669267	4454865		-461.489	2691.04	-14.3811	um	Spot	Position	8	1000003310	99654		292.162	2149.62	-16.2586	um	Spot	Position	10	1000000922	181375		-718.819	3002.25	-6.61036	um	Spot	Position	8	1000003715	131749
	1668.17	3056.5	-9.79891	um	Spot	Position	19	1003338466	3802101		-1474.13	1771.81	-19.1239	um	Spot	Position	28	1003669703	4455305		-448.988	2707.09	-6.70046	um	Spot	Position	8	1000003422	99750		346.902	2187.27	-20	um	Spot	Position	10	1000001182	181623		-701.615	3005.11	-7.34202	um	Spot	Position	8	1000003716	131751
	1670.38	3101.27	-5.79183	um	Spot	Position	19	1003338520	3802192		-1298.48	1784.92	-15.3099	um	Spot	Position	28	1003670878	4456480		-330.454	2743.47	-20	um	Spot	Position	8	1000003531	99873		359.298	2135.01	-15.8612	um	Spot	Position	10	1000001231	181684		-697.335	3061.44	-6.02397	um	Spot	Position	8	1000003728	131777
	1874.26	3108.24	-15.7822	um	Spot	Position	19	1003339218	3802892		-1204.25	1752.81	-6.05048	um	Spot	Position	28	1003671649	4457235		-386.107	2725.75	-18.8028	um	Spot	Position	8	1000003550	99889		344.498	2173.85	-15.6847	um	Spot	Position	10	1000001246	181689		-571.192	3046.82	-20	um	Spot	Position	8	1000003825	131877
	1852.03	3121.38	-13.1323	um	Spot	Position	19	1003339265	3802950		-953.78	1765.46	-20	um	Spot	Position	28	1003672837	4458478		-352.417	2736.51	-18.4957	um	Spot	Position	8	1000003556	99891		332.436	2177.59	-15.0183	um	Spot	Position	10	1000001268	181698		-631.022	3074.82	-20	um	Spot	Position	8	1000003861	131916
	1921.93	3066.54	-20	um	Spot	Position	19	1003339501	3803192		-1289.07	1824.38	-9.68593	um	Spot	Position	28	1003675036	4460743		-375.04	2715.19	-12.761	um	Spot	Position	8	1000003603	99932		313.855	2149.91	-14.3744	um	Spot	Position	10	1000001261	181710		-577.777	3041.87	-18.9743	um	Spot	Position	8	1000003882	131926
	1935.5	3067.32	-6.33759	um	Spot	Position	19	1003339886	3803608		-1208.1	1804.95	-16.1318	um	Spot	Position	28	1003675410	4461071		-333.227	2732.11	-11.2493	um	Spot	Position	8	1000003624	99953		367.94	2132.3	-8.13942	um	Spot	Position	10	1000001352	181787		-610.41	3040.82	-13.8508	um	Spot	Position	8	1000003925	131969
	2033.37	3117.45	-20	um	Spot	Position	19	1003340085	3803784		-959.44	1833.09	-7.85848	um	Spot	Position	28	1003677054	4462785		-348.849	2703.35	-6.53554	um	Spot	Position	8	1000003671	99995		399.86	2199.78	-20	um	Spot	Position	10	1000001544	181976		-543.983	3072.78	-16.6716	um	Spot	Position	8	1000004236	132263
	2016.19	3128.81	-8.86815	um	Spot	Position	19	1003340213	3803962		-1548.27	1946.11	-20	um	Spot	Position	28	1004161510	4463032		-367.011	2685.86	-5.64074	um	Spot	Position	8	1000003699	100009		450.243	2194.78	-14.9383	um	Spot	Position	10	1000001606	182049		-506.142	3068.2	-15.2314	um	Spot	Position	8	1000046887	132290
	2119.49	3085.06	-18.0738	um	Spot	Position	19	1003340445	3804194		-1257.75	1897.84	-5.28687	um	Spot	Position	28	1003679732	4465447		-259.378	2751.85	-20	um	Spot	Position	8	1000003821	100126		396.287	2158.07	-13.313	um	Spot	Position	10	1000001636	182073		-555.957	3042.71	-13.5666	um	Spot	Position	8	1000004268	132305
	2128.91	3087.58	-14.8977	um	Spot	Position	19	1003340497	3804230		-1158.21	1930.72	-14.8221	um	Spot	Position	28	1003679999	4465733		-304.813	2693.41	-11.269	um	Spot	Position	8	1000003899	100214		450.715	2208.24	-8.17062	um	Spot	Position	10	1000001739	182149		-562.13	3078.1	-7.11088	um	Spot	Position	8	1000004363	132419
	1718.05	2900.7	-0.306652	um	Spot	Position	19	1003341983	3805762		-1144.6	1940.24	-6.92476	um	Spot	Position	28	1003680215	4465906		-264.698	2707.06	-11.189	um	Spot	Position	8	1000003913	100217		432.713	2209.38	-6.27869	um	Spot	Position	10	1000001751	182185		-475.952	3035.46	-17.8507	um	Spot	Position	8	1000004529	132579
	1758.29	2896.49	2.39764	um	Spot	Position	19	1003342039	3805804		-1055.95	1889.29	-16.7369	um	Spot	Position	28	1003680411	4466139		-192.149	2684.17	-20	um	Spot	Position	8	1000003978	100287		553.442	2170.87	-18.0705	um	Spot	Position	10	1000001926	182364		-482.373	3032.7	-13.6781	um	Spot	Position	8	1000004571	132614
	1830.81	2942.53	4.16626	um	Spot	Position	19	1003342513	3806301		-959.14	1919.82	-20	um	Spot	Position	28	1003680762	4466524		-225.928	2704.96	-20	um	Spot	Position	8	1000004000	100313		554.557	2135.7	-14.8161	um	Spot	Position	10	1000001991	182392		-465.573	3063.57	-11.3888	um	Spot	Position	8	1000004593	132654
	2040.97	2929.96	10.9981	um	Spot	Position	19	1003343515	3807317		-1578.48	1719.89	-1.50356	um	Spot	Position	28	1003681205	4466954		-181.659	2720.12	-20	um	Spot	Position	8	1000004017	100330		561.091	2154.88	-14.2887	um	Spot	Position	10	1000002398	182419		-388.645	3065.4	-5.23982	um	Spot	Position	8	1000004969	133037
	2141.08	2943.59	4.66862	um	Spot	Position	19	1003344200	3807959		-1527.47	1717.09	1.17377	um	Spot	Position	28	1003681266	4467016		-170.353	2745.18	-20	um	Spot	Position	8	1000004057	100363		479.789	2200.87	-9.60075	um	Spot	Position	10	1000002068	182516		-273.396	3049.35	-20	um	Spot	Position	8	1000005094	133119
	1768.06	3011.22	5.59909	um	Spot	Position	19	1003345409	3809223		-1551.2	1738.32	6.121	um	Spot	Position	28	1003681369	4467107		-160.125	2754.03	-20	um	Spot	Position	8	1000004051	100370		566.95	2170.19	-12.1654	um	Spot	Position	10	1000002423	182846		-301.437	3059.02	-18.1796	um	Spot	Position	8	1000005100	133164
	1865.01	2993.67	8.86433	um	Spot	Position	19	1003345910	3809669		-1463.78	1738.84	8.39132	um	Spot	Position	28	1003681802	4467561		-202.624	2678.91	-15.0378	um	Spot	Position	8	1000004081	100394		617.203	2169.8	-4.60619	um	Spot	Position	10	1000002519	182944		-293.6	3065.63	-15.6498	um	Spot	Position	8	1000005148	133183
	1815.51	2994.57	9.35033	um	Spot	Position	19	1003345890	3809670		-1463.55	1733.62	11.1449	um	Spot	Position	28	1003681880	4467636		-187.139	2748.11	-12.6956	um	Spot	Position	8	1000004119	100431		655.881	2203.84	-20	um	Spot	Position	10	1000002653	183068		-303.027	2998.14	-15.1663	um	Spot	Position	8	1000005158	133185
	1828.87	3033.03	8.59464	um	Spot	Position	19	1003345901	3809683		-1289.12	1781.29	7.62804	um	Spot	Position	28	1003682662	4468446		-191.183	2693.51	-10.4255	um	Spot	Position	8	1000004136	100461		700.726	2169.72	-18.9439	um	Spot	Position	10	1000002601	183080		-252.407	3012.87	-12.876	um	Spot	Position	8	1000005173	133214
	2046.99	3022.47	-1.47575	um	Spot	Position	19	1003346815	3810655		-1021.33	1757.77	-4.36512	um	Spot	Position	28	1003684175	4469882		-207.814	2742.93	-4.71229	um	Spot	Position	8	1000004220	100535		660.259	2179.4	-16.6677	um	Spot	Position	10	1000002724	183098		-314.944	3031.89	-13.2657	um	Spot	Position	8	1000005187	133217
	1793.15	3092.19	3.80724	um	Spot	Position	19	1003348509	3812432		-1460.83	1800.72	1.63566	um	Spot	Position	28	1003685104	4470846		-782.656	2766.84	-20	um	Spot	Position	8	1000004236	100548		662.954	2174.35	-6.96072	um	Spot	Position	10	1000002831	183268		-284.043	3061.09	-8.58423	um	Spot	Position	8	1000005229	133246
	1827.27	3083.48	10.8134	um	Spot	Position	19	1003349041	3813003		-1096.56	1823.41	3.87234	um	Spot	Position	28	1003687171	4472903		-754.948	2791.42	-20	um	Spot	Position	8	1000004272	100578		678.169	2207.02	-5.49025	um	Spot	Position	10	1000002871	183301		-248.217	3036.25	-8.45869	um	Spot	Position	8	1000005238	133257
	1922.58	3129.85	6.88262	um	Spot	Position	19	1003349381	3813355		-1555.77	1901.78	8.08632	um	Spot	Position	28	1003688037	4473770		-709.425	2785.42	-20	um	Spot	Position	8	1000004574	100872		138.692	2242.89	-12.2056	um	Spot	Position	10	1000003093	183548		-870.87	3105.82	-20	um	Spot	Position	8	1000005317	133341
	2040.37	3127.14	-0.934324	um	Spot	Position	19	1003349594	3813555		-1437.72	1919.34	-3.88254	um	Spot	Position	28	1003688508	4474220		-725.937	2821.81	-18.1924	um	Spot	Position	8	1000004630	100936		64.3156	2249.35	-10.3042	um	Spot	Position	10	1000003140	183579		-859.634	3101.38	-13.7733	um	Spot	Position	8	1000005445	133480
	2030.55	3124.22	2.64857	um	Spot	Position	19	1003349686	3813646		-1284.05	1945.01	-1.24335	um	Spot	Position	28	1003689001	4474729		-672.123	2803.65	-15.7622	um	Spot	Position	8	1000004640	100946		135.405	2275.58	-4.83405	um	Spot	Position	10	1000003207	183658		-872.783	3120.36	-7.6533	um	Spot	Position	8	1000005546	133609
	1865.97	2956.31	11.6732	um	Spot	Position	19	1003351705	3815689		-1119.49	1916.93	10.1703	um	Spot	Position	28	1003698184	4475755		-699.305	2779.35	-13.7493	um	Spot	Position	8	1000004657	100968		157.842	2240.15	-14.2744	um	Spot	Position	10	1000183893	183893		-680.973	3094.07	-20	um	Spot	Position	8	1000005988	134034
	1895.1	2914.75	16.3562	um	Spot	Position	19	1003352126	3816117		-1070.13	1909.77	10.2817	um	Spot	Position	28	1003690412	4476161		-605.952	2768.45	-10.9081	um	Spot	Position	8	1000004984	101279		282.651	2285.74	-12.3287	um	Spot	Position	10	1000003784	184303		-719.362	3131.22	-20	um	Spot	Position	8	1000006093	134084
	2095.06	2962.1	15.5849	um	Spot	Position	19	1003352834	3816799		-1590.37	1720	15.0615	um	Spot	Position	28	1003690855	4476648		-583.369	2815.82	-10.5446	um	Spot	Position	8	1000004990	101293		249.365	2219.01	-5.79651	um	Spot	Position	10	1000003904	184403		-672.56	3104.43	-15.8435	um	Spot	Position	8	1000006109	134134
	1623.9	3036.03	16.5874	um	Spot	Position	19	1003353519	3817510		-1527.58	1784.99	15.873	um	Spot	Position	28	1003690912	4476703		-616.711	2780.53	-9.42208	um	Spot	Position	8	1000005014	101322		361.668	2259.96	-20	um	Spot	Position	10	1000004021	184524		-728.756	3156.73	-8.70926	um	Spot	Position	8	1000006207	134234
	1769.68	3050.93	16.5097	um	Spot	Position	19	1003354157	3818160		-997.318	1791.95	15.1646	um	Spot	Position	28	1003693452	4479247		-493.529	2761.05	-20	um	Spot	Position	8	1000037350	101398		366.022	2233.83	-8.13917	um	Spot	Position	10	1000004226	184734		-655.725	3150.49	-5.0676	um	Spot	Position	8	1000006252	134294
	1919.59	3014.88	15.0818	um	Spot	Position	19	1003354721	3818709		-1413.38	1816.56	11.8412	um	Spot	Position	28	1003694368	4480173		-496.834	2783.67	-16.675	um	Spot	Position	8	1000005212	101517		388.929	2281.56	-4.561	um	Spot	Position	10	1000004278	184804		-662.031	3158.4	-4.7881	um	Spot	Position	8	1000006254	134296
	1565.48	3110.26	11.6533	um	Spot	Position	19	1003355869	3819908		-1145.34	1862.3	13.5503	um	Spot	Position	28	1003695415	4481250		-559.771	2821.76	-13.0237	um	Spot	Position	8	1000005262	101576		461.507	2252.97	-20	um	Spot	Position	10	1000004359	184877		-571.209	3099.4	-20	um	Spot	Position	8	1000006291	134326
	1746.13	3075.03	16.013	um	Spot	Position	19	1003356640	3820649		-1538.9	1898.12	16.179	um	Spot	Position	28	1003696485	4482309		-508.47	2830.81	-11.3514	um	Spot	Position	8	1000005277	101605		400.71	2260.36	-20	um	Spot	Position	10	1000004374	184884		-610.48	3107.74	-20	um	Spot	Position	8	1000006300	134335
	1836.7	3120.74	16.5388	um	Spot	Position	19	1003383911	3821006		-1522.47	1937.9	16.6593	um	Spot	Position	28	1003696525	4482336		-566.501	2822.38	-10.0644	um	Spot	Position	8	1000005304	101618		404.325	2275.28	-20	um	Spot	Position	10	1000004392	184905		-626.237	3088.81	-11.7495	um	Spot	Position	8	1000006492	134506
	2087.56	3104.54	16.4048	um	Spot	Position	19	1003357907	3821883		-1473.97	1911.87	16.6248	um	Spot	Position	28	1003696887	4482681		-497.764	2834.69	-9.5583	um	Spot	Position	8	1000005322	101621		396.436	2260.31	-13.9415	um	Spot	Position	10	1000004483	185009		-600.611	3093.45	-11.351	um	Spot	Position	8	1000006493	134518
	1618.62	2905.08	-20	um	Spot	Position	20	1003331502	3822410		-1194.11	1911.8	13.0043	um	Spot	Position	28	1003697859	4483636		-550.456	2777.51	-8.55551	um	Spot	Position	8	1000005326	101628		422.796	2265.51	-13.4621	um	Spot	Position	10	1000004514	185023		-549.15	3154.87	-20	um	Spot	Position	8	1000006711	134740
	1622.84	2942.8	-16.8756	um	Spot	Position	20	1003331644	3822553		-1184.5	1908.94	16.6948	um	Spot	Position	28	1003698332	4484133		-478.812	2769.6	-20	um	Spot	Position	8	1000005396	101692		532.119	2248.75	-20	um	Spot	Position	10	1000004730	185224		-447.099	3151.84	-17.2136	um	Spot	Position	8	1000007026	135079
	1653.02	2922.53	-20	um	Spot	Position	20	1003331986	3822919		-1034.98	1941.63	12.2383	um	Spot	Position	28	1003698519	4484293		-453.342	2770.99	-20	um	Spot	Position	8	1000005398	101694		684.406	2259	-9.93347	um	Spot	Position	10	1000005738	186242		-460.248	3087.86	-10.8225	um	Spot	Position	8	1000007089	135143
	1712.97	2917.33	-5.00269	um	Spot	Position	20	1003332353	3823314		-957.683	1928.89	15.114	um	Spot	Position	28	1003698908	4484643		-415.857	2789.42	-20	um	Spot	Position	8	1000005423	101715		656.495	2263.82	-7.2639	um	Spot	Position	10	1000005739	186293		-480.168	3114.7	-6.06422	um	Spot	Position	8	1000007158	135215
	1742.98	2895.95	-8.3091	um	Spot	Position	20	1003332726	3823705		-1586.81	1730.89	-15.7194	um	Spot	Position	29	1003669241	4485121		-437.919	2814.43	-14.0394	um	Spot	Position	8	1000005511	101786		651.296	2285.3	-4.8355	um	Spot	Position	10	1000005809	186327		-311.934	3150.26	-20	um	Spot	Position	8	1000007633	135704
	1820.16	2897.58	-9.73021	um	Spot	Position	20	1003333108	3824100		-1527.23	1736.64	-14.7987	um	Spot	Position	29	1003669267	4485138		-352.196	2810.74	-20	um	Spot	Position	8	1000005708	101989		90.3642	2368.2	-13.6102	um	Spot	Position	10	1000006002	186536		-251.85	3151.42	-20	um	Spot	Position	8	1000007635	135709
	1983.68	2904	-14.1427	um	Spot	Position	20	1003333828	3824859		-1474.08	1771.81	-19.1705	um	Spot	Position	29	1003669703	4485613		-346.759	2813.55	-20	um	Spot	Position	8	1000005713	101995		129.863	2308.1	-13.0796	um	Spot	Position	10	1000006006	186543		-305.949	3128.73	-19.1983	um	Spot	Position	8	1000007651	135723
	1963.34	2931.61	-8.14862	um	Spot	Position	20	1003333553	3824963		-1298.48	1784.92	-15.2004	um	Spot	Position	29	1003670878	4486766		-386.185	2830.75	-18.0123	um	Spot	Position	8	1000005750	102021		143.305	2340.2	-5.96916	um	Spot	Position	10	1000006102	186658		-278.144	3116.34	-12.3809	um	Spot	Position	8	1000007709	135778
	2082.89	2918.38	-20	um	Spot	Position	20	1003334067	3825110		-1204.3	1752.82	-6.05593	um	Spot	Position	29	1003671649	4487516		-382.271	2777.34	-14.7607	um	Spot	Position	8	1000005769	102052		163.493	2357.07	-19.1496	um	Spot	Position	10	1000006261	186834		-242.275	3093.25	-10.427	um	Spot	Position	8	1000007718	135793
	2073.63	2937.18	-20	um	Spot	Position	20	1003334088	3825142		-953.705	1765.55	-20	um	Spot	Position	29	1003672837	4488760		-392.01	2836.01	-15.4882	um	Spot	Position	8	1000005765	102057		266.905	2343.31	-20	um	Spot	Position	10	1000006587	187132		-895.27	2966.9	-3.86509	um	Spot	Position	8	1000000317	135872
	2105.34	2965.87	-20	um	Spot	Position	20	1003334141	3825189		-1021.44	1758.15	-4.5906	um	Spot	Position	29	1003684175	4489091		-298.302	2814	-17.8981	um	Spot	Position	8	1000006022	102282		261.379	2365.5	-11.5892	um	Spot	Position	10	1000006760	187294		-861.195	2969.75	-3.60962	um	Spot	Position	8	1000007807	135873
	1597.28	3025.74	-20	um	Spot	Position	20	1003633666	3825904		-1289.04	1824.43	-9.613	um	Spot	Position	29	1003675036	4490968		-305.87	2766.25	-12.1185	um	Spot	Position	8	1000006076	102342		242.159	2359.18	-8.70298	um	Spot	Position	10	1000006808	187342		-828.495	2941.71	-2.52317	um	Spot	Position	8	1000007814	135879
	1636.78	3013.1	-17.0319	um	Spot	Position	20	1003335268	3826414		-1208.09	1804.86	-15.9951	um	Spot	Position	29	1003675410	4491335		-275.828	2759.52	-11.1438	um	Spot	Position	8	1000006084	102358		326.565	2317.89	-20	um	Spot	Position	10	1000006935	187461		-869.975	2993.19	11.0945	um	Spot	Position	8	1000008102	136167
	1699.54	3017.39	-12.8113	um	Spot	Position	20	1003335339	3826491		-959.417	1833.09	-7.82387	um	Spot	Position	29	1003677054	4493024		-261.69	2787.04	-4.62433	um	Spot	Position	8	1000006174	102454		335.416	2369.04	-20	um	Spot	Position	10	1000007021	187557		-776.228	2949.56	-1.62256	um	Spot	Position	8	1000008148	136200
	1748.36	3011.36	-17.3231	um	Spot	Position	20	1003335653	3826834		-1548.41	1946.44	-20	um	Spot	Position	29	1004161510	4493265		-175.01	2792.69	-20	um	Spot	Position	8	1000070570	102507		514.944	2332.77	-15.8635	um	Spot	Position	10	1000007813	188328		-709.517	2965.23	-1.02333	um	Spot	Position	8	1000008442	136492
	1771.88	2991.43	-13.508	um	Spot	Position	20	1003335694	3826864		-1257.82	1897.86	-5.36619	um	Spot	Position	29	1003679732	4495678		-183.879	2823.12	-20	um	Spot	Position	8	1000006245	102531		561.187	2348.04	-11.9893	um	Spot	Position	10	1000007868	188390		-673.952	2961.75	3.17269	um	Spot	Position	8	1000008470	136559
	1849.22	3006.33	-20	um	Spot	Position	20	1003335926	3827109		-1158.22	1930.74	-14.8103	um	Spot	Position	29	1003679999	4495950		-226.269	2802.48	-11.6155	um	Spot	Position	8	1000006302	102595		518.009	2360.51	-11.3497	um	Spot	Position	10	1000007871	188406		-692.813	2964.83	6.39573	um	Spot	Position	8	1000008533	136607
	1827.65	2985.5	-13.6352	um	Spot	Position	20	1003336096	3827262		-1144.62	1940.24	-6.82077	um	Spot	Position	29	1003680215	4496126		-181.501	2772.14	-10.5737	um	Spot	Position	8	1000006305	102607		491.87	2359.07	-6.34616	um	Spot	Position	10	1000007967	188481		-660.922	2934.52	6.96252	um	Spot	Position	8	1000008544	136618
	1918.02	3021.45	-13.5047	um	Spot	Position	20	1003336487	3827666		-1056.07	1888.92	-16.7641	um	Spot	Position	29	1003680411	4496331		-809.847	2629.01	-3.49512	um	Spot	Position	8	1000006385	102685		599.622	2314.85	-14.3774	um	Spot	Position	10	1000008205	188716		-730.102	2951.88	6.82451	um	Spot	Position	8	1000008548	136619
	2037.16	3030.25	-20	um	Spot	Position	20	1003336785	3827972		-959.036	1919.87	-20	um	Spot	Position	29	1003680762	4496706		-609.599	2608.83	-2.58684	um	Spot	Position	8	1000006852	103089		607.278	2302.82	-11.1511	um	Spot	Position	10	1000008260	188768		-630.309	2966.44	1.95636	um	Spot	Position	8	1000008722	136799
	2003.11	3042.55	-8.86881	um	Spot	Position	20	1003336975	3828159		-1578.27	1719.84	-1.47355	um	Spot	Position	29	1003681205	4497177		-522.262	2656.83	-3.12035	um	Spot	Position	8	1000007122	103380		642.893	2372.65	-6.31193	um	Spot	Position	10	1000121260	188882		-512.45	2939.32	-3.31085	um	Spot	Position	8	1000008939	137021
	2169.72	3042.69	-18.1024	um	Spot	Position	20	1003337591	3828802		-1527.47	1717.12	1.21448	um	Spot	Position	29	1003681266	4497216		-412.996	2634.27	9.499	um	Spot	Position	8	1000007595	103851		668.002	2340.87	-8.28432	um	Spot	Position	10	1000008695	189229		-501.363	2987.5	-0.549994	um	Spot	Position	8	1000008994	137058
	1577.78	3057.26	-20	um	Spot	Position	20	1003337788	3828998		-1551.17	1738.37	6.11306	um	Spot	Position	29	1003681369	4497322		-461.327	2614.62	10.3339	um	Spot	Position	8	1000007593	103863		701.609	2354.25	-6.87445	um	Spot	Position	10	1000008734	189243		-532.04	2936.1	0.464455	um	Spot	Position	8	1000009001	137067
	1587.51	3096.1	-20	um	Spot	Position	20	1003337867	3829057		-1463.77	1738.81	8.41033	um	Spot	Position	29	1003681802	4497765		-452.464	2667.11	10.3686	um	Spot	Position	8	1000007603	103871		84.3773	2162.58	2.22959	um	Spot	Position	10	1000008823	189370		-514.969	2924.49	9.2539	um	Spot	Position	8	1000009159	137228
	1699.2	3093.4	-20	um	Spot	Position	20	1003338332	3829472		-1463.56	1733.63	11.087	um	Spot	Position	29	1003681880	4497837		-329.327	2624.15	-3.32421	um	Spot	Position	8	1000007648	103896		112.473	2141.38	3.01341	um	Spot	Position	10	1000008797	189382		-447.721	2958.83	7.13685	um	Spot	Position	8	1000009440	137506
	1694.41	3108.92	-11.7083	um	Spot	Position	20	1003338453	3829633		-1289.04	1781.24	7.60856	um	Spot	Position	29	1003682662	4498624		-325.84	2659.15	10.2943	um	Spot	Position	8	1000007834	104074		216.388	2175.74	-4.13862	um	Spot	Position	10	1000008980	189536		-274.32	2917.94	-3.29312	um	Spot	Position	8	1000009860	137945
	1668.23	3056.47	-9.64753	um	Spot	Position	20	1003338466	3829663		-1460.84	1800.77	1.57967	um	Spot	Position	29	1003685104	4500981		-348.635	2590.95	11.4069	um	Spot	Position	8	1000007838	104076		206.205	2153.78	4.28906	um	Spot	Position	10	1000009106	189679		-310.457	2946.71	4.36466	um	Spot	Position	8	1000009940	138025
	1670.34	3101.29	-5.73683	um	Spot	Position	20	1003338520	3829759		-1096.68	1823.45	3.82502	um	Spot	Position	29	1003687171	4503042		-223.852	2639.19	-1.26942	um	Spot	Position	8	1000008082	104326		216.26	2188.24	7.76711	um	Spot	Position	10	1000009218	189767		-244.866	2916.28	6.39046	um	Spot	Position	8	1000009964	138047
	1874.31	3108.21	-15.8099	um	Spot	Position	20	1003339218	3830474		-1555.78	1901.8	8.01929	um	Spot	Position	29	1003688037	4503931		-235.236	2636.27	5.7571	um	Spot	Position	8	1000008151	104416		297.689	2191.31	2.89768	um	Spot	Position	10	1000009409	189961		-257.452	2925.99	9.69989	um	Spot	Position	8	1000010026	138107
	1852.03	3121.29	-13.0366	um	Spot	Position	20	1003339265	3830534		-1437.71	1919.35	-3.89492	um	Spot	Position	29	1003688508	4504408		-230.184	2646.37	11.1476	um	Spot	Position	8	1000008227	104481		303.6	2168.74	11.3273	um	Spot	Position	10	1000009554	190113		-292.672	2949.54	10.2419	um	Spot	Position	8	1000010013	138110
	1922.08	3066.52	-20	um	Spot	Position	20	1003339501	3830760		-1283.99	1944.99	-1.16894	um	Spot	Position	29	1003689001	4504911		-774.824	2683.32	-1.35614	um	Spot	Position	8	1000008267	104518		341.019	2200.42	-4.13001	um	Spot	Position	10	1000009582	190134		-850.669	3005.7	7.15874	um	Spot	Position	8	1000010233	138379
	1935.49	3067.32	-6.38956	um	Spot	Position	20	1003339886	3831170		-1119.52	1916.97	10.1305	um	Spot	Position	29	1003698184	4505920		-797.77	2728.93	-1.1511	um	Spot	Position	8	1000008289	104529		366.061	2182.92	-2.81546	um	Spot	Position	10	1000032197	190148		-900.148	3078.82	9.01548	um	Spot	Position	8	1000010288	138435
	2033.37	3117.45	-19.4593	um	Spot	Position	20	1003340085	3831366		-1070.15	1909.72	10.3117	um	Spot	Position	29	1003690412	4506319		-772.243	2742.95	0.949196	um	Spot	Position	8	1000008316	104565		349.714	2160.15	7.07955	um	Spot	Position	10	1000009755	190353		-777.736	3019.49	-3.08489	um	Spot	Position	8	1000010354	138493
	2016.21	3128.86	-8.82692	um	Spot	Position	20	1003340213	3831518		-1590.4	1719.98	15.0915	um	Spot	Position	29	1003690855	4506762		-738.918	2736.1	1.69597	um	Spot	Position	8	1000008325	104576		422.356	2148.98	-2.58516	um	Spot	Position	10	1000009935	190467		-783.624	3029.97	6.94085	um	Spot	Position	8	1000010554	138700
	2119.58	3085.06	-18.7846	um	Spot	Position	20	1003340445	3831753		-1527.58	1785.02	15.9073	um	Spot	Position	29	1003690912	4506813		-762.16	2742.03	6.66028	um	Spot	Position	8	1000008392	104644		462.352	2176.96	-1.14167	um	Spot	Position	10	1000009943	190515		-665.222	3039.85	-1.67084	um	Spot	Position	8	1000010721	138830
	2128.91	3087.64	-14.9091	um	Spot	Position	20	1003340497	3831795		-997.394	1792	15.1145	um	Spot	Position	29	1003693452	4509246		-623.017	2713.46	5.24741	um	Spot	Position	8	1000008802	105040		472.072	2199.5	5.09929	um	Spot	Position	10	1000010010	190617		-671.552	3040.45	-0.896358	um	Spot	Position	8	1000010705	138843
	1717.94	2900.69	-0.418949	um	Spot	Position	20	1003341983	3833347		-1413.36	1816.55	11.8165	um	Spot	Position	29	1003694368	4510118		-606.2	2681.26	8.27279	um	Spot	Position	8	1000008848	105092		442.197	2178.65	8.73469	um	Spot	Position	10	1000010079	190699		-698.149	3040.11	9.53632	um	Spot	Position	8	1000010878	139028
	1758.12	2896.55	2.39549	um	Spot	Position	20	1003342039	3833400		-1145.3	1862.3	13.6942	um	Spot	Position	29	1003695415	4511177		-487.887	2681.47	-2.62003	um	Spot	Position	8	1000008909	105158		436.548	2144.36	9.93085	um	Spot	Position	10	1000010087	190709		-689.821	3076.96	9.53565	um	Spot	Position	8	1000010856	139035
	1830.88	2942.58	4.19955	um	Spot	Position	20	1003342513	3833884		-1538.97	1898.12	16.0649	um	Spot	Position	29	1003696485	4512186		-538.376	2732.29	0.385653	um	Spot	Position	8	1000008960	105197		544.838	2143.47	-4.29505	um	Spot	Position	10	1000010173	190762		-584.579	3008.75	-1.89081	um	Spot	Position	8	1000010954	139092
	2040.97	2929.95	10.9746	um	Spot	Position	20	1003343515	3834909		-1522.44	1937.97	16.6586	um	Spot	Position	29	1003696525	4512215		-535.219	2740.76	0.853083	um	Spot	Position	8	1000008961	105209		524.016	2162.88	-3.69151	um	Spot	Position	10	1000002161	190767		-581.38	3051.57	3.61922	um	Spot	Position	8	1000011067	139216
	2141.03	2943.57	4.6541	um	Spot	Position	20	1003344200	3835555		-1473.88	1911.87	16.6149	um	Spot	Position	29	1003696887	4512544		-545.553	2695.67	3.2998	um	Spot	Position	8	1000008980	105227		561.28	2182.76	7.68313	um	Spot	Position	10	1000010413	191045		-542.305	3075.44	-0.309532	um	Spot	Position	8	1000011333	139467
	1768.13	3011.14	5.71844	um	Spot	Position	20	1003345409	3836845		-1194.12	1911.79	12.9038	um	Spot	Position	29	1003697859	4513494		-464.565	2740.31	9.43299	um	Spot	Position	8	1000009295	105566		607.121	2170.64	-3.16953	um	Spot	Position	10	1000010539	191112		-531.778	3060.68	2.53327	um	Spot	Position	8	1000011387	139525
	1767.03	3012.02	9.54566	um	Spot	Position	20	1003836955	3836955		-1184.44	1908.96	16.6123	um	Spot	Position	29	1003698332	4513976		-392.973	2676.04	8.57776	um	Spot	Position	8	1000009534	105812		561.557	2180.24	6.13153	um	Spot	Position	10	1000010386	191278		-409.314	3062.86	-3.65918	um	Spot	Position	8	1000004703	139691
	1865.07	2993.62	8.8921	um	Spot	Position	20	1003345910	3837316		-1034.98	1941.62	12.286	um	Spot	Position	29	1003698519	4514150		-316.215	2734.8	-3.99493	um	Spot	Position	8	1000009572	105848		604.891	2163.57	8.88554	um	Spot	Position	10	1000010741	191322		-445.117	3041.5	8.08589	um	Spot	Position	8	1000011776	139899
	1815.5	2994.61	9.33787	um	Spot	Position	20	1003345890	3837317		-957.659	1928.94	14.9219	um	Spot	Position	29	1003698908	4514528		-259.521	2679.95	-3.24511	um	Spot	Position	8	1000009575	105856		694.707	2161.33	10.3526	um	Spot	Position	10	1000011055	191634		-447.131	3047.34	7.56623	um	Spot	Position	8	1000011777	139902
	1828.89	3033.07	8.6114	um	Spot	Position	20	1003345901	3837328		-1586.85	1730.88	-15.7341	um	Spot	Position	30	1003669241	4514978		-288.642	2741.11	-2.9344	um	Spot	Position	8	1000009586	105865		226.34	2260.58	-2.60536	um	Spot	Position	10	1000011436	192060		-436.532	3065.85	8.80104	um	Spot	Position	8	1000011835	139916
	2046.98	3022.46	-1.46866	um	Spot	Position	20	1003346815	3838264		-1527.26	1736.54	-14.8584	um	Spot	Position	30	1003669267	4514998		-274.607	2683.09	-0.180006	um	Spot	Position	8	1000009603	105883		208.646	2281.39	-1.80725	um	Spot	Position	10	1000011443	192081		-385.735	3055.38	11.1625	um	Spot	Position	8	1000012118	140239
	1565.47	3110.3	11.3706	um	Spot	Position	20	1003355869	3839358		-1474	1771.79	-18.4603	um	Spot	Position	30	1003669703	4515458		-266.588	2687.07	5.08996	um	Spot	Position	8	1000009630	105917		180.93	2290.26	7.02009	um	Spot	Position	10	1000011621	192245		-305.859	3015.6	-3.19032	um	Spot	Position	8	1000012142	140260
	1793.22	3092.19	3.76371	um	Spot	Position	20	1003348509	3839980		-1298.48	1784.93	-15.234	um	Spot	Position	30	1003670878	4516606		-175.499	2718.71	-3.83467	um	Spot	Position	8	1000009700	105993		187.804	2255.17	8.482	um	Spot	Position	10	1000011649	192256		-310.765	3003.83	6.92168	um	Spot	Position	8	1000012280	140401
	1827.17	3083.4	10.9061	um	Spot	Position	20	1003349041	3840558		-1204.28	1752.83	-6.04429	um	Spot	Position	30	1003671649	4517356		-160.537	2685.91	8.34941	um	Spot	Position	8	1000009839	106121		190.386	2265.11	8.12576	um	Spot	Position	10	1000011634	192261		-276.715	3023.77	6.6898	um	Spot	Position	8	1000012301	140408
	1922.57	3129.79	6.88781	um	Spot	Position	20	1003349381	3840907		-953.68	1765.48	-20	um	Spot	Position	30	1003672837	4518575		-754.485	2763.42	-1.56168	um	Spot	Position	8	1000009939	106197		164.668	2236.01	9.09027	um	Spot	Position	10	1000011644	192276		-880.779	3140.22	-2.75089	um	Spot	Position	8	1000012428	140516
	2040.43	3127.17	-0.950668	um	Spot	Position	20	1003349594	3841101		-1021.43	1758.21	-4.56692	um	Spot	Position	30	1003684175	4518906		-738.561	2760.39	6.49782	um	Spot	Position	8	1000010027	106283		265.213	2218.49	10.9203	um	Spot	Position	10	1000011956	192604		-829.12	3093.29	10.0936	um	Spot	Position	8	1000012655	140740
	2030.53	3124.21	2.75506	um	Spot	Position	20	1003349686	3841194		-1289.03	1824.46	-9.74616	um	Spot	Position	30	1003675036	4520814		-772.619	2804.16	5.58942	um	Spot	Position	8	1000010017	106296		418.643	2228.31	-2.39339	um	Spot	Position	10	1000012372	192970		-848.375	3133.64	11.099	um	Spot	Position	8	1000012665	140768
	1865.91	2956.3	11.6192	um	Spot	Position	20	1003351705	3843272		-1208.08	1804.86	-15.9795	um	Spot	Position	30	1003675410	4521164		-791.026	2800.83	7.88222	um	Spot	Position	8	1000010047	106324		395.586	2233.37	1.01866	um	Spot	Position	10	1000012427	193028		-757.34	3110.22	1.02781	um	Spot	Position	8	1000012758	140864
	1895.06	2914.71	16.4638	um	Spot	Position	20	1003352126	3843687		-959.396	1833.1	-7.94593	um	Spot	Position	30	1003677054	4522865		-600.197	2777.54	2.512	um	Spot	Position	8	1000010480	106755		453.324	2288.88	1.10139	um	Spot	Position	10	1000012420	193043		-751.63	3129.91	1.70637	um	Spot	Position	8	1000012783	140889
	2095.07	2962.15	15.685	um	Spot	Position	20	1003352834	3844402		-1547.98	1946.19	-20	um	Spot	Position	30	1004161510	4523099		-604.334	2769.5	3.58851	um	Spot	Position	8	1000010497	106767		458.322	2243.46	2.17927	um	Spot	Position	10	1000012430	193051		-746.88	3141.62	3.78247	um	Spot	Position	8	1000012816	140934
	1623.82	3036.05	16.5536	um	Spot	Position	20	1003353519	3845089		-1257.81	1897.88	-5.24679	um	Spot	Position	30	1003679732	4525559		-517.402	2776.93	4.58267	um	Spot	Position	8	1000010770	107032		490.198	2276.81	2.65495	um	Spot	Position	10	1000012765	193370		-776.77	3087.89	4.73161	um	Spot	Position	8	1000012826	140939
	1769.65	3051.02	16.5583	um	Spot	Position	20	1003354157	3845741		-1158.21	1930.74	-14.7981	um	Spot	Position	30	1003679999	4525827		-490.934	2804.41	5.39312	um	Spot	Position	8	1000010776	107036		493.624	2229.66	6.78731	um	Spot	Position	10	1000012825	193443		-670.133	3083.56	7.23509	um	Spot	Position	8	1000013115	141288
	1919.49	3014.95	14.88	um	Spot	Position	20	1003354721	3846276		-1144.6	1940.24	-6.89175	um	Spot	Position	30	1003680215	4526004		-548.205	2762.62	8.74151	um	Spot	Position	8	1000010809	107081		588.596	2219.56	-2.95716	um	Spot	Position	10	1000012926	193561		-580.477	3126.26	10.0648	um	Spot	Position	8	1000013560	141685
	1746.11	3075	15.9132	um	Spot	Position	20	1003356640	3848144		-1056.21	1888.62	-16.7876	um	Spot	Position	30	1003680411	4526223		-553.981	2809.27	10.1563	um	Spot	Position	8	1000010830	107102		589.205	2291.83	0.0375347	um	Spot	Position	10	1000012980	193623		-636.706	3125.21	11.1451	um	Spot	Position	8	1000013574	141705
	1836.66	3120.67	16.4845	um	Spot	Position	20	1003383911	3848436		-959.133	1919.79	-20	um	Spot	Position	30	1003680762	4526602		-543.917	2826.16	10.8107	um	Spot	Position	8	1000010846	107118		587.715	2254.1	5.98306	um	Spot	Position	10	1000013080	193711		-527.162	3136.25	4.42996	um	Spot	Position	8	1000013736	141858
	2087.59	3104.49	16.3392	um	Spot	Position	20	1003357907	3849347		-1577.88	1719.83	-1.45083	um	Spot	Position	30	1003681205	4527042		-408.129	2824.83	3.15732	um	Spot	Position	8	1000010958	107222		137.986	2330.19	-3.97389	um	Spot	Position	10	1000013476	194109		-552.611	3158.5	6.13395	um	Spot	Position	8	1000013768	141902
	1618.84	2905.02	-20	um	Spot	Position	21	1003331502	3849918		-1527.46	1717.1	1.28577	um	Spot	Position	30	1003681266	4527082		-414.738	2797.25	4.91605	um	Spot	Position	8	1000011004	107255		114.884	2343.44	-3.49259	um	Spot	Position	10	1000013498	194135		-295.779	3111.01	-4.14629	um	Spot	Position	8	1000014447	142582
	1622.74	2942.73	-16.6278	um	Spot	Position	21	1003331644	3850064		-1551.1	1738.38	6.12525	um	Spot	Position	30	1003681369	4527181		-439.084	2757.91	7.74793	um	Spot	Position	8	1000011017	107285		85.4346	2324.26	2.40148	um	Spot	Position	10	1000013560	194216		-248.515	3142.16	-2.7894	um	Spot	Position	8	1000014473	142602
	1652.98	2922.52	-20	um	Spot	Position	21	1003331986	3850419		-1463.76	1738.81	8.51506	um	Spot	Position	30	1003681802	4527663		-363.928	2826.65	-0.695808	um	Spot	Position	8	1000011143	107395		99.6103	2344.97	2.95226	um	Spot	Position	10	1000013610	194232		-274.64	3158.83	-2.51366	um	Spot	Position	8	1000014487	142607
	1712.98	2917.24	-4.93245	um	Spot	Position	21	1003332353	3850801		-1463.54	1733.62	11.1422	um	Spot	Position	30	1003681880	4527701		-265.22	2765.85	1.43017	um	Spot	Position	8	1000011405	107650		110.877	2363.05	6.22118	um	Spot	Position	10	1000013642	194286		-274.716	3120.23	1.69259	um	Spot	Position	8	1000014526	142662
	1742.94	2895.91	-8.5007	um	Spot	Position	21	1003332726	3851148		-1288.97	1781.25	7.57662	um	Spot	Position	30	1003682662	4528529		-239.332	2764.1	7.03171	um	Spot	Position	8	1000011471	107713		130.938	2338.22	6.74036	um	Spot	Position	10	1000013652	194299		-251.835	3134.31	9.30816	um	Spot	Position	8	1000014643	142764
	1820.13	2897.5	-9.75844	um	Spot	Position	21	1003333108	3851584		-1460.79	1800.84	1.64073	um	Spot	Position	30	1003685104	4531005		-276.099	2773.69	6.51497	um	Spot	Position	8	1000011463	107716		150.667	2344.47	2.75978	um	Spot	Position	10	1000013835	194487		-287.838	3082.14	9.59441	um	Spot	Position	8	1000014632	142768
	1983.61	2903.97	-14.1307	um	Spot	Position	21	1003333828	3852304		-1096.58	1823.41	3.90286	um	Spot	Position	30	1003687171	4533062		-253.713	2783.32	11.1279	um	Spot	Position	8	1000011522	107765		202.603	2340.07	5.73552	um	Spot	Position	10	1000013874	194534		-716.825	2976.15	16.5931	um	Spot	Position	8	1000015366	143539
	1963.4	2931.67	-8.21271	um	Spot	Position	21	1003333553	3852403		-1555.79	1901.78	8.04449	um	Spot	Position	30	1003688037	4533947		-191.631	2816.5	-1.99006	um	Spot	Position	8	1000011569	107814		219.809	2346.02	11.0793	um	Spot	Position	10	1000013951	194621		-516.08	2933.56	14.4505	um	Spot	Position	8	1000015914	144058
	2082.94	2918.2	-20	um	Spot	Position	21	1003334067	3852548		-1437.73	1919.37	-3.86277	um	Spot	Position	30	1003688508	4534379		-730.002	2613.85	14.5373	um	Spot	Position	8	1000011969	108223		309.104	2331.94	-3.32882	um	Spot	Position	10	1000013989	194652		-323.091	2971.41	14.2033	um	Spot	Position	8	1000016488	144586
	2073.82	2937.15	-20	um	Spot	Position	21	1003334088	3852581		-1283.97	1944.95	-1.17338	um	Spot	Position	30	1003689001	4534869		-715.581	2643.28	16.192	um	Spot	Position	8	1000012012	108254		310.066	2328.11	1.37162	um	Spot	Position	10	1000014352	194715		-249.326	2982.44	16.0961	um	Spot	Position	8	1000016841	144969
	2105.32	2965.84	-20	um	Spot	Position	21	1003334141	3852631		-1119.55	1917.03	10.1128	um	Spot	Position	30	1003698184	4535939		-598.282	2658.2	16.6188	um	Spot	Position	8	1000012240	108477		311.413	2344.06	11.1815	um	Spot	Position	10	1000014530	194894		-829.432	3007.91	16.0448	um	Spot	Position	8	1000017031	145213
	1597.21	3025.67	-20	um	Spot	Position	21	1003633666	3853380		-1070.17	1909.72	10.2753	um	Spot	Position	30	1003690412	4536335		-492.48	2664.66	16.3756	um	Spot	Position	8	1000012453	108665		457.592	2299.71	-1.90993	um	Spot	Position	10	1000007644	195272		-903.325	3017.62	16.5094	um	Spot	Position	8	1000017120	145258
	1636.76	3013.13	-16.847	um	Spot	Position	21	1003335268	3853878		-1590.44	1720	15.0611	um	Spot	Position	30	1003690855	4536801		-425.795	2630.31	12.9497	um	Spot	Position	8	1000012601	108801		400.836	2327.98	-1.48283	um	Spot	Position	10	1000014638	195293		-811.139	3009.21	12.0152	um	Spot	Position	8	1000017293	145428
	1699.52	3017.39	-12.8257	um	Spot	Position	21	1003335339	3853945		-1527.61	1785.02	15.8924	um	Spot	Position	30	1003690912	4536855		-419.29	2617.02	15.7012	um	Spot	Position	8	1000012626	108816		421.996	2329.29	-0.185511	um	Spot	Position	10	1000014675	195322		-797.676	3036.63	16.0886	um	Spot	Position	8	1000017418	145519
	1748.3	3011.39	-17.4327	um	Spot	Position	21	1003335653	3854275		-997.484	1792.03	15.1422	um	Spot	Position	30	1003693452	4539411		-437.833	2658.63	16.4445	um	Spot	Position	8	1000012665	108832		451.348	2343.56	7.52827	um	Spot	Position	10	1000014785	195479		-645.734	3063.45	12.594	um	Spot	Position	8	1000017912	146041
	1771.94	2991.39	-13.4821	um	Spot	Position	21	1003335694	3854313		-1413.31	1816.59	11.7397	um	Spot	Position	30	1003694368	4540326		-456.618	2668.85	16.6689	um	Spot	Position	8	1000012667	108852		584.301	2350.77	-0.992874	um	Spot	Position	10	1000015199	195896		-561.331	3007.34	14.0872	um	Spot	Position	8	1000018221	146316
	1849.2	3006.27	-20	um	Spot	Position	21	1003335926	3854564		-1145.29	1862.26	13.7505	um	Spot	Position	30	1003695415	4541435		-321.928	2613.22	11.6799	um	Spot	Position	8	1000012779	108964		633.111	2304.87	9.72729	um	Spot	Position	10	1000015388	196087		-552.081	3031.44	16.4925	um	Spot	Position	8	1000018336	146386
	1827.73	2985.56	-13.8358	um	Spot	Position	21	1003336096	3854716		-1538.99	1898.13	16.1072	um	Spot	Position	30	1003696485	4542487		-349.613	2603.23	16.4076	um	Spot	Position	8	1000012803	108986		663.056	2353.69	3.8632	um	Spot	Position	10	1000015589	196271		-422.466	3051.16	13.7793	um	Spot	Position	8	1000018547	146574
	1918.02	3021.42	-13.6473	um	Spot	Position	21	1003336487	3855168		-1522.47	1937.93	16.6478	um	Spot	Position	30	1003696525	4542521		-210.861	2615.22	11.8903	um	Spot	Position	8	1000013131	109305		299.887	2162.56	14.8963	um	Spot	Position	10	1000016377	197066		-417.317	3051.07	16.1225	um	Spot	Position	8	1000018576	146634
	2037.14	3030.2	-20	um	Spot	Position	21	1003336785	3855487		-1473.83	1911.93	16.6503	um	Spot	Position	30	1003696887	4542867		-185.401	2644.76	16.6612	um	Spot	Position	8	1000013186	109360		380.603	2180.82	15.805	um	Spot	Position	10	1000016693	197387		-447.808	3000.3	16.5318	um	Spot	Position	8	1000018584	146645
	2003.12	3042.5	-8.83151	um	Spot	Position	21	1003336975	3855684		-1194.13	1911.77	13.0386	um	Spot	Position	30	1003697859	4543856		-735.673	2738.23	12.8638	um	Spot	Position	8	1000013297	109473		407.616	2170.63	16.3075	um	Spot	Position	10	1000016972	197655		-438.575	3002.94	16.5829	um	Spot	Position	8	1000018585	146647
	2169.73	3042.66	-18.5103	um	Spot	Position	21	1003337591	3856326		-1184.47	1909	16.6538	um	Spot	Position	30	1003698332	4544369		-488.209	2711.64	16.4696	um	Spot	Position	8	1000013970	110095		543.7	2134.2	16.1693	um	Spot	Position	10	1000017231	197916		-342.363	3021.72	12.312	um	Spot	Position	8	1000018741	146797
	1577.5	3057.13	-20	um	Spot	Position	21	1003337788	3856532		-1034.99	1941.64	12.3327	um	Spot	Position	30	1003698519	4544540		-551.456	2709.66	16.5471	um	Spot	Position	8	1000013949	110119		99.0027	2276.27	12.9462	um	Spot	Position	10	1000017979	198655		-315.034	3019.42	13.8715	um	Spot	Position	8	1000019039	147093
	1587.52	3096.03	-20	um	Spot	Position	21	1003337867	3856595		-957.642	1929.02	15.0533	um	Spot	Position	30	1003698908	4544913		-342.67	2674.81	16.7465	um	Spot	Position	8	1000014300	110438		124.581	2267.76	16.1555	um	Spot	Position	10	1000018087	198747		-899.768	3133.96	13.8884	um	Spot	Position	8	1000019295	147339
	1699.26	3093.35	-20	um	Spot	Position	21	1003338332	3856995		-1586.81	1730.76	-15.9193	um	Spot	Position	31	1003669241	4545362		-268.576	2707.39	15.2111	um	Spot	Position	8	1000014462	110594		258.094	2232.18	16.0597	um	Spot	Position	10	1000018626	199285		-745.202	3090.22	11.9662	um	Spot	Position	8	1000019510	147561
	1694.29	3108.88	-11.8457	um	Spot	Position	21	1003338453	3857157		-1527.25	1736.55	-14.827	um	Spot	Position	31	1003669267	4545384		-553.08	2814.31	11.9923	um	Spot	Position	8	1000015414	111593		377.084	2216.43	13.4873	um	Spot	Position	10	1000018909	199494		-577.175	3128.49	13.976	um	Spot	Position	8	1000020101	148181
	1668.22	3056.47	-9.58042	um	Spot	Position	21	1003338466	3857187		-1474.04	1771.83	-18.7553	um	Spot	Position	31	1003669703	4545814		-522.027	2775.45	13.4598	um	Spot	Position	8	1000015420	111595		697.186	2241.79	15.2354	um	Spot	Position	10	1000020072	200668		-578.833	3148.58	13.5037	um	Spot	Position	8	1000020106	148187
	1670.35	3101.37	-5.61654	um	Spot	Position	21	1003338520	3857279		-1298.49	1784.9	-15.197	um	Spot	Position	31	1003670878	4547014		-435.296	2796.64	14.1138	um	Spot	Position	8	1000015617	111795		124.437	2295.33	12.1733	um	Spot	Position	10	1000020277	200862		-618.479	3081.08	16.4767	um	Spot	Position	8	1000020178	148215
	1874.29	3108.21	-15.9585	um	Spot	Position	21	1003339218	3858004		-1204.29	1752.83	-6.06722	um	Spot	Position	31	1003671649	4547761		-448.893	2802.11	16.1609	um	Spot	Position	8	1000015644	111827		106.037	2306.11	16.0493	um	Spot	Position	10	1000020296	200949		-425.696	3117.26	13.0286	um	Spot	Position	8	1000020623	148716
	1851.98	3121.32	-13.0541	um	Spot	Position	21	1003339265	3858052		-953.744	1765.47	-20	um	Spot	Position	31	1003672837	4548982		-408.185	2766.81	16.5004	um	Spot	Position	8	1000015637	111849		217.294	2338.83	13.3724	um	Spot	Position	10	1000020551	201148		-260.934	3150.22	16.0147	um	Spot	Position	8	1000021264	149316
	1922.02	3066.56	-20	um	Spot	Position	21	1003339501	3858293		-1021.42	1758.36	-4.58638	um	Spot	Position	31	1003684175	4549287		-387.749	2829.18	14.1216	um	Spot	Position	8	1000015832	112005		160.001	2319.19	16.4601	um	Spot	Position	10	1000020619	201228		-852.5	2961.67	-17.4722	um	Spot	Position	9	1000000145	149600
	1935.46	3067.3	-6.31396	um	Spot	Position	21	1003339886	3858675		-1289.02	1824.47	-9.55098	um	Spot	Position	31	1003675036	4551169		-235.882	2772.58	12.756	um	Spot	Position	8	1000016217	112392		118.073	2196.93	-11.0224	um	Spot	Position	11	1000000343	203393		-861.072	2939.98	-12.9536	um	Spot	Position	9	1000000172	149652
	2033.53	3117.33	-20	um	Spot	Position	21	1003340085	3858838		-1208	1804.84	-16.0502	um	Spot	Position	31	1003675410	4551558		-214.385	2824.9	16.2374	um	Spot	Position	8	1000016271	112444		115.904	2142.91	-9.01321	um	Spot	Position	11	1000000303	203410		-832.128	2987.91	-7.65965	um	Spot	Position	9	1000000283	149736
	2016.24	3128.9	-8.82472	um	Spot	Position	21	1003340213	3859020		-959.403	1833.1	-7.84605	um	Spot	Position	31	1003677054	4553246		-194.958	2786.29	16.6402	um	Spot	Position	8	1000016281	112455		182.027	2151.37	-20	um	Spot	Position	11	1000000431	203543		-778.205	2943.66	-16.51	um	Spot	Position	9	1000000515	149955
	2119.72	3085.02	-18.7703	um	Spot	Position	21	1003340445	3859267		-1548.14	1946.09	-20	um	Spot	Position	31	1004161510	4553476		-194.747	2794.43	16.535	um	Spot	Position	8	1000016285	112457		292.555	2149.67	-16.4768	um	Spot	Position	11	1000000922	204061		-794.354	2924.71	-7.74254	um	Spot	Position	9	1000000649	150080
	2128.94	3087.75	-15.0736	um	Spot	Position	21	1003340497	3859308		-1257.85	1897.94	-5.21952	um	Spot	Position	31	1003679732	4555839		-763.084	2609.75	-20	um	Spot	Position	9	1000000032	112579		346.931	2187.2	-20	um	Spot	Position	11	1000001182	204314		-752.021	2927.08	-7.25905	um	Spot	Position	9	1000000657	150095
	1717.98	2900.67	-0.347759	um	Spot	Position	21	1003341983	3860761		-1158.2	1930.73	-14.7828	um	Spot	Position	31	1003679999	4556113		-738.404	2669.93	-20	um	Spot	Position	9	1000000139	112669		359.659	2135.28	-15.7918	um	Spot	Position	11	1000001231	204374		-761.526	2956.22	-7.00741	um	Spot	Position	9	1000000660	150099
	1757.87	2896.65	2.26243	um	Spot	Position	21	1003342039	3860810		-1144.59	1940.25	-6.88301	um	Spot	Position	31	1003680215	4556290		-755.107	2650.74	-13.068	um	Spot	Position	9	1000000192	112730		344.511	2173.86	-15.6128	um	Spot	Position	11	1000001246	204378		-741.536	2961.94	-5.60851	um	Spot	Position	9	1000000674	150111
	1830.86	2942.63	4.03912	um	Spot	Position	21	1003342513	3861272		-1056.42	1888.37	-16.7164	um	Spot	Position	31	1003680411	4556522		-590.637	2656.3	-20	um	Spot	Position	9	1000000606	113142		332.339	2177.58	-14.9797	um	Spot	Position	11	1000001268	204391		-725.818	2991.06	-20	um	Spot	Position	9	1000000818	150277
	2040.98	2929.93	10.947	um	Spot	Position	21	1003343515	3862297		-959.137	1919.72	-20	um	Spot	Position	31	1003680762	4556890		-524.043	2664.93	-20	um	Spot	Position	9	1000000869	113425		313.498	2149.63	-14.2854	um	Spot	Position	11	1000001261	204403		-677.58	2920.06	-17.1928	um	Spot	Position	9	1000000842	150300
	2140.91	2943.6	4.47935	um	Spot	Position	21	1003344200	3862924		-1577.49	1719.88	-1.51595	um	Spot	Position	31	1003681205	4557301		-487.13	2598.15	-19.3514	um	Spot	Position	9	1000000883	113435		367.971	2132.34	-8.13493	um	Spot	Position	11	1000001352	204474		-656.351	2943.17	-13.8593	um	Spot	Position	9	1000000909	150340
	1768.43	3010.94	5.42469	um	Spot	Position	21	1003345409	3864209		-1527.44	1717.13	1.29894	um	Spot	Position	31	1003681266	4557367		-547.058	2603.71	-14.257	um	Spot	Position	9	1000000905	113459		399.905	2199.76	-20	um	Spot	Position	11	1000001544	204657		-701.287	2970.44	-13.1375	um	Spot	Position	9	1000000911	150355
	1767.03	3012.04	9.79121	um	Spot	Position	21	1003836955	3864359		-1551.08	1738.45	6.07109	um	Spot	Position	31	1003681369	4557474		-448.436	2590.95	-20	um	Spot	Position	9	1000001057	113608		450.288	2194.77	-14.9884	um	Spot	Position	11	1000001606	204729		-663.551	2970.06	-12.7575	um	Spot	Position	9	1000000926	150356
	1865.18	2993.52	8.7278	um	Spot	Position	21	1003345910	3864700		-1463.77	1738.79	8.37173	um	Spot	Position	31	1003681802	4557914		-466.245	2630.4	-20	um	Spot	Position	9	1000001095	113650		396.296	2158.04	-13.218	um	Spot	Position	11	1000001636	204751		-574.991	2976.37	-20	um	Spot	Position	9	1000001169	150625
	1815.5	2994.58	9.26111	um	Spot	Position	21	1003345890	3864701		-1463.54	1733.61	11.1981	um	Spot	Position	31	1003681880	4557983		-424.668	2644.9	-17.486	um	Spot	Position	9	1000001147	113701		450.855	2208.26	-8.61458	um	Spot	Position	11	1000001739	204820		-635.727	2994	-18.6497	um	Spot	Position	9	1000001217	150659
	1828.92	3033.05	8.53516	um	Spot	Position	21	1003345901	3864716		-1288.96	1781.21	7.54659	um	Spot	Position	31	1003682662	4558824		-340.392	2590.95	-20	um	Spot	Position	9	1000001291	113845		432.677	2209.43	-6.20527	um	Spot	Position	11	1000001751	204866		-647.228	2983.28	-7.9733	um	Spot	Position	9	1000001372	150840
	2046.98	3022.45	-1.48213	um	Spot	Position	21	1003346815	3865627		-1460.83	1800.88	1.58883	um	Spot	Position	31	1003685104	4561258		-377.478	2605.14	-15.8593	um	Spot	Position	9	1000001401	113956		553.432	2170.86	-18.2151	um	Spot	Position	11	1000001926	205048		-599.138	2949.9	-4.90888	um	Spot	Position	9	1000001404	150878
	1565.47	3110.28	11.3637	um	Spot	Position	21	1003355869	3866687		-1096.59	1823.43	3.93823	um	Spot	Position	31	1003687171	4563309		-397.173	2625.65	-15.1824	um	Spot	Position	9	1000001412	113967		554.523	2135.67	-14.9002	um	Spot	Position	11	1000001991	205077		-558.558	2967.5	-12.5759	um	Spot	Position	9	1000001601	151091
	1793.24	3092.19	3.72199	um	Spot	Position	21	1003348509	3867328		-1555.82	1901.77	8.03241	um	Spot	Position	31	1003688037	4564154		-345.498	2637.89	-5.78875	um	Spot	Position	9	1000001540	114081		561.199	2154.46	-14.4109	um	Spot	Position	11	1000002398	205104		-561.418	2967.49	-9.5401	um	Spot	Position	9	1000001647	151146
	1827.08	3083.32	10.9175	um	Spot	Position	21	1003349041	3867842		-1437.72	1919.36	-3.90679	um	Spot	Position	31	1003688508	4564632		-307.478	2594.11	-20	um	Spot	Position	9	1000001560	114107		479.572	2200.89	-9.55636	um	Spot	Position	11	1000002068	205165		-465.393	2933.87	-20	um	Spot	Position	9	1000001742	151247
	1922.52	3129.74	6.83851	um	Spot	Position	21	1003349381	3868164		-1283.99	1944.95	-1.08787	um	Spot	Position	31	1003689001	4565129		-264.346	2593.89	-20	um	Spot	Position	9	1000033851	114108		567.088	2170.21	-12.1546	um	Spot	Position	11	1000002423	205499		-446.739	2950.28	-20	um	Spot	Position	9	1000001775	151274
	2040.46	3127.13	-0.954857	um	Spot	Position	21	1003349594	3868340		-1119.57	1917.07	9.83822	um	Spot	Position	31	1003698184	4566139		-259.347	2620.04	-20	um	Spot	Position	9	1000033872	114132		617.226	2169.73	-4.57137	um	Spot	Position	11	1000002519	205612		-430.256	2960.46	-16.677	um	Spot	Position	9	1000001916	151367
	2030.53	3124.2	2.59058	um	Spot	Position	21	1003349686	3868453		-1070.15	1909.69	10.1727	um	Spot	Position	31	1003690412	4566526		-260.719	2598.36	-18.1854	um	Spot	Position	9	1000001563	114214		655.842	2203.81	-20	um	Spot	Position	11	1000002653	205752		-485.624	2973.62	-12.6043	um	Spot	Position	9	1000001933	151411
	1865.92	2956.27	11.5958	um	Spot	Position	21	1003351705	3870439		-1590.42	1719.92	15.096	um	Spot	Position	31	1003690855	4567028		-270.401	2670.6	-12.0069	um	Spot	Position	9	1000001734	114267		700.629	2169.94	-18.7052	um	Spot	Position	11	1000002601	205765		-327.65	2921.08	-14.0596	um	Spot	Position	9	1000002245	151735
	1895.04	2914.75	16.3447	um	Spot	Position	21	1003352126	3870888		-1527.56	1785.03	15.8698	um	Spot	Position	31	1003690912	4567073		-281.85	2619.13	-10.9201	um	Spot	Position	9	1000001725	114272		660.428	2179.31	-16.7374	um	Spot	Position	11	1000002724	205780		-326.441	2964.94	-6.9445	um	Spot	Position	9	1000002343	151847
	2095.11	2962.12	15.6264	um	Spot	Position	21	1003352834	3871584		-997.582	1792.19	14.9939	um	Spot	Position	31	1003693452	4569560		-319.06	2664.73	-11.2979	um	Spot	Position	9	1000001733	114278		662.948	2174.37	-6.91354	um	Spot	Position	11	1000002831	205916		-309.09	2959.77	-20	um	Spot	Position	9	1000002450	151977
	1623.91	3036.11	16.4724	um	Spot	Position	21	1003353519	3872245		-1413.29	1816.61	11.7105	um	Spot	Position	31	1003694368	4570420		-280.097	2656.36	-6.23823	um	Spot	Position	9	1000001774	114313		678.147	2207.01	-5.35323	um	Spot	Position	11	1000002871	205965		-269.156	2976.18	-13.4668	um	Spot	Position	9	1000002583	152125
	1769.63	3051.07	16.57	um	Spot	Position	21	1003354157	3872957		-1145.27	1862.2	13.7366	um	Spot	Position	31	1003695415	4571488		-198.726	2612.27	-18.7103	um	Spot	Position	9	1000001853	114408		138.697	2242.96	-12.1258	um	Spot	Position	11	1000003093	206199		-251.96	2967.2	-11.758	um	Spot	Position	9	1000002581	152134
	1919.48	3014.96	14.8479	um	Spot	Position	21	1003354721	3873476		-1539.02	1898.12	16.1477	um	Spot	Position	31	1003696485	4572523		-216.992	2608.69	-18.4918	um	Spot	Position	9	1000001857	114410		64.2332	2249.53	-10.595	um	Spot	Position	11	1000003140	206217		-295.318	2939.13	-7.95463	um	Spot	Position	9	1000002638	152181
	1746.12	3074.95	16.0282	um	Spot	Position	21	1003356640	3875372		-1522.51	1937.92	16.5661	um	Spot	Position	31	1003696525	4572554		-213.666	2600.65	-14.5914	um	Spot	Position	9	1000001878	114423		135.042	2275.57	-4.71775	um	Spot	Position	11	1000003207	206324		-271.505	2935.65	-6.27127	um	Spot	Position	9	1000002658	152206
	1836.68	3120.68	16.4838	um	Spot	Position	21	1003383911	3875704		-1473.76	1911.92	16.606	um	Spot	Position	31	1003696887	4572898		-229.918	2612.48	-14.818	um	Spot	Position	9	1000001867	114425		157.811	2240.27	-13.944	um	Spot	Position	11	1000183893	206542		-879.235	3061.19	-19.1932	um	Spot	Position	9	1000002829	152387
	2087.61	3104.5	16.3741	um	Spot	Position	21	1003357907	3876641		-1194.11	1911.78	12.9413	um	Spot	Position	31	1003697859	4573840		-223.436	2649.91	-14.3122	um	Spot	Position	9	1000001882	114434		282.011	2286.01	-12.3725	um	Spot	Position	11	1000003784	206961		-876.196	3057.27	-15.808	um	Spot	Position	9	1000002865	152418
	1618.86	2904.93	-20	um	Spot	Position	22	1003331502	3877195		-1184.48	1908.99	16.638	um	Spot	Position	31	1003698332	4574350		-213.624	2644.96	-12.908	um	Spot	Position	9	1000001884	114437		249.388	2218.96	-5.76836	um	Spot	Position	11	1000003904	207042		-843.148	3005.73	-11.2361	um	Spot	Position	9	1000002934	152490
	1622.62	2942.61	-16.8507	um	Spot	Position	22	1003331644	3877362		-1034.96	1941.64	12.2603	um	Spot	Position	31	1003698519	4574518		-157.235	2666.23	-8.55628	um	Spot	Position	9	1000001914	114465		361.601	2260.22	-20	um	Spot	Position	11	1000004021	207169		-785.832	3042.89	-16.8535	um	Spot	Position	9	1000003253	152790
	1653.06	2922.58	-20	um	Spot	Position	22	1003331986	3877722		-957.643	1929.04	14.9837	um	Spot	Position	31	1003698908	4574850		-174.669	2671.35	-5.9385	um	Spot	Position	9	1000001934	114490		366.021	2233.76	-7.93603	um	Spot	Position	11	1000004226	207372		-817.627	3014.86	-16.0745	um	Spot	Position	9	1000003247	152803
	1713.02	2917.26	-4.77293	um	Spot	Position	22	1003332353	3878111		-1586.81	1730.79	-15.9658	um	Spot	Position	32	1003669241	4575299		-188.704	2611.19	-5.23786	um	Spot	Position	9	1000001930	114496		461.495	2253.07	-20	um	Spot	Position	11	1000004359	207541		-758.046	3032.11	-7.37436	um	Spot	Position	9	1000003387	152956
	1742.86	2895.69	-8.49017	um	Spot	Position	22	1003332726	3878496		-1527.23	1736.53	-14.9134	um	Spot	Position	32	1003669267	4575325		-814.535	2709.51	-7.31164	um	Spot	Position	9	1000002197	114747		401.316	2260.44	-20	um	Spot	Position	11	1000004374	207546		-719.339	3043.6	-20	um	Spot	Position	9	1000003585	153095
	1820.11	2897.51	-9.78516	um	Spot	Position	22	1003333108	3878881		-1474.06	1771.82	-18.8895	um	Spot	Position	32	1003669703	4575742		-691.231	2728.32	-15.5661	um	Spot	Position	9	1000002410	114930		404.246	2275.39	-20	um	Spot	Position	11	1000004392	207569		-727.678	3051.97	-20	um	Spot	Position	9	1000003537	153104
	1983.6	2903.94	-14.2098	um	Spot	Position	22	1003333828	3879629		-1298.46	1784.91	-15.2571	um	Spot	Position	32	1003670878	4576959		-697.728	2734.65	-15.6153	um	Spot	Position	9	1000002398	114931		396.474	2260.32	-13.8774	um	Spot	Position	11	1000004483	207663		-714.652	3008.55	-16.8722	um	Spot	Position	9	1000003594	153160
	1963.37	2931.66	-8.18178	um	Spot	Position	22	1003333553	3879734		-1204.28	1752.86	-6.04103	um	Spot	Position	32	1003671649	4577724		-637.561	2698.55	-15.37	um	Spot	Position	9	1000002697	115225		422.824	2265.56	-13.3548	um	Spot	Position	11	1000004514	207681		-727.902	3043.79	-15.9049	um	Spot	Position	9	1000003607	153174
	2073.77	2937.2	-20	um	Spot	Position	22	1003334088	3879889		-953.695	1765.55	-20	um	Spot	Position	32	1003672837	4578953		-520.674	2729.05	-14.4257	um	Spot	Position	9	1000003014	115551		532.273	2248.11	-20	um	Spot	Position	11	1000004730	207897		-701.561	3005.09	-7.30946	um	Spot	Position	9	1000003716	153300
	2105.33	2965.84	-20	um	Spot	Position	22	1003334141	3879930		-1021.51	1758.5	-4.61387	um	Spot	Position	32	1003684175	4579275		-490.732	2706.93	-7.41349	um	Spot	Position	9	1000003124	115642		684.797	2258.95	-9.96773	um	Spot	Position	11	1000005738	208955		-718.739	3002.22	-6.4883	um	Spot	Position	9	1000003715	153316
	1597.32	3025.9	-20	um	Spot	Position	22	1003633666	3880643		-1289	1824.5	-9.60035	um	Spot	Position	32	1003675036	4581172		-410.263	2694.73	-17.8507	um	Spot	Position	9	1000003279	115793		656.502	2263.47	-7.05953	um	Spot	Position	11	1000005739	209003		-697.36	3061.46	-5.87457	um	Spot	Position	9	1000003728	153322
	1636.72	3013.18	-17.0948	um	Spot	Position	22	1003335268	3881120		-1207.98	1804.82	-16.0923	um	Spot	Position	32	1003675410	4581519		-461.52	2691.05	-14.3106	um	Spot	Position	9	1000003310	115830		650.874	2285.32	-4.94072	um	Spot	Position	11	1000005809	209044		-571.156	3046.86	-20	um	Spot	Position	9	1000003825	153430
	1699.56	3017.37	-12.7725	um	Spot	Position	22	1003335339	3881200		-959.329	1833.11	-7.89906	um	Spot	Position	32	1003677054	4583213		-448.947	2706.93	-7.10677	um	Spot	Position	9	1000003422	115943		129.807	2308.11	-12.8406	um	Spot	Position	11	1000006006	209256		-630.871	3075.3	-20	um	Spot	Position	9	1000003861	153471
	1748.3	3011.4	-17.3896	um	Spot	Position	22	1003335653	3881539		-1548.11	1946.15	-20	um	Spot	Position	32	1004161510	4583458		-330.549	2743.51	-20	um	Spot	Position	9	1000003531	116074		90.3408	2368.08	-13.4733	um	Spot	Position	11	1000006002	209272		-577.764	3041.89	-19.2138	um	Spot	Position	9	1000003882	153484
	1771.88	2991.41	-13.5979	um	Spot	Position	22	1003335694	3881573		-1257.88	1897.95	-5.2721	um	Spot	Position	32	1003679732	4585866		-386.232	2725.85	-19.4053	um	Spot	Position	9	1000003550	116092		143.597	2339.86	-5.66138	um	Spot	Position	11	1000006102	209374		-610.311	3040.98	-13.912	um	Spot	Position	9	1000003925	153516
	1849.12	3006.23	-20	um	Spot	Position	22	1003335926	3881823		-1158.2	1930.73	-14.854	um	Spot	Position	32	1003679999	4586144		-352.44	2736.45	-18.3899	um	Spot	Position	9	1000003556	116098		163.493	2357.06	-19.0076	um	Spot	Position	11	1000006261	209559		-544.214	3072.32	-16.8465	um	Spot	Position	9	1000004236	153798
	1827.81	2985.61	-13.8561	um	Spot	Position	22	1003336096	3881981		-1144.6	1940.32	-7.00712	um	Spot	Position	32	1003680215	4586326		-375.072	2715.15	-12.8438	um	Spot	Position	9	1000003603	116143		267.324	2343.16	-20	um	Spot	Position	11	1000006587	209873		-506.344	3068.11	-15.512	um	Spot	Position	9	1000046887	153811
	1918.04	3021.44	-13.6282	um	Spot	Position	22	1003336487	3882390		-1056.56	1888.15	-16.5389	um	Spot	Position	32	1003680411	4586553		-333.176	2732.1	-11.2215	um	Spot	Position	9	1000003624	116163		261.348	2365.44	-11.5246	um	Spot	Position	11	1000006760	210034		-555.92	3042.71	-13.6298	um	Spot	Position	9	1000004268	153835
	2037.19	3030.22	-20	um	Spot	Position	22	1003336785	3882709		-959.124	1919.87	-20	um	Spot	Position	32	1003680762	4586919		-348.847	2703.37	-6.56619	um	Spot	Position	9	1000003671	116206		242.164	2359.2	-8.55236	um	Spot	Position	11	1000006808	210082		-562.177	3078.16	-7.08555	um	Spot	Position	9	1000004363	153945
	2003.22	3042.46	-8.93777	um	Spot	Position	22	1003336975	3882925		-1577.2	1719.85	-1.67344	um	Spot	Position	32	1003681205	4587327		-367.008	2685.74	-5.63374	um	Spot	Position	9	1000003699	116219		326.565	2317.85	-20	um	Spot	Position	11	1000006935	210194		-476.321	3035.72	-17.9012	um	Spot	Position	9	1000004529	154107
	2169.81	3042.62	-18.0973	um	Spot	Position	22	1003337591	3883562		-1527.42	1717.12	1.26387	um	Spot	Position	32	1003681266	4587407		-259.473	2751.9	-20	um	Spot	Position	9	1000003821	116345		335.215	2369.03	-20	um	Spot	Position	11	1000007021	210273		-482.792	3032.46	-13.8794	um	Spot	Position	9	1000004571	154141
	1577.56	3056.98	-20	um	Spot	Position	22	1003337788	3883765		-1551.08	1738.44	6.07316	um	Spot	Position	32	1003681369	4587496		-304.786	2693.44	-11.2725	um	Spot	Position	9	1000003899	116430		514.959	2332.74	-15.8131	um	Spot	Position	11	1000007813	211097		-465.763	3063.55	-11.3101	um	Spot	Position	9	1000004593	154187
	1587.59	3095.94	-20	um	Spot	Position	22	1003337867	3883836		-1463.77	1738.81	8.4017	um	Spot	Position	32	1003681802	4587980		-264.673	2707.09	-11.0251	um	Spot	Position	9	1000003913	116432		517.977	2360.47	-11.3983	um	Spot	Position	11	1000007871	211167		-388.555	3065.01	-4.71883	um	Spot	Position	9	1000004969	154570
	1699.3	3093.42	-19.449	um	Spot	Position	22	1003338332	3884351		-1463.52	1733.6	11.1612	um	Spot	Position	32	1003681880	4588048		-191.895	2684.36	-20	um	Spot	Position	9	1000003978	116517		491.83	2359.21	-6.2376	um	Spot	Position	11	1000007967	211231		-273.411	3049.34	-20	um	Spot	Position	9	1000005094	154649
	1694.28	3108.92	-11.9515	um	Spot	Position	22	1003338453	3884442		-1288.83	1781.18	7.80019	um	Spot	Position	32	1003682662	4588878		-225.927	2705.04	-20	um	Spot	Position	9	1000004000	116546		599.601	2315.08	-14.3689	um	Spot	Position	11	1000008205	211481		-301.395	3058.98	-18.0199	um	Spot	Position	9	1000005100	154693
	1668.17	3056.47	-9.7461	um	Spot	Position	22	1003338466	3884469		-1460.79	1800.91	1.65111	um	Spot	Position	32	1003685104	4591368		-181.771	2720.31	-20	um	Spot	Position	9	1000004017	116562		561.55	2347.52	-11.8632	um	Spot	Position	11	1000007868	211518		-293.731	3065.57	-15.7297	um	Spot	Position	9	1000005148	154711
	1670.38	3101.49	-5.56498	um	Spot	Position	22	1003338520	3884551		-1096.63	1823.44	4.00933	um	Spot	Position	32	1003687171	4593501		-159.852	2754.33	-20	um	Spot	Position	9	1000004051	116600		606.94	2302.25	-11.03	um	Spot	Position	11	1000008260	211525		-302.851	2997.98	-15.3363	um	Spot	Position	9	1000005158	154713
	1874.26	3108.23	-15.991	um	Spot	Position	22	1003339218	3885279		-1555.81	1901.76	8.05895	um	Spot	Position	32	1003688037	4594405		-170.306	2745.21	-19.3594	um	Spot	Position	9	1000004057	116605		643.633	2371.27	-5.9064	um	Spot	Position	11	1000121260	211623		-252.556	3012.44	-12.7037	um	Spot	Position	9	1000005173	154740
	1852	3121.27	-13.0262	um	Spot	Position	22	1003339265	3885338		-1437.74	1919.35	-3.91503	um	Spot	Position	32	1003688508	4594885		-202.674	2678.93	-14.9495	um	Spot	Position	9	1000004081	116622		668.014	2340.85	-8.184	um	Spot	Position	11	1000008695	211967		-314.991	3031.94	-13.3621	um	Spot	Position	9	1000005187	154746
	1922.17	3066.66	-20	um	Spot	Position	22	1003339501	3885545		-1283.99	1944.95	-1.13096	um	Spot	Position	32	1003689001	4595417		-187.116	2748.1	-12.852	um	Spot	Position	9	1000004119	116657		701.825	2354.57	-6.85517	um	Spot	Position	11	1000008734	211987		-248.536	3035.97	-8.73219	um	Spot	Position	9	1000005238	154777
	1935.46	3067.32	-6.37941	um	Spot	Position	22	1003339886	3885967		-1119.56	1917.15	9.86294	um	Spot	Position	32	1003698184	4596461		-191.2	2693.45	-10.4096	um	Spot	Position	9	1000004136	116685		84.3439	2162.61	2.2024	um	Spot	Position	11	1000008823	212105		-283.522	3061.31	-8.57211	um	Spot	Position	9	1000005229	154784
	2033.42	3117.45	-20	um	Spot	Position	22	1003340085	3886129		-1070.19	1909.67	10.2549	um	Spot	Position	32	1003690412	4596843		-207.809	2742.92	-4.74551	um	Spot	Position	9	1000004220	116753		112.67	2141.4	3.33745	um	Spot	Position	11	1000008797	212115		-871.1	3105.77	-20	um	Spot	Position	9	1000005317	154883
	2016.28	3128.93	-8.85384	um	Spot	Position	22	1003340213	3886309		-1590.53	1719.9	14.95	um	Spot	Position	32	1003690855	4597292		-782.72	2766.68	-20	um	Spot	Position	9	1000004236	116766		216.415	2175.75	-4.05073	um	Spot	Position	11	1000008980	212281		-859.429	3101.5	-13.6769	um	Spot	Position	9	1000005445	155014
	2119.87	3084.99	-18.4687	um	Spot	Position	22	1003340445	3886537		-1527.56	1785.02	15.8632	um	Spot	Position	32	1003690912	4597341		-754.777	2791.5	-20	um	Spot	Position	9	1000004272	116800		206.244	2153.78	4.22637	um	Spot	Position	11	1000009106	212405		-873.059	3120.49	-7.47924	um	Spot	Position	9	1000005546	155151
	2129.03	3087.81	-14.9149	um	Spot	Position	22	1003340497	3886562		-997.722	1792.26	14.544	um	Spot	Position	32	1003693452	4599815		-709.297	2785.49	-20	um	Spot	Position	9	1000004574	117092		216.286	2188.18	7.81383	um	Spot	Position	11	1000009218	212503		-681.01	3093.93	-20	um	Spot	Position	9	1000005988	155564
	1717.88	2900.63	-0.390026	um	Spot	Position	22	1003341983	3888080		-1413.24	1816.65	11.7141	um	Spot	Position	32	1003694368	4600688		-725.9	2821.77	-17.9961	um	Spot	Position	9	1000004630	117154		297.652	2191.29	3.06969	um	Spot	Position	11	1000009409	212697		-719.191	3131.51	-20	um	Spot	Position	9	1000006093	155617
	1757.56	2896.84	2.38963	um	Spot	Position	22	1003342039	3888127		-1145.29	1862.15	13.9041	um	Spot	Position	32	1003695415	4601779		-672.112	2803.66	-15.8005	um	Spot	Position	9	1000004640	117168		303.896	2168.66	11.3249	um	Spot	Position	11	1000009554	212836		-672.164	3104.82	-15.7605	um	Spot	Position	9	1000006109	155675
	1830.89	2942.66	4.2176	um	Spot	Position	22	1003342513	3888587		-1539.1	1898.12	16.0898	um	Spot	Position	32	1003696485	4602805		-699.297	2779.29	-13.763	um	Spot	Position	9	1000004657	117178		341.319	2200.04	-4.06774	um	Spot	Position	11	1000009582	212859		-728.915	3156.46	-8.9731	um	Spot	Position	9	1000006207	155769
	2041	2929.91	10.9222	um	Spot	Position	22	1003343515	3889593		-1522.44	1937.91	16.6842	um	Spot	Position	32	1003696525	4602826		-606	2768.44	-10.9101	um	Spot	Position	9	1000004984	117485		366.021	2182.95	-2.83842	um	Spot	Position	11	1000032197	212875		-655.689	3150.46	-5.13978	um	Spot	Position	9	1000006252	155838
	2140.85	2943.59	4.43877	um	Spot	Position	22	1003344200	3890211		-1473.7	1911.96	16.6078	um	Spot	Position	32	1003696887	4603170		-583.366	2815.84	-10.6421	um	Spot	Position	9	1000004990	117495		349.795	2159.99	7.14897	um	Spot	Position	11	1000009755	213057		-662.033	3158.38	-4.67976	um	Spot	Position	9	1000006254	155840
	1768.47	3010.87	5.51752	um	Spot	Position	22	1003345409	3891539		-1194.15	1911.74	12.9778	um	Spot	Position	32	1003697859	4604108		-616.753	2780.49	-9.3662	um	Spot	Position	9	1000005014	117521		422.414	2149.06	-2.63539	um	Spot	Position	11	1000009935	213174		-571.04	3099.34	-20	um	Spot	Position	9	1000006291	155874
	1767.03	3012.1	9.85895	um	Spot	Position	22	1003836955	3891642		-1184.45	1908.94	16.591	um	Spot	Position	32	1003698332	4604598		-493.227	2761.2	-20	um	Spot	Position	9	1000037350	117590		462.36	2176.93	-1.11342	um	Spot	Position	11	1000009943	213214		-610.413	3107.89	-20	um	Spot	Position	9	1000006300	155884
	1828.96	3033.07	8.47503	um	Spot	Position	22	1003345901	3891989		-1034.93	1941.64	12.2964	um	Spot	Position	32	1003698519	4604759		-496.781	2783.7	-16.785	um	Spot	Position	9	1000005212	117704		472.026	2199.87	5.39534	um	Spot	Position	11	1000010010	213329		-625.375	3088.35	-11.8798	um	Spot	Position	9	1000006492	156058
	1865.23	2993.47	8.65944	um	Spot	Position	22	1003345910	3892001		-957.613	1929	14.7616	um	Spot	Position	32	1003698908	4605107		-559.865	2821.69	-13.0942	um	Spot	Position	9	1000005262	117753		441.635	2179.21	9.26029	um	Spot	Position	11	1000010079	213415		-600.584	3093.41	-11.3319	um	Spot	Position	9	1000006493	156074
	1815.47	2994.61	9.27771	um	Spot	Position	22	1003345890	3892002		-1586.79	1730.8	-15.8703	um	Spot	Position	33	1003669241	4605555		-508.487	2830.82	-11.298	um	Spot	Position	9	1000005277	117786		436.498	2144.47	10.2237	um	Spot	Position	11	1000010087	213434		-549.163	3154.88	-20	um	Spot	Position	9	1000006711	156306
	2046.97	3022.42	-1.44684	um	Spot	Position	22	1003346815	3892935		-1527.25	1736.55	-14.924	um	Spot	Position	33	1003669267	4605578		-566.48	2822.38	-10.1684	um	Spot	Position	9	1000005304	117799		544.889	2143.48	-4.41948	um	Spot	Position	11	1000010173	213472		-447.088	3151.75	-17.209	um	Spot	Position	9	1000007026	156610
	1565.46	3110.3	11.3739	um	Spot	Position	22	1003355869	3894034		-1474.06	1771.74	-19.3955	um	Spot	Position	33	1003669703	4606013		-550.252	2777.47	-8.64566	um	Spot	Position	9	1000005326	117804		523.812	2162.91	-3.4197	um	Spot	Position	11	1000002161	213495		-460.257	3087.87	-10.8418	um	Spot	Position	9	1000007089	156680
	1793.28	3092.23	3.75705	um	Spot	Position	22	1003348509	3894698		-1298.49	1784.91	-15.245	um	Spot	Position	33	1003670878	4607205		-497.76	2834.69	-9.42161	um	Spot	Position	9	1000005322	117814		561.25	2182.76	7.67833	um	Spot	Position	11	1000010413	213752		-480.29	3114.81	-6.18028	um	Spot	Position	9	1000007158	156756
	1827.04	3083.26	11.0112	um	Spot	Position	22	1003349041	3895253		-1204.28	1752.77	-6.12068	um	Spot	Position	33	1003671649	4607943		-478.656	2769.61	-20	um	Spot	Position	9	1000005396	117870		607.062	2170.6	-3.2942	um	Spot	Position	11	1000010539	213837		-311.912	3150.22	-20	um	Spot	Position	9	1000007633	157243
	1922.5	3129.74	6.81229	um	Spot	Position	22	1003349381	3895593		-953.744	1765.55	-20	um	Spot	Position	33	1003672837	4609152		-453.561	2770.88	-20	um	Spot	Position	9	1000005398	117872		561.551	2180.31	6.04591	um	Spot	Position	11	1000010386	213996		-252.011	3151.5	-20	um	Spot	Position	9	1000007635	157247
	2040.46	3127.18	-0.914291	um	Spot	Position	22	1003349594	3895802		-1021.52	1758.56	-4.62814	um	Spot	Position	33	1003684175	4609486		-415.103	2789.3	-20	um	Spot	Position	9	1000005423	117890		604.823	2163.54	9.0688	um	Spot	Position	11	1000010741	214046		-305.949	3128.71	-19.0124	um	Spot	Position	9	1000007651	157256
	2030.45	3124.22	2.55094	um	Spot	Position	22	1003349686	3895890		-1289.03	1824.53	-9.5293	um	Spot	Position	33	1003675036	4611392		-437.941	2814.33	-14.0055	um	Spot	Position	9	1000005511	117979		694.589	2161.33	10.2239	um	Spot	Position	11	1000011055	214370		-278.144	3116.34	-12.3164	um	Spot	Position	9	1000007709	157311
	1865.86	2956.23	11.6454	um	Spot	Position	22	1003351705	3897940		-1207.94	1804.83	-16.1435	um	Spot	Position	33	1003675410	4611746		-352.242	2810.68	-20	um	Spot	Position	9	1000005708	118171		226.261	2260.58	-2.65737	um	Spot	Position	11	1000011436	214738		-242.275	3093.46	-10.2434	um	Spot	Position	9	1000007718	157332
	1895.06	2914.71	16.3992	um	Spot	Position	22	1003352126	3898385		-959.395	1833.1	-7.90801	um	Spot	Position	33	1003677054	4613449		-346.896	2813.41	-20	um	Spot	Position	9	1000005713	118174		208.529	2281.28	-1.78395	um	Spot	Position	11	1000011443	214760		-895.408	2966.42	-3.94907	um	Spot	Position	9	1000000317	157425
[truncated: 20,376 more rows]

## Sheet: 20220513
Date (Biological Replicate):	20220513																														20220513
[truncated: 15,104 more rows]

[truncated: 4 more sheets: 20220515, 20220519, 20220602, 20220609]
