# Supplementary material for: MyosinA is a druggable target in the widespread protozoan parasite Toxoplasma gondii
Source: PLoS Biol. 2023 May 8;21(5):e3002110. doi: 10.1371/journal.pbio.3002110 (PMC10185354; doi:10.1371/journal.pbio.3002110)
Supplement: S19 Data — (XLSX) [file pbio.3002110.s035.xlsx]

## Sheet: 20220511
Date (Biological Replicate):	20220511
Condition:	T130A 20uM KNX-002
Replicate:	1																				2																				3
	Track Displacement Length				Track Length				Track Speed Max				Track Speed Mean				Percent Moving Parasites				Track Displacement Length				Track Length				Track Speed Max				Track Speed Mean				Percent Moving Parasites				Track Displacement Length				Track Length				Track Speed Max
	====================				====================				====================				====================				====================				====================				====================				====================				====================				====================				====================				====================				====================
	Track Displacement Length	Unit	Category	ID	Track Length	Unit	Category	ID	Track Speed Max	Unit	Category	ID	Track Speed Mean	Unit	Category	ID	Percent Moving Parasites	Moving Parasites	Total Parasites		Track Displacement Length	Unit	Category	ID	Track Length	Unit	Category	ID	Track Speed Max	Unit	Category	ID	Track Speed Mean	Unit	Category	ID	Percent Moving Parasites	Moving Parasites	Total Parasites		Track Displacement Length	Unit	Category	ID	Track Length	Unit	Category	ID	Track Speed Max
	2.31002	um	Track	1003331502	37.6063	um	Track	1003331502	2.48348	um/s	Track	1003331502	0.477377	um/s	Track	1003331502	22.5694	65	288		7.63201	um	Track	1003669241	17.1785	um	Track	1003669241	0.660064	um/s	Track	1003669241	0.218062	um/s	Track	1003669241	25.5952	43	168		4.29311	um	Track	1000000032	5.98217	um	Track	1000000032	0.52864
	6.41151	um	Track	1003331644	19.6033	um	Track	1003331644	0.600724	um/s	Track	1003331644	0.248846	um/s	Track	1003331644					2.69524	um	Track	1003669267	14.4041	um	Track	1003669267	0.700426	um/s	Track	1003669267	0.182844	um/s	Track	1003669267					5.0271	um	Track	1000000139	15.7305	um	Track	1000000139	1.96819
	2.71613	um	Track	1003331986	12.9463	um	Track	1003331986	0.336168	um/s	Track	1003331986	0.164341	um/s	Track	1003331986					3.00111	um	Track	1003669703	55.7475	um	Track	1003669703	2.33399	um/s	Track	1003669703	0.707654	um/s	Track	1003669703					6.23004	um	Track	1000000192	19.3063	um	Track	1000000192	1.33959
	7.25304	um	Track	1003332353	17.0426	um	Track	1003332353	0.685738	um/s	Track	1003332353	0.216339	um/s	Track	1003332353					5.7823	um	Track	1003670878	12.2788	um	Track	1003670878	0.438295	um/s	Track	1003670878	0.155866	um/s	Track	1003670878					4.4482	um	Track	1000000606	11.628	um	Track	1000000606	0.585999
	6.7087	um	Track	1003332726	16.5088	um	Track	1003332726	0.534933	um/s	Track	1003332726	0.209564	um/s	Track	1003332726					2.14656	um	Track	1003671649	10.785	um	Track	1003671649	0.573962	um/s	Track	1003671649	0.136903	um/s	Track	1003671649					11.4454	um	Track	1000000869	30.2441	um	Track	1000000869	1.258
	4.63206	um	Track	1003333108	16.1354	um	Track	1003333108	0.560452	um/s	Track	1003333108	0.204823	um/s	Track	1003333108					3.75038	um	Track	1003672837	23.5948	um	Track	1003672837	1.3977	um/s	Track	1003672837	0.29951	um/s	Track	1003672837					10.0187	um	Track	1000000883	22.4713	um	Track	1000000883	1.20991
	18.8393	um	Track	1003333553	28.389	um	Track	1003333553	1.23323	um/s	Track	1003333553	0.360372	um/s	Track	1003333553					2.48314	um	Track	1003675036	11.6775	um	Track	1003675036	0.588279	um/s	Track	1003675036	0.148233	um/s	Track	1003675036					15.8713	um	Track	1000000905	27.8166	um	Track	1000000905	0.977345
	6.89322	um	Track	1003333828	18.7324	um	Track	1003333828	0.603306	um/s	Track	1003333828	0.23779	um/s	Track	1003333828					5.78306	um	Track	1003675410	12.0234	um	Track	1003675410	0.396047	um/s	Track	1003675410	0.152624	um/s	Track	1003675410					9.43366	um	Track	1000001057	18.2382	um	Track	1000001057	1.4897
	2.31013	um	Track	1003334067	2.78829	um	Track	1003334067	0.33591	um/s	Track	1003334067	0.189848	um/s	Track	1003334067					2.3637	um	Track	1003677054	11.1833	um	Track	1003677054	0.46346	um/s	Track	1003677054	0.141959	um/s	Track	1003677054					4.12653	um	Track	1000001095	12.0027	um	Track	1000001095	0.746018
	9.53469	um	Track	1003334088	14.7216	um	Track	1003334088	1.38954	um/s	Track	1003334088	0.247767	um/s	Track	1003334088					8.45575	um	Track	1003679732	13.9916	um	Track	1003679732	0.557943	um/s	Track	1003679732	0.177608	um/s	Track	1003679732					3.8132	um	Track	1000001147	28.0268	um	Track	1000001147	1.73394
	3.3706	um	Track	1003334141	12.9887	um	Track	1003334141	0.428976	um/s	Track	1003334141	0.164879	um/s	Track	1003334141					2.2357	um	Track	1003679999	6.99816	um	Track	1003679999	0.232918	um/s	Track	1003679999	0.088834	um/s	Track	1003679999					4.99791	um	Track	1000001291	12.0716	um	Track	1000001291	0.696964
	7.31554	um	Track	1003335268	20.1846	um	Track	1003335268	1.18768	um/s	Track	1003335268	0.256225	um/s	Track	1003335268					11.6783	um	Track	1003680215	17.9862	um	Track	1003680215	0.778229	um/s	Track	1003680215	0.228314	um/s	Track	1003680215					7.248	um	Track	1000001401	20.105	um	Track	1000001401	0.659033
	3.74994	um	Track	1003335339	10.7157	um	Track	1003335339	0.340017	um/s	Track	1003335339	0.136026	um/s	Track	1003335339					12.2618	um	Track	1003680411	20.0564	um	Track	1003680411	0.807988	um/s	Track	1003680411	0.254594	um/s	Track	1003680411					16.8512	um	Track	1000001412	24.2584	um	Track	1000001412	1.36812
	12.4734	um	Track	1003335653	27.5829	um	Track	1003335653	1.08636	um/s	Track	1003335653	0.350139	um/s	Track	1003335653					4.8287	um	Track	1003680762	21.1285	um	Track	1003680762	1.0138	um/s	Track	1003680762	0.268203	um/s	Track	1003680762					11.5834	um	Track	1000001540	26.26	um	Track	1000001540	1.47015
	3.10002	um	Track	1003335694	9.73611	um	Track	1003335694	0.445355	um/s	Track	1003335694	0.123591	um/s	Track	1003335694					10.254	um	Track	1003681205	19.8257	um	Track	1003681205	0.730032	um/s	Track	1003681205	0.251666	um/s	Track	1003681205					4.63266	um	Track	1000001560	8.30161	um	Track	1000001560	0.669268
	4.66064	um	Track	1003335926	10.7376	um	Track	1003335926	0.833485	um/s	Track	1003335926	0.136304	um/s	Track	1003335926					7.56592	um	Track	1003681266	15.3657	um	Track	1003681266	0.498967	um/s	Track	1003681266	0.19505	um/s	Track	1003681266					7.54734	um	Track	1000001563	19.2797	um	Track	1000001563	2.29211
	5.68817	um	Track	1003336096	17.5149	um	Track	1003336096	0.740857	um/s	Track	1003336096	0.222335	um/s	Track	1003336096					5.08292	um	Track	1003681369	12.4335	um	Track	1003681369	0.409764	um/s	Track	1003681369	0.15783	um/s	Track	1003681369					7.16576	um	Track	1000001725	16.9511	um	Track	1000001725	1.10085
	4.27436	um	Track	1003336487	12.9713	um	Track	1003336487	0.850829	um/s	Track	1003336487	0.164659	um/s	Track	1003336487					3.75148	um	Track	1003681802	9.62495	um	Track	1003681802	0.302524	um/s	Track	1003681802	0.122178	um/s	Track	1003681802					6.16695	um	Track	1000001733	17.6828	um	Track	1000001733	0.746738
	8.31241	um	Track	1003336785	30.5934	um	Track	1003336785	1.5597	um/s	Track	1003336785	0.388355	um/s	Track	1003336785					3.03058	um	Track	1003681880	8.87007	um	Track	1003681880	0.438127	um/s	Track	1003681880	0.112596	um/s	Track	1003681880					3.72911	um	Track	1000001734	16.4088	um	Track	1000001734	0.640447
	8.3983	um	Track	1003336975	15.3617	um	Track	1003336975	0.688217	um/s	Track	1003336975	0.195002	um/s	Track	1003336975					9.05354	um	Track	1003682662	16.4152	um	Track	1003682662	0.749234	um/s	Track	1003682662	0.208373	um/s	Track	1003682662					4.8613	um	Track	1000001774	13.9789	um	Track	1000001774	0.773595
	8.35479	um	Track	1003337591	24.1256	um	Track	1003337591	1.24961	um/s	Track	1003337591	0.306251	um/s	Track	1003337591					3.82502	um	Track	1003684175	15.6992	um	Track	1003684175	0.673638	um/s	Track	1003684175	0.199284	um/s	Track	1003684175					9.31574	um	Track	1000001853	33.1471	um	Track	1000001853	1.99174
	4.24495	um	Track	1003337788	18.922	um	Track	1003337788	1.51709	um/s	Track	1003337788	0.240197	um/s	Track	1003337788					7.52886	um	Track	1003685104	13.0373	um	Track	1003685104	0.580937	um/s	Track	1003685104	0.165494	um/s	Track	1003685104					2.8621	um	Track	1000001857	18.7125	um	Track	1000001857	1.63655
	2.89009	um	Track	1003337867	6.84562	um	Track	1003337867	0.421282	um/s	Track	1003337867	0.197195	um/s	Track	1003337867					12.6287	um	Track	1003687171	21.504	um	Track	1003687171	1.56535	um/s	Track	1003687171	0.27297	um/s	Track	1003687171					2.87116	um	Track	1000001867	14.5133	um	Track	1000001867	0.734168
	3.10921	um	Track	1003338332	16.8581	um	Track	1003338332	1.55587	um/s	Track	1003338332	0.213998	um/s	Track	1003338332					4.0969	um	Track	1003688037	9.75764	um	Track	1003688037	0.387808	um/s	Track	1003688037	0.123863	um/s	Track	1003688037					14.1222	um	Track	1000001878	25.0108	um	Track	1000001878	1.63893
	7.37143	um	Track	1003338453	17.1158	um	Track	1003338453	0.516859	um/s	Track	1003338453	0.217268	um/s	Track	1003338453					2.01356	um	Track	1003688508	9.85318	um	Track	1003688508	0.352835	um/s	Track	1003688508	0.125075	um/s	Track	1003688508					7.7124	um	Track	1000001882	19.6064	um	Track	1000001882	0.833859
	6.92218	um	Track	1003338466	18.0555	um	Track	1003338466	1.23432	um/s	Track	1003338466	0.229197	um/s	Track	1003338466					2.93407	um	Track	1003689001	9.73826	um	Track	1003689001	0.278688	um/s	Track	1003689001	0.123616	um/s	Track	1003689001					12.4467	um	Track	1000001884	23.4307	um	Track	1000001884	0.910006
	4.8474	um	Track	1003338520	13.0469	um	Track	1003338520	0.445153	um/s	Track	1003338520	0.165618	um/s	Track	1003338520					9.08156	um	Track	1003690412	16.0987	um	Track	1003690412	1.11543	um/s	Track	1003690412	0.204356	um/s	Track	1003690412					2.68831	um	Track	1000001914	34.2753	um	Track	1000001914	1.23935
	4.94815	um	Track	1003339218	27.1789	um	Track	1003339218	2.32666	um/s	Track	1003339218	0.345011	um/s	Track	1003339218					4.66413	um	Track	1003690855	13.7901	um	Track	1003690855	0.449934	um/s	Track	1003690855	0.17505	um/s	Track	1003690855					10.0248	um	Track	1000001930	18.2147	um	Track	1000001930	0.677429
	8.87566	um	Track	1003339265	19.7248	um	Track	1003339265	0.746621	um/s	Track	1003339265	0.250388	um/s	Track	1003339265					3.78412	um	Track	1003690912	9.4436	um	Track	1003690912	0.370832	um/s	Track	1003690912	0.119876	um/s	Track	1003690912					12.2295	um	Track	1000001934	17.9452	um	Track	1000001934	1.01613
	7.49124	um	Track	1003339501	27.3938	um	Track	1003339501	0.727266	um/s	Track	1003339501	0.347738	um/s	Track	1003339501					9.44565	um	Track	1003693452	17.8939	um	Track	1003693452	0.56194	um/s	Track	1003693452	0.227143	um/s	Track	1003693452					3.04407	um	Track	1000002197	13.7585	um	Track	1000002197	0.476523
	5.34006	um	Track	1003339886	14.22	um	Track	1003339886	0.585488	um/s	Track	1003339886	0.18051	um/s	Track	1003339886					5.01074	um	Track	1003694368	9.88779	um	Track	1003694368	0.555362	um/s	Track	1003694368	0.125515	um/s	Track	1003694368					6.24996	um	Track	1000002398	18.958	um	Track	1000002398	0.517492
	8.92429	um	Track	1003340085	29.7423	um	Track	1003340085	1.687	um/s	Track	1003340085	0.37755	um/s	Track	1003340085					9.75466	um	Track	1003695415	19.645	um	Track	1003695415	1.01607	um/s	Track	1003695415	0.249371	um/s	Track	1003695415					13.4798	um	Track	1000002410	21.2358	um	Track	1000002410	0.989931
	7.21597	um	Track	1003340213	12.9226	um	Track	1003340213	0.678251	um/s	Track	1003340213	0.201632	um/s	Track	1003340213					3.97136	um	Track	1003696485	8.75111	um	Track	1003696485	0.277152	um/s	Track	1003696485	0.111086	um/s	Track	1003696485					7.79951	um	Track	1000002697	16.8572	um	Track	1000002697	0.61621
	4.98995	um	Track	1003340445	19.5215	um	Track	1003340445	0.826401	um/s	Track	1003340445	0.247807	um/s	Track	1003340445					4.37819	um	Track	1003696525	10.4661	um	Track	1003696525	0.314333	um/s	Track	1003696525	0.132856	um/s	Track	1003696525					8.67658	um	Track	1000003014	17.1022	um	Track	1000003014	0.675226
	12.0887	um	Track	1003340497	21.6325	um	Track	1003340497	0.890483	um/s	Track	1003340497	0.274604	um/s	Track	1003340497					2.8829	um	Track	1003696887	9.79296	um	Track	1003696887	0.244751	um/s	Track	1003696887	0.124311	um/s	Track	1003696887					12.3077	um	Track	1000003124	25.6862	um	Track	1000003124	0.784065
	4.48448	um	Track	1003341983	13.2658	um	Track	1003341983	0.456566	um/s	Track	1003341983	0.168396	um/s	Track	1003341983					3.88805	um	Track	1003697859	10.6767	um	Track	1003697859	0.719442	um/s	Track	1003697859	0.135528	um/s	Track	1003697859					6.69754	um	Track	1000003279	29.4146	um	Track	1000003279	1.46777
	5.62882	um	Track	1003342039	16.5284	um	Track	1003342039	0.508311	um/s	Track	1003342039	0.209813	um/s	Track	1003342039					11.2212	um	Track	1003698184	17.1043	um	Track	1003698184	0.640589	um/s	Track	1003698184	0.21712	um/s	Track	1003698184					7.88512	um	Track	1000003310	17.6759	um	Track	1000003310	0.998877
	3.30961	um	Track	1003342513	12.2132	um	Track	1003342513	0.333863	um/s	Track	1003342513	0.155035	um/s	Track	1003342513					4.37654	um	Track	1003698332	6.41798	um	Track	1003698332	0.555864	um/s	Track	1003698332	0.252985	um/s	Track	1003698332					23.0268	um	Track	1000003422	34.4667	um	Track	1000003422	1.12774
	2.75829	um	Track	1003343515	11.4738	um	Track	1003343515	0.370885	um/s	Track	1003343515	0.145648	um/s	Track	1003343515					6.82978	um	Track	1003698519	12.5778	um	Track	1003698519	0.743754	um/s	Track	1003698519	0.159661	um/s	Track	1003698519					7.73134	um	Track	1000003531	12.0944	um	Track	1000003531	0.813738
	10.537	um	Track	1003344200	18.5201	um	Track	1003344200	0.844871	um/s	Track	1003344200	0.235096	um/s	Track	1003344200					10.753	um	Track	1003698908	20.7177	um	Track	1003698908	1.75808	um/s	Track	1003698908	0.262988	um/s	Track	1003698908					8.06516	um	Track	1000003550	24.3686	um	Track	1000003550	1.20802
	10.787	um	Track	1003345409	20.9685	um	Track	1003345409	1.01307	um/s	Track	1003345409	0.266176	um/s	Track	1003345409					5.98054	um	Track	1004161510	15.9391	um	Track	1004161510	0.759178	um/s	Track	1004161510	0.291157	um/s	Track	1004161510					3.50312	um	Track	1000003556	30.1643	um	Track	1000003556	1.02739
	3.96563	um	Track	1003345890	10.0659	um	Track	1003345890	0.357521	um/s	Track	1003345890	0.127777	um/s	Track	1003345890					4.72184	um	Track	1004851865	15.1728	um	Track	1004851865	0.743989	um/s	Track	1004851865	0.287686	um/s	Track	1004851865					8.84041	um	Track	1000003603	18.9756	um	Track	1000003603	2.15185
	7.20758	um	Track	1003345901	13.1498	um	Track	1003345901	0.51648	um/s	Track	1003345901	0.166924	um/s	Track	1003345901					2.83208	um	Track	1005730686	6.57391	um	Track	1005730686	0.481268	um/s	Track	1005730686	0.193078	um/s	Track	1005730686					5.12427	um	Track	1000003624	19.1559	um	Track	1000003624	0.910326
	15.4571	um	Track	1003345910	23.1977	um	Track	1003345910	0.917131	um/s	Track	1003345910	0.294473	um/s	Track	1003345910																									7.53696	um	Track	1000003671	15.0725	um	Track	1000003671	1.12219
	2.08676	um	Track	1003346815	13.1005	um	Track	1003346815	0.396715	um/s	Track	1003346815	0.166299	um/s	Track	1003346815																									8.73791	um	Track	1000003699	19.3469	um	Track	1000003699	1.47444
	10.8248	um	Track	1003348509	17.7724	um	Track	1003348509	0.835922	um/s	Track	1003348509	0.225604	um/s	Track	1003348509																									5.96874	um	Track	1000003821	12.633	um	Track	1000003821	2.61849
	12.8761	um	Track	1003349041	20.7973	um	Track	1003349041	1.14485	um/s	Track	1003349041	0.264002	um/s	Track	1003349041																									7.00646	um	Track	1000003899	13.8168	um	Track	1000003899	0.710222
	5.18892	um	Track	1003349381	14.9083	um	Track	1003349381	0.596815	um/s	Track	1003349381	0.189246	um/s	Track	1003349381																									3.96319	um	Track	1000003913	13.6313	um	Track	1000003913	0.72134
	6.74807	um	Track	1003349594	13.0127	um	Track	1003349594	0.430817	um/s	Track	1003349594	0.165184	um/s	Track	1003349594																									3.73157	um	Track	1000003978	17.7967	um	Track	1000003978	1.42538
	7.06741	um	Track	1003349686	16.4281	um	Track	1003349686	0.661696	um/s	Track	1003349686	0.20854	um/s	Track	1003349686																									13.7706	um	Track	1000004000	21.6344	um	Track	1000004000	1.4961
	4.18237	um	Track	1003351705	11.8682	um	Track	1003351705	0.324502	um/s	Track	1003351705	0.150655	um/s	Track	1003351705																									6.81099	um	Track	1000004017	9.94445	um	Track	1000004017	0.605624
	6.88265	um	Track	1003352126	14.3414	um	Track	1003352126	0.82883	um/s	Track	1003352126	0.182051	um/s	Track	1003352126																									2.26329	um	Track	1000004051	11.1353	um	Track	1000004051	1.75803
	6.08417	um	Track	1003352834	17.719	um	Track	1003352834	0.635751	um/s	Track	1003352834	0.224926	um/s	Track	1003352834																									3.80998	um	Track	1000004057	66.7065	um	Track	1000004057	2.74087
	2.29921	um	Track	1003353519	8.77303	um	Track	1003353519	0.289432	um/s	Track	1003353519	0.158327	um/s	Track	1003353519																									7.68944	um	Track	1000004081	23.5549	um	Track	1000004081	0.980482
	5.13897	um	Track	1003354157	12.0801	um	Track	1003354157	0.735289	um/s	Track	1003354157	0.153345	um/s	Track	1003354157																									7.00003	um	Track	1000004119	17.1102	um	Track	1000004119	1.20402
	9.19626	um	Track	1003354721	16.4749	um	Track	1003354721	1.46725	um/s	Track	1003354721	0.209133	um/s	Track	1003354721																									8.19946	um	Track	1000004136	19.8536	um	Track	1000004136	0.83218
	2.45364	um	Track	1003355869	11.9077	um	Track	1003355869	0.468194	um/s	Track	1003355869	0.151157	um/s	Track	1003355869																									7.66071	um	Track	1000004220	14.7198	um	Track	1000004220	0.578093
	6.26779	um	Track	1003356640	16.5377	um	Track	1003356640	1.00028	um/s	Track	1003356640	0.20993	um/s	Track	1003356640																									3.02016	um	Track	1000004236	3.85589	um	Track	1000004236	0.380664
	11.8114	um	Track	1003357907	16.9918	um	Track	1003357907	0.593116	um/s	Track	1003357907	0.215695	um/s	Track	1003357907																									5.2526	um	Track	1000004272	24.5192	um	Track	1000004272	1.53022
	3.30963	um	Track	1003383911	11.2147	um	Track	1003383911	0.435876	um/s	Track	1003383911	0.143575	um/s	Track	1003383911																									7.36942	um	Track	1000004574	21.5981	um	Track	1000004574	1.17327
	2.73703	um	Track	1003633666	12.8558	um	Track	1003633666	0.520346	um/s	Track	1003633666	0.253371	um/s	Track	1003633666																									8.56937	um	Track	1000004630	24.582	um	Track	1000004630	1.44577
	3.49111	um	Track	1003836955	10.5058	um	Track	1003836955	0.425785	um/s	Track	1003836955	0.157367	um/s	Track	1003836955																									9.53518	um	Track	1000004640	18.1743	um	Track	1000004640	0.491363
	5.50903	um	Track	1004434345	5.81226	um	Track	1004434345	0.64647	um/s	Track	1004434345	0.248748	um/s	Track	1004434345																									7.64665	um	Track	1000004657	17.0074	um	Track	1000004657	0.874798
	2.63939	um	Track	1004753616	8.86587	um	Track	1004753616	0.383822	um/s	Track	1004753616	0.198213	um/s	Track	1004753616																									5.45358	um	Track	1000004984	15.1812	um	Track	1000004984	0.568924
	4.47785	um	Track	1005986563	5.12987	um	Track	1005986563	0.601782	um/s	Track	1005986563	0.34928	um/s	Track	1005986563																									5.12135	um	Track	1000004990	12.9847	um	Track	1000004990	0.840035
																																									13.2304	um	Track	1000005014	23.5258	um	Track	1000005014	1.92145
																																									8.56249	um	Track	1000005212	24.42	um	Track	1000005212	1.26854
																																									12.1377	um	Track	1000005262	21.0075	um	Track	1000005262	0.95834
																																									10.6185	um	Track	1000005277	19.1313	um	Track	1000005277	0.742306
																																									11.1933	um	Track	1000005304	18.831	um	Track	1000005304	0.685486
																																									7.20781	um	Track	1000005322	22.4385	um	Track	1000005322	1.75855
																																									21.5291	um	Track	1000005326	29.149	um	Track	1000005326	1.32948
																																									12.5543	um	Track	1000005396	24.0051	um	Track	1000005396	0.774191
																																									2.56485	um	Track	1000005398	5.288	um	Track	1000005398	0.572584
																																									3.3392	um	Track	1000005423	10.7887	um	Track	1000005423	1.03368
																																									9.56768	um	Track	1000005511	20.2294	um	Track	1000005511	0.760239
																																									12.1679	um	Track	1000005708	21.1327	um	Track	1000005708	1.77507
																																									7.16632	um	Track	1000005713	12.6144	um	Track	1000005713	0.936528
																																									2.39465	um	Track	1000005750	27.0932	um	Track	1000005750	1.47161
																																									4.23881	um	Track	1000005765	22.0228	um	Track	1000005765	0.75487
																																									13.1776	um	Track	1000005769	20.7887	um	Track	1000005769	1.9949
																																									2.01404	um	Track	1000006022	22.618	um	Track	1000006022	0.833419
																																									7.1164	um	Track	1000006076	18.097	um	Track	1000006076	0.980029
																																									16.2181	um	Track	1000006084	32.6666	um	Track	1000006084	1.29087
																																									5.59092	um	Track	1000006174	17.6624	um	Track	1000006174	0.559529
																																									7.60091	um	Track	1000006245	12.8339	um	Track	1000006245	0.41339
																																									5.43143	um	Track	1000006302	12.3797	um	Track	1000006302	0.338009
																																									4.37505	um	Track	1000006305	14.4425	um	Track	1000006305	0.566983
																																									8.3318	um	Track	1000006385	14.1033	um	Track	1000006385	0.436184
																																									20.9701	um	Track	1000006852	29.3383	um	Track	1000006852	1.11327
																																									7.84412	um	Track	1000007122	14.865	um	Track	1000007122	0.565768
																																									8.93952	um	Track	1000007593	15.9795	um	Track	1000007593	0.472834
																																									10.5521	um	Track	1000007595	17.0759	um	Track	1000007595	0.779026
																																									7.72489	um	Track	1000007603	14.6734	um	Track	1000007603	0.580466
																																									17.2815	um	Track	1000007648	30.6339	um	Track	1000007648	1.47644
																																									5.1813	um	Track	1000007834	12.8956	um	Track	1000007834	0.407939
																																									4.59672	um	Track	1000007838	6.97794	um	Track	1000007838	1.16313
																																									4.20748	um	Track	1000008082	11.0701	um	Track	1000008082	0.31755
																																									2.44668	um	Track	1000008151	11.7755	um	Track	1000008151	0.564083
																																									3.17444	um	Track	1000008227	9.7853	um	Track	1000008227	0.278333
																																									4.12078	um	Track	1000008267	13.4287	um	Track	1000008267	1.10189
																																									6.58528	um	Track	1000008289	15.4412	um	Track	1000008289	0.458185
																																									5.24308	um	Track	1000008316	13.1368	um	Track	1000008316	0.630866
																																									3.72044	um	Track	1000008325	10.0346	um	Track	1000008325	0.293444
																																									8.18461	um	Track	1000008392	11.7417	um	Track	1000008392	0.575201
																																									19.1848	um	Track	1000008802	29.2514	um	Track	1000008802	1.65189
																																									3.28098	um	Track	1000008848	9.59372	um	Track	1000008848	1.13424
																																									16.4473	um	Track	1000008909	27.6346	um	Track	1000008909	1.9398
																																									9.03242	um	Track	1000008960	18.3751	um	Track	1000008960	0.571973
																																									5.97641	um	Track	1000008961	12.0584	um	Track	1000008961	0.60428
																																									9.89159	um	Track	1000008980	17.7351	um	Track	1000008980	0.678219
																																									8.33133	um	Track	1000009295	17.6951	um	Track	1000009295	0.741145
																																									9.71927	um	Track	1000009534	16.1974	um	Track	1000009534	0.743856
																																									5.6258	um	Track	1000009572	19.9513	um	Track	1000009572	0.685914
																																									5.17937	um	Track	1000009575	11.2561	um	Track	1000009575	0.432818
																																									14.4144	um	Track	1000009586	23.7502	um	Track	1000009586	1.48012
																																									7.9476	um	Track	1000009603	16.78	um	Track	1000009603	0.846975
																																									2.05188	um	Track	1000009630	9.85572	um	Track	1000009630	0.350593
																																									9.23293	um	Track	1000009700	15.5962	um	Track	1000009700	0.743003
																																									4.71825	um	Track	1000009839	7.9827	um	Track	1000009839	0.938855
																																									3.3785	um	Track	1000009939	11.0973	um	Track	1000009939	0.295951
																																									3.87061	um	Track	1000010017	15.3688	um	Track	1000010017	0.803246
																																									5.78627	um	Track	1000010027	14.3682	um	Track	1000010027	0.480082
																																									13.737	um	Track	1000010047	20.6275	um	Track	1000010047	0.843431
																																									8.70306	um	Track	1000010480	17.6177	um	Track	1000010480	0.644011
																																									8.46373	um	Track	1000010497	16.2922	um	Track	1000010497	0.818172
																																									7.8809	um	Track	1000010770	17.664	um	Track	1000010770	1.06562
																																									28.9328	um	Track	1000010776	40.4921	um	Track	1000010776	1.34854
																																									6.93833	um	Track	1000010809	17.3586	um	Track	1000010809	1.01732
																																									17.5326	um	Track	1000010830	26.6817	um	Track	1000010830	1.56756
																																									9.38028	um	Track	1000010846	14.7344	um	Track	1000010846	0.82127
																																									13.2948	um	Track	1000010958	24.0454	um	Track	1000010958	1.41493
																																									11.4765	um	Track	1000011004	16.5335	um	Track	1000011004	0.528801
																																									10.5003	um	Track	1000011017	18.4597	um	Track	1000011017	1.01036
																																									12.8039	um	Track	1000011143	25.9035	um	Track	1000011143	1.11399
																																									9.7124	um	Track	1000011405	21.8741	um	Track	1000011405	0.869037
																																									10.2715	um	Track	1000011463	22.6909	um	Track	1000011463	1.07397
																																									7.27014	um	Track	1000011471	16.7335	um	Track	1000011471	0.675007
																																									5.95211	um	Track	1000011522	13.0149	um	Track	1000011522	0.50329
																																									4.38643	um	Track	1000011569	6.87714	um	Track	1000011569	0.740162
																																									11.1914	um	Track	1000011969	21.1986	um	Track	1000011969	0.911661
																																									3.69644	um	Track	1000012012	10.8511	um	Track	1000012012	0.418292
																																									6.83932	um	Track	1000012240	16.8662	um	Track	1000012240	0.698454
																																									7.96072	um	Track	1000012453	15.0951	um	Track	1000012453	0.872672
																																									12.8612	um	Track	1000012601	19.8315	um	Track	1000012601	0.99473
																																									13.4007	um	Track	1000012626	23.3264	um	Track	1000012626	0.991885
																																									5.97601	um	Track	1000012665	8.5097	um	Track	1000012665	0.983275
																																									12.6959	um	Track	1000012667	20.7581	um	Track	1000012667	0.86164
																																									9.16165	um	Track	1000012779	17.5001	um	Track	1000012779	1.12055
																																									7.22428	um	Track	1000012803	14.1667	um	Track	1000012803	0.612287
																																									19.0305	um	Track	1000013131	27.3036	um	Track	1000013131	2.4157
																																									5.76305	um	Track	1000013186	11.3335	um	Track	1000013186	0.671752
																																									7.24056	um	Track	1000013297	16.4912	um	Track	1000013297	0.695028
																																									9.95094	um	Track	1000013949	22.7199	um	Track	1000013949	0.993643
																																									5.61944	um	Track	1000013970	11.3359	um	Track	1000013970	0.339618
																																									3.40175	um	Track	1000014300	4.38928	um	Track	1000014300	1.59956
																																									5.42604	um	Track	1000014462	12.7996	um	Track	1000014462	1.25086
																																									12.3208	um	Track	1000015414	28.9252	um	Track	1000015414	2.17205
																																									5.42003	um	Track	1000015420	13.9365	um	Track	1000015420	0.722402
																																									16.7571	um	Track	1000015617	20.6903	um	Track	1000015617	0.869641
																																									9.86485	um	Track	1000015637	12.0797	um	Track	1000015637	0.593305
																																									7.58984	um	Track	1000015644	12.5074	um	Track	1000015644	0.582966
																																									19.8745	um	Track	1000015832	25.2086	um	Track	1000015832	1.03502
																																									6.32115	um	Track	1000016217	16.4662	um	Track	1000016217	0.889455
																																									6.56217	um	Track	1000016271	12.4152	um	Track	1000016271	0.557867
																																									5.93368	um	Track	1000016281	18.6681	um	Track	1000016281	0.60485
																																									4.73387	um	Track	1000016285	10.8641	um	Track	1000016285	0.422236
																																									5.058	um	Track	1000033851	7.28506	um	Track	1000033851	2.15406
																																									4.93752	um	Track	1000033872	38.9953	um	Track	1000033872	1.42145
																																									13.9776	um	Track	1000037350	25.3724	um	Track	1000037350	1.36272
																																									12.1004	um	Track	1000070570	30.6623	um	Track	1000070570	1.08142
																																									4.7731	um	Track	1000161426	20.2794	um	Track	1000161426	1.39811
																																									6.26084	um	Track	1000173585	13.5059	um	Track	1000173585	0.541251
																																									6.2169	um	Track	1000177310	20.4261	um	Track	1000177310	1.51179
																																									4.88776	um	Track	1000178275	5.07154	um	Track	1000178275	1.21487
																																									9.38068	um	Track	1000178445	13.6391	um	Track	1000178445	0.803135
																																									9.21754	um	Track	1000223414	18.5263	um	Track	1000223414	1.09069
																																									2.47212	um	Track	1000278529	15.1339	um	Track	1000278529	0.599732
																																									2.82221	um	Track	1000302221	10.5978	um	Track	1000302221	1.00407
																																									2.60747	um	Track	1000327214	19.817	um	Track	1000327214	0.851075
																																									5.00042	um	Track	1000327372	12.7181	um	Track	1000327372	0.757567
																																									2.72958	um	Track	1000386000	6.07202	um	Track	1000386000	1.0698
																																									2.58383	um	Track	1000533905	13.652	um	Track	1000533905	0.924769
																																									9.44475	um	Track	1000576694	14.0735	um	Track	1000576694	0.70037
																																									8.80065	um	Track	1000585135	13.0885	um	Track	1000585135	1.51442
																																									2.67659	um	Track	1000658154	9.26944	um	Track	1000658154	0.396603
																																									7.70382	um	Track	1000673194	17.4386	um	Track	1000673194	1.17789
																																									3.22804	um	Track	1000694035	8.27475	um	Track	1000694035	0.920624
																																									6.16764	um	Track	1000695945	22.8206	um	Track	1000695945	1.4333
																																									2.71677	um	Track	1000708203	4.00297	um	Track	1000708203	0.420672
																																									2.07319	um	Track	1000801862	6.39627	um	Track	1000801862	0.26115
																																									7.50861	um	Track	1000805681	17.3183	um	Track	1000805681	1.53562
																																									3.35464	um	Track	1000806509	10.0359	um	Track	1000806509	0.534595
																																									3.92054	um	Track	1000822094	13.8006	um	Track	1000822094	0.723599
																																									6.28125	um	Track	1000856626	10.0921	um	Track	1000856626	0.717574
																																									8.22556	um	Track	1000930204	13.1681	um	Track	1000930204	0.663276
																																									6.90704	um	Track	1000936130	9.2808	um	Track	1000936130	0.709199
																																									8.13085	um	Track	1000980900	13.4768	um	Track	1000980900	1.53835
																																									4.12646	um	Track	1000983605	16.0559	um	Track	1000983605	1.65428
																																									4.46424	um	Track	1000984696	12.8694	um	Track	1000984696	1.23268
																																									6.20269	um	Track	1001013975	9.09892	um	Track	1001013975	0.520826
																																									3.13537	um	Track	1001027536	7.3119	um	Track	1001027536	0.424332
																																									4.2362	um	Track	1001041490	6.74814	um	Track	1001041490	0.383014
																																									2.7458	um	Track	1001046249	10.8961	um	Track	1001046249	0.815545
																																									8.98815	um	Track	1001105100	11.925	um	Track	1001105100	1.07008
																																									5.48301	um	Track	1001209232	7.26871	um	Track	1001209232	0.501869
																																									4.64233	um	Track	1001240140	7.76073	um	Track	1001240140	1.04289
																																									3.06781	um	Track	1001240672	6.89313	um	Track	1001240672	0.715626
																																									6.26064	um	Track	1001306406	8.7424	um	Track	1001306406	1.67077
																																									4.76423	um	Track	1001372059	5.98013	um	Track	1001372059	0.661632
																																									4.22019	um	Track	1001436289	5.92453	um	Track	1001436289	0.762797
																																									2.95214	um	Track	1001476725	4.22323	um	Track	1001476725	0.712906
																																									3.78812	um	Track	1001582314	4.21393	um	Track	1001582314	0.754389
																																									2.07797	um	Track	1001650258	3.19572	um	Track	1001650258	0.811714
[truncated: 181 more columns]

## Sheet: 20220513
Date (Biological Replicate):	20220513
Condition:	T130A 20uM KNX-002
Replicate:	1																				2																				3
	Track Displacement Length				Track Length				Track Speed Max				Track Speed Mean				Percent Moving Parasites				Track Displacement Length				Track Length				Track Speed Max				Track Speed Mean				Percent Moving Parasites				Track Displacement Length				Track Length				Track Speed Max
	====================				====================				====================				====================				====================				====================				====================				====================				====================				====================				====================				====================				====================
	Track Displacement Length	Unit	Category	ID	Track Length	Unit	Category	ID	Track Speed Max	Unit	Category	ID	Track Speed Mean	Unit	Category	ID	Percent Moving Parasites	Moving Parasites	Total Parasites		Track Displacement Length	Unit	Category	ID	Track Length	Unit	Category	ID	Track Speed Max	Unit	Category	ID	Track Speed Mean	Unit	Category	ID	Percent Moving Parasites	Moving Parasites	Total Parasites		Track Displacement Length	Unit	Category	ID	Track Length	Unit	Category	ID	Track Speed Max
	4.30386	um	Track	1000000547	12.0114	um	Track	1000000547	0.346632	um/s	Track	1000000547	0.153163	um/s	Track	1000000547	18.0982	59	326		5.12697	um	Track	1000000309	16.8957	um	Track	1000000309	0.644169	um/s	Track	1000000309	0.215446	um/s	Track	1000000309	27.1863	143	526		8.11259	um	Track	1000000138	22.2908	um	Track	1000000138	1.34802
	4.68863	um	Track	1000000573	11.6481	um	Track	1000000573	0.587371	um/s	Track	1000000573	0.148531	um/s	Track	1000000573					8.85796	um	Track	1000000518	18.3225	um	Track	1000000518	0.476514	um/s	Track	1000000518	0.23364	um/s	Track	1000000518					5.28265	um	Track	1000000143	9.29778	um	Track	1000000143	0.618358
	2.5173	um	Track	1000000690	15.6089	um	Track	1000000690	0.616131	um/s	Track	1000000690	0.199038	um/s	Track	1000000690					16.841	um	Track	1000000587	31.8897	um	Track	1000000587	1.86176	um/s	Track	1000000587	0.406642	um/s	Track	1000000587					5.88684	um	Track	1000000192	12.3464	um	Track	1000000192	0.424238
	10.7112	um	Track	1000000799	22.2943	um	Track	1000000799	1.13468	um/s	Track	1000000799	0.284287	um/s	Track	1000000799					5.46461	um	Track	1000000649	13.3505	um	Track	1000000649	0.43288	um/s	Track	1000000649	0.170239	um/s	Track	1000000649					2.47997	um	Track	1000000203	11.7332	um	Track	1000000203	0.390855
	2.21267	um	Track	1000001285	14.703	um	Track	1000001285	0.449582	um/s	Track	1000001285	0.187485	um/s	Track	1000001285					6.38101	um	Track	1000000690	11.4209	um	Track	1000000690	0.863142	um/s	Track	1000000690	0.145634	um/s	Track	1000000690					17.4817	um	Track	1000000218	25.8978	um	Track	1000000218	0.944231
	4.07473	um	Track	1000001439	14.932	um	Track	1000001439	0.788823	um/s	Track	1000001439	0.190405	um/s	Track	1000001439					7.77182	um	Track	1000000915	23.3239	um	Track	1000000915	1.37464	um/s	Track	1000000915	0.297416	um/s	Track	1000000915					4.11413	um	Track	1000000228	16.6409	um	Track	1000000228	1.2743
	7.60195	um	Track	1000001967	16.8531	um	Track	1000001967	0.588161	um/s	Track	1000001967	0.214902	um/s	Track	1000001967					7.62211	um	Track	1000000949	17.303	um	Track	1000000949	0.826527	um/s	Track	1000000949	0.220639	um/s	Track	1000000949					3.61043	um	Track	1000000370	14.7705	um	Track	1000000370	0.685344
	20.2131	um	Track	1000002364	28.2907	um	Track	1000002364	0.854316	um/s	Track	1000002364	0.360749	um/s	Track	1000002364					7.23654	um	Track	1000001082	31.0715	um	Track	1000001082	1.61224	um/s	Track	1000001082	0.396209	um/s	Track	1000001082					13.0432	um	Track	1000000415	24.8801	um	Track	1000000415	1.06694
	4.43476	um	Track	1000002595	9.25736	um	Track	1000002595	0.322362	um/s	Track	1000002595	0.118045	um/s	Track	1000002595					3.6733	um	Track	1000001261	26.4777	um	Track	1000001261	1.89613	um/s	Track	1000001261	0.337631	um/s	Track	1000001261					18.9642	um	Track	1000000852	29.7641	um	Track	1000000852	1.42944
	2.68038	um	Track	1000002603	10.0875	um	Track	1000002603	1.18764	um/s	Track	1000002603	0.128631	um/s	Track	1000002603					7.23041	um	Track	1000001365	13.9601	um	Track	1000001365	0.88672	um/s	Track	1000001365	0.178013	um/s	Track	1000001365					8.3299	um	Track	1000000960	21.8696	um	Track	1000000960	1.29865
	3.14914	um	Track	1000003351	12.7076	um	Track	1000003351	0.380998	um/s	Track	1000003351	0.162041	um/s	Track	1000003351					3.75506	um	Track	1000002058	10.9599	um	Track	1000002058	0.511841	um/s	Track	1000002058	0.139755	um/s	Track	1000002058					4.7211	um	Track	1000001238	11.0244	um	Track	1000001238	0.291393
	3.04691	um	Track	1000003354	12.8497	um	Track	1000003354	0.721012	um/s	Track	1000003354	0.163854	um/s	Track	1000003354					2.62497	um	Track	1000002069	10.9041	um	Track	1000002069	0.420894	um/s	Track	1000002069	0.139044	um/s	Track	1000002069					8.40748	um	Track	1000001260	19.8193	um	Track	1000001260	0.753985
	5.36385	um	Track	1000003751	12.746	um	Track	1000003751	0.393318	um/s	Track	1000003751	0.162531	um/s	Track	1000003751					7.84547	um	Track	1000002237	15.5017	um	Track	1000002237	1.12227	um/s	Track	1000002237	0.19767	um/s	Track	1000002237					3.4984	um	Track	1000001272	11.0904	um	Track	1000001272	0.3512
	4.80698	um	Track	1000003812	12.194	um	Track	1000003812	0.355536	um/s	Track	1000003812	0.155492	um/s	Track	1000003812					7.56009	um	Track	1000002320	12.8947	um	Track	1000002320	0.84955	um/s	Track	1000002320	0.298494	um/s	Track	1000002320					6.64868	um	Track	1000001294	12.0888	um	Track	1000001294	0.549925
	3.11571	um	Track	1000003911	11.9173	um	Track	1000003911	0.611891	um/s	Track	1000003911	0.256171	um/s	Track	1000003911					7.46842	um	Track	1000002525	24.3051	um	Track	1000002525	1.11471	um/s	Track	1000002525	0.309926	um/s	Track	1000002525					2.69061	um	Track	1000001522	12.8226	um	Track	1000001522	0.562892
	5.33099	um	Track	1000004235	12.4621	um	Track	1000004235	0.416355	um/s	Track	1000004235	0.15891	um/s	Track	1000004235					10.8668	um	Track	1000002787	27.7635	um	Track	1000002787	1.30508	um/s	Track	1000002787	0.354026	um/s	Track	1000002787					26.1847	um	Track	1000001563	38.3788	um	Track	1000001563	1.49185
	5.48016	um	Track	1000004589	17.2739	um	Track	1000004589	1.12116	um/s	Track	1000004589	0.220269	um/s	Track	1000004589					10.1682	um	Track	1000002884	22.934	um	Track	1000002884	1.66861	um/s	Track	1000002884	0.292443	um/s	Track	1000002884					4.75362	um	Track	1000001616	12.5991	um	Track	1000001616	0.938453
	23.4428	um	Track	1000004608	31.2698	um	Track	1000004608	1.1408	um/s	Track	1000004608	0.398738	um/s	Track	1000004608					4.87791	um	Track	1000002887	15.1385	um	Track	1000002887	0.829687	um/s	Track	1000002887	0.19469	um/s	Track	1000002887					4.95674	um	Track	1000001689	11.255	um	Track	1000001689	1.45131
	2.49431	um	Track	1000004951	13.2235	um	Track	1000004951	0.447063	um/s	Track	1000004951	0.16862	um/s	Track	1000004951					10.9574	um	Track	1000003047	15.6424	um	Track	1000003047	0.707693	um/s	Track	1000003047	0.270536	um/s	Track	1000003047					3.92006	um	Track	1000001773	18.2306	um	Track	1000001773	0.880401
	2.63943	um	Track	1000005655	12.8765	um	Track	1000005655	0.490565	um/s	Track	1000005655	0.164195	um/s	Track	1000005655					7.4426	um	Track	1000003075	28.0548	um	Track	1000003075	1.31012	um/s	Track	1000003075	0.357741	um/s	Track	1000003075					22.7382	um	Track	1000002097	36.0224	um	Track	1000002097	1.81305
	6.27451	um	Track	1000006652	9.30673	um	Track	1000006652	0.290173	um/s	Track	1000006652	0.118675	um/s	Track	1000006652					22.7981	um	Track	1000003132	35.6259	um	Track	1000003132	1.30755	um/s	Track	1000003132	0.454284	um/s	Track	1000003132					5.46856	um	Track	1000002126	14.5213	um	Track	1000002126	0.62323
	3.87499	um	Track	1000006845	13.1437	um	Track	1000006845	0.971425	um/s	Track	1000006845	0.167602	um/s	Track	1000006845					19.7957	um	Track	1000003139	29.8061	um	Track	1000003139	1.35106	um/s	Track	1000003139	0.380073	um/s	Track	1000003139					8.71272	um	Track	1000002152	19.0415	um	Track	1000002152	0.824332
	5.30173	um	Track	1000007777	20.6578	um	Track	1000007777	0.838025	um/s	Track	1000007777	0.263419	um/s	Track	1000007777					10.1299	um	Track	1000003153	17.2151	um	Track	1000003153	0.712539	um/s	Track	1000003153	0.219519	um/s	Track	1000003153					10.1711	um	Track	1000002272	22.6656	um	Track	1000002272	1.02149
	2.23635	um	Track	1000007922	7.44471	um	Track	1000007922	0.718516	um/s	Track	1000007922	0.0949314	um/s	Track	1000007922					7.28027	um	Track	1000003154	25.479	um	Track	1000003154	0.854135	um/s	Track	1000003154	0.324896	um/s	Track	1000003154					9.37624	um	Track	1000002286	20.0205	um	Track	1000002286	1.2957
	14.5857	um	Track	1000008383	20.77	um	Track	1000008383	0.66345	um/s	Track	1000008383	0.264849	um/s	Track	1000008383					4.80915	um	Track	1000003281	15.8445	um	Track	1000003281	0.568076	um/s	Track	1000003281	0.202042	um/s	Track	1000003281					14.7426	um	Track	1000002335	23.6028	um	Track	1000002335	0.811451
	5.82391	um	Track	1000008682	14.079	um	Track	1000008682	0.620978	um/s	Track	1000008682	0.179529	um/s	Track	1000008682					10.8166	um	Track	1000003389	19.7171	um	Track	1000003389	0.94006	um/s	Track	1000003389	0.251424	um/s	Track	1000003389					7.0827	um	Track	1000002377	15.3001	um	Track	1000002377	0.697696
	6.16668	um	Track	1000008916	17.1108	um	Track	1000008916	0.836906	um/s	Track	1000008916	0.218188	um/s	Track	1000008916					2.07851	um	Track	1000003626	19.463	um	Track	1000003626	1.08441	um/s	Track	1000003626	0.248183	um/s	Track	1000003626					3.9876	um	Track	1000002410	12.5895	um	Track	1000002410	0.432987
	14.1446	um	Track	1000009518	24.0259	um	Track	1000009518	0.7868	um/s	Track	1000009518	0.306367	um/s	Track	1000009518					15.4677	um	Track	1000003709	25.964	um	Track	1000003709	1.29888	um/s	Track	1000003709	0.331081	um/s	Track	1000003709					2.33845	um	Track	1000002525	11.3318	um	Track	1000002525	0.440839
	4.89051	um	Track	1000009520	11.987	um	Track	1000009520	0.380947	um/s	Track	1000009520	0.152853	um/s	Track	1000009520					10.9392	um	Track	1000003712	19.7364	um	Track	1000003712	0.63569	um/s	Track	1000003712	0.25167	um/s	Track	1000003712					9.34397	um	Track	1000002627	16.3596	um	Track	1000002627	0.722568
	2.05147	um	Track	1000009825	10.1425	um	Track	1000009825	0.271365	um/s	Track	1000009825	0.129332	um/s	Track	1000009825					6.23525	um	Track	1000003718	16.5797	um	Track	1000003718	0.671418	um/s	Track	1000003718	0.211417	um/s	Track	1000003718					6.77117	um	Track	1000002789	9.74458	um	Track	1000002789	0.506571
	5.4402	um	Track	1000010828	12.1779	um	Track	1000010828	0.366598	um/s	Track	1000010828	0.155287	um/s	Track	1000010828					9.73709	um	Track	1000003735	17.7972	um	Track	1000003735	0.909529	um/s	Track	1000003735	0.226942	um/s	Track	1000003735					9.2418	um	Track	1000002862	17.8681	um	Track	1000002862	1.14568
	15.6541	um	Track	1000010974	22.8102	um	Track	1000010974	0.69975	um/s	Track	1000010974	0.290865	um/s	Track	1000010974					2.17541	um	Track	1000003942	12.1018	um	Track	1000003942	0.501616	um/s	Track	1000003942	0.154316	um/s	Track	1000003942					8.01928	um	Track	1000002951	18.4345	um	Track	1000002951	0.89055
	2.61302	um	Track	1000011020	9.82031	um	Track	1000011020	0.327637	um/s	Track	1000011020	0.125224	um/s	Track	1000011020					8.53942	um	Track	1000004193	24.6897	um	Track	1000004193	1.73123	um/s	Track	1000004193	0.314831	um/s	Track	1000004193					10.1128	um	Track	1000003241	17.7568	um	Track	1000003241	1.1159
	7.68353	um	Track	1000011126	15.8014	um	Track	1000011126	0.526282	um/s	Track	1000011126	0.201492	um/s	Track	1000011126					2.76494	um	Track	1000004225	9.68488	um	Track	1000004225	0.76106	um/s	Track	1000004225	0.123497	um/s	Track	1000004225					9.57953	um	Track	1000003270	18.0373	um	Track	1000003270	0.623386
	5.85749	um	Track	1000011604	12.7265	um	Track	1000011604	0.555305	um/s	Track	1000011604	0.162283	um/s	Track	1000011604					3.4671	um	Track	1000004414	8.24518	um	Track	1000004414	0.579459	um/s	Track	1000004414	0.288515	um/s	Track	1000004414					11.0812	um	Track	1000003570	21.8949	um	Track	1000003570	0.738899
	8.26856	um	Track	1000011903	14.5453	um	Track	1000011903	0.459606	um/s	Track	1000011903	0.185475	um/s	Track	1000011903					3.65031	um	Track	1000004549	12.5434	um	Track	1000004549	0.947665	um/s	Track	1000004549	0.159948	um/s	Track	1000004549					5.54138	um	Track	1000003626	12.5008	um	Track	1000003626	0.842083
	2.37131	um	Track	1000012653	11.0278	um	Track	1000012653	0.48022	um/s	Track	1000012653	0.140621	um/s	Track	1000012653					4.84325	um	Track	1000004906	18.3325	um	Track	1000004906	1.23073	um/s	Track	1000004906	0.233767	um/s	Track	1000004906					6.01561	um	Track	1000003890	12.0413	um	Track	1000003890	0.781624
	6.9195	um	Track	1000012810	15.5199	um	Track	1000012810	0.77945	um/s	Track	1000012810	0.197903	um/s	Track	1000012810					4.27589	um	Track	1000004957	10.8898	um	Track	1000004957	1.38525	um/s	Track	1000004957	0.138862	um/s	Track	1000004957					7.92969	um	Track	1000003991	19.6371	um	Track	1000003991	1.47891
	3.5008	um	Track	1000012964	10.2557	um	Track	1000012964	0.711282	um/s	Track	1000012964	0.270728	um/s	Track	1000012964					6.07857	um	Track	1000005165	16.0746	um	Track	1000005165	0.464496	um/s	Track	1000005165	0.204975	um/s	Track	1000005165					13.2393	um	Track	1000004221	24.9776	um	Track	1000004221	0.993768
	12.9187	um	Track	1000014040	21.9617	um	Track	1000014040	1.38773	um/s	Track	1000014040	0.280045	um/s	Track	1000014040					9.4717	um	Track	1000005207	24.5543	um	Track	1000005207	0.726819	um/s	Track	1000005207	0.313105	um/s	Track	1000005207					11.8391	um	Track	1000004329	23.4525	um	Track	1000004329	2.2664
	8.41729	um	Track	1000014991	16.2925	um	Track	1000014991	0.597127	um/s	Track	1000014991	0.207754	um/s	Track	1000014991					4.18159	um	Track	1000005315	11.7654	um	Track	1000005315	0.354471	um/s	Track	1000005315	0.150026	um/s	Track	1000005315					21.4253	um	Track	1000004650	34.4054	um	Track	1000004650	2.45349
	2.86777	um	Track	1000015087	10.1252	um	Track	1000015087	0.349719	um/s	Track	1000015087	0.129112	um/s	Track	1000015087					9.84704	um	Track	1000005346	14.0543	um	Track	1000005346	0.948347	um/s	Track	1000005346	0.35245	um/s	Track	1000005346					8.44354	um	Track	1000004652	15.454	um	Track	1000004652	0.687734
	2.69272	um	Track	1000015289	10.082	um	Track	1000015289	0.378025	um/s	Track	1000015289	0.128561	um/s	Track	1000015289					7.41533	um	Track	1000005448	19.0587	um	Track	1000005448	1.11852	um/s	Track	1000005448	0.243027	um/s	Track	1000005448					11.9319	um	Track	1000004692	15.4746	um	Track	1000004692	1.62829
	9.82399	um	Track	1000015323	14.2758	um	Track	1000015323	1.08985	um/s	Track	1000015323	0.226112	um/s	Track	1000015323					2.02759	um	Track	1000005468	21.0753	um	Track	1000005468	1.14073	um/s	Track	1000005468	0.268742	um/s	Track	1000005468					15.2437	um	Track	1000004748	22.6523	um	Track	1000004748	1.34667
	10.1762	um	Track	1000015335	15.9569	um	Track	1000015335	0.775092	um/s	Track	1000015335	0.311822	um/s	Track	1000015335					6.50588	um	Track	1000005635	21.646	um	Track	1000005635	1.41412	um/s	Track	1000005635	0.27602	um/s	Track	1000005635					7.53017	um	Track	1000004927	12.2971	um	Track	1000004927	0.752406
	8.40024	um	Track	1000016091	14.37	um	Track	1000016091	0.974609	um/s	Track	1000016091	0.18324	um/s	Track	1000016091					23.241	um	Track	1000005653	32.4092	um	Track	1000005653	1.69763	um/s	Track	1000005653	0.413267	um/s	Track	1000005653					11.9709	um	Track	1000005016	20.4245	um	Track	1000005016	1.1606
	3.41356	um	Track	1000016140	6.66333	um	Track	1000016140	0.274451	um/s	Track	1000016140	0.145307	um/s	Track	1000016140					9.6651	um	Track	1000005708	23.2663	um	Track	1000005708	2.08616	um/s	Track	1000005708	0.507367	um/s	Track	1000005708					11.2282	um	Track	1000005053	22.8489	um	Track	1000005053	1.21627
	18.4956	um	Track	1000016643	24.6811	um	Track	1000016643	1.26663	um/s	Track	1000016643	0.314722	um/s	Track	1000016643					6.11897	um	Track	1000005862	25.6687	um	Track	1000005862	1.326	um/s	Track	1000005862	0.327316	um/s	Track	1000005862					3.61315	um	Track	1000005102	44.6963	um	Track	1000005102	1.594
	5.95704	um	Track	1000016942	9.387	um	Track	1000016942	0.903441	um/s	Track	1000016942	0.151876	um/s	Track	1000016942					9.91965	um	Track	1000005925	24.0046	um	Track	1000005925	0.838445	um/s	Track	1000005925	0.306095	um/s	Track	1000005925					4.33688	um	Track	1000005227	11.7801	um	Track	1000005227	0.354694
	8.98016	um	Track	1000017208	16.7819	um	Track	1000017208	1.81749	um/s	Track	1000017208	0.213995	um/s	Track	1000017208					2.13321	um	Track	1000005929	17.3141	um	Track	1000005929	1.09337	um/s	Track	1000005929	0.220781	um/s	Track	1000005929					7.52957	um	Track	1000005310	18.1425	um	Track	1000005310	0.460499
	6.31293	um	Track	1000017503	13.5636	um	Track	1000017503	0.608573	um/s	Track	1000017503	0.224273	um/s	Track	1000017503					6.38397	um	Track	1000005999	15.4128	um	Track	1000005999	0.723458	um/s	Track	1000005999	0.196536	um/s	Track	1000005999					24.0829	um	Track	1000005326	37.7909	um	Track	1000005326	1.36662
	12.5737	um	Track	1000018037	19.1003	um	Track	1000018037	0.591098	um/s	Track	1000018037	0.243558	um/s	Track	1000018037					9.47489	um	Track	1000006018	20.2592	um	Track	1000006018	0.986276	um/s	Track	1000006018	0.258336	um/s	Track	1000006018					24.4697	um	Track	1000005362	32.7416	um	Track	1000005362	1.98205
	6.70712	um	Track	1000018705	9.76296	um	Track	1000018705	0.5522	um/s	Track	1000018705	0.124493	um/s	Track	1000018705					5.33003	um	Track	1000006208	15.3989	um	Track	1000006208	0.866708	um/s	Track	1000006208	0.196359	um/s	Track	1000006208					26.0344	um	Track	1000005500	35.801	um	Track	1000005500	1.17677
	5.55415	um	Track	1000019636	16.6246	um	Track	1000019636	0.43453	um/s	Track	1000019636	0.211989	um/s	Track	1000019636					4.09835	um	Track	1000006226	11.226	um	Track	1000006226	0.607505	um/s	Track	1000006226	0.143148	um/s	Track	1000006226					12.1398	um	Track	1000005759	20.0679	um	Track	1000005759	1.26332
	3.40685	um	Track	1000020632	5.2052	um	Track	1000020632	0.535639	um/s	Track	1000020632	0.14504	um/s	Track	1000020632					2.51418	um	Track	1000006266	17.2712	um	Track	1000006266	0.751807	um/s	Track	1000006266	0.220235	um/s	Track	1000006266					8.46124	um	Track	1000005775	19.0924	um	Track	1000005775	1.15651
	10.2357	um	Track	1000020861	15.8325	um	Track	1000020861	1.03815	um/s	Track	1000020861	0.201888	um/s	Track	1000020861					12.0012	um	Track	1000006270	22.9772	um	Track	1000006270	1.0487	um/s	Track	1000006270	0.292994	um/s	Track	1000006270					3.0656	um	Track	1000006489	15.044	um	Track	1000006489	0.580358
	6.05647	um	Track	1000020875	12.4442	um	Track	1000020875	1.84076	um/s	Track	1000020875	0.158682	um/s	Track	1000020875					10.4724	um	Track	1000006461	23.7839	um	Track	1000006461	0.875043	um/s	Track	1000006461	0.303281	um/s	Track	1000006461					3.19032	um	Track	1000006508	8.63439	um	Track	1000006508	0.425512
	5.11787	um	Track	1000411630	37.9703	um	Track	1000411630	1.71077	um/s	Track	1000411630	0.761781	um/s	Track	1000411630					9.46846	um	Track	1000006635	25.3923	um	Track	1000006635	1.15735	um/s	Track	1000006635	0.32379	um/s	Track	1000006635					6.9948	um	Track	1000006523	14.9213	um	Track	1000006523	0.695062
																					6.86127	um	Track	1000006654	20.2196	um	Track	1000006654	1.1263	um/s	Track	1000006654	0.257831	um/s	Track	1000006654					7.65399	um	Track	1000006669	15.0387	um	Track	1000006669	0.545727
																					6.11425	um	Track	1000006696	14.2506	um	Track	1000006696	0.645117	um/s	Track	1000006696	0.181717	um/s	Track	1000006696					6.07723	um	Track	1000006714	15.0537	um	Track	1000006714	0.820937
																					12.693	um	Track	1000006825	23.9506	um	Track	1000006825	1.62771	um/s	Track	1000006825	0.305406	um/s	Track	1000006825					10.3675	um	Track	1000006767	16.6108	um	Track	1000006767	0.732393
																					7.67707	um	Track	1000006871	21.0365	um	Track	1000006871	2.77422	um/s	Track	1000006871	0.545749	um/s	Track	1000006871					10.6674	um	Track	1000006776	15.6483	um	Track	1000006776	1.49703
																					13.1907	um	Track	1000006905	25.3738	um	Track	1000006905	1.28555	um/s	Track	1000006905	0.323554	um/s	Track	1000006905					16.5105	um	Track	1000006974	24.4219	um	Track	1000006974	1.40644
																					5.39971	um	Track	1000007004	10.2411	um	Track	1000007004	0.571941	um/s	Track	1000007004	0.28017	um/s	Track	1000007004					9.23803	um	Track	1000007016	24.5442	um	Track	1000007016	1.85774
																					4.5426	um	Track	1000007033	15.4332	um	Track	1000007033	0.720665	um/s	Track	1000007033	0.196797	um/s	Track	1000007033					10.1186	um	Track	1000007163	19.7359	um	Track	1000007163	0.927247
																					2.44756	um	Track	1000007322	10.7631	um	Track	1000007322	0.45155	um/s	Track	1000007322	0.137246	um/s	Track	1000007322					16.7942	um	Track	1000007256	25.8524	um	Track	1000007256	1.16364
																					11.6108	um	Track	1000007417	20.1031	um	Track	1000007417	1.14891	um/s	Track	1000007417	0.256345	um/s	Track	1000007417					6.30098	um	Track	1000007302	12.1654	um	Track	1000007302	0.738567
																					13.9335	um	Track	1000007508	22.9195	um	Track	1000007508	0.671282	um/s	Track	1000007508	0.292259	um/s	Track	1000007508					7.26098	um	Track	1000007346	16.5964	um	Track	1000007346	0.657755
																					2.38634	um	Track	1000007591	11.0948	um	Track	1000007591	0.616916	um/s	Track	1000007591	0.141475	um/s	Track	1000007591					3.52385	um	Track	1000007436	9.79453	um	Track	1000007436	0.311588
																					27.9768	um	Track	1000007619	33.0737	um	Track	1000007619	1.05042	um/s	Track	1000007619	0.421739	um/s	Track	1000007619					8.16017	um	Track	1000007457	16.5292	um	Track	1000007457	1.93014
																					9.91285	um	Track	1000007628	17.8322	um	Track	1000007628	0.655059	um/s	Track	1000007628	0.227388	um/s	Track	1000007628					5.63207	um	Track	1000007466	15.5513	um	Track	1000007466	0.589518
																					9.28416	um	Track	1000007660	19.3201	um	Track	1000007660	0.939018	um/s	Track	1000007660	0.246361	um/s	Track	1000007660					7.25198	um	Track	1000007484	13.5478	um	Track	1000007484	0.897869
																					3.94886	um	Track	1000007729	13.7861	um	Track	1000007729	0.938947	um/s	Track	1000007729	0.175794	um/s	Track	1000007729					10.386	um	Track	1000007503	21.1593	um	Track	1000007503	1.27919
																					4.9344	um	Track	1000007737	7.81648	um	Track	1000007737	0.628536	um/s	Track	1000007737	0.317872	um/s	Track	1000007737					9.00189	um	Track	1000007591	20.924	um	Track	1000007591	0.797094
																					4.5533	um	Track	1000007814	12.0639	um	Track	1000007814	0.504691	um/s	Track	1000007814	0.153833	um/s	Track	1000007814					4.63231	um	Track	1000007597	10.8661	um	Track	1000007597	0.323467
																					10.0399	um	Track	1000008455	19.1517	um	Track	1000008455	0.890893	um/s	Track	1000008455	0.244213	um/s	Track	1000008455					21.544	um	Track	1000007657	32.0849	um	Track	1000007657	1.6594
																					7.74945	um	Track	1000008561	16.2864	um	Track	1000008561	0.840563	um/s	Track	1000008561	0.207676	um/s	Track	1000008561					8.7803	um	Track	1000007775	16.2829	um	Track	1000007775	0.460748
																					7.60283	um	Track	1000008680	16.0548	um	Track	1000008680	0.664439	um/s	Track	1000008680	0.204724	um/s	Track	1000008680					6.38681	um	Track	1000007861	15.8464	um	Track	1000007861	0.809734
																					16.1437	um	Track	1000008699	24.6314	um	Track	1000008699	0.903097	um/s	Track	1000008699	0.314088	um/s	Track	1000008699					19.044	um	Track	1000007868	27.599	um	Track	1000007868	2.11122
																					4.57841	um	Track	1000008767	6.78987	um	Track	1000008767	1.26217	um/s	Track	1000008767	0.444189	um/s	Track	1000008767					14.0739	um	Track	1000007967	23.9117	um	Track	1000007967	1.67474
																					6.76063	um	Track	1000008779	14.7148	um	Track	1000008779	0.600534	um/s	Track	1000008779	0.187637	um/s	Track	1000008779					12.1169	um	Track	1000007974	19.3596	um	Track	1000007974	1.00175
																					6.55559	um	Track	1000008881	14.3926	um	Track	1000008881	0.469869	um/s	Track	1000008881	0.183528	um/s	Track	1000008881					13.2629	um	Track	1000008111	19.9692	um	Track	1000008111	0.81309
																					5.6036	um	Track	1000008964	15.2785	um	Track	1000008964	0.697757	um/s	Track	1000008964	0.194823	um/s	Track	1000008964					7.22959	um	Track	1000008128	8.9445	um	Track	1000008128	1.30508
																					18.6949	um	Track	1000009139	31.3832	um	Track	1000009139	1.4318	um/s	Track	1000009139	0.400184	um/s	Track	1000009139					11.4642	um	Track	1000008156	20.4194	um	Track	1000008156	1.62572
																					8.58409	um	Track	1000009233	16.9904	um	Track	1000009233	0.667468	um/s	Track	1000009233	0.216653	um/s	Track	1000009233					3.59339	um	Track	1000008221	12.4312	um	Track	1000008221	0.561733
																					6.13709	um	Track	1000009605	12.4187	um	Track	1000009605	1.04577	um/s	Track	1000009605	0.158358	um/s	Track	1000009605					5.80636	um	Track	1000008306	14.7755	um	Track	1000008306	0.54134
																					11.6399	um	Track	1000009664	24.8672	um	Track	1000009664	1.36088	um/s	Track	1000009664	0.317095	um/s	Track	1000009664					6.433	um	Track	1000008331	14.3074	um	Track	1000008331	0.592083
																					23.9284	um	Track	1000009798	33.4681	um	Track	1000009798	1.16569	um/s	Track	1000009798	0.42677	um/s	Track	1000009798					9.75613	um	Track	1000008453	17.587	um	Track	1000008453	0.91728
																					6.43309	um	Track	1000009829	17.9021	um	Track	1000009829	0.645216	um/s	Track	1000009829	0.228279	um/s	Track	1000009829					12.7331	um	Track	1000008509	21.8608	um	Track	1000008509	0.969044
																					6.25288	um	Track	1000010263	13.1762	um	Track	1000010263	1.13669	um/s	Track	1000010263	0.168017	um/s	Track	1000010263					11.3539	um	Track	1000008548	15.4704	um	Track	1000008548	0.549892
																					10.1443	um	Track	1000010340	21.1807	um	Track	1000010340	1.54519	um/s	Track	1000010340	0.270086	um/s	Track	1000010340					6.70742	um	Track	1000008611	15.2167	um	Track	1000008611	0.773161
																					4.21696	um	Track	1000010389	13.9466	um	Track	1000010389	0.693015	um/s	Track	1000010389	0.190775	um/s	Track	1000010389					9.94562	um	Track	1000008745	16.5856	um	Track	1000008745	0.744101
																					8.33646	um	Track	1000010602	12.6893	um	Track	1000010602	0.600029	um/s	Track	1000010602	0.280786	um/s	Track	1000010602					7.59388	um	Track	1000008756	16.0766	um	Track	1000008756	1.02399
																					5.01088	um	Track	1000010676	15.2103	um	Track	1000010676	0.921452	um/s	Track	1000010676	0.193954	um/s	Track	1000010676					18.2116	um	Track	1000008775	29.0207	um	Track	1000008775	1.63469
																					8.04408	um	Track	1000010796	18.1672	um	Track	1000010796	1.42642	um/s	Track	1000010796	0.23166	um/s	Track	1000010796					16.9564	um	Track	1000008799	23.2655	um	Track	1000008799	1.23188
																					11.7246	um	Track	1000010986	19.5285	um	Track	1000010986	0.999473	um/s	Track	1000010986	0.249018	um/s	Track	1000010986					7.80804	um	Track	1000009397	18.0048	um	Track	1000009397	2.11912
																					4.96549	um	Track	1000011019	13.0125	um	Track	1000011019	0.680527	um/s	Track	1000011019	0.165929	um/s	Track	1000011019					5.08231	um	Track	1000009992	10.2094	um	Track	1000009992	0.555683
																					17.7584	um	Track	1000011260	25.1708	um	Track	1000011260	1.03259	um/s	Track	1000011260	0.320966	um/s	Track	1000011260					5.72388	um	Track	1000010261	8.84713	um	Track	1000010261	0.827122
																					17.9742	um	Track	1000011270	30.7931	um	Track	1000011270	1.13931	um/s	Track	1000011270	0.39266	um/s	Track	1000011270					11.4328	um	Track	1000010357	18.7924	um	Track	1000010357	0.549963
																					9.78598	um	Track	1000011289	18.137	um	Track	1000011289	0.808478	um/s	Track	1000011289	0.231274	um/s	Track	1000011289					2.33332	um	Track	1000010409	10.0654	um	Track	1000010409	0.336618
																					21.3406	um	Track	1000011350	30.4076	um	Track	1000011350	1.33834	um/s	Track	1000011350	0.387743	um/s	Track	1000011350					17.8536	um	Track	1000010564	26.4049	um	Track	1000010564	1.15365
																					7.57864	um	Track	1000011383	14.9832	um	Track	1000011383	0.76153	um/s	Track	1000011383	0.191059	um/s	Track	1000011383					11.7415	um	Track	1000010837	21.7616	um	Track	1000010837	2.08422
																					2.13617	um	Track	1000011754	11.3304	um	Track	1000011754	0.345932	um/s	Track	1000011754	0.14448	um/s	Track	1000011754					5.44062	um	Track	1000010886	14.3365	um	Track	1000010886	1.16578
																					5.28119	um	Track	1000011832	15.5281	um	Track	1000011832	0.619256	um/s	Track	1000011832	0.198007	um/s	Track	1000011832					4.12168	um	Track	1000010972	11.9435	um	Track	1000010972	0.339614
																					8.54968	um	Track	1000011857	21.7805	um	Track	1000011857	1.79209	um/s	Track	1000011857	0.277735	um/s	Track	1000011857					4.30722	um	Track	1000011538	11.4444	um	Track	1000011538	0.492145
																					2.33732	um	Track	1000011899	10.8062	um	Track	1000011899	0.319338	um/s	Track	1000011899	0.137796	um/s	Track	1000011899					2.48012	um	Track	1000011569	10.7528	um	Track	1000011569	0.465453
																					2.75049	um	Track	1000011924	12.0071	um	Track	1000011924	0.495247	um/s	Track	1000011924	0.153109	um/s	Track	1000011924					15.4204	um	Track	1000012429	27.3284	um	Track	1000012429	1.6617
																					11.4669	um	Track	1000011979	20.6695	um	Track	1000011979	1.09086	um/s	Track	1000011979	0.263568	um/s	Track	1000011979					6.12252	um	Track	1000012525	14.0745	um	Track	1000012525	0.879768
																					4.03128	um	Track	1000012220	10.379	um	Track	1000012220	0.577735	um/s	Track	1000012220	0.138204	um/s	Track	1000012220					6.72002	um	Track	1000012899	16.4572	um	Track	1000012899	0.960032
																					10.7314	um	Track	1000012456	15.1702	um	Track	1000012456	0.98381	um/s	Track	1000012456	0.193443	um/s	Track	1000012456					12.9326	um	Track	1000013147	16.5982	um	Track	1000013147	1.3188
																					9.55098	um	Track	1000012476	11.9408	um	Track	1000012476	1.31382	um/s	Track	1000012476	0.21911	um/s	Track	1000012476					15.7472	um	Track	1000013598	23.1239	um	Track	1000013598	1.21722
																					2.42295	um	Track	1000012501	9.25987	um	Track	1000012501	0.311821	um/s	Track	1000012501	0.118077	um/s	Track	1000012501					19.3924	um	Track	1000013650	26.662	um	Track	1000013650	1.22957
																					2.55822	um	Track	1000012728	10.6442	um	Track	1000012728	0.312882	um/s	Track	1000012728	0.13573	um/s	Track	1000012728					7.63083	um	Track	1000013769	13.9519	um	Track	1000013769	0.952881
																					6.81563	um	Track	1000012908	14.932	um	Track	1000012908	0.575158	um/s	Track	1000012908	0.190405	um/s	Track	1000012908					8.84942	um	Track	1000014294	18.2499	um	Track	1000014294	1.47765
																					16.3836	um	Track	1000013458	23.9293	um	Track	1000013458	1.42713	um/s	Track	1000013458	0.305135	um/s	Track	1000013458					7.66691	um	Track	1000014962	14.7097	um	Track	1000014962	0.978984
																					7.85398	um	Track	1000013468	18.627	um	Track	1000013468	0.649457	um/s	Track	1000013468	0.237523	um/s	Track	1000013468					4.45967	um	Track	1000015218	10.5087	um	Track	1000015218	0.677463
																					8.45011	um	Track	1000013507	16.0607	um	Track	1000013507	1.50334	um/s	Track	1000013507	0.204798	um/s	Track	1000013507					8.97563	um	Track	1000015224	17.4014	um	Track	1000015224	0.862466
																					7.93439	um	Track	1000013863	19.7301	um	Track	1000013863	0.780761	um/s	Track	1000013863	0.251589	um/s	Track	1000013863					10.3397	um	Track	1000015660	17.1597	um	Track	1000015660	0.792477
																					5.24867	um	Track	1000013925	14.8121	um	Track	1000013925	0.945696	um/s	Track	1000013925	0.188877	um/s	Track	1000013925					3.41226	um	Track	1000015739	12.8488	um	Track	1000015739	0.915111
																					3.74212	um	Track	1000014155	10.2645	um	Track	1000014155	0.38802	um/s	Track	1000014155	0.130888	um/s	Track	1000014155					30.1543	um	Track	1000016120	39.9433	um	Track	1000016120	1.49272
																					11.0219	um	Track	1000014356	18.2013	um	Track	1000014356	0.577371	um/s	Track	1000014356	0.232095	um/s	Track	1000014356					7.57455	um	Track	1000016169	13.8964	um	Track	1000016169	0.755283
																					4.85193	um	Track	1000014842	12.8727	um	Track	1000014842	0.47335	um/s	Track	1000014842	0.164146	um/s	Track	1000014842					9.37084	um	Track	1000341171	14.2265	um	Track	1000341171	0.520599
																					3.65617	um	Track	1000015097	4.27803	um	Track	1000015097	0.964087	um/s	Track	1000015097	0.3388	um/s	Track	1000015097					12.5686	um	Track	1000461429	22.0213	um	Track	1000461429	0.808034
																					2.34865	um	Track	1000015766	16.336	um	Track	1000015766	0.524003	um/s	Track	1000015766	0.208309	um/s	Track	1000015766					3.48407	um	Track	1000478543	17.4626	um	Track	1000478543	1.44364
																					3.26027	um	Track	1000016625	9.87385	um	Track	1000016625	0.227156	um/s	Track	1000016625	0.125907	um/s	Track	1000016625					2.04196	um	Track	1000518751	9.63541	um	Track	1000518751	0.830328
																					4.67303	um	Track	1000016626	6.01632	um	Track	1000016626	0.74742	um/s	Track	1000016626	0.201168	um/s	Track	1000016626					6.9279	um	Track	1000643400	10.9875	um	Track	1000643400	0.74684
																					15.3004	um	Track	1000017188	20.8995	um	Track	1000017188	1.10051	um/s	Track	1000017188	0.413777	um/s	Track	1000017188					8.51986	um	Track	1000717482	9.24166	um	Track	1000717482	1.16409
																					28.7862	um	Track	1000017251	33.7837	um	Track	1000017251	1.52369	um/s	Track	1000017251	0.430794	um/s	Track	1000017251					5.36917	um	Track	1000760563	10.4285	um	Track	1000760563	0.756144
																					7.5499	um	Track	1000017277	13.7954	um	Track	1000017277	0.586076	um/s	Track	1000017277	0.175912	um/s	Track	1000017277					5.58014	um	Track	1000864788	12.3357	um	Track	1000864788	1.19067
																					2.28815	um	Track	1000017434	10.8406	um	Track	1000017434	0.47516	um/s	Track	1000017434	0.138234	um/s	Track	1000017434					5.32011	um	Track	1000942512	13.8128	um	Track	1000942512	1.23792
																					10.3058	um	Track	1000054257	34.0351	um	Track	1000054257	1.43423	um/s	Track	1000054257	0.445322	um/s	Track	1000054257					10.164	um	Track	1001248462	13.0988	um	Track	1001248462	1.3441
																					3.38839	um	Track	1000186780	11.9122	um	Track	1000186780	5.287	um/s	Track	1000186780	0.779285	um/s	Track	1000186780					2.94788	um	Track	1001410354	4.82484	um	Track	1001410354	1.08576
																					4.8964	um	Track	1000193295	10.2269	um	Track	1000193295	0.389037	um/s	Track	1000193295	0.143816	um/s	Track	1000193295					3.54835	um	Track	1001676239	4.33611	um	Track	1001676239	1.58229
																					13.5331	um	Track	1000268596	23.4985	um	Track	1000268596	1.22863	um/s	Track	1000268596	0.343279	um/s	Track	1000268596
																					2.76351	um	Track	1000278021	10.9608	um	Track	1000278021	0.814609	um/s	Track	1000278021	0.402261	um/s	Track	1000278021
																					5.26189	um	Track	1000368660	22.2454	um	Track	1000368660	0.973516	um/s	Track	1000368660	0.345077	um/s	Track	1000368660
																					8.48129	um	Track	1000688896	13.9704	um	Track	1000688896	1.62942	um/s	Track	1000688896	0.5005	um/s	Track	1000688896
																					7.37941	um	Track	1001065754	11.0085	um	Track	1001065754	1.2177	um/s	Track	1001065754	0.295791	um/s	Track	1001065754
																					5.783	um	Track	1001356253	7.67348	um	Track	1001356253	1.02836	um/s	Track	1001356253	0.296056	um/s	Track	1001356253
[truncated: 181 more columns]

## Sheet: 20220515
Date (Biological Replicate):	20220515
Condition:	T130A 20uM KNX-002
Replicate:	1																				2																				3
	Track Displacement Length				Track Length				Track Speed Max				Track Speed Mean				Percent Moving Parasites				Track Displacement Length				Track Length				Track Speed Max				Track Speed Mean				Percent Moving Parasites				Track Displacement Length				Track Length				Track Speed Max
	====================				====================				====================				====================				====================				====================				====================				====================				====================				====================				====================				====================				====================
	Track Displacement Length	Unit	Category	ID	Track Length	Unit	Category	ID	Track Speed Max	Unit	Category	ID	Track Speed Mean	Unit	Category	ID	Percent Moving Parasites	Moving Parasites	Total Parasites		Track Displacement Length	Unit	Category	ID	Track Length	Unit	Category	ID	Track Speed Max	Unit	Category	ID	Track Speed Mean	Unit	Category	ID	Percent Moving Parasites	Moving Parasites	Total Parasites		Track Displacement Length	Unit	Category	ID	Track Length	Unit	Category	ID	Track Speed Max
	4.258	um	Track	1000000306	14.2825	um	Track	1000000306	0.662665	um/s	Track	1000000306	0.182126	um/s	Track	1000000306	20.7031	53	256		3.79799	um	Track	1000000175	24.4808	um	Track	1000000175	1.43341	um/s	Track	1000000175	0.312168	um/s	Track	1000000175	25	96	384		10.2734	um	Track	1000002680	18.9565	um	Track	1000002680	0.78033
	9.67919	um	Track	1000000613	15.8484	um	Track	1000000613	0.710463	um/s	Track	1000000613	0.202094	um/s	Track	1000000613					2.49329	um	Track	1000000201	16.8059	um	Track	1000000201	0.563698	um/s	Track	1000000201	0.214301	um/s	Track	1000000201					5.57767	um	Track	1000003041	10.2058	um	Track	1000003041	0.514265
	14.5762	um	Track	1000000737	25.1559	um	Track	1000000737	1.00976	um/s	Track	1000000737	0.32078	um/s	Track	1000000737					18.9839	um	Track	1000000628	28.1387	um	Track	1000000628	0.883652	um/s	Track	1000000628	0.358812	um/s	Track	1000000628					5.90262	um	Track	1000003150	25.526	um	Track	1000003150	1.38815
	7.11807	um	Track	1000000744	17.5424	um	Track	1000000744	0.866902	um/s	Track	1000000744	0.223695	um/s	Track	1000000744					6.96686	um	Track	1000000695	14.1496	um	Track	1000000695	0.726629	um/s	Track	1000000695	0.180429	um/s	Track	1000000695					19.6588	um	Track	1000003228	29.5662	um	Track	1000003228	1.20292
	11.9493	um	Track	1000002793	28.6801	um	Track	1000002793	1.86353	um/s	Track	1000002793	0.36572	um/s	Track	1000002793					8.56371	um	Track	1000001140	22.8292	um	Track	1000001140	1.13045	um/s	Track	1000001140	0.291107	um/s	Track	1000001140					5.32511	um	Track	1000003432	22.258	um	Track	1000003432	1.02882
	5.18463	um	Track	1000003087	12.5414	um	Track	1000003087	0.405886	um/s	Track	1000003087	0.159924	um/s	Track	1000003087					20.538	um	Track	1000001440	34.1065	um	Track	1000001440	1.54782	um/s	Track	1000001440	0.43491	um/s	Track	1000001440					2.30824	um	Track	1000003638	11.5248	um	Track	1000003638	0.349545
	3.69727	um	Track	1000003534	15.3667	um	Track	1000003534	0.452155	um/s	Track	1000003534	0.195951	um/s	Track	1000003534					16.628	um	Track	1000001462	23.9137	um	Track	1000001462	0.943512	um/s	Track	1000001462	0.423319	um/s	Track	1000001462					9.59424	um	Track	1000003713	21.0939	um	Track	1000003713	1.17168
	13.7782	um	Track	1000003598	23.4543	um	Track	1000003598	0.713167	um/s	Track	1000003598	0.299082	um/s	Track	1000003598					3.57691	um	Track	1000001514	10.1693	um	Track	1000001514	0.505144	um/s	Track	1000001514	0.129674	um/s	Track	1000001514					6.43638	um	Track	1000003727	14.0056	um	Track	1000003727	0.401396
	2.39503	um	Track	1000004093	12.1341	um	Track	1000004093	0.363692	um/s	Track	1000004093	0.154731	um/s	Track	1000004093					7.67744	um	Track	1000001805	18.0264	um	Track	1000001805	0.620052	um/s	Track	1000001805	0.229864	um/s	Track	1000001805					2.91468	um	Track	1000003732	11.4301	um	Track	1000003732	0.686566
	4.52186	um	Track	1000004449	33.8174	um	Track	1000004449	1.87513	um/s	Track	1000004449	0.431229	um/s	Track	1000004449					3.97406	um	Track	1000001811	13.6455	um	Track	1000001811	0.531771	um/s	Track	1000001811	0.174001	um/s	Track	1000001811					6.39589	um	Track	1000004024	15.5904	um	Track	1000004024	0.732018
	3.91662	um	Track	1000005099	13.3619	um	Track	1000005099	0.648715	um/s	Track	1000005099	0.170387	um/s	Track	1000005099					5.48679	um	Track	1000001864	14.2248	um	Track	1000001864	0.762208	um/s	Track	1000001864	0.181388	um/s	Track	1000001864					10.7014	um	Track	1000004103	18.1885	um	Track	1000004103	0.746482
	8.77611	um	Track	1000006212	22.6639	um	Track	1000006212	0.904765	um/s	Track	1000006212	0.289002	um/s	Track	1000006212					12.5505	um	Track	1000002703	23.1502	um	Track	1000002703	1.04833	um/s	Track	1000002703	0.295201	um/s	Track	1000002703					9.50805	um	Track	1000004563	17.4087	um	Track	1000004563	0.790643
	2.88811	um	Track	1000007469	19.7807	um	Track	1000007469	1.69726	um/s	Track	1000007469	0.252238	um/s	Track	1000007469					4.07257	um	Track	1000002835	13.0774	um	Track	1000002835	0.422139	um/s	Track	1000002835	0.166757	um/s	Track	1000002835					6.83326	um	Track	1000004937	16.8493	um	Track	1000004937	0.542706
	9.17464	um	Track	1000009646	18.9648	um	Track	1000009646	0.740349	um/s	Track	1000009646	0.241834	um/s	Track	1000009646					6.71584	um	Track	1000003039	18.3723	um	Track	1000003039	1.34949	um/s	Track	1000003039	0.234274	um/s	Track	1000003039					6.09866	um	Track	1000005088	23.3146	um	Track	1000005088	1.63197
	5.04261	um	Track	1000009873	14.6443	um	Track	1000009873	0.372355	um/s	Track	1000009873	0.186739	um/s	Track	1000009873					19.3402	um	Track	1000003673	37.8476	um	Track	1000003673	1.93687	um/s	Track	1000003673	0.482615	um/s	Track	1000003673					2.8985	um	Track	1000005789	12.0197	um	Track	1000005789	0.55746
	4.64146	um	Track	1000010941	18.2093	um	Track	1000010941	0.534776	um/s	Track	1000010941	0.232199	um/s	Track	1000010941					6.73489	um	Track	1000003843	19.2646	um	Track	1000003843	0.732078	um/s	Track	1000003843	0.245653	um/s	Track	1000003843					14.3227	um	Track	1000006324	23.1739	um	Track	1000006324	1.02329
	3.93392	um	Track	1000011394	8.50294	um	Track	1000011394	1.55041	um/s	Track	1000011394	0.336697	um/s	Track	1000011394					6.37767	um	Track	1000003905	19.1755	um	Track	1000003905	0.830272	um/s	Track	1000003905	0.244516	um/s	Track	1000003905					9.94652	um	Track	1000006327	13.2799	um	Track	1000006327	1.38178
	4.48422	um	Track	1000011457	14.9859	um	Track	1000011457	0.545816	um/s	Track	1000011457	0.191096	um/s	Track	1000011457					3.15763	um	Track	1000004836	12.3206	um	Track	1000004836	0.476174	um/s	Track	1000004836	0.157106	um/s	Track	1000004836					8.3014	um	Track	1000006424	19.3695	um	Track	1000006424	0.89664
	5.47401	um	Track	1000012085	17.3953	um	Track	1000012085	0.706272	um/s	Track	1000012085	0.221819	um/s	Track	1000012085					10.6212	um	Track	1000004840	18.7047	um	Track	1000004840	0.55845	um/s	Track	1000004840	0.238513	um/s	Track	1000004840					4.72841	um	Track	1000006762	14.3947	um	Track	1000006762	0.487584
	2.79547	um	Track	1000012845	14.3011	um	Track	1000012845	0.544063	um/s	Track	1000012845	0.182363	um/s	Track	1000012845					9.64477	um	Track	1000005415	19.4095	um	Track	1000005415	0.74999	um/s	Track	1000005415	0.2475	um/s	Track	1000005415					6.42643	um	Track	1000006788	13.6176	um	Track	1000006788	0.906148
	8.06951	um	Track	1000013709	17.3672	um	Track	1000013709	0.617695	um/s	Track	1000013709	0.221461	um/s	Track	1000013709					17.0231	um	Track	1000005604	28.6922	um	Track	1000005604	0.936844	um/s	Track	1000005604	0.36587	um/s	Track	1000005604					3.01953	um	Track	1000006830	6.39567	um	Track	1000006830	0.262056
	8.04687	um	Track	1000013946	15.833	um	Track	1000013946	1.36535	um/s	Track	1000013946	0.30157	um/s	Track	1000013946					3.3827	um	Track	1000005723	12.8119	um	Track	1000005723	0.417373	um/s	Track	1000005723	0.163371	um/s	Track	1000005723					12	um	Track	1000006856	15.335	um	Track	1000006856	1.39744
	8.44011	um	Track	1000015959	13.3889	um	Track	1000015959	0.730579	um/s	Track	1000015959	0.34735	um/s	Track	1000015959					10.6212	um	Track	1000006061	20.6975	um	Track	1000006061	1.52901	um/s	Track	1000006061	0.471866	um/s	Track	1000006061					9.04539	um	Track	1000007622	24.0511	um	Track	1000007622	0.775142
	5.91351	um	Track	1000016424	17.7037	um	Track	1000016424	1.48118	um/s	Track	1000016424	0.225752	um/s	Track	1000016424					2.87431	um	Track	1000006080	13.5761	um	Track	1000006080	0.513778	um/s	Track	1000006080	0.173116	um/s	Track	1000006080					12.8035	um	Track	1000007635	23.5582	um	Track	1000007635	1.20493
	14.8955	um	Track	1000016434	21.5804	um	Track	1000016434	0.919316	um/s	Track	1000016434	0.275186	um/s	Track	1000016434					19.1499	um	Track	1000006127	26.492	um	Track	1000006127	1.34221	um/s	Track	1000006127	0.337813	um/s	Track	1000006127					6.26099	um	Track	1000007763	14.1218	um	Track	1000007763	0.749619
	11.1544	um	Track	1000018249	18.9083	um	Track	1000018249	0.662905	um/s	Track	1000018249	0.241113	um/s	Track	1000018249					23.6408	um	Track	1000006263	39.2607	um	Track	1000006263	1.24159	um/s	Track	1000006263	0.500634	um/s	Track	1000006263					3.91248	um	Track	1000008074	10.1705	um	Track	1000008074	0.632856
	6.73343	um	Track	1000018273	14.4115	um	Track	1000018273	0.583182	um/s	Track	1000018273	0.183771	um/s	Track	1000018273					5.17023	um	Track	1000006464	25.8799	um	Track	1000006464	1.64166	um/s	Track	1000006464	0.330008	um/s	Track	1000006464					2.60549	um	Track	1000008080	6.86783	um	Track	1000008080	1.11222
	11.9631	um	Track	1000019611	17.521	um	Track	1000019611	0.57747	um/s	Track	1000019611	0.223422	um/s	Track	1000019611					7.13056	um	Track	1000006930	16.7858	um	Track	1000006930	0.638078	um/s	Track	1000006930	0.214045	um/s	Track	1000006930					4.81403	um	Track	1000008133	10.7269	um	Track	1000008133	1.03833
	6.52216	um	Track	1000019979	15.7426	um	Track	1000019979	0.668414	um/s	Track	1000019979	0.200745	um/s	Track	1000019979					11.103	um	Track	1000007294	24.4621	um	Track	1000007294	1.0613	um/s	Track	1000007294	0.31193	um/s	Track	1000007294					6.16616	um	Track	1000008219	20.0555	um	Track	1000008219	1.33718
	6.70863	um	Track	1000020020	15.5225	um	Track	1000020020	0.377153	um/s	Track	1000020020	0.197937	um/s	Track	1000020020					17.9068	um	Track	1000008413	27.4957	um	Track	1000008413	1.75159	um/s	Track	1000008413	0.350612	um/s	Track	1000008413					9.19404	um	Track	1000008240	14.5293	um	Track	1000008240	2.35103
	7.85743	um	Track	1000020131	18.4124	um	Track	1000020131	1.45838	um/s	Track	1000020131	0.234789	um/s	Track	1000020131					6.92828	um	Track	1000008670	24.5117	um	Track	1000008670	1.83219	um/s	Track	1000008670	0.312562	um/s	Track	1000008670					15.2136	um	Track	1000008241	32.0952	um	Track	1000008241	1.58172
	7.15358	um	Track	1000020472	19.7017	um	Track	1000020472	0.707034	um/s	Track	1000020472	0.251229	um/s	Track	1000020472					11.0703	um	Track	1000009107	32.7712	um	Track	1000009107	1.81988	um/s	Track	1000009107	0.573373	um/s	Track	1000009107					2.24989	um	Track	1000008461	15.8521	um	Track	1000008461	0.999253
	6.4555	um	Track	1000020811	17.5802	um	Track	1000020811	0.485453	um/s	Track	1000020811	0.224177	um/s	Track	1000020811					7.36834	um	Track	1000009362	14.8931	um	Track	1000009362	0.597223	um/s	Track	1000009362	0.18991	um/s	Track	1000009362					3.44653	um	Track	1000008542	11.2877	um	Track	1000008542	0.386578
	3.68057	um	Track	1000020910	11.2305	um	Track	1000020910	0.327798	um/s	Track	1000020910	0.143207	um/s	Track	1000020910					10.4535	um	Track	1000009568	21.1769	um	Track	1000009568	1.39445	um/s	Track	1000009568	0.590083	um/s	Track	1000009568					20.5229	um	Track	1000008573	29.5507	um	Track	1000008573	1.42562
	5.75358	um	Track	1000021556	13.3464	um	Track	1000021556	0.495713	um/s	Track	1000021556	0.170189	um/s	Track	1000021556					9.39005	um	Track	1000009630	17.8358	um	Track	1000009630	0.51515	um/s	Track	1000009630	0.227433	um/s	Track	1000009630					2.74404	um	Track	1000008981	10.4824	um	Track	1000008981	0.352061
	6.35776	um	Track	1000022483	18.2368	um	Track	1000022483	0.841709	um/s	Track	1000022483	0.23255	um/s	Track	1000022483					2.10958	um	Track	1000009653	13.8596	um	Track	1000009653	0.481171	um/s	Track	1000009653	0.176731	um/s	Track	1000009653					7.56543	um	Track	1000009058	14.0333	um	Track	1000009058	0.463016
	6.70012	um	Track	1000025842	18.0353	um	Track	1000025842	0.589892	um/s	Track	1000025842	0.22998	um/s	Track	1000025842					17.0475	um	Track	1000009771	26.5955	um	Track	1000009771	0.88037	um/s	Track	1000009771	0.339133	um/s	Track	1000009771					2.21453	um	Track	1000009154	9.01401	um	Track	1000009154	0.3341
	7.90268	um	Track	1000026194	15.7934	um	Track	1000026194	0.566268	um/s	Track	1000026194	0.201393	um/s	Track	1000026194					6.48137	um	Track	1000010418	26.4095	um	Track	1000010418	0.903742	um/s	Track	1000010418	0.336762	um/s	Track	1000010418					17.8099	um	Track	1000009266	29.7813	um	Track	1000009266	1.11816
	8.13481	um	Track	1000026543	16.2602	um	Track	1000026543	0.858008	um/s	Track	1000026543	0.207345	um/s	Track	1000026543					11.62	um	Track	1000010787	24.2219	um	Track	1000010787	1.16548	um/s	Track	1000010787	0.308866	um/s	Track	1000010787					11.644	um	Track	1000009323	24.3975	um	Track	1000009323	1.29826
	11.5606	um	Track	1000027263	18.038	um	Track	1000027263	0.602956	um/s	Track	1000027263	0.230016	um/s	Track	1000027263					9.90425	um	Track	1000011172	15.7143	um	Track	1000011172	0.679649	um/s	Track	1000011172	0.200381	um/s	Track	1000011172					3.48684	um	Track	1000009950	16.1106	um	Track	1000009950	0.504653
	5.32181	um	Track	1000027287	8.15163	um	Track	1000027287	1.50395	um/s	Track	1000027287	0.235882	um/s	Track	1000027287					16.6455	um	Track	1000011531	24.4614	um	Track	1000011531	1.43793	um/s	Track	1000011531	0.311921	um/s	Track	1000011531					10.5607	um	Track	1000010139	21.425	um	Track	1000010139	1.06225
	7.93279	um	Track	1000027689	17.2258	um	Track	1000027689	1.30583	um/s	Track	1000027689	0.219658	um/s	Track	1000027689					13.0742	um	Track	1000011774	21.9129	um	Track	1000011774	1.16195	um/s	Track	1000011774	0.279423	um/s	Track	1000011774					7.78486	um	Track	1000011788	18.6468	um	Track	1000011788	0.906848
	2.41702	um	Track	1000028013	11.9477	um	Track	1000028013	2.20288	um/s	Track	1000028013	1.12365	um/s	Track	1000028013					12.7359	um	Track	1000011849	20.5553	um	Track	1000011849	0.719408	um/s	Track	1000011849	0.262111	um/s	Track	1000011849					24.701	um	Track	1000012223	31.863	um	Track	1000012223	1.05768
	7.63828	um	Track	1000028305	11.3705	um	Track	1000028305	0.791643	um/s	Track	1000028305	0.316843	um/s	Track	1000028305					4.79987	um	Track	1000012085	13.4736	um	Track	1000012085	0.593919	um/s	Track	1000012085	0.171809	um/s	Track	1000012085					2.18636	um	Track	1000012328	9.65488	um	Track	1000012328	0.284172
	2.98916	um	Track	1000029290	13.2792	um	Track	1000029290	0.517495	um/s	Track	1000029290	0.169333	um/s	Track	1000029290					23.8863	um	Track	1000012318	37.1498	um	Track	1000012318	1.1728	um/s	Track	1000012318	0.473717	um/s	Track	1000012318					5.0356	um	Track	1000012561	13.4565	um	Track	1000012561	0.61289
	2.54755	um	Track	1000029374	7.319	um	Track	1000029374	0.212331	um/s	Track	1000029374	0.0933296	um/s	Track	1000029374					4.55448	um	Track	1000012375	13.536	um	Track	1000012375	0.513567	um/s	Track	1000012375	0.172605	um/s	Track	1000012375					5.28802	um	Track	1000012605	15.1483	um	Track	1000012605	0.674847
	8.93126	um	Track	1000029998	16.7844	um	Track	1000029998	0.571134	um/s	Track	1000029998	0.21403	um/s	Track	1000029998					19.0244	um	Track	1000012449	26.8736	um	Track	1000012449	1.35048	um/s	Track	1000012449	0.342679	um/s	Track	1000012449					7.3011	um	Track	1000012933	23.6095	um	Track	1000012933	1.28982
	3.48064	um	Track	1000030676	11.2689	um	Track	1000030676	0.793366	um/s	Track	1000030676	0.143698	um/s	Track	1000030676					9.29456	um	Track	1000012768	21.4375	um	Track	1000012768	0.709308	um/s	Track	1000012768	0.27336	um/s	Track	1000012768					11.1634	um	Track	1000013124	22.1466	um	Track	1000013124	1.40828
	13.2286	um	Track	1000458501	21.0193	um	Track	1000458501	1.07438	um/s	Track	1000458501	0.304112	um/s	Track	1000458501					3.8568	um	Track	1000012838	12.4909	um	Track	1000012838	0.499414	um/s	Track	1000012838	0.159278	um/s	Track	1000012838					5.76568	um	Track	1000013549	12.9844	um	Track	1000013549	0.422223
	3.70723	um	Track	1000651739	15.4717	um	Track	1000651739	1.12292	um/s	Track	1000651739	0.240002	um/s	Track	1000651739					3.82913	um	Track	1000013045	9.11314	um	Track	1000013045	1.79288	um/s	Track	1000013045	0.318887	um/s	Track	1000013045					7.28273	um	Track	1000013563	18.4832	um	Track	1000013563	1.27944
	5.02454	um	Track	1001364397	11.4437	um	Track	1001364397	0.79784	um/s	Track	1001364397	0.232696	um/s	Track	1001364397					22.9801	um	Track	1000013188	30.749	um	Track	1000013188	1.4115	um/s	Track	1000013188	0.392096	um/s	Track	1000013188					8.04906	um	Track	1000013574	16.325	um	Track	1000013574	0.955554
	2.83408	um	Track	1001850316	10.0273	um	Track	1001850316	0.573954	um/s	Track	1001850316	0.255726	um/s	Track	1001850316					7.57571	um	Track	1000014086	18.4295	um	Track	1000014086	0.832493	um/s	Track	1000014086	0.235005	um/s	Track	1000014086					3.10819	um	Track	1000014201	11.2404	um	Track	1000014201	0.372533
																					13.3448	um	Track	1000014273	19.8376	um	Track	1000014273	0.522273	um/s	Track	1000014273	0.25296	um/s	Track	1000014273					2.52043	um	Track	1000014271	7.08698	um	Track	1000014271	0.226974
																					8.99139	um	Track	1000014683	21.9311	um	Track	1000014683	0.619048	um/s	Track	1000014683	0.279655	um/s	Track	1000014683					4.36813	um	Track	1000014405	11.8772	um	Track	1000014405	0.541419
																					7.74657	um	Track	1000014713	14.7219	um	Track	1000014713	0.554757	um/s	Track	1000014713	0.187726	um/s	Track	1000014713					2.96203	um	Track	1000015892	11.0731	um	Track	1000015892	0.256683
																					4.96895	um	Track	1000014803	19.2328	um	Track	1000014803	0.562916	um/s	Track	1000014803	0.245248	um/s	Track	1000014803					10.2611	um	Track	1000015933	19.3048	um	Track	1000015933	0.96149
																					6.22647	um	Track	1000015086	13.8714	um	Track	1000015086	0.559284	um/s	Track	1000015086	0.176882	um/s	Track	1000015086					2.74728	um	Track	1000016087	12.3668	um	Track	1000016087	0.379194
																					4.07672	um	Track	1000015210	12.4665	um	Track	1000015210	0.458068	um/s	Track	1000015210	0.158967	um/s	Track	1000015210					8.57547	um	Track	1000016330	17.9046	um	Track	1000016330	0.6228
																					11.0203	um	Track	1000015231	22.5108	um	Track	1000015231	0.929649	um/s	Track	1000015231	0.287047	um/s	Track	1000015231					7.65776	um	Track	1000016845	23.7486	um	Track	1000016845	0.760221
																					4.91308	um	Track	1000016215	14.6592	um	Track	1000016215	0.594831	um/s	Track	1000016215	0.186927	um/s	Track	1000016215					3.89426	um	Track	1000017210	10.2572	um	Track	1000017210	0.438634
																					9.30931	um	Track	1000016601	16.7621	um	Track	1000016601	0.437978	um/s	Track	1000016601	0.213743	um/s	Track	1000016601					7.19009	um	Track	1000017306	17.4849	um	Track	1000017306	0.702826
																					11.4315	um	Track	1000016799	23.1095	um	Track	1000016799	0.698811	um/s	Track	1000016799	0.294681	um/s	Track	1000016799					3.30829	um	Track	1000017392	10.088	um	Track	1000017392	0.287128
																					4.72927	um	Track	1000017094	6.945	um	Track	1000017094	0.856242	um/s	Track	1000017094	0.307342	um/s	Track	1000017094					7.75374	um	Track	1000018252	19.4341	um	Track	1000018252	0.637916
																					8.69515	um	Track	1000017213	20.0718	um	Track	1000017213	1.96665	um/s	Track	1000017213	0.255946	um/s	Track	1000017213					28.8148	um	Track	1000019164	36.051	um	Track	1000019164	1.4181
																					10.1225	um	Track	1000017793	18.8121	um	Track	1000017793	0.838255	um/s	Track	1000017793	0.239882	um/s	Track	1000017793					2.53537	um	Track	1000020650	6.1996	um	Track	1000020650	0.335896
																					6.37919	um	Track	1000018321	17.5996	um	Track	1000018321	0.637463	um/s	Track	1000018321	0.224421	um/s	Track	1000018321					3.19326	um	Track	1000020907	7.15273	um	Track	1000020907	0.599328
																					5.23461	um	Track	1000019226	18.0604	um	Track	1000019226	0.683372	um/s	Track	1000019226	0.230297	um/s	Track	1000019226					2.01603	um	Track	1000021105	15.0213	um	Track	1000021105	0.644481
																					5.74649	um	Track	1000019842	17.4906	um	Track	1000019842	0.976726	um/s	Track	1000019842	0.223031	um/s	Track	1000019842					17.5865	um	Track	1000022090	25.2729	um	Track	1000022090	1.40348
																					3.91041	um	Track	1000020083	14.5802	um	Track	1000020083	0.517007	um/s	Track	1000020083	0.185919	um/s	Track	1000020083					4.61478	um	Track	1000022116	10.8571	um	Track	1000022116	0.303056
																					11.1833	um	Track	1000020085	20.7675	um	Track	1000020085	0.794146	um/s	Track	1000020085	0.264817	um/s	Track	1000020085					12.8767	um	Track	1000023612	22.8929	um	Track	1000023612	0.96658
																					7.77445	um	Track	1000020095	14.2532	um	Track	1000020095	1.16614	um/s	Track	1000020095	0.181749	um/s	Track	1000020095					13.6122	um	Track	1000023623	24.5895	um	Track	1000023623	1.07933
																					9.49436	um	Track	1000021647	19.1647	um	Track	1000021647	0.839201	um/s	Track	1000021647	0.24438	um/s	Track	1000021647					5.33705	um	Track	1000023876	17.5515	um	Track	1000023876	0.601298
																					12.6315	um	Track	1000022269	25.0249	um	Track	1000022269	1.46889	um/s	Track	1000022269	0.319106	um/s	Track	1000022269					2.57812	um	Track	1000023913	10.4811	um	Track	1000023913	0.318314
																					9.70936	um	Track	1000022309	19.1834	um	Track	1000022309	1.0488	um/s	Track	1000022309	0.244618	um/s	Track	1000022309					13.5622	um	Track	1000023944	22.5742	um	Track	1000023944	0.824182
																					2.81613	um	Track	1000022867	13.872	um	Track	1000022867	0.501104	um/s	Track	1000022867	0.271074	um/s	Track	1000022867					3.22164	um	Track	1000024019	14.0614	um	Track	1000024019	0.476544
																					7.67484	um	Track	1000023083	21.008	um	Track	1000023083	0.664356	um/s	Track	1000023083	0.267884	um/s	Track	1000023083					15.1953	um	Track	1000024486	26.5802	um	Track	1000024486	1.12799
																					6.79094	um	Track	1000023138	9.3038	um	Track	1000023138	1.10708	um/s	Track	1000023138	0.411727	um/s	Track	1000023138					10.3938	um	Track	1000025848	16.2422	um	Track	1000025848	0.453033
																					5.99705	um	Track	1000023154	10.8825	um	Track	1000023154	0.734886	um/s	Track	1000023154	0.314897	um/s	Track	1000023154					13.0591	um	Track	1000777318	18.3035	um	Track	1000777318	0.867886
																					16.4724	um	Track	1000023348	33.4871	um	Track	1000023348	1.28848	um/s	Track	1000023348	0.427012	um/s	Track	1000023348					2.68754	um	Track	1000819577	15.7293	um	Track	1000819577	2.53363
																					3.16545	um	Track	1000023435	12.7308	um	Track	1000023435	0.396413	um/s	Track	1000023435	0.162337	um/s	Track	1000023435					2.4304	um	Track	1001371279	4.77069	um	Track	1001371279	0.625549
																					3.08378	um	Track	1000023745	15.0055	um	Track	1000023745	0.451497	um/s	Track	1000023745	0.203409	um/s	Track	1000023745					11.3966	um	Track	1001707325	17.8434	um	Track	1001707325	1.35539
																					16.5057	um	Track	1000024028	29.7313	um	Track	1000024028	1.5889	um/s	Track	1000024028	0.37912	um/s	Track	1000024028					8.21881	um	Track	1002405120	13.5896	um	Track	1002405120	1.65365
																					6.48504	um	Track	1000024384	17.3035	um	Track	1000024384	0.70063	um/s	Track	1000024384	0.286112	um/s	Track	1000024384					5.30818	um	Track	1002524887	6.45816	um	Track	1002524887	1.11205
																					2.94451	um	Track	1000024606	9.44328	um	Track	1000024606	0.373477	um/s	Track	1000024606	0.120416	um/s	Track	1000024606
																					32.5823	um	Track	1000024826	40.5987	um	Track	1000024826	1.24293	um/s	Track	1000024826	0.517696	um/s	Track	1000024826
																					5.12652	um	Track	1000169719	12.6431	um	Track	1000169719	0.526651	um/s	Track	1000169719	0.169856	um/s	Track	1000169719
																					5.2235	um	Track	1000186291	12.4698	um	Track	1000186291	1.09865	um/s	Track	1000186291	0.226062	um/s	Track	1000186291
																					18.8285	um	Track	1000253916	33.0709	um	Track	1000253916	0.984444	um/s	Track	1000253916	0.456527	um/s	Track	1000253916
																					4.86847	um	Track	1000328179	8.6983	um	Track	1000328179	0.884718	um/s	Track	1000328179	0.45132	um/s	Track	1000328179
																					2.43447	um	Track	1000930763	10.3626	um	Track	1000930763	0.992781	um/s	Track	1000930763	0.187861	um/s	Track	1000930763
																					2.42688	um	Track	1001392362	15.3593	um	Track	1001392362	1.25673	um/s	Track	1001392362	0.355555	um/s	Track	1001392362
																					8.97761	um	Track	1001393672	13.6785	um	Track	1001393672	1.23561	um/s	Track	1001393672	0.316648	um/s	Track	1001393672
																					6.29344	um	Track	1001733812	11.5803	um	Track	1001733812	1.10084	um/s	Track	1001733812	0.335087	um/s	Track	1001733812
																					2.95085	um	Track	1001950606	10.5248	um	Track	1001950606	1.30425	um/s	Track	1001950606	0.359922	um/s	Track	1001950606
																					6.1934	um	Track	1002082317	10.6107	um	Track	1002082317	0.695126	um/s	Track	1002082317	0.409379	um/s	Track	1002082317
																					2.6087	um	Track	1002593693	3.46068	um	Track	1002593693	0.508253	um/s	Track	1002593693	0.247971	um/s	Track	1002593693
[truncated: 181 more columns]

## Sheet: 20220519
Date (Biological Replicate):	20220519
Condition:	T130A 10uM KNX-002
Replicate:	1																				2																				3
	Track Displacement Length				Track Length				Track Speed Max				Track Speed Mean				Percent Moving Parasites				Track Displacement Length				Track Length				Track Speed Max				Track Speed Mean				Percent Moving Parasites				Track Displacement Length				Track Length				Track Speed Max
	====================				====================				====================				====================				====================				====================				====================				====================				====================				====================				====================				====================				====================
	Track Displacement Length	Unit	Category	ID	Track Length	Unit	Category	ID	Track Speed Max	Unit	Category	ID	Track Speed Mean	Unit	Category	ID	Percent Moving Parasites	Moving Parasites	Total Parasites		Track Displacement Length	Unit	Category	ID	Track Length	Unit	Category	ID	Track Speed Max	Unit	Category	ID	Track Speed Mean	Unit	Category	ID	Percent Moving Parasites	Moving Parasites	Total Parasites		Track Displacement Length	Unit	Category	ID	Track Length	Unit	Category	ID	Track Speed Max
	2.3922	um	Track	1000002664	4.50898	um	Track	1000002664	0.534611	um/s	Track	1000002664	0.271396	um/s	Track	1000002664	19.3182	17	88		9.28204	um	Track	1000000121	23.2278	um	Track	1000000121	1.61729	um/s	Track	1000000121	0.293717	um/s	Track	1000000121	24.5098	25	102		5.58939	um	Track	1000000434	10.6981	um	Track	1000000434	0.995012
	11.804	um	Track	1000002992	21.7302	um	Track	1000002992	1.35897	um/s	Track	1000002992	0.274781	um/s	Track	1000002992					30.2632	um	Track	1000004499	37.7191	um	Track	1000004499	2.34883	um/s	Track	1000004499	0.476962	um/s	Track	1000004499					9.57294	um	Track	1000000524	20.0261	um	Track	1000000524	1.34685
	7.68477	um	Track	1000006942	19.2321	um	Track	1000006942	1.0245	um/s	Track	1000006942	0.243191	um/s	Track	1000006942					17.7946	um	Track	1000005672	29.4226	um	Track	1000005672	1.75047	um/s	Track	1000005672	0.372051	um/s	Track	1000005672					13.2842	um	Track	1000001348	20.1871	um	Track	1000001348	0.657826
	7.35172	um	Track	1000006991	17.7664	um	Track	1000006991	1.39307	um/s	Track	1000006991	0.224658	um/s	Track	1000006991					22.0063	um	Track	1000005716	38.3053	um	Track	1000005716	1.41543	um/s	Track	1000005716	0.484374	um/s	Track	1000005716					5.25125	um	Track	1000001353	18.0462	um	Track	1000001353	2.93898
	8.45373	um	Track	1000012581	15.3329	um	Track	1000012581	0.621254	um/s	Track	1000012581	0.193886	um/s	Track	1000012581					5.62738	um	Track	1000006656	11.4723	um	Track	1000006656	0.635392	um/s	Track	1000006656	0.145069	um/s	Track	1000006656					6.21073	um	Track	1000001931	7.29347	um	Track	1000001931	1.223
	4.90943	um	Track	1000012933	12.0617	um	Track	1000012933	0.618246	um/s	Track	1000012933	0.152521	um/s	Track	1000012933					3.97888	um	Track	1000007421	9.72915	um	Track	1000007421	0.404088	um/s	Track	1000007421	0.123026	um/s	Track	1000007421					6.04995	um	Track	1000002078	16.6503	um	Track	1000002078	1.35608
	2.93463	um	Track	1000016234	9.70921	um	Track	1000016234	0.506569	um/s	Track	1000016234	0.122774	um/s	Track	1000016234					9.11554	um	Track	1000007492	23.1613	um	Track	1000007492	1.79362	um/s	Track	1000007492	0.292877	um/s	Track	1000007492					6.16664	um	Track	1000002454	14.627	um	Track	1000002454	0.930385
	3.52061	um	Track	1000022660	10.1944	um	Track	1000022660	5.09524	um/s	Track	1000022660	0.128909	um/s	Track	1000022660					13.2846	um	Track	1000008106	21.256	um	Track	1000008106	0.757268	um/s	Track	1000008106	0.268785	um/s	Track	1000008106					6.02408	um	Track	1000002665	13.1911	um	Track	1000002665	1.36205
	3.3605	um	Track	1000024874	11.9428	um	Track	1000024874	5.12541	um/s	Track	1000024874	0.151018	um/s	Track	1000024874					18.4634	um	Track	1000009993	25.9721	um	Track	1000009993	1.16519	um/s	Track	1000009993	0.32842	um/s	Track	1000009993					7.08598	um	Track	1000003100	14.1107	um	Track	1000003100	0.729121
	6.14333	um	Track	1000025658	12.8592	um	Track	1000025658	5.08519	um/s	Track	1000025658	0.302341	um/s	Track	1000025658					2.28075	um	Track	1000010600	7.73314	um	Track	1000010600	3.37565	um/s	Track	1000010600	0.0977864	um/s	Track	1000010600					16.9056	um	Track	1000003547	22.0097	um	Track	1000003547	1.39432
	3.08464	um	Track	1000026667	10.2904	um	Track	1000026667	4.58268	um/s	Track	1000026667	0.130123	um/s	Track	1000026667					9.91055	um	Track	1000010983	16.6469	um	Track	1000010983	0.831745	um/s	Track	1000010983	0.210501	um/s	Track	1000010983					5.59601	um	Track	1000003714	14.0552	um	Track	1000003714	0.840737
	3.51516	um	Track	1000026688	10.8234	um	Track	1000026688	5.10741	um/s	Track	1000026688	0.136863	um/s	Track	1000026688					7.14449	um	Track	1000011682	13.04	um	Track	1000011682	0.836802	um/s	Track	1000011682	0.222979	um/s	Track	1000011682					8.43882	um	Track	1000003816	24.4452	um	Track	1000003816	1.71662
	2.61075	um	Track	1000028194	9.49379	um	Track	1000028194	4.00722	um/s	Track	1000028194	0.12005	um/s	Track	1000028194					5.12667	um	Track	1000012203	11.6287	um	Track	1000012203	2.63181	um/s	Track	1000012203	0.147046	um/s	Track	1000012203					10.2099	um	Track	1000003927	14.5035	um	Track	1000003927	0.794297
	17.3315	um	Track	1000029212	27.6423	um	Track	1000029212	1.88731	um/s	Track	1000029212	0.349539	um/s	Track	1000029212					3.35155	um	Track	1000012616	18.5166	um	Track	1000012616	5.1684	um/s	Track	1000012616	0.234144	um/s	Track	1000012616					13.7903	um	Track	1000004565	16.4254	um	Track	1000004565	1.44086
	4.52826	um	Track	1001286427	10.5183	um	Track	1001286427	0.771593	um/s	Track	1001286427	0.208258	um/s	Track	1001286427					22.4003	um	Track	1000013582	31.2026	um	Track	1000013582	1.91874	um/s	Track	1000013582	0.39456	um/s	Track	1000013582					14.903	um	Track	1000005136	21.1162	um	Track	1000005136	0.803436
	3.43397	um	Track	1001981816	6.73291	um	Track	1001981816	0.379579	um/s	Track	1001981816	0.191162	um/s	Track	1001981816					3.40676	um	Track	1000014178	11.4075	um	Track	1000014178	5.1094	um/s	Track	1000014178	0.144249	um/s	Track	1000014178					22.9962	um	Track	1000005521	33.6266	um	Track	1000005521	1.91563
	2.60059	um	Track	1002388473	5.32188	um	Track	1002388473	0.346107	um/s	Track	1002388473	0.200206	um/s	Track	1002388473					3.40382	um	Track	1000014920	7.96975	um	Track	1000014920	5.13766	um/s	Track	1000014920	0.100778	um/s	Track	1000014920					12.7806	um	Track	1000005770	26.5509	um	Track	1000005770	1.32104
																					16.3564	um	Track	1000808716	25.5754	um	Track	1000808716	1.98313	um/s	Track	1000808716	0.447498	um/s	Track	1000808716					19.2192	um	Track	1000006058	28.1154	um	Track	1000006058	1.61001
																					7.30464	um	Track	1000939200	12.433	um	Track	1000939200	0.936137	um/s	Track	1000939200	0.230973	um/s	Track	1000939200					22.9508	um	Track	1000006225	29.3997	um	Track	1000006225	1.58788
																					4.57567	um	Track	1001776827	8.62359	um	Track	1001776827	1.07511	um/s	Track	1001776827	0.249547	um/s	Track	1001776827					17.4346	um	Track	1000006309	25.149	um	Track	1000006309	0.943482
																																									2.68504	um	Track	1000008600	11.5159	um	Track	1000008600	0.417601
																																									17.3471	um	Track	1000008916	25.8103	um	Track	1000008916	1.386
																																									27.3997	um	Track	1000009502	34.039	um	Track	1000009502	1.5339
																																									7.71773	um	Track	1000010099	18.9759	um	Track	1000010099	0.88853
																																									11.4549	um	Track	1000010321	18.4313	um	Track	1000010321	1.19551
																																									14.1093	um	Track	1000011119	20.1167	um	Track	1000011119	1.19342
																																									4.15992	um	Track	1000011773	11.9125	um	Track	1000011773	0.643755
																																									8.03085	um	Track	1000012102	14.0138	um	Track	1000012102	0.529457
																																									18.8059	um	Track	1000012199	31.0344	um	Track	1000012199	1.50226
																																									32.3401	um	Track	1000012558	40.251	um	Track	1000012558	1.36323
																																									2.02947	um	Track	1000012673	10.7078	um	Track	1000012673	0.593221
																																									5.36896	um	Track	1000013226	11.6557	um	Track	1000013226	0.523614
																																									3.59652	um	Track	1000013364	10.2914	um	Track	1000013364	0.645791
																																									5.44491	um	Track	1000013499	11.991	um	Track	1000013499	1.20486
																																									16.3126	um	Track	1000014532	23.6417	um	Track	1000014532	1.33578
																																									4.79984	um	Track	1000016019	11.3985	um	Track	1000016019	5.03031
																																									3.78437	um	Track	1000016452	24.1352	um	Track	1000016452	5.40715
																																									21.7618	um	Track	1000016778	34.4957	um	Track	1000016778	1.24785
																																									3.29838	um	Track	1000017125	6.70518	um	Track	1000017125	1.34564
																																									9.00563	um	Track	1000017428	16.2107	um	Track	1000017428	0.840519
																																									2.99386	um	Track	1000018115	12.4319	um	Track	1000018115	0.496787
																																									11.5818	um	Track	1000018449	21.2485	um	Track	1000018449	1.37297
																																									5.41828	um	Track	1000019038	13.8054	um	Track	1000019038	0.882827
																																									2.06646	um	Track	1000019745	7.57387	um	Track	1000019745	2.74826
																																									2.75294	um	Track	1000220946	3.19412	um	Track	1000220946	0.29196
																																									29.5697	um	Track	1000310756	38.7867	um	Track	1000310756	1.81871
																																									4.50195	um	Track	1000327857	12.1085	um	Track	1000327857	1.17064
																																									6.14538	um	Track	1000425735	12.052	um	Track	1000425735	0.903304
																																									15.2753	um	Track	1000979260	21.2756	um	Track	1000979260	1.41505
																																									2.82206	um	Track	1001277239	5.53343	um	Track	1001277239	0.610193
																																									4.02235	um	Track	1001442340	7.77962	um	Track	1001442340	0.662553
[truncated: 181 more columns]

## Sheet: 20220602
Date (Biological Replicate):	20220602
Condition:	T130A 10uM KNX-002
Replicate:	1																				2																				3
	Track Displacement Length				Track Length				Track Speed Max				Track Speed Mean				Percent Moving Parasites				Track Displacement Length				Track Length				Track Speed Max				Track Speed Mean				Percent Moving Parasites				Track Displacement Length				Track Length				Track Speed Max
	====================				====================				====================				====================				====================				====================				====================				====================				====================				====================				====================				====================				====================
	Track Displacement Length	Unit	Category	ID	Track Length	Unit	Category	ID	Track Speed Max	Unit	Category	ID	Track Speed Mean	Unit	Category	ID	Percent Moving Parasites	Moving Parasites	Total Parasites		Track Displacement Length	Unit	Category	ID	Track Length	Unit	Category	ID	Track Speed Max	Unit	Category	ID	Track Speed Mean	Unit	Category	ID	Percent Moving Parasites	Moving Parasites	Total Parasites		Track Displacement Length	Unit	Category	ID	Track Length	Unit	Category	ID	Track Speed Max
	11.3765	um	Track	1000000431	17.3745	um	Track	1000000431	1.14273	um/s	Track	1000000431	0.221551	um/s	Track	1000000431	18.3673	18	98		2.62587	um	Track	1000000404	10.4303	um	Track	1000000404	0.540924	um/s	Track	1000000404	0.133003	um/s	Track	1000000404	19.5946	29	148		10.0047	um	Track	1000000089	13.9712	um	Track	1000000089	1.63057
	8.50694	um	Track	1000002948	18.9112	um	Track	1000002948	0.705624	um/s	Track	1000002948	0.241147	um/s	Track	1000002948					4.73492	um	Track	1000000795	9.12842	um	Track	1000000795	0.508305	um/s	Track	1000000795	0.116401	um/s	Track	1000000795					8.32953	um	Track	1000000417	12.5376	um	Track	1000000417	0.737654
	9.46596	um	Track	1000006225	16.1595	um	Track	1000006225	1.09211	um/s	Track	1000006225	0.206058	um/s	Track	1000006225					7.52979	um	Track	1000002012	12.0648	um	Track	1000002012	0.866937	um/s	Track	1000002012	0.153844	um/s	Track	1000002012					14.1218	um	Track	1000000950	22.4553	um	Track	1000000950	1.53229
	2.41732	um	Track	1000007534	8.41312	um	Track	1000007534	1.00733	um/s	Track	1000007534	0.10728	um/s	Track	1000007534					12.863	um	Track	1000002646	20.4941	um	Track	1000002646	1.03185	um/s	Track	1000002646	0.261331	um/s	Track	1000002646					18.3859	um	Track	1000001272	25.31	um	Track	1000001272	1.82046
	8.08382	um	Track	1000012226	16.1619	um	Track	1000012226	0.476487	um/s	Track	1000012226	0.206089	um/s	Track	1000012226					9.16618	um	Track	1000003876	10.1781	um	Track	1000003876	1.47453	um/s	Track	1000003876	0.478588	um/s	Track	1000003876					19.4927	um	Track	1000001394	30.6095	um	Track	1000001394	1.2222
	4.21668	um	Track	1000013234	9.99394	um	Track	1000013234	0.382686	um/s	Track	1000013234	0.127438	um/s	Track	1000013234					5.83803	um	Track	1000004455	10.8909	um	Track	1000004455	0.674881	um/s	Track	1000004455	0.138876	um/s	Track	1000004455					8.64867	um	Track	1000001395	15.8551	um	Track	1000001395	1.40803
	12.1202	um	Track	1000013374	16.7119	um	Track	1000013374	0.793327	um/s	Track	1000013374	0.213102	um/s	Track	1000013374					25.0953	um	Track	1000004927	33.5189	um	Track	1000004927	1.46119	um/s	Track	1000004927	0.427417	um/s	Track	1000004927					3.37958	um	Track	1000001440	12.3946	um	Track	1000001440	0.686364
	5.62913	um	Track	1000013569	14.4303	um	Track	1000013569	0.808532	um/s	Track	1000013569	0.184008	um/s	Track	1000013569					5.33868	um	Track	1000005520	13.5903	um	Track	1000005520	0.760717	um/s	Track	1000005520	0.173297	um/s	Track	1000005520					14.3508	um	Track	1000001504	20.9571	um	Track	1000001504	1.07208
	12.181	um	Track	1000014304	16.5742	um	Track	1000014304	0.901375	um/s	Track	1000014304	0.211346	um/s	Track	1000014304					7.57777	um	Track	1000005778	13.7292	um	Track	1000005778	1.69428	um/s	Track	1000005778	0.175068	um/s	Track	1000005778					28.5489	um	Track	1000001723	36.117	um	Track	1000001723	2.34717
	6.48079	um	Track	1000014980	11.9851	um	Track	1000014980	0.829977	um/s	Track	1000014980	0.152829	um/s	Track	1000014980					10.6434	um	Track	1000005807	16.595	um	Track	1000005807	0.635467	um/s	Track	1000005807	0.211612	um/s	Track	1000005807					2.16716	um	Track	1000001783	9.55812	um	Track	1000001783	0.343184
	6.21212	um	Track	1000016475	10.7437	um	Track	1000016475	0.786479	um/s	Track	1000016475	0.136999	um/s	Track	1000016475					6.96576	um	Track	1000006408	22.208	um	Track	1000006408	0.834282	um/s	Track	1000006408	0.295717	um/s	Track	1000006408					22.845	um	Track	1000001847	35.4631	um	Track	1000001847	1.91958
	9.50383	um	Track	1000017551	13.4573	um	Track	1000017551	0.637438	um/s	Track	1000017551	0.171601	um/s	Track	1000017551					4.38038	um	Track	1000006437	13.2197	um	Track	1000006437	0.498661	um/s	Track	1000006437	0.168572	um/s	Track	1000006437					9.5861	um	Track	1000002397	25.0851	um	Track	1000002397	1.13076
	6.44012	um	Track	1000017993	12.4555	um	Track	1000017993	0.418993	um/s	Track	1000017993	0.158827	um/s	Track	1000017993					4.53054	um	Track	1000006524	8.85272	um	Track	1000006524	0.469972	um/s	Track	1000006524	0.112886	um/s	Track	1000006524					3.40274	um	Track	1000002723	10.8885	um	Track	1000002723	1.16122
	3.9088	um	Track	1000018271	11.0361	um	Track	1000018271	0.448193	um/s	Track	1000018271	0.140728	um/s	Track	1000018271					17.0255	um	Track	1000008089	23.7063	um	Track	1000008089	1.49226	um/s	Track	1000008089	0.302291	um/s	Track	1000008089					11.7959	um	Track	1000003207	24.8633	um	Track	1000003207	1.30147
	8.82539	um	Track	1000018928	17.3475	um	Track	1000018928	0.678354	um/s	Track	1000018928	0.221207	um/s	Track	1000018928					7.0937	um	Track	1000008130	16.433	um	Track	1000008130	0.90655	um/s	Track	1000008130	0.209546	um/s	Track	1000008130					2.14345	um	Track	1000003434	7.21449	um	Track	1000003434	0.626879
	3.19492	um	Track	1000021111	6.08957	um	Track	1000021111	0.559875	um/s	Track	1000021111	0.106545	um/s	Track	1000021111					4.55824	um	Track	1000008304	14.0823	um	Track	1000008304	1.04591	um/s	Track	1000008304	0.179571	um/s	Track	1000008304					8.91297	um	Track	1000003561	32.462	um	Track	1000003561	1.79049
	7.99566	um	Track	1000024370	10.2002	um	Track	1000024370	1.72664	um/s	Track	1000024370	0.204639	um/s	Track	1000024370					6.44703	um	Track	1000008427	12.3981	um	Track	1000008427	1.1035	um/s	Track	1000008427	0.158095	um/s	Track	1000008427					17.6423	um	Track	1000004121	29.3784	um	Track	1000004121	1.93066
	4.63095	um	Track	1000495784	4.8775	um	Track	1000495784	0.740381	um/s	Track	1000495784	0.386275	um/s	Track	1000495784					5.03267	um	Track	1000009130	6.35768	um	Track	1000009130	1.01455	um/s	Track	1000009130	0.354307	um/s	Track	1000009130					7.54758	um	Track	1000004438	21.5072	um	Track	1000004438	1.60632
																					15.5333	um	Track	1000009263	28.3742	um	Track	1000009263	1.46021	um/s	Track	1000009263	0.361814	um/s	Track	1000009263					9.07696	um	Track	1000004720	16.3868	um	Track	1000004720	1.13283
																					2.89364	um	Track	1000009823	12.53	um	Track	1000009823	0.600357	um/s	Track	1000009823	0.159777	um/s	Track	1000009823					15.962	um	Track	1000004797	25.052	um	Track	1000004797	1.2242
																					2.08571	um	Track	1000009979	7.15137	um	Track	1000009979	0.259585	um/s	Track	1000009979	0.0911909	um/s	Track	1000009979					7.2536	um	Track	1000004819	14.7269	um	Track	1000004819	1.28133
																					4.89287	um	Track	1000010029	9.04327	um	Track	1000010029	0.637328	um/s	Track	1000010029	0.115315	um/s	Track	1000010029					15.7635	um	Track	1000005161	19.581	um	Track	1000005161	1.63337
																					14.445	um	Track	1000010359	20.0926	um	Track	1000010359	1.21472	um/s	Track	1000010359	0.256212	um/s	Track	1000010359					9.26456	um	Track	1000005193	20.1784	um	Track	1000005193	1.02945
																					8.06804	um	Track	1000011115	12.9245	um	Track	1000011115	1.19836	um/s	Track	1000011115	0.164807	um/s	Track	1000011115					9.2949	um	Track	1000005271	16.9142	um	Track	1000005271	0.960195
																					8.55041	um	Track	1000011771	14.1774	um	Track	1000011771	1.19349	um/s	Track	1000011771	0.180784	um/s	Track	1000011771					14.213	um	Track	1000005276	21.9471	um	Track	1000005276	1.39019
																					2.52875	um	Track	1000014894	8.56941	um	Track	1000014894	0.270872	um/s	Track	1000014894	0.109273	um/s	Track	1000014894					19.0289	um	Track	1000005281	28.4456	um	Track	1000005281	1.9613
																					2.86041	um	Track	1000739038	11.9401	um	Track	1000739038	1.79467	um/s	Track	1000739038	0.221802	um/s	Track	1000739038					22.5495	um	Track	1000005293	37.2106	um	Track	1000005293	1.58629
																					7.85461	um	Track	1000820550	14.6406	um	Track	1000820550	1.38711	um/s	Track	1000820550	0.286094	um/s	Track	1000820550					16.1954	um	Track	1000005296	36.3921	um	Track	1000005296	2.11618
																					3.40796	um	Track	1001186785	7.86086	um	Track	1001186785	1.49034	um/s	Track	1001186785	0.200476	um/s	Track	1001186785					3.89484	um	Track	1000005312	11.0591	um	Track	1000005312	1.05146
																																									2.8254	um	Track	1000005606	16.8327	um	Track	1000005606	0.914688
																																									5.7932	um	Track	1000005647	24.0948	um	Track	1000005647	1.53373
																																									11.4765	um	Track	1000005682	22.2894	um	Track	1000005682	1.30645
																																									19.9952	um	Track	1000005689	30.4707	um	Track	1000005689	2.38998
																																									6.09274	um	Track	1000005800	16.7912	um	Track	1000005800	2.08786
																																									26.5055	um	Track	1000005954	36.9698	um	Track	1000005954	1.58286
																																									5.38548	um	Track	1000006024	11.5684	um	Track	1000006024	0.730828
																																									8.90485	um	Track	1000006258	16.8674	um	Track	1000006258	0.824432
																																									5.22843	um	Track	1000006565	7.1462	um	Track	1000006565	5.11306
																																									3.42449	um	Track	1000006719	10.8262	um	Track	1000006719	5.18318
																																									3.36763	um	Track	1000006769	4.57565	um	Track	1000006769	5.15986
																																									7.56024	um	Track	1000007860	18.0923	um	Track	1000007860	1.28247
																																									6.75328	um	Track	1000007885	9.92892	um	Track	1000007885	1.06221
																																									3.39753	um	Track	1000008309	10.1511	um	Track	1000008309	5.11263
																																									3.37583	um	Track	1000008415	12.8816	um	Track	1000008415	5.10058
																																									11.9409	um	Track	1000008545	19.2651	um	Track	1000008545	3.14252
																																									3.46066	um	Track	1000008954	12.3376	um	Track	1000008954	5.07032
																																									3.3703	um	Track	1000009112	7.92654	um	Track	1000009112	5.06594
																																									3.44131	um	Track	1000009739	7.46972	um	Track	1000009739	5.13555
																																									6.14192	um	Track	1000009879	10.2632	um	Track	1000009879	3.13405
																																									28.511	um	Track	1000010003	36.7796	um	Track	1000010003	1.88972
																																									30.7192	um	Track	1000176198	44.536	um	Track	1000176198	1.71995
																																									2.18754	um	Track	1000195081	7.23267	um	Track	1000195081	0.487751
																																									6.74459	um	Track	1000358234	13.0479	um	Track	1000358234	1.74823
																																									5.73856	um	Track	1000495433	8.61838	um	Track	1000495433	1.56097
																																									2.60765	um	Track	1000582721	13.4041	um	Track	1000582721	0.668115
																																									9.97147	um	Track	1000613810	13.686	um	Track	1000613810	1.5922
																																									3.62948	um	Track	1000667705	6.74345	um	Track	1000667705	1.25637
																																									4.85111	um	Track	1001035717	6.48263	um	Track	1001035717	1.51223
[truncated: 181 more columns]

## Sheet: 20220609
Date (Biological Replicate):	20220609
Condition:	T130A 10uM KNX-002
Replicate:	1																				2																				3
	Track Displacement Length				Track Length				Track Speed Max				Track Speed Mean				Percent Moving Parasites				Track Displacement Length				Track Length				Track Speed Max				Track Speed Mean				Percent Moving Parasites				Track Displacement Length				Track Length				Track Speed Max
	====================				====================				====================				====================				====================				====================				====================				====================				====================				====================				====================				====================				====================
	Track Displacement Length	Unit	Category	ID	Track Length	Unit	Category	ID	Track Speed Max	Unit	Category	ID	Track Speed Mean	Unit	Category	ID	Percent Moving Parasites	Moving Parasites	Total Parasites		Track Displacement Length	Unit	Category	ID	Track Length	Unit	Category	ID	Track Speed Max	Unit	Category	ID	Track Speed Mean	Unit	Category	ID	Percent Moving Parasites	Moving Parasites	Total Parasites		Track Displacement Length	Unit	Category	ID	Track Length	Unit	Category	ID	Track Speed Max
	8.46119	um	Track	1001506673	18.3688	um	Track	1001506673	1.31941	um/s	Track	1001506673	0.233172	um/s	Track	1001506673	9.33941	41	439		8.67843	um	Track	1000002417	14.6087	um	Track	1000002417	1.31298	um/s	Track	1000002417	0.185442	um/s	Track	1000002417	11.8012	19	161		14.7955	um	Track	1000000094	30.9137	um	Track	1000000094	1.40402
	14.9209	um	Track	1001507110	23.9508	um	Track	1001507110	1.21477	um/s	Track	1001507110	0.304028	um/s	Track	1001507110					11.9547	um	Track	1000006925	20.5308	um	Track	1000006925	1.17531	um/s	Track	1000006925	0.260616	um/s	Track	1000006925					11.6814	um	Track	1000000192	20.2809	um	Track	1000000192	1.27135
	10.9392	um	Track	1001507117	14.3062	um	Track	1001507117	0.912482	um/s	Track	1001507117	0.181601	um/s	Track	1001507117					8.11927	um	Track	1000011589	12.8878	um	Track	1000011589	2.5759	um/s	Track	1000011589	0.163597	um/s	Track	1000011589					6.10204	um	Track	1000000750	13.9656	um	Track	1000000750	0.867176
	4.98892	um	Track	1001507221	10.3993	um	Track	1001507221	0.546824	um/s	Track	1001507221	0.132007	um/s	Track	1001507221					3.29554	um	Track	1000012094	8.18068	um	Track	1000012094	0.361363	um/s	Track	1000012094	0.103845	um/s	Track	1000012094					9.51322	um	Track	1000001779	13.3614	um	Track	1000001779	1.38148
	22.0395	um	Track	1001507585	33.5083	um	Track	1001507585	1.365	um/s	Track	1001507585	0.425351	um/s	Track	1001507585					9.68483	um	Track	1000012308	20.1644	um	Track	1000012308	0.593577	um/s	Track	1000012308	0.255964	um/s	Track	1000012308					2.50728	um	Track	1000002333	10.1096	um	Track	1000002333	0.911925
	5.34623	um	Track	1001508150	14.251	um	Track	1001508150	0.675415	um/s	Track	1001508150	0.180901	um/s	Track	1001508150					12.1778	um	Track	1000012600	20.5887	um	Track	1000012600	0.784056	um/s	Track	1000012600	0.261351	um/s	Track	1000012600					2.06296	um	Track	1000002379	9.30637	um	Track	1000002379	0.326394
	2.04995	um	Track	1001508488	11.3502	um	Track	1001508488	0.531268	um/s	Track	1001508488	0.193198	um/s	Track	1001508488					2.56576	um	Track	1000013571	6.71639	um	Track	1000013571	0.438065	um/s	Track	1000013571	0.0852571	um/s	Track	1000013571					40.3306	um	Track	1000002789	48.5807	um	Track	1000002789	1.8575
	6.15887	um	Track	1001508525	14.5232	um	Track	1001508525	0.89379	um/s	Track	1001508525	0.184356	um/s	Track	1001508525					9.28955	um	Track	1000013691	14.2314	um	Track	1000013691	0.94268	um/s	Track	1000013691	0.180651	um/s	Track	1000013691					10.7639	um	Track	1000002835	21.6101	um	Track	1000002835	1.48785
	6.12694	um	Track	1001508842	16.3229	um	Track	1001508842	1.10433	um/s	Track	1001508842	0.207201	um/s	Track	1001508842					5.24794	um	Track	1000013815	11.3222	um	Track	1000013815	0.574383	um/s	Track	1000013815	0.143723	um/s	Track	1000013815					10.5539	um	Track	1000002920	23.1097	um	Track	1000002920	1.85805
	8.56688	um	Track	1001509100	23.0081	um	Track	1001509100	1.69006	um/s	Track	1001509100	0.292062	um/s	Track	1001509100					12.7468	um	Track	1000014110	17.3449	um	Track	1000014110	0.97433	um/s	Track	1000014110	0.220174	um/s	Track	1000014110					5.8127	um	Track	1000002924	13.0986	um	Track	1000002924	0.544095
	22.7068	um	Track	1001509490	43.8466	um	Track	1001509490	1.94562	um/s	Track	1001509490	0.556585	um/s	Track	1001509490					24.5792	um	Track	1000015788	31.9279	um	Track	1000015788	0.856227	um/s	Track	1000015788	0.405289	um/s	Track	1000015788					2.76905	um	Track	1000003263	4.98159	um	Track	1000003263	0.639216
	9.73396	um	Track	1001509683	20.9162	um	Track	1001509683	0.702454	um/s	Track	1001509683	0.265508	um/s	Track	1001509683					7.09929	um	Track	1000016184	15.7928	um	Track	1000016184	0.752185	um/s	Track	1000016184	0.200472	um/s	Track	1000016184					2.2842	um	Track	1000003710	27.1184	um	Track	1000003710	1.08423
	7.69057	um	Track	1001509713	15.9305	um	Track	1001509713	0.74806	um/s	Track	1001509713	0.202221	um/s	Track	1001509713					5.97708	um	Track	1000016773	10.8014	um	Track	1000016773	0.590314	um/s	Track	1000016773	0.137112	um/s	Track	1000016773					6.67226	um	Track	1000003793	17.3957	um	Track	1000003793	1.04147
	9.42921	um	Track	1001509752	20.9577	um	Track	1001509752	1.06113	um/s	Track	1001509752	0.266035	um/s	Track	1001509752					3.26561	um	Track	1000018384	6.8446	um	Track	1000018384	0.297759	um/s	Track	1000018384	0.0868847	um/s	Track	1000018384					2.29418	um	Track	1000003966	38.4171	um	Track	1000003966	2.92193
	10.8827	um	Track	1001509896	18.5053	um	Track	1001509896	0.861133	um/s	Track	1001509896	0.234904	um/s	Track	1001509896					14.4943	um	Track	1000020694	16.1945	um	Track	1000020694	1.29983	um/s	Track	1000020694	0.51611	um/s	Track	1000020694					6.65842	um	Track	1000004825	22.8469	um	Track	1000004825	0.73241
	15.4394	um	Track	1001509971	22.0602	um	Track	1001509971	0.890292	um/s	Track	1001509971	0.28003	um/s	Track	1001509971					2.95915	um	Track	1000021553	8.14613	um	Track	1000021553	0.2798	um/s	Track	1000021553	0.103406	um/s	Track	1000021553					15.8306	um	Track	1000004921	28.7477	um	Track	1000004921	1.25468
	9.04135	um	Track	1001511370	15.8077	um	Track	1001511370	0.941346	um/s	Track	1001511370	0.200661	um/s	Track	1001511370					8.98178	um	Track	1000024055	13.9309	um	Track	1000024055	1.26453	um/s	Track	1000024055	0.176838	um/s	Track	1000024055					8.12417	um	Track	1000005039	19.376	um	Track	1000005039	0.793137
	7.86932	um	Track	1001511710	13.6845	um	Track	1001511710	0.779933	um/s	Track	1001511710	0.17371	um/s	Track	1001511710					2.05786	um	Track	1000025467	6.32516	um	Track	1000025467	0.269867	um/s	Track	1000025467	0.139327	um/s	Track	1000025467					3.76064	um	Track	1000005103	12.0245	um	Track	1000005103	0.800619
	17.1482	um	Track	1001511973	26.903	um	Track	1001511973	1.52491	um/s	Track	1001511973	0.3598	um/s	Track	1001511973					5.9425	um	Track	1002062407	7.65095	um	Track	1002062407	0.841937	um/s	Track	1002062407	0.272859	um/s	Track	1002062407					9.35261	um	Track	1000005134	19.7279	um	Track	1000005134	1.33703
	4.84953	um	Track	1001512581	12.2394	um	Track	1001512581	1.07597	um/s	Track	1001512581	0.155366	um/s	Track	1001512581																									24.9614	um	Track	1000005278	35.1132	um	Track	1000005278	1.56539
	17.3837	um	Track	1001512755	31.5466	um	Track	1001512755	1.0509	um/s	Track	1001512755	0.400449	um/s	Track	1001512755																									19.7414	um	Track	1000005340	34.0494	um	Track	1000005340	2.06264
	6.64308	um	Track	1001512831	13.9152	um	Track	1001512831	1.17496	um/s	Track	1001512831	0.176638	um/s	Track	1001512831																									6.72441	um	Track	1000005363	11.5236	um	Track	1000005363	1.021
	7.75245	um	Track	1001513230	11.975	um	Track	1001513230	0.641373	um/s	Track	1001513230	0.15201	um/s	Track	1001513230																									10.1842	um	Track	1000005536	22.2787	um	Track	1000005536	1.09926
	11.99	um	Track	1001513295	16.4486	um	Track	1001513295	0.885596	um/s	Track	1001513295	0.208797	um/s	Track	1001513295																									9.00915	um	Track	1000005728	16.4954	um	Track	1000005728	0.879737
	10.7668	um	Track	1001513382	19.0657	um	Track	1001513382	0.86109	um/s	Track	1001513382	0.242018	um/s	Track	1001513382																									10.1394	um	Track	1000005746	17.7732	um	Track	1000005746	0.997778
	2.73215	um	Track	1001513647	20.4733	um	Track	1001513647	1.65442	um/s	Track	1001513647	0.259885	um/s	Track	1001513647																									4.6593	um	Track	1000005919	12.5604	um	Track	1000005919	0.420503
	4.91367	um	Track	1001513774	15.7076	um	Track	1001513774	0.945492	um/s	Track	1001513774	0.19939	um/s	Track	1001513774																									6.42055	um	Track	1000006114	14.539	um	Track	1000006114	2.11707
	6.43186	um	Track	1001513992	14.6923	um	Track	1001513992	0.914498	um/s	Track	1001513992	0.186503	um/s	Track	1001513992																									2.30424	um	Track	1000006143	8.20844	um	Track	1000006143	0.628604
	10.2665	um	Track	1001514535	14.5697	um	Track	1001514535	0.680902	um/s	Track	1001514535	0.184946	um/s	Track	1001514535																									3.76494	um	Track	1000006146	12.9711	um	Track	1000006146	1.40125
	16.2734	um	Track	1001514756	24.7119	um	Track	1001514756	1.3178	um/s	Track	1001514756	0.31369	um/s	Track	1001514756																									11.0014	um	Track	1000006165	23.3492	um	Track	1000006165	1.35596
	11.6454	um	Track	1001514885	18.108	um	Track	1001514885	1.45257	um/s	Track	1001514885	0.229861	um/s	Track	1001514885																									9.84592	um	Track	1000006275	16.8905	um	Track	1000006275	0.981425
	15.2562	um	Track	1001514936	23.9494	um	Track	1001514936	1.38905	um/s	Track	1001514936	0.304011	um/s	Track	1001514936																									2.29988	um	Track	1000006348	16.0248	um	Track	1000006348	0.595232
	3.79736	um	Track	1001516009	7.83826	um	Track	1001516009	0.387394	um/s	Track	1001516009	0.0994981	um/s	Track	1001516009																									11.9403	um	Track	1000006395	21.2609	um	Track	1000006395	1.24489
	2.06281	um	Track	1001516195	4.902	um	Track	1001516195	0.582701	um/s	Track	1001516195	0.193228	um/s	Track	1001516195																									7.45733	um	Track	1000006629	14.3775	um	Track	1000006629	0.813174
	2.16659	um	Track	1001516886	4.35214	um	Track	1001516886	0.282123	um/s	Track	1001516886	0.135813	um/s	Track	1001516886																									8.79196	um	Track	1000006794	15.0657	um	Track	1000006794	1.34789
	17.6546	um	Track	1001518358	25.379	um	Track	1001518358	1.03674	um/s	Track	1001518358	0.322159	um/s	Track	1001518358																									7.08518	um	Track	1000007217	12.154	um	Track	1000007217	0.820486
	10.0631	um	Track	1001518415	18.4888	um	Track	1001518415	1.18564	um/s	Track	1001518415	0.413342	um/s	Track	1001518415																									2.4791	um	Track	1000007303	9.13511	um	Track	1000007303	0.393718
	13.8397	um	Track	1001518565	20.6221	um	Track	1001518565	1.22158	um/s	Track	1001518565	0.283391	um/s	Track	1001518565																									5.49193	um	Track	1000007596	16.3826	um	Track	1000007596	0.92245
	9.17377	um	Track	1002074253	11.0456	um	Track	1002074253	0.955122	um/s	Track	1002074253	0.229792	um/s	Track	1002074253																									5.88962	um	Track	1000007663	11.8775	um	Track	1000007663	0.423704
	4.82891	um	Track	1002204023	7.88361	um	Track	1002204023	2.04411	um/s	Track	1002204023	0.190462	um/s	Track	1002204023																									9.425	um	Track	1000008079	15.7218	um	Track	1000008079	0.676841
	9.41456	um	Track	1002276355	19.7244	um	Track	1002276355	1.13816	um/s	Track	1002276355	0.527589	um/s	Track	1002276355																									2.38363	um	Track	1000009110	6.60701	um	Track	1000009110	0.229471
																																									4.91521	um	Track	1000009250	15.2014	um	Track	1000009250	0.901591
																																									4.7436	um	Track	1000009404	15.1438	um	Track	1000009404	0.749298
																																									6.49945	um	Track	1000009552	15.5554	um	Track	1000009552	0.97587
																																									7.02055	um	Track	1000010305	13.1049	um	Track	1000010305	0.999029
																																									2.24282	um	Track	1000010646	7.52151	um	Track	1000010646	0.230873
																																									4.96784	um	Track	1000010767	10.9309	um	Track	1000010767	0.508056
																																									9.13968	um	Track	1000034109	22.3182	um	Track	1000034109	0.967745
																																									7.47385	um	Track	1000315101	10.5224	um	Track	1000315101	1.09899
																																									5.32551	um	Track	1000959831	8.36062	um	Track	1000959831	0.962301
																																									2.43782	um	Track	1001215646	2.93503	um	Track	1001215646	0.63514
[truncated: 181 more columns]
