# Supplementary material for: MyosinA is a druggable target in the widespread protozoan parasite Toxoplasma gondii
Source: PLoS Biol. 2023 May 8;21(5):e3002110. doi: 10.1371/journal.pbio.3002110 (PMC10185354; doi:10.1371/journal.pbio.3002110)
Supplement: S20 Data — (XLSX) [file pbio.3002110.s036.xlsx]

## Sheet: 0uM KNX-002
WT								T130A
Date	Parasite Strain	Well #						Date	Parasite Strain	Well #
20220818	RH WT	Well - A1						20220818	T130A	Well - B1
		Label	Area	Major	Minor	Angle				Label	Area (pixels)	Major	Minor	Angle
	1	A1.tif	1507	74.719	25.68	175.07			1	B1.tif	570	40.119	18.09	167.567
	2	A1.tif	580	34.165	21.615	140.226			2	B1.tif	72	18.008	5.091	13.136
	3	A1.tif	1530	54.858	35.511	141.718			3	B1.tif	967	51.166	24.063	4.708
	4	A1.tif	758	43.555	22.158	166.421			4	B1.tif	1264	55.449	29.025	118.555
	5	A1.tif	916	50.244	23.212	154.889			5	B1.tif	2059	70.713	37.074	134.226
	6	A1.tif	226	27.597	10.427	150.568			6	B1.tif	1285	57.03	28.689	111.418
	7	A1.tif	1285	52.679	31.058	16.166			7	B1.tif	1569	71.797	27.824	158.086
	8	A1.tif	541	29.622	23.254	4.5			8	B1.tif	153	16.945	11.496	14.01
	9	A1.tif	1181	45.68	32.918	58.119			9	B1.tif	51	10.992	5.907	140.749
	10	A1.tif	879	42.246	26.492	59.302			10	B1.tif	1151	47.348	30.952	46.498
	11	A1.tif	1256	51.201	31.234	86.303			11	B1.tif	140	22.421	7.95	98.517
	12	A1.tif	3584	102.708	44.43	124.845			12	B1.tif	1499	62.804	30.39	170.66
	13	A1.tif	1256	62.975	25.394	147.451			13	B1.tif	304	21.663	17.868	96.99
	14	A1.tif	2548	65.294	49.687	144.806			14	B1.tif	2607	70.078	47.366	151.728
	15	A1.tif	322	26.263	15.611	40.744			15	B1.tif	2648	83.684	40.289	12.867
	16	A1.tif	561	42.609	16.764	94.555			16	B1.tif	10235	151.476	86.031	76.302
	17	A1.tif	326	37.44	11.086	89.445			17	B1.tif	1040	52.066	25.432	100.423
	18	A1.tif	1399	55	32.387	134.188			18	B1.tif	92	13.127	8.923	178.452
	19	A1.tif	554	36.208	19.481	173.63			19	B1.tif	197	18.593	13.491	53.587
	20	A1.tif	1748	60.933	36.526	136.066			20	B1.tif	4255	122.756	44.133	99.673
	21	A1.tif	1988	70.819	35.742	120.788			21	B1.tif	433	27.36	20.15	114.24
	22	A1.tif	83	11.308	9.345	158.29			22	B1.tif	257	26.776	12.221	11.434
	23	A1.tif	971	59.283	20.854	62.95			23	B1.tif	53	8.54	7.902	97.933
	24	A1.tif	1943	60.335	41.003	28.085			24	B1.tif	1289	55.359	29.647	143.512
	25	A1.tif	910	49.863	23.237	7.998			25	B1.tif	56	11.83	6.027	86.603
	26	A1.tif	59	17.326	4.336	72.566			26	B1.tif	50	9.901	6.43	106.144
	27	A1.tif	1915	66.561	36.632	56.802			27	B1.tif	988	61.741	20.375	33.607
	28	A1.tif	823	48.394	21.653	25.01			28	B1.tif	3144	82.927	48.272	62.589
	29	A1.tif	2710	80.845	42.68	111.413			29	B1.tif	4420	123.587	45.536	45.479
	30	A1.tif	768	46.626	20.972	34.558			30	B1.tif	1819	73.703	31.424	99.877
	31	A1.tif	1489	57.308	33.082	131.955			31	B1.tif	1586	55.227	36.564	50.187
	32	A1.tif	1329	51.477	32.872	79.639			32	B1.tif	564	35.728	20.099	170.37
	33	A1.tif	462	39.676	14.826	130.966			33	B1.tif	1601	67.371	30.257	103.65
	34	A1.tif	956	47.971	25.374	82.859			34	B1.tif	2395	92.35	33.02	139.909
	35	A1.tif	1410	54.072	33.201	175.658			35	B1.tif	2026	77.937	33.099	131.772
	36	A1.tif	871	44.595	24.868	68.683			36	B1.tif	3670	106.035	44.068	29.642
	37	A1.tif	814	39.992	25.916	174.349			37	B1.tif	589	55.416	13.533	71.182
	38	A1.tif	882	46.412	24.196	56.823			38	B1.tif	705	30.443	29.486	154.055
	39	A1.tif	54	13.244	5.191	3.67			39	B1.tif	119	22.086	6.86	100.125
	40	A1.tif	714	33.513	27.126	109.826			40	B1.tif	859	62.58	17.477	77.413
	41	A1.tif	176	19.48	11.503	154.347			41	B1.tif	4574	88.089	66.112	174.55
	42	A1.tif	892	52.814	21.504	79.899			42	B1.tif	5215	98.299	67.548	121.551
	43	A1.tif	1054	66.422	20.204	85.852			43	B1.tif	152	23.819	8.125	91.077
	44	A1.tif	904	47.684	24.138	133.149			44	B1.tif	1938	75.662	32.613	84.078
	45	A1.tif	1049	38.586	34.615	1.191			45	B1.tif	156	20.444	9.716	96.513
	46	A1.tif	155	17.619	11.201	135.4			46	B1.tif	1599	68.401	29.764	69.827
	47	A1.tif	121	15.245	10.105	74.791			47	B1.tif	738	39.068	24.052	158.71
	48	A1.tif	1611	72.58	28.261	170.043			48	B1.tif	4182	134.625	39.552	33.319
	49	A1.tif	773	48.241	20.402	108.212			49	B1.tif	608	37.273	20.769	21.123
	50	A1.tif	750	34.734	27.493	2.15			50	B1.tif	65	10.127	8.172	126.397
	51	A1.tif	2518	60.218	53.24	96.157			51	B1.tif	2490	84.118	37.689	147.437
	52	A1.tif	1074	47.301	28.91	152.504			52	B1.tif	4939	93.683	67.125	33.349
	53	A1.tif	699	39.008	22.816	108.406			53	B1.tif	3873	98.559	50.033	0.000672
	54	A1.tif	243	31.077	9.956	80.953			54	B1.tif	2752	77.307	45.325	123.369
	55	A1.tif	69	11.099	7.915	125.51			55	B1.tif	3008	116.085	32.992	54.387
	56	A1.tif	738	37.581	25.003	56.167			56	B1.tif	1369	46.98	37.102	6.389
	57	A1.tif	1106	49.775	28.292	160.574			57	B1.tif	536	39.506	17.275	145.949
	58	A1.tif	1081	53.048	25.946	88.514			58	B1.tif	2666	75.421	45.007	148.047
	59	A1.tif	53	11.686	5.775	117.121			59	B1.tif	5740	107.851	67.764	50.786
	60	A1.tif	130	26.309	6.292	106.554			60	B1.tif	1246	59.841	26.511	83.808
	61	A1.tif	971	50.308	24.575	145.205			61	B1.tif	1786	61.338	37.074	157.077
	62	A1.tif	1568	57.286	34.851	2.311			62	B1.tif	493	41.276	15.208	0.672
	63	A1.tif	1241	47.527	33.247	95.553			63	B1.tif	550	50.27	13.93	87.085
	64	A1.tif	2261	75.148	38.308	94.147			64	B1.tif	529	28.128	23.946	168.238
	65	A1.tif	3807	101.813	47.609	98.582			65	B1.tif	2181	56.998	48.72	69.025
	66	A1.tif	3026	86.93	44.321	76.295			66	B1.tif	5821	114.344	64.818	71.824
	67	A1.tif	1678	54.475	39.22	29.392			67	B1.tif	306	42.804	9.102	48.4
	68	A1.tif	134	16.731	10.197	28.646			68	B1.tif	1503	46.698	40.98	40.52
	69	A1.tif	1079	50.468	27.221	112.913			69	B1.tif	505	31.922	20.143	40.663
	70	A1.tif	51	10.372	6.26	70.862			70	B1.tif	2894	90.139	40.879	175.031
	71	A1.tif	328	40.125	10.408	115.086			71	B1.tif	1171	49.962	29.842	142.164
	72	A1.tif	68	14.861	5.826	92.404			72	B1.tif	1144	57.07	25.523	166.285
	73	A1.tif	4538	97.747	59.111	7.353			73	B1.tif	142	14.09	12.832	158.342
	74	A1.tif	2442	66.023	47.093	4.054			74	B1.tif	1237	58.295	27.018	66.473
	75	A1.tif	75	13.225	7.221	45.59			75	B1.tif	1479	48.331	38.963	43.654
	76	A1.tif	1482	57.917	32.58	172.926			76	B1.tif	68	12.19	7.102	105.028
	77	A1.tif	76	17.082	5.665	17.58			77	B1.tif	1333	77.586	21.876	51.008
	78	A1.tif	3568	88.033	51.604	149.785			78	B1.tif	211	31.853	8.434	154.657
	79	A1.tif	1780	68.861	32.912	171.024			79	B1.tif	142	21.08	8.577	117.415
	80	A1.tif	1708	58.744	37.02	115.94			80	B1.tif	354	24.249	18.587	172.043
	81	A1.tif	1393	46.689	37.988	96.194
	82	A1.tif	687	40.532	21.581	148.384			Plaque COUNT		Average Area
	83	A1.tif	1314	55.006	30.415	28.865			80		1630.95
	Plaque COUNT		Average Area					20220818	T130A	Well - B1
	83		1139.51
										Label	Area	Major	Minor	Angle
20220818	RH WT	Well - A1							1	B1.tif	2678	77.924	43.757	119.07
									2	B1.tif	2620	85.881	38.843	71.85
		Label	Area	Major	Minor	Angle			3	B1.tif	153	23.932	8.14	118.608
	1	A1.tif	1743	62.523	35.495	84.179			4	B1.tif	599	48.857	15.61	111.301
	2	A1.tif	2676	74.042	46.017	148.939			5	B1.tif	624	39.696	20.015	164.086
	3	A1.tif	837	50.438	21.129	43.981			6	B1.tif	1741	73.254	30.261	145.04
	4	A1.tif	784	39.43	25.316	102.494			7	B1.tif	3232	94.645	43.479	106.029
	5	A1.tif	1481	63.847	29.534	71.249			8	B1.tif	960	38.453	31.787	103.811
	6	A1.tif	2949	86.582	43.367	154.416			9	B1.tif	5577	115.327	61.572	124.809
	7	A1.tif	804	39.125	26.164	90.459			10	B1.tif	1972	60.857	41.258	131.603
	8	A1.tif	1182	44.328	33.951	152.178			11	B1.tif	118	15.87	9.467	123.855
	9	A1.tif	1799	60.901	37.611	158.402			12	B1.tif	1215	52.992	29.193	86.796
	10	A1.tif	2375	94.772	31.908	45.884			13	B1.tif	54	16.067	4.279	81.431
	11	A1.tif	62	12.711	6.21	45.527			14	B1.tif	1109	45.233	31.217	101.363
	12	A1.tif	5463	102.822	67.648	66.805			15	B1.tif	366	26.162	17.813	32.175
	13	A1.tif	63	12.006	6.681	169.736			16	B1.tif	1212	43.158	35.756	74.258
	14	A1.tif	977	49.495	25.133	160.074			17	B1.tif	90	15.679	7.309	18.112
	15	A1.tif	1025	41.672	31.318	31.41			18	B1.tif	56	11.843	6.021	68.907
	16	A1.tif	518	32.595	20.235	53.084			19	B1.tif	332	37.2	11.363	36.873
	17	A1.tif	650	39.317	21.049	125.44			20	B1.tif	1660	78.836	26.81	48.698
	18	A1.tif	1061	44.874	30.104	98.204			21	B1.tif	3183	127.553	31.773	67.12
	19	A1.tif	81	18.08	5.704	82.066			22	B1.tif	50	9.848	6.464	140.582
	20	A1.tif	730	42.788	21.722	114.461			23	B1.tif	1548	67.86	29.045	18.542
	21	A1.tif	4895	96.332	64.698	165.594			24	B1.tif	2949	80.681	46.539	64.427
	22	A1.tif	980	47.939	26.028	112.451			25	B1.tif	1850	67.744	34.771	143.026
	23	A1.tif	5240	141.446	47.168	12.298			26	B1.tif	2068	74.007	35.578	161.4
	24	A1.tif	1217	63.93	24.238	164.582			27	B1.tif	1274	79.756	20.338	166.099
	25	A1.tif	2476	58.051	54.307	125.609			28	B1.tif	14610	174.765	106.44	15.573
	26	A1.tif	803	34.12	29.965	94.902			29	B1.tif	960	50.093	24.401	88.245
	27	A1.tif	1800	58.719	39.031	49.587			30	B1.tif	2256	103.226	27.827	42.53
	28	A1.tif	5058	104.7	61.509	12.535			31	B1.tif	1906	77.085	31.482	77.592
	29	A1.tif	650	46.683	17.728	9.355			32	B1.tif	395	40.94	12.284	96.707
	30	A1.tif	1874	61.166	39.01	22.272			33	B1.tif	2392	64.942	46.897	99.591
	31	A1.tif	2090	74.962	35.499	150.012			34	B1.tif	3128	79.974	49.8	92.019
	32	A1.tif	1634	55.887	37.227	120.332			35	B1.tif	4034	90.9	56.505	5.904
	33	A1.tif	1694	71.118	30.328	93.845			36	B1.tif	66	12.002	7.002	176.326
	34	A1.tif	3345	73.372	58.047	93.221			37	B1.tif	3450	99.767	44.029	155.548
	35	A1.tif	3466	86.978	50.737	131.811			38	B1.tif	2542	90.166	35.896	158.047
	36	A1.tif	4959	117.106	53.917	100.699			39	B1.tif	4312	105.146	52.215	72.482
	37	A1.tif	659	46.994	17.855	155.103			40	B1.tif	896	54.63	20.883	91.811
	38	A1.tif	2820	110.098	32.612	25.557			41	B1.tif	63	17.623	4.552	95.283
	39	A1.tif	2577	62.988	52.092	75.318			42	B1.tif	1303	55.762	29.752	13.447
	40	A1.tif	82	20.335	5.134	46.143			43	B1.tif	8702	149.887	73.92	64.943
	41	A1.tif	892	44.832	25.333	161.764			44	B1.tif	2254	76.027	37.748	173.457
	42	A1.tif	369	30.553	15.377	58.672			45	B1.tif	1645	61.937	33.816	13.625
	43	A1.tif	1477	63.269	29.723	147.9			46	B1.tif	2370	65.215	46.271	158.639
	44	A1.tif	61	12.383	6.272	28.578			47	B1.tif	53	17.486	3.859	159.189
	45	A1.tif	996	49.319	25.713	84.595			48	B1.tif	1732	81.789	26.963	94.784
	46	A1.tif	1547	62.714	31.408	90.464			49	B1.tif	61	10.23	7.592	98.286
	47	A1.tif	1585	48.62	41.508	62.153			50	B1.tif	1309	64.946	25.662	78.059
	48	A1.tif	3389	91.813	46.998	90.001			51	B1.tif	204	21.873	11.875	94.942
	49	A1.tif	1033	55.201	23.827	87.666			52	B1.tif	2214	74.455	37.861	54.011
	50	A1.tif	682	39.249	22.124	65.055			53	B1.tif	3043	76.282	50.791	144.866
	51	A1.tif	852	43.278	25.066	70.24			54	B1.tif	1867	71.198	33.388	169.426
	52	A1.tif	113	23.353	6.161	48.842			55	B1.tif	1377	51.263	34.201	174.905
	53	A1.tif	2541	73.219	44.187	80.517			56	B1.tif	852	47.909	22.643	38.549
	54	A1.tif	4054	88.024	58.64	144.924			57	B1.tif	64	11.02	7.395	80.033
	55	A1.tif	898	51.021	22.41	25.374			58	B1.tif	983	47.315	26.452	139.848
	56	A1.tif	714	44.555	20.404	44.388			59	B1.tif	1501	65.648	29.112	177.318
	57	A1.tif	4613	92.517	63.485	62.298			60	B1.tif	9605	158.856	76.984	7.329
	58	A1.tif	2423	59.807	51.583	130.844			61	B1.tif	67	15.782	5.405	122.597
	59	A1.tif	464	32.624	18.109	174.264			62	B1.tif	54	12.017	5.721	89.333
									63	B1.tif	1777	72.871	31.049	29.098
	Plaque Count		Average Area						64	B1.tif	8172	130.5	79.731	77.653
	59		1767.49						65	B1.tif	831	39.685	26.662	72.208
									66	B1.tif	598	36.849	20.663	73.71
20220818 Summary	Plaque Count Avg		Average Area						67	B1.tif	3855	91.466	53.663	122.823
WT 0uM	71		1453.5						68	B1.tif	4074	94.703	54.773	175.102
									69	B1.tif	6431	109.812	74.565	170.676
									70	B1.tif	714	46.717	19.459	146.877
20220815	RH WT	Well - A1							71	B1.tif	942	50.378	23.808	115.012
									72	B1.tif	1571	64.09	31.21	149.98
		Label	Area	Major	Minor	Angle			73	B1.tif	1371	51.828	33.681	149.288
	1	A1.tif	1743	62.523	35.495	84.179			74	B1.tif	62	14.001	5.638	146.892
	2	A1.tif	2676	74.042	46.017	148.939			75	B1.tif	664	43.619	19.382	51.657
	3	A1.tif	837	50.438	21.129	43.981			76	B1.tif	78	12.025	8.259	66.055
	4	A1.tif	784	39.43	25.316	102.494			77	B1.tif	551	40.769	17.208	164.178
	5	A1.tif	1481	63.847	29.534	71.249			78	B1.tif	141	16.541	10.853	12.768
	6	A1.tif	2949	86.582	43.367	154.416			79	B1.tif	146	20.547	9.047	27.501
	7	A1.tif	804	39.125	26.164	90.459			80	B1.tif	51	9.207	7.053	64.649
	8	A1.tif	1182	44.328	33.951	152.178			81	B1.tif	191	23.955	10.152	174.898
	9	A1.tif	1799	60.901	37.611	158.402			82	B1.tif	1615	66.704	30.827	133.496
	10	A1.tif	2375	94.772	31.908	45.884			83	B1.tif	366	32.159	14.491	151.259
	11	A1.tif	62	12.711	6.21	45.527			84	B1.tif	718	49.773	18.367	152.236
	12	A1.tif	5463	102.822	67.648	66.805
	13	A1.tif	63	12.006	6.681	169.736			Plaque Count		Average Area
	14	A1.tif	977	49.495	25.133	160.074			84		1862.85
	15	A1.tif	1025	41.672	31.318	31.41
	16	A1.tif	518	32.595	20.235	53.084		20220818 Summary	Plaque Count Avg		Average Area
	17	A1.tif	650	39.317	21.049	125.44		T130A 0uM	82		1746.9
	18	A1.tif	1061	44.874	30.104	98.204
	19	A1.tif	81	18.08	5.704	82.066
	20	A1.tif	730	42.788	21.722	114.461		20220815	T130A	Well - B1
	21	A1.tif	4895	96.332	64.698	165.594
	22	A1.tif	980	47.939	26.028	112.451				Label	Area	Major	Minor	Angle
	23	A1.tif	5240	141.446	47.168	12.298			1	B1.tif	4067	130.179	39.778	86.49
	24	A1.tif	1217	63.93	24.238	164.582			2	B1.tif	604	36.563	21.033	5.269
	25	A1.tif	2476	58.051	54.307	125.609			3	B1.tif	471	35.972	16.671	12.127
	26	A1.tif	803	34.12	29.965	94.902			4	B1.tif	756	53.804	17.89	63.827
	27	A1.tif	1800	58.719	39.031	49.587			5	B1.tif	4491	108.315	52.792	118.706
	28	A1.tif	5058	104.7	61.509	12.535			6	B1.tif	367	37.115	12.59	58.37
	29	A1.tif	650	46.683	17.728	9.355			7	B1.tif	311	36.562	10.83	158.695
	30	A1.tif	1874	61.166	39.01	22.272			8	B1.tif	1049	71.78	18.607	35.118
	31	A1.tif	2090	74.962	35.499	150.012			9	B1.tif	52	9.255	7.154	100.466
	32	A1.tif	1634	55.887	37.227	120.332			10	B1.tif	659	33.424	25.104	58.701
	33	A1.tif	1694	71.118	30.328	93.845			11	B1.tif	77	11.618	8.438	92.989
	34	A1.tif	3345	73.372	58.047	93.221			12	B1.tif	1942	57.031	43.356	141.55
	35	A1.tif	3466	86.978	50.737	131.811			13	B1.tif	1936	71.916	34.276	12.815
	36	A1.tif	4959	117.106	53.917	100.699			14	B1.tif	1857	82.231	28.753	0.148
	37	A1.tif	659	46.994	17.855	155.103			15	B1.tif	2683	80.646	42.359	7.367
	38	A1.tif	2820	110.098	32.612	25.557			16	B1.tif	5840	134.157	55.426	20.955
	39	A1.tif	2577	62.988	52.092	75.318			17	B1.tif	73	15.129	6.144	9.477
	40	A1.tif	82	20.335	5.134	46.143			18	B1.tif	1245	65.592	24.167	2.713
	41	A1.tif	892	44.832	25.333	161.764			19	B1.tif	2745	89.605	39.005	155.199
	42	A1.tif	369	30.553	15.377	58.672			20	B1.tif	1544	55.465	35.444	13.627
	43	A1.tif	1477	63.269	29.723	147.9			21	B1.tif	64	12.975	6.28	97.345
	44	A1.tif	61	12.383	6.272	28.578			22	B1.tif	905	41.244	27.938	117.404
	45	A1.tif	996	49.319	25.713	84.595			23	B1.tif	1641	82.565	25.306	62.138
	46	A1.tif	1547	62.714	31.408	90.464			24	B1.tif	2921	75.982	48.948	142.643
	47	A1.tif	1585	48.62	41.508	62.153			25	B1.tif	4087	103.766	50.149	36.543
	48	A1.tif	3389	91.813	46.998	90.001			26	B1.tif	573	38.067	19.165	114.726
	49	A1.tif	1033	55.201	23.827	87.666			27	B1.tif	4297	81.403	67.21	152.9
	50	A1.tif	682	39.249	22.124	65.055			28	B1.tif	3624	108.955	42.35	70.52
	51	A1.tif	852	43.278	25.066	70.24			29	B1.tif	2455	61.058	51.194	6.04
	52	A1.tif	113	23.353	6.161	48.842			30	B1.tif	54	12.788	5.376	75.974
	53	A1.tif	2541	73.219	44.187	80.517			31	B1.tif	2694	70.371	48.743	28.745
	54	A1.tif	4054	88.024	58.64	144.924			32	B1.tif	65	11.616	7.125	55.531
	55	A1.tif	898	51.021	22.41	25.374			33	B1.tif	95	17.609	6.869	74.907
	56	A1.tif	714	44.555	20.404	44.388			34	B1.tif	1040	41.89	31.611	178.276
	57	A1.tif	4613	92.517	63.485	62.298			35	B1.tif	2560	83.848	38.874	23.536
	58	A1.tif	2423	59.807	51.583	130.844			36	B1.tif	2953	100.814	37.295	155.731
	59	A1.tif	464	32.624	18.109	174.264			37	B1.tif	156	20.838	9.532	72.934
									38	B1.tif	6123	107.094	72.796	32.875
	Plaque Count		Average Area						39	B1.tif	2186	77.401	35.96	137.652
	59		1767.49						40	B1.tif	1264	55.273	29.117	103.747
									41	B1.tif	1571	68.632	29.145	172.16
20220815	RH WT	Well - A1							42	B1.tif	1723	67.086	32.701	66.2
									43	B1.tif	55	10.134	6.91	79.538
		Label	Area	Major	Minor	Angle			44	B1.tif	85	16.565	6.533	8.674
	1	A1.tif	747	39.57	24.036	69.476			45	B1.tif	107	14.95	9.113	141.359
	2	A1.tif	700	49.05	18.171	47.908			46	B1.tif	1730	55.095	39.98	20.635
	3	A1.tif	517	32.055	20.536	119.637			47	B1.tif	2002	67.376	37.833	39.351
	4	A1.tif	2195	71.389	39.149	158.96			48	B1.tif	1343	56.491	30.27	30.438
	5	A1.tif	97	16.587	7.446	128.797			49	B1.tif	62	14.956	5.278	88.886
	6	A1.tif	735	40.904	22.878	106.856			50	B1.tif	57	9.219	7.872	99.977
	7	A1.tif	1645	60.736	34.485	125.342			51	B1.tif	2375	80.96	37.351	93.813
	8	A1.tif	1911	62.805	38.741	117.169			52	B1.tif	4131	86.578	60.752	85.11
	9	A1.tif	1332	58.106	29.187	111.251			53	B1.tif	75	11.693	8.167	140.612
	10	A1.tif	966	39.439	31.186	165.454			54	B1.tif	401	45.191	11.298	90.352
	11	A1.tif	65	13.677	6.051	153.255			55	B1.tif	2128	72.858	37.188	42.217
	12	A1.tif	81	13.011	7.927	17.335			56	B1.tif	1816	63.708	36.294	69.838
	13	A1.tif	78	11.328	8.767	90.834			57	B1.tif	2635	83.833	40.02	43.967
	14	A1.tif	877	50.108	22.284	58.253			58	B1.tif	3047	83.543	46.438	30.065
	15	A1.tif	1739	64.159	34.51	20.975			59	B1.tif	5240	151.198	44.126	24.65
	16	A1.tif	87	19.049	5.815	59.433			60	B1.tif	899	48.514	23.594	72.762
	17	A1.tif	379	35.496	13.595	79.71			61	B1.tif	2527	78.347	41.067	11.895
	18	A1.tif	1110	56.329	25.09	100.943			62	B1.tif	58	10.113	7.302	75.883
	19	A1.tif	1280	56.674	28.757	126.192			63	B1.tif	50	9.774	6.513	112.588
	20	A1.tif	1183	55.094	27.34	33.808			64	B1.tif	81	12.963	7.956	33.584
	21	A1.tif	2156	55.585	49.386	135.456			65	B1.tif	2904	90.877	40.687	165.205
	22	A1.tif	1945	53.957	45.897	107.826			66	B1.tif	5674	96.28	75.035	168.162
	23	A1.tif	1170	46.823	31.815	58.546			67	B1.tif	72	14.091	6.506	117.671
	24	A1.tif	2090	66.681	39.907	134.662			68	B1.tif	8341	135.104	78.607	177.773
	25	A1.tif	939	48.365	24.72	160.95			69	B1.tif	1990	83.508	30.341	156.589
	26	A1.tif	1895	67.713	35.632	171.386			70	B1.tif	9032	155.735	73.843	113.957
	27	A1.tif	1751	55.663	40.052	59.17			71	B1.tif	2333	84.559	35.129	27.126
	28	A1.tif	1433	57.994	31.461	151.369			72	B1.tif	2613	62.757	53.013	89.678
	29	A1.tif	2309	81.967	35.867	146.365			73	B1.tif	946	56.564	21.294	87.944
	30	A1.tif	4383	87.044	64.112	124.769			74	B1.tif	1831	92.629	25.168	143.379
	31	A1.tif	52	10.838	6.109	67.413			75	B1.tif	1569	52.01	38.41	150.614
	32	A1.tif	1343	52.864	32.346	138.058			76	B1.tif	233	29.801	9.955	70.999
	33	A1.tif	993	49.481	25.552	165.336			77	B1.tif	330	34.273	12.26	99.507
	34	A1.tif	1487	66.797	28.344	71.695			78	B1.tif	1594	72.805	27.877	97.426
	35	A1.tif	1987	63.647	39.749	71.581			79	B1.tif	180	25.654	8.934	93.272
	36	A1.tif	1003	43.762	29.182	124.939			80	B1.tif	5344	102.833	66.168	62.502
	37	A1.tif	2923	73.598	50.568	103.69			81	B1.tif	77	15.755	6.223	74.591
	38	A1.tif	873	38.47	28.893	14.334			82	B1.tif	1963	72.537	34.457	83.807
	39	A1.tif	76	12.837	7.538	58.337			83	B1.tif	84	11.699	9.142	139.948
	40	A1.tif	4819	90.232	68	143.115			84	B1.tif	58	12.374	5.968	53.18
	41	A1.tif	64	12.021	6.779	72.332			85	B1.tif	163	22.529	9.212	162.466
	42	A1.tif	1537	56.31	34.753	17.586			86	B1.tif	1694	64.007	33.698	172.765
	43	A1.tif	1039	47.094	28.091	98.602			87	B1.tif	89	15.591	7.268	71.278
	44	A1.tif	1639	63.675	32.773	89.731			88	B1.tif	2361	71.898	41.811	174.779
	45	A1.tif	2109	63.924	42.007	173.891			89	B1.tif	76	11.176	8.659	34.201
	46	A1.tif	791	40.843	24.659	110.844			90	B1.tif	63	15.93	5.035	122.47
	47	A1.tif	2019	58.57	43.89	84.901			91	B1.tif	67	14.674	5.814	78.384
	48	A1.tif	2451	64.654	48.268	107.894			92	B1.tif	2052	76.944	33.956	5.711
	49	A1.tif	125	21.282	7.478	22.293			93	B1.tif	2116	70.751	38.08	55.547
	50	A1.tif	2078	70.865	37.336	9.332			94	B1.tif	821	52.237	20.011	102.487
	51	A1.tif	1111	44.951	31.469	114.967			95	B1.tif	59	13.363	5.622	115.814
	52	A1.tif	1452	50.694	36.468	15.53			96	B1.tif	2041	72.977	35.61	108.651
	53	A1.tif	2753	87.382	40.114	157.584			97	B1.tif	63	12.814	6.26	93.141
	54	A1.tif	1441	58.813	31.196	161.273			98	B1.tif	3124	73.984	53.763	42.612
	55	A1.tif	239	23.68	12.851	55.128			99	B1.tif	666	48.756	17.392	12.288
	56	A1.tif	63	16.947	4.733	125.267
	57	A1.tif	2309	75.23	39.079	154.814			Plaque Count		Average Area
	58	A1.tif	150	18.159	10.517	27.702			99		1710.58
	59	A1.tif	1175	39.028	38.333	174.417
								20220815	T130A	Well - B1
	Plaque Count		Average Area
	59		1320.27							Label	Area	Major	Minor	Angle
									1	B1.tif	213	24.105	11.251	37.4
20220815 Summary	Plaque Count Avg		Average Area						2	B1.tif	1341	58.174	29.35	12.041
WT 0uM	59		1543.88						3	B1.tif	105	16.903	7.909	17.801
									4	B1.tif	402	31.081	16.468	94.303
									5	B1.tif	1168	54.352	27.361	53.804
20220812	RH WT	Well - A1							6	B1.tif	673	38.164	22.453	81.58
									7	B1.tif	107	20.408	6.676	136.467
		Label	Area	Major	Minor	Angle			8	B1.tif	1190	47.458	31.926	142.34
	1	A1.tif	418	25.292	21.043	40.102			9	B1.tif	62	11.026	7.159	81.214
	2	A1.tif	520	26.263	25.21	155.692			10	B1.tif	74	11.102	8.486	25.009
	3	A1.tif	61	10.478	7.412	0.078			11	B1.tif	78	11.168	8.892	29.499
	4	A1.tif	819	46.499	22.426	63.234			12	B1.tif	1619	60.561	34.038	122.172
	5	A1.tif	87	14.51	7.634	44.799			13	B1.tif	59	11.129	6.75	100.682
	6	A1.tif	553	35.6	19.778	56.184			14	B1.tif	811	42.222	24.457	100.917
	7	A1.tif	57	14.286	5.08	9.483			15	B1.tif	185	20.53	11.473	73.718
	8	A1.tif	279	36.806	9.651	45.847			16	B1.tif	1660	59.678	35.416	78.831
	9	A1.tif	1254	47.843	33.373	95.994			17	B1.tif	4303	93.682	58.482	154.671
	10	A1.tif	58	13.513	5.465	172.191			18	B1.tif	90	12.527	9.147	66.025
	11	A1.tif	812	53.879	19.189	5.547			19	B1.tif	6714	132.242	64.643	124.534
	12	A1.tif	64	10.977	7.424	36.429			20	B1.tif	98	16.299	7.656	93.364
	13	A1.tif	404	36.941	13.925	93.74			21	B1.tif	2021	76.1	33.814	76.247
	14	A1.tif	1139	71.934	20.16	48.124			22	B1.tif	6273	127.192	62.795	171.155
	15	A1.tif	512	44.538	14.637	24.66			23	B1.tif	2149	82.19	33.291	136.014
	16	A1.tif	422	26.362	20.382	168.774			24	B1.tif	1353	44.66	38.574	151.813
	17	A1.tif	402	31.502	16.248	129.299			25	B1.tif	109	17.526	7.919	77.967
	18	A1.tif	867	38.608	28.593	43.441			26	B1.tif	2689	82.492	41.504	127.281
	19	A1.tif	2013	67.779	37.815	0.531			27	B1.tif	481	36.371	16.838	170.338
	20	A1.tif	139	19.465	9.092	28.599			28	B1.tif	661	52.675	15.977	99.804
	21	A1.tif	1122	44.267	32.272	159.534			29	B1.tif	4401	123.112	45.516	171.207
	22	A1.tif	988	53.571	23.482	82.154			30	B1.tif	2319	69.347	42.578	92.992
	23	A1.tif	1063	52.602	25.73	121.703			31	B1.tif	1916	60.602	40.255	91.415
	24	A1.tif	557	32.541	21.794	130.531			32	B1.tif	1879	86.989	27.502	32.965
	25	A1.tif	130	15.623	10.595	102.878			33	B1.tif	3468	91.868	48.064	22.951
	26	A1.tif	683	39.8	21.85	10.992			34	B1.tif	2508	65.829	48.509	3.381
	27	A1.tif	125	18.589	8.562	43.76			35	B1.tif	3911	98.452	50.58	68.214
	28	A1.tif	649	34.433	23.998	98.258			36	B1.tif	59	14.724	5.102	128.412
	29	A1.tif	697	39.553	22.437	178.606			37	B1.tif	3051	69.099	56.219	148.03
	30	A1.tif	361	27.844	16.507	163.905			38	B1.tif	58	15.296	4.828	140.032
	31	A1.tif	892	49.273	23.05	63.398			39	B1.tif	65	11.016	7.513	170.572
	32	A1.tif	185	20.537	11.469	38.944			40	B1.tif	1033	53.555	24.559	171.808
	33	A1.tif	87	12.279	9.021	156.455			41	B1.tif	183	19.75	11.798	5.792
	34	A1.tif	50	10.271	6.198	149.696			42	B1.tif	1349	66.671	25.762	115.839
	35	A1.tif	424	34.415	15.686	131.253			43	B1.tif	2540	77.988	41.468	144.365
	36	A1.tif	603	30.45	25.214	67.103			44	B1.tif	2842	92.393	39.165	90.18
	37	A1.tif	426	32.346	16.769	140.75			45	B1.tif	52	11.285	5.867	82.03
	38	A1.tif	98	22.036	5.662	85.475			46	B1.tif	1128	47.843	30.019	10.398
	39	A1.tif	833	45.287	23.42	78.202			47	B1.tif	4361	109.833	50.555	149.264
	40	A1.tif	388	36.577	13.506	89.2			48	B1.tif	59	13.196	5.693	88.553
	41	A1.tif	96	20.368	6.001	83.871			49	B1.tif	1740	66.452	33.339	122.065
	42	A1.tif	214	24.297	11.214	49.352			50	B1.tif	545	34.918	19.873	141.594
	43	A1.tif	1135	40.908	35.327	23.476			51	B1.tif	1206	60.874	25.225	81.716
	44	A1.tif	1050	49.263	27.138	120.895			52	B1.tif	1992	74.767	33.923	7.017
	45	A1.tif	50	12.109	5.258	64.98			53	B1.tif	234	24.817	12.005	179.122
	46	A1.tif	900	42.291	27.096	121.247			54	B1.tif	2371	59.634	50.623	176.814
	47	A1.tif	1309	48.554	34.326	159.612			55	B1.tif	2260	72.217	39.845	71.181
	48	A1.tif	59	13.399	5.606	76.155			56	B1.tif	88	11.844	9.46	75.266
	49	A1.tif	227	20.068	14.402	175.819			57	B1.tif	707	32.226	27.933	93.515
	50	A1.tif	845	39.558	27.198	143.011			58	B1.tif	2258	76.232	37.713	16.644
	51	A1.tif	545	29.482	23.537	85.596			59	B1.tif	1460	62.337	29.821	5.641
	52	A1.tif	105	18.901	7.073	136.017			60	B1.tif	4156	82.752	63.945	101.123
	53	A1.tif	71	11.74	7.7	100.464			61	B1.tif	1901	54.31	44.567	147.857
	54	A1.tif	452	38.399	14.987	82.294			62	B1.tif	55	11.114	6.301	32.373
	55	A1.tif	66	17.19	4.889	159.253			63	B1.tif	90	13.76	8.328	173.316
	56	A1.tif	240	28.135	10.861	119.984			64	B1.tif	51	16.27	3.991	98.878
	57	A1.tif	64	13.511	6.031	25.507			65	B1.tif	75	14.301	6.677	155.653
	58	A1.tif	65	14.65	5.649	152.784			66	B1.tif	1836	73.146	31.959	83.712
	59	A1.tif	1033	58.864	22.344	79.354			67	B1.tif	133	17.811	9.508	141.99
	60	A1.tif	260	33.187	9.975	57.124			68	B1.tif	139	17.905	9.884	58.407
	61	A1.tif	458	38.316	15.219	57.107			69	B1.tif	1363	65.134	26.644	100.198
	62	A1.tif	238	23.405	12.947	72.672			70	B1.tif	1472	52.423	35.752	76.687
	63	A1.tif	84	13.518	7.912	144.294			71	B1.tif	438	33.24	16.777	78.584
	64	A1.tif	103	13.954	9.398	79.638			72	B1.tif	58	9.84	7.505	62.747
	65	A1.tif	156	18.119	10.962	112.017			73	B1.tif	75	16.466	5.799	87.58
	66	A1.tif	50	11.677	5.452	31.956			74	B1.tif	64	12.676	6.428	78.577
	67	A1.tif	67	14.787	5.769	71.262			75	B1.tif	748	38.195	24.935	72.206
	68	A1.tif	530	38.802	17.391	56.524			76	B1.tif	2000	65.011	39.17	77.215
	69	A1.tif	814	41.004	25.276	74.474			77	B1.tif	1249	58.786	27.052	80.605
	70	A1.tif	73	15.895	5.848	170.529			78	B1.tif	986	42.867	29.286	161.501
	71	A1.tif	146	20.892	8.898	157.47			79	B1.tif	514	29.523	22.168	145.316
	72	A1.tif	107	14.946	9.115	69.135			80	B1.tif	80	13.675	7.449	46.207
	73	A1.tif	177	15.711	14.345	13.27			81	B1.tif	1537	51.573	37.945	22.807
	74	A1.tif	62	12.51	6.31	134.924			82	B1.tif	510	35.926	18.074	80.211
	75	A1.tif	118	18.786	7.997	89.026			83	B1.tif	63	12.61	6.361	86.65
	76	A1.tif	258	23.885	13.753	162.509			84	B1.tif	50	12.674	5.023	68.647
	77	A1.tif	50	17.079	3.727	135.395			85	B1.tif	72	13.487	6.797	42.446
	78	A1.tif	168	18.857	11.343	21.161			86	B1.tif	274	19.644	17.759	109.196
	79	A1.tif	397	33.601	15.044	114.35			87	B1.tif	778	40.853	24.248	171.613
	80	A1.tif	51	9.755	6.657	162.22			88	B1.tif	114	13.301	10.913	163.162
	81	A1.tif	917	87.488	13.345	99.587			89	B1.tif	107	17.844	7.635	122.265
	82	A1.tif	84	15.188	7.042	129.502			90	B1.tif	170	18.39	11.77	106.649
	83	A1.tif	125	15.221	10.457	138.445
	84	A1.tif	73	15.133	6.142	157.097			Plaque Count		Average Area
	85	A1.tif	127	19.481	8.301	95.108			90		1220.99
	86	A1.tif	483	28.982	21.219	43.898
	87	A1.tif	560	33.328	21.394	116.163		20220815 Summary	Plaque Count Avg		Average Area
	88	A1.tif	69	12.438	7.063	66.561		T130A 0uM	94.5		1465.78
	89	A1.tif	78	12.684	7.83	58.322
	90	A1.tif	50	11.503	5.535	75.884
	91	A1.tif	243	36.492	8.479	99.582		20220812	T130A	Well - B1
	92	A1.tif	90	14.465	7.922	30.247
	93	A1.tif	1138	52.142	27.788	47.485				Label	Area	Major	Minor	Angle
	94	A1.tif	853	62.506	17.376	111.72			1	B1.tif	526	39.171	17.097	178.135
	95	A1.tif	1690	70.864	30.365	139.322			2	B1.tif	731	50.629	18.384	172.871
	96	A1.tif	291	36.358	10.191	78.986			3	B1.tif	64	10.027	8.127	70.938
	97	A1.tif	210	23.474	11.391	153.728			4	B1.tif	1183	45.425	33.159	167.243
	98	A1.tif	56	14.704	4.849	52.341			5	B1.tif	648	45.43	18.161	167.604
	99	A1.tif	78	21.806	4.554	63.814			6	B1.tif	961	68.864	17.768	26.517
	100	A1.tif	129	24.127	6.808	78.05			7	B1.tif	389	30.855	16.052	177.485
	101	A1.tif	269	34.009	10.071	92.629			8	B1.tif	1036	45.72	28.851	88.246
	102	A1.tif	506	30.087	21.413	60.296			9	B1.tif	106	16.442	8.208	134.905
	103	A1.tif	266	38.867	8.714	84.658			10	B1.tif	794	50.082	20.186	91.347
	104	A1.tif	52	11.845	5.589	87.048			11	B1.tif	1043	43.879	30.265	141.104
	105	A1.tif	115	15.816	9.258	135.368			12	B1.tif	734	50.531	18.495	63.626
									13	B1.tif	1378	52.433	33.462	96.707
	Plaque Count		Average Area						14	B1.tif	832	53.917	19.648	39.623
	105		406.533						15	B1.tif	1374	60.393	28.967	74.899
									16	B1.tif	757	41.98	22.96	14.846
20220812	RH WT	Well - C1							17	B1.tif	3328	104.055	40.722	17.53
									18	B1.tif	53	20.275	3.328	99.811
		Label	Area	Major	Minor	Angle			19	B1.tif	2410	76.966	39.868	110.459
	1	C1.tif	2119	117.141	23.032	7.697			20	B1.tif	1238	59.498	26.493	45.342
	2	C1.tif	2127	76.086	35.594	46.614			21	B1.tif	611	49.016	15.871	76.149
	3	C1.tif	1157	59.231	24.871	35.383			22	B1.tif	1499	67.316	28.353	29.533
	4	C1.tif	515	31.428	20.864	9.987			23	B1.tif	824	43.143	24.318	14.051
	5	C1.tif	2460	67.863	46.154	18.014			24	B1.tif	1085	55.732	24.788	171.297
	6	C1.tif	1201	49.092	31.149	35.087			25	B1.tif	276	23.762	14.789	170.689
	7	C1.tif	62	16.26	4.855	89.361			26	B1.tif	56	9.714	7.34	76.886
	8	C1.tif	1386	52.18	33.82	36.697			27	B1.tif	1466	58.519	31.897	145.492
	9	C1.tif	952	42.971	28.208	178.748			28	B1.tif	628	42.05	19.016	64.537
	10	C1.tif	163	21.386	9.704	154.947			29	B1.tif	1215	55.139	28.056	52.743
	11	C1.tif	160	15.364	13.26	152.733			30	B1.tif	1210	58.852	26.178	65.981
	12	C1.tif	705	37.469	23.957	5.92			31	B1.tif	529	42.737	15.76	65.997
	13	C1.tif	1270	51.309	31.515	93.754			32	B1.tif	52	10.018	6.609	45.633
	14	C1.tif	737	42.632	22.011	146.483			33	B1.tif	1794	54.522	41.895	21.706
	15	C1.tif	52	11.481	5.767	97.931			34	B1.tif	758	43.139	22.372	83.883
	16	C1.tif	2781	110.791	31.96	36.85			35	B1.tif	1524	59.645	32.533	8.577
	17	C1.tif	588	54.313	13.784	60.056			36	B1.tif	964	45.58	26.929	133.864
	18	C1.tif	818	45.243	23.02	175.516			37	B1.tif	822	62.81	16.663	68.473
	19	C1.tif	1104	48.705	28.861	148.118			38	B1.tif	1257	67.83	23.595	137.587
	20	C1.tif	1678	62.346	34.268	98.381			39	B1.tif	83	18.98	5.568	99.981
	21	C1.tif	1332	51.677	32.818	138.77			40	B1.tif	1958	58.975	42.272	176.97
	22	C1.tif	1627	55.14	37.569	68.816			41	B1.tif	107	24.42	5.579	36.886
	23	C1.tif	50	12.298	5.177	78.386			42	B1.tif	4833	92.588	66.462	64.293
	24	C1.tif	76	11.121	8.701	100.389			43	B1.tif	209	23.604	11.274	7.544
	25	C1.tif	1297	54.618	30.235	118.274			44	B1.tif	58	11.495	6.424	39.493
	26	C1.tif	1394	59.418	29.872	24.966			45	B1.tif	890	40.243	28.158	131.934
	27	C1.tif	727	42.826	21.614	89.441			46	B1.tif	1798	59.147	38.705	52.545
	28	C1.tif	95	20.773	5.823	139.326			47	B1.tif	5592	92.919	76.625	30.882
	29	C1.tif	919	42.521	27.518	62.477			48	B1.tif	529	30.306	22.225	169.986
	30	C1.tif	1147	54.399	26.846	38.999			49	B1.tif	74	13.264	7.103	43.161
	31	C1.tif	1118	44.051	32.315	40.199			50	B1.tif	685	42.951	20.306	36.854
	32	C1.tif	107	18.498	7.365	129.686			51	B1.tif	57	12.936	5.61	162.429
	33	C1.tif	736	33.708	27.8	6.371			52	B1.tif	1412	63.865	28.15	142.379
	34	C1.tif	993	56.81	22.256	57.813			53	B1.tif	50	13.811	4.609	103.188
	35	C1.tif	1569	55.672	35.883	31.795			54	B1.tif	622	37.97	20.857	46.691
	36	C1.tif	138	32.656	5.381	103.076			55	B1.tif	897	48.072	23.758	90.621
	37	C1.tif	62	19.24	4.103	76.513			56	B1.tif	60	14.356	5.322	60.731
	38	C1.tif	69	11.429	7.687	35.972			57	B1.tif	273	28.801	12.069	66.24
	39	C1.tif	202	23.247	11.063	76.917			58	B1.tif	58	17.417	4.24	88.906
	40	C1.tif	1294	52.665	31.284	10.182			59	B1.tif	142	17.551	10.301	62.949
	41	C1.tif	73	12.093	7.686	128.529			60	B1.tif	775	40.221	24.533	137.608
	42	C1.tif	1614	56.959	36.079	110.26			61	B1.tif	69	14.626	6.007	110.616
	43	C1.tif	55	9.586	7.305	125.869			62	B1.tif	590	43.256	17.367	124.636
	44	C1.tif	131	24.774	6.733	104.25			63	B1.tif	81	11.655	8.849	106.339
	45	C1.tif	66	14.672	5.727	106.561			64	B1.tif	1542	59.185	33.173	99.66
	46	C1.tif	51	10.98	5.914	76.907			65	B1.tif	623	38.009	20.869	134.59
	47	C1.tif	618	35.762	22.003	156.849			66	B1.tif	2248	97.499	29.357	135.147
	48	C1.tif	1906	107.929	22.485	104.845			67	B1.tif	792	46.578	21.65	39.503
	49	C1.tif	288	28.751	12.754	75.421			68	B1.tif	1469	53.674	34.847	72.679
	50	C1.tif	1086	48.718	28.383	15.797			69	B1.tif	805	57.408	17.854	175.741
	51	C1.tif	87	18.585	5.96	156.924			70	B1.tif	924	53.351	22.051	159.465
	52	C1.tif	65	18.083	4.577	111.447			71	B1.tif	318	33.884	11.949	111.888
	53	C1.tif	59	10.486	7.164	117.86			72	B1.tif	199	23.851	10.623	1.988
	54	C1.tif	961	48.8	25.073	72.759			73	B1.tif	774	38.006	25.93	7.936
	55	C1.tif	526	35.876	18.668	179.993			74	B1.tif	1220	52.964	29.328	8.662
	56	C1.tif	730	45.961	20.223	30.992			75	B1.tif	103	13.098	10.013	148.336
	57	C1.tif	541	34.589	19.914	37.226			76	B1.tif	383	35.269	13.827	82.875
	58	C1.tif	564	44.726	16.056	90.671			77	B1.tif	1201	45.875	33.333	49.053
	59	C1.tif	102	16.337	7.949	174.733			78	B1.tif	75	12.687	7.527	94.394
	60	C1.tif	66	13.045	6.442	51.722			79	B1.tif	2397	64.847	47.064	152.542
	61	C1.tif	52	14.281	4.636	84.662			80	B1.tif	1514	58.116	33.17	167.326
	62	C1.tif	251	24.299	13.152	47.507			81	B1.tif	663	43.614	19.355	150.412
	63	C1.tif	228	19.64	14.781	96.133			82	B1.tif	263	28.835	11.613	146.736
	64	C1.tif	67	16.498	5.171	126.032			83	B1.tif	221	24.057	11.697	145.608
	65	C1.tif	855	41.37	26.314	16.331			84	B1.tif	1779	72.408	31.282	35.966
	66	C1.tif	1341	49.629	34.403	166.649			85	B1.tif	979	55.644	22.401	39.204
	67	C1.tif	83	11.018	9.591	104.822			86	B1.tif	78	10.808	9.189	3.275
	68	C1.tif	51	8.794	7.384	119.333			87	B1.tif	152	16.358	11.831	36.785
	69	C1.tif	343	26.354	16.572	68.134			88	B1.tif	53	8.988	7.508	167.121
	70	C1.tif	163	21.475	9.664	160.75			89	B1.tif	66	15.903	5.284	68.373
	71	C1.tif	1680	65.069	32.873	74.397			90	B1.tif	390	35.093	14.15	31.419
	72	C1.tif	52	12.86	5.149	113.402			91	B1.tif	672	35.583	24.045	59.026
	73	C1.tif	61	11.458	6.779	120.699			92	B1.tif	1017	54.924	23.576	6.772
	74	C1.tif	415	29.546	17.884	55.482			93	B1.tif	127	15.784	10.244	130.148
	75	C1.tif	118	13.668	10.992	153.157			94	B1.tif	1353	53.268	32.34	8.529
	76	C1.tif	87	18.453	6.003	104.742			95	B1.tif	220	28.56	9.808	116.929
	77	C1.tif	52	13.486	4.909	116.991			96	B1.tif	163	15.625	13.283	117.744
	78	C1.tif	206	28.514	9.199	168.575			97	B1.tif	1116	48.701	29.177	137.83
	79	C1.tif	112	23.472	6.075	72.153			98	B1.tif	96	12.734	9.599	17.409
	80	C1.tif	327	31.714	13.128	47.807			99	B1.tif	63	10.861	7.386	129.488
	81	C1.tif	85	20.993	5.155	71.11			100	B1.tif	77	22.148	4.427	122.436
	82	C1.tif	317	34.907	11.563	59.51			101	B1.tif	99	17.668	7.134	157.574
	83	C1.tif	330	24.564	17.105	118.304			102	B1.tif	51	10.775	6.027	65.464
	84	C1.tif	54	9.431	7.29	77.483			103	B1.tif	296	37.452	10.063	112.12
	85	C1.tif	209	22.262	11.954	86.186			104	B1.tif	363	37.926	12.186	73.368
	86	C1.tif	703	39.608	22.599	178.303			105	B1.tif	401	35.279	14.472	16.289
	87	C1.tif	138	14.301	12.286	83.828			106	B1.tif	329	25.122	16.674	178.23
	88	C1.tif	179	27.075	8.418	35.166			107	B1.tif	188	18.221	13.137	95.101
	89	C1.tif	127	16.271	9.938	58.174			108	B1.tif	110	19.094	7.335	136.442
	90	C1.tif	97	13.512	9.14	52.16			109	B1.tif	265	23.113	14.598	152.343
	91	C1.tif	63	23.674	3.388	96.172			110	B1.tif	1033	43.293	30.38	32.802
	92	C1.tif	74	11.984	7.862	49.89			111	B1.tif	704	44.046	20.35	162.894
	93	C1.tif	79	21.372	4.706	71.113			112	B1.tif	340	31.401	13.786	24.827
	94	C1.tif	449	26.202	21.818	60.066			113	B1.tif	231	22.436	13.109	162.666
	95	C1.tif	540	36.351	18.914	177.341			114	B1.tif	829	48.36	21.826	156.472
	96	C1.tif	460	25.811	22.691	86.161			115	B1.tif	203	21.685	11.919	172.316
	97	C1.tif	135	15.998	10.744	165.167
	98	C1.tif	151	17.395	11.053	15.277			Plaque Count		Average Area
	99	C1.tif	74	12.667	7.438	116.553			115		779.426
	100	C1.tif	61	11.948	6.5	135.195
								20220812	T130A	Well - B1
	Plaque Count		Average Area
	100		574.45							Label	Area	Major	Minor	Angle
									1	B1.tif	1263	55.211	29.127	156.433
20220812	RH WT	Well - A1							2	B1.tif	50	14.4	4.421	15.868
									3	B1.tif	6526	98.494	84.362	112.171
		Label	Area	Major	Minor	Angle			4	B1.tif	1350	56.559	30.391	145.67
	1	A1.tif	310	29.212	13.512	98.007			5	B1.tif	1051	57.305	23.352	87.463
	2	A1.tif	1330	61.376	27.591	124.825			6	B1.tif	1324	60.237	27.986	145.229
	3	A1.tif	408	36.976	14.049	122.789			7	B1.tif	2016	52.774	48.638	151.065
	4	A1.tif	1162	68.481	21.605	101.457			8	B1.tif	1542	61.435	31.958	114.768
	5	A1.tif	1349	54.086	31.757	164.296			9	B1.tif	642	50.122	16.309	40.535
	6	A1.tif	217	25.884	10.674	42.065			10	B1.tif	94	14.273	8.386	39.197
	7	A1.tif	850	46.727	23.161	82.884			11	B1.tif	7607	122.566	79.023	125.476
	8	A1.tif	573	30.257	24.113	163.042			12	B1.tif	1114	55.843	25.399	91.214
	9	A1.tif	53	9.807	6.881	65.78			13	B1.tif	463	40.173	14.674	120.622
	10	A1.tif	628	43.193	18.512	137.025			14	B1.tif	773	47.775	20.601	57.975
	11	A1.tif	501	29.575	21.569	24.199			15	B1.tif	51	14.253	4.556	55.618
	12	A1.tif	1522	88.294	21.948	124.108			16	B1.tif	2869	73.822	49.483	29.23
	13	A1.tif	96	14.725	8.301	43.384			17	B1.tif	1435	48.435	37.723	101.459
	14	A1.tif	209	24.596	10.819	121.07			18	B1.tif	849	35.058	30.834	138.226
	15	A1.tif	100	20.087	6.339	70.674			19	B1.tif	68	11.985	7.224	88.104
	16	A1.tif	660	38.656	21.739	100.314			20	B1.tif	2914	97.452	38.072	85.273
	17	A1.tif	108	16.605	8.281	100.559			21	B1.tif	58	13.397	5.512	75.639
	18	A1.tif	268	32.33	10.554	32.848			22	B1.tif	1580	53.244	37.783	43.023
	19	A1.tif	408	31.174	16.664	35.471			23	B1.tif	967	55.576	22.154	106.506
	20	A1.tif	830	42.51	24.86	103.972			24	B1.tif	2815	74.24	48.278	48.479
	21	A1.tif	137	20.348	8.572	75.221			25	B1.tif	1584	60.956	33.087	143.959
	22	A1.tif	627	33.207	24.041	106.994			26	B1.tif	70	14.17	6.29	116.242
	23	A1.tif	502	43.192	14.798	89.679			27	B1.tif	2112	75.126	35.794	108.774
	24	A1.tif	1171	58.566	25.458	38.471			28	B1.tif	59	10.289	7.301	36.102
	25	A1.tif	175	16.702	13.341	126.398			29	B1.tif	3879	74.181	66.579	0.014
	26	A1.tif	1376	50.082	34.982	104.045			30	B1.tif	63	14.587	5.499	106.737
	27	A1.tif	1395	53.841	32.989	3.186			31	B1.tif	1121	49.753	28.688	155.438
	28	A1.tif	81	11.051	9.332	74.361			32	B1.tif	67	14.533	5.87	148.907
	29	A1.tif	1354	63.793	27.025	58.325			33	B1.tif	51	9.665	6.719	132.26
	30	A1.tif	493	45.695	13.737	173.166			34	B1.tif	1313	53.767	31.093	105.556
	31	A1.tif	1456	60.136	30.827	69.094			35	B1.tif	1020	51.341	25.296	8.323
	32	A1.tif	1031	48.241	27.211	160.46			36	B1.tif	75	16.516	5.782	135.298
	33	A1.tif	393	22.97	21.784	169.287			37	B1.tif	3192	108.792	37.357	117.485
	34	A1.tif	554	42.594	16.56	90.346			38	B1.tif	1287	50.294	32.581	86.72
	35	A1.tif	521	38.062	17.428	107.533			39	B1.tif	4730	102.249	58.9	94.856
	36	A1.tif	118	13.186	11.394	45.648			40	B1.tif	4635	146.824	40.194	115.508
	37	A1.tif	974	46.577	26.625	151.553			41	B1.tif	108	22.353	6.152	74.42
	38	A1.tif	1260	58.118	27.604	68.359			42	B1.tif	1758	57.369	39.017	144.099
	39	A1.tif	462	34.02	17.291	173.671			43	B1.tif	1223	58.045	26.827	90.278
	40	A1.tif	2513	86.388	37.038	65.674			44	B1.tif	592	39.132	19.262	148.622
	41	A1.tif	955	48.406	25.119	149.871			45	B1.tif	2179	55.34	50.133	146.273
	42	A1.tif	181	23.004	10.018	86.33			46	B1.tif	1502	54.422	35.14	155.371
	43	A1.tif	111	18.08	7.817	159.493			47	B1.tif	423	34.609	15.562	90.163
	44	A1.tif	53	10.398	6.49	65.793			48	B1.tif	971	54.31	22.764	68.119
	45	A1.tif	1626	52.009	39.807	68.387			49	B1.tif	976	39.894	31.15	7.879
	46	A1.tif	358	37.066	12.298	35.909			50	B1.tif	1154	50.747	28.954	88.399
	47	A1.tif	984	42.852	29.237	40.849			51	B1.tif	1297	41.296	39.989	66.719
	48	A1.tif	179	21.931	10.392	84.487			52	B1.tif	1849	62.751	37.517	118.049
	49	A1.tif	56	13.093	5.446	76.857			53	B1.tif	2015	65.6	39.11	139.69
	50	A1.tif	933	51.153	23.223	88.127			54	B1.tif	1886	75.885	31.644	141.42
	51	A1.tif	1393	55.879	31.74	58.452			55	B1.tif	1473	59.324	31.614	19.496
	52	A1.tif	71	11.034	8.193	33.719			56	B1.tif	1052	50.211	26.676	110.293
	53	A1.tif	786	49.381	20.266	105.94			57	B1.tif	2024	73.472	35.075	41.963
	54	A1.tif	446	30.166	18.824	86.188			58	B1.tif	1125	53.634	26.707	35.741
	55	A1.tif	2108	67.242	39.915	58.184			59	B1.tif	4720	122.63	49.007	4.776
	56	A1.tif	1240	51.717	30.528	108.618			60	B1.tif	1526	60.679	32.02	69.887
	57	A1.tif	553	31.42	22.409	28.955			61	B1.tif	2545	62.705	51.677	48.381
	58	A1.tif	109	12.714	10.916	60.949			62	B1.tif	1782	79.901	28.396	168.567
	59	A1.tif	1771	61.584	36.615	139.77			63	B1.tif	260	24.089	13.742	133.783
	60	A1.tif	475	30.648	19.733	145.548			64	B1.tif	679	33.582	25.744	91.592
	61	A1.tif	928	47.986	24.623	95.975			65	B1.tif	787	41.384	24.213	25.943
	62	A1.tif	412	29.247	17.936	115.52			66	B1.tif	1432	62.166	29.329	164.386
	63	A1.tif	1045	40.414	32.923	47.122			67	B1.tif	61	11.957	6.496	124.322
									68	B1.tif	1174	46.099	32.426	162.425
	Plaque Count		Average Area						69	B1.tif	2430	69.328	44.628	172.627
	63		713.46						70	B1.tif	1733	57.459	38.402	11.72
									71	B1.tif	1742	59.261	37.428	27.201
20220812 Summary	Plaque Count Avg		Average Area						72	B1.tif	278	27.678	12.789	2.516
WT 0uM	89.3333		564.815						73	B1.tif	919	41.058	28.499	8.706
									74	B1.tif	1388	75.146	23.517	0.767
									75	B1.tif	607	31.889	24.235	18.198
									76	B1.tif	67	12.455	6.849	141.585
									77	B1.tif	1511	61.726	31.168	62.079
									78	B1.tif	1191	54.151	28.004	102.293
									79	B1.tif	1508	71.259	26.944	32.904
									80	B1.tif	396	27.239	18.51	10.802
									81	B1.tif	1655	65.455	32.193	159.846
									82	B1.tif	379	30.109	16.027	101.785
									83	B1.tif	121	22.31	6.905	155.736
									84	B1.tif	56	13.223	5.392	58.679
									85	B1.tif	121	16.202	9.509	138.421
									86	B1.tif	1033	52.755	24.931	99.857
									87	B1.tif	1056	42.263	31.814	17.127
									88	B1.tif	70	15.362	5.802	105.21
									89	B1.tif	235	22.378	13.371	28.493
									90	B1.tif	51	15.239	4.261	114.197
									91	B1.tif	835	41.308	25.737	152.54
									92	B1.tif	52	12.343	5.364	50.984
									93	B1.tif	65	15.726	5.263	179.671
									94	B1.tif	1145	49.045	29.725	57.72
									95	B1.tif	881	44.529	25.191	141.116
									Plaque Count		Average Area
									95		1313.44
								20220812	T130A	Well - C1
										Label	Area	Major	Minor	Angle
									1	C1.tif	1567	66.481	30.011	79.039
									2	C1.tif	80	14.249	7.149	76.718
									3	C1.tif	670	31.612	26.986	53.977
									4	C1.tif	764	54.319	17.908	22.28
									5	C1.tif	696	40.119	22.089	23.232
									6	C1.tif	1250	50.391	31.584	104.67
									7	C1.tif	1075	54.637	25.051	111.699
									8	C1.tif	1109	42.975	32.857	154.267
									9	C1.tif	496	39.831	15.855	9.199
									10	C1.tif	2457	61.334	51.005	89.925
									11	C1.tif	461	42.145	13.927	47.432
									12	C1.tif	58	12.41	5.951	59.881
									13	C1.tif	825	37.174	28.257	86.09
									14	C1.tif	1017	45.661	28.358	116.122
									15	C1.tif	2114	79.666	33.786	55.193
									16	C1.tif	886	38.264	29.482	4.875
									17	C1.tif	639	36.578	22.243	76.14
									18	C1.tif	1181	47.721	31.51	118.249
									19	C1.tif	1699	61.26	35.313	60.672
									20	C1.tif	135	24.083	7.137	10.658
									21	C1.tif	948	48.796	24.736	7.749
									22	C1.tif	1278	49.012	33.2	58.558
									23	C1.tif	2178	81.145	34.175	115.785
									24	C1.tif	1151	51.623	28.388	59.831
									25	C1.tif	1041	46.408	28.561	154.027
									26	C1.tif	1470	73.672	25.405	40.098
									27	C1.tif	2785	83.408	42.513	117.086
									28	C1.tif	61	21.405	3.629	106.348
									29	C1.tif	924	60.086	19.58	47.954
									30	C1.tif	50	17.564	3.625	24.483
									31	C1.tif	1517	56.588	34.133	39.513
									32	C1.tif	3227	89.92	45.693	53.54
									33	C1.tif	2339	77.484	38.435	95.866
									34	C1.tif	2271	71.911	40.21	59.037
									35	C1.tif	1573	62.553	32.018	55.951
									36	C1.tif	79	13.38	7.518	8.542
									37	C1.tif	940	52.621	22.745	46.799
									38	C1.tif	75	15.531	6.148	51.884
									39	C1.tif	1604	46.229	44.177	59.511
									40	C1.tif	1261	56.23	28.553	25.834
									41	C1.tif	65	11.479	7.21	57.321
									42	C1.tif	990	38.255	32.95	70.626
									43	C1.tif	1294	55.897	29.475	51.509
									44	C1.tif	1030	57.48	22.816	151.718
									45	C1.tif	1081	46.601	29.535	24.434
									46	C1.tif	3150	76.446	52.465	100.503
									47	C1.tif	1066	48.622	27.915	125.174
									48	C1.tif	63	14.512	5.528	28.283
									49	C1.tif	2264	71.672	40.22	73.041
									50	C1.tif	1424	64.077	28.296	14.83
									51	C1.tif	1414	52.849	34.066	14.805
									52	C1.tif	81	28.134	3.666	78.255
									53	C1.tif	256	30.608	10.649	68.952
									54	C1.tif	913	64.716	17.963	150.698
									55	C1.tif	64	17.037	4.783	58.344
									56	C1.tif	655	47.935	17.398	77.957
									57	C1.tif	330	37.531	11.195	82.593
									58	C1.tif	165	16.287	12.899	92.344
									59	C1.tif	91	12.454	9.303	23.35
									60	C1.tif	1367	49.5	35.162	42.421
									61	C1.tif	113	17.704	8.127	169.534
									62	C1.tif	1143	46.743	31.134	166.671
									63	C1.tif	1342	52.658	32.449	55.494
									64	C1.tif	52	9.438	7.015	36.964
									65	C1.tif	670	40.057	21.296	45.855
									66	C1.tif	1236	50.095	31.415	131.997
									67	C1.tif	105	14.681	9.106	169.818
									68	C1.tif	843	34.858	30.791	73.062
									69	C1.tif	1462	57.01	32.652	94.383
									70	C1.tif	1660	57.989	36.448	71.392
									71	C1.tif	641	39.75	20.532	111.437
									72	C1.tif	1521	58.034	33.37	174.342
									73	C1.tif	377	32.229	14.894	35.191
									74	C1.tif	174	24.23	9.143	99.177
									75	C1.tif	108	17.309	7.945	99.709
									76	C1.tif	298	33.981	11.166	127.857
									77	C1.tif	1802	73.197	31.345	10.109
									78	C1.tif	168	24.41	8.763	104.179
									79	C1.tif	85	13.809	7.837	179.43
									80	C1.tif	450	28.982	19.769	172.846
									81	C1.tif	983	54.837	22.824	54.164
									82	C1.tif	412	50.05	10.481	44.295
									83	C1.tif	560	41.319	17.256	114.824
									84	C1.tif	396	46.052	10.949	31.697
									85	C1.tif	496	38.041	16.601	94.377
									86	C1.tif	630	30.52	26.283	83.034
									87	C1.tif	594	28.797	26.263	7.183
									88	C1.tif	58	12.202	6.052	81.446
									89	C1.tif	1681	48.313	44.301	102.522
									90	C1.tif	743	39.814	23.761	31.38
									91	C1.tif	441	29.288	19.172	126.426
									92	C1.tif	69	11.142	7.885	28.446
									93	C1.tif	271	32.604	10.583	113.834
									94	C1.tif	1569	59.864	33.371	83.79
									95	C1.tif	834	39.651	26.781	17.594
									96	C1.tif	314	40.08	9.975	34.003
									97	C1.tif	490	38.613	16.158	35.291
									98	C1.tif	64	10.193	7.994	61.373
									99	C1.tif	318	31.338	12.92	2.185
									100	C1.tif	949	41.586	29.056	81.19
									101	C1.tif	90	17.284	6.63	143.957
									102	C1.tif	62	10.003	7.891	170.04
									103	C1.tif	96	12.195	10.023	144.296
									104	C1.tif	2689	77.867	43.969	72.874
									105	C1.tif	94	17.488	6.844	80.734
									106	C1.tif	694	41.458	21.314	148.284
									107	C1.tif	666	43.24	19.611	164.72
									108	C1.tif	79	12.468	8.067	59.007
									109	C1.tif	152	18.562	10.426	35.692
									110	C1.tif	498	32.332	19.611	173.755
									111	C1.tif	1472	53.56	34.993	38.883
									112	C1.tif	351	26.015	17.179	18.676
									113	C1.tif	599	42.82	17.811	49.821
									114	C1.tif	69	13.639	6.441	132.025
									115	C1.tif	277	21.598	16.33	55.391
									116	C1.tif	88	19.262	5.817	49.219
									117	C1.tif	65	11.368	7.28	175.622
									118	C1.tif	893	44.142	25.758	58.226
									119	C1.tif	411	35.861	14.592	122.242
									120	C1.tif	180	24.193	9.473	79.138
									121	C1.tif	846	48.125	22.382	11.752
									122	C1.tif	632	42.095	19.116	60.593
									123	C1.tif	53	11.833	5.703	39.142
									Plaque Count		Average Area
									123		820.26
								20220812 Summary	Plaque Count Avg		Average Area
								T130A 0uM	111		971.043

## Sheet: 20uM KNX-002
WT								T130A
Date	Parasite Strain	Well #						Date	Parasite Strain	Well #
20220818	RH WT	Well - A2						20220818	T130A	Well - B2
		Label	Area	Major	Minor	Angle				Label	Area	Major	Minor	Angle
	1	A2.tif	165	17.669	11.89	64.344			1	B2.tif	88	18.607	6.022	70.277
	2	A2.tif	208	24.18	10.953	26.946			2	B2.tif	325	27.425	15.089	37.493
	3	A2.tif	52	11.832	5.596	142.815			3	B2.tif	1149	60.9	24.022	129.185
	4	A2.tif	67	14.222	5.998	44.231			4	B2.tif	410	28.896	18.066	160.991
	5	A2.tif	64	15.985	5.098	30.843			5	B2.tif	121	16.418	9.383	22.965
	6	A2.tif	153	19.416	10.033	151.207			6	B2.tif	585	41.325	18.024	24.156
	7	A2.tif	70	12.553	7.1	177.39			7	B2.tif	433	37.038	14.885	24.694
	8	A2.tif	82	17.679	5.906	120.202			8	B2.tif	107	14.219	9.582	72.275
	9	A2.tif	75	15.621	6.113	8.599			9	B2.tif	124	24.67	6.4	41.591
	10	A2.tif	245	26.361	11.833	63.814			10	B2.tif	155	19.19	10.284	103.502
	11	A2.tif	59	14.748	5.094	105.702			11	B2.tif	210	23.218	11.516	150.45
	12	A2.tif	97	15.752	7.841	3.666			12	B2.tif	99	13.411	9.399	111.507
	13	A2.tif	62	11.301	6.985	6.237			13	B2.tif	59	12.577	5.973	100.49
	14	A2.tif	92	17.117	6.843	115.695			14	B2.tif	172	23.076	9.49	145.758
	15	A2.tif	135	21.478	8.003	124.02			15	B2.tif	223	24.845	11.428	5.965
									16	B2.tif	499	48.417	13.122	66.78
	Plaque COUNT		Average Area						17	B2.tif	70	15.44	5.773	123.019
	15		108.4						18	B2.tif	798	57.531	17.661	87.308
									19	B2.tif	130	17.336	9.548	64.081
20220818	RH WT	Well - A2							20	B2.tif	474	40.473	14.912	84.358
									21	B2.tif	793	43.942	22.978	144.395
		Label	Area	Major	Minor	Angle			22	B2.tif	1020	64.912	20.007	82.671
	1	A2.tif	64	10.685	7.627	153.786			23	B2.tif	324	35.14	11.74	95.479
	2	A2.tif	260	26.574	12.458	71.568			24	B2.tif	862	42.677	25.717	63.062
	3	A2.tif	112	24.231	5.885	75.986			25	B2.tif	543	45.142	15.315	141.37
	4	A2.tif	137	21.405	8.149	34.325			26	B2.tif	1304	58.485	28.389	75.737
	5	A2.tif	322	31.434	13.043	178.892			27	B2.tif	704	41.012	21.856	25.323
	6	A2.tif	127	24.215	6.678	154.266			28	B2.tif	615	45.585	17.178	148.699
	7	A2.tif	83	13.781	7.669	39.556			29	B2.tif	526	35.147	19.055	86.607
	8	A2.tif	51	11.549	5.623	69.812			30	B2.tif	753	47.099	20.356	64.361
	9	A2.tif	65	15.43	5.364	176.288			31	B2.tif	515	37.095	17.677	62.326
	10	A2.tif	67	10.869	7.849	67.33			32	B2.tif	57	11.464	6.33	40.133
	11	A2.tif	150	24.539	7.783	104.096			33	B2.tif	340	24.923	17.369	92.033
	12	A2.tif	94	13.066	9.16	59.124			34	B2.tif	236	22.587	13.303	71.736
	13	A2.tif	66	16.475	5.101	13.472			35	B2.tif	425	33.013	16.391	163.183
	14	A2.tif	59	11.985	6.268	162.548			36	B2.tif	1618	61.228	33.647	110.721
	15	A2.tif	141	13.835	12.976	133.317			37	B2.tif	1422	63.248	28.626	68.672
	16	A2.tif	338	33.348	12.905	8.677			38	B2.tif	1186	46.608	32.399	164.659
	17	A2.tif	61	12.006	6.469	162.603			39	B2.tif	601	46.388	16.496	75.191
	18	A2.tif	168	19.062	11.222	130.682			40	B2.tif	308	35.91	10.921	111.921
									41	B2.tif	363	46.814	9.873	10.59
	Plaqeu COUNT		Average Area						42	B2.tif	142	24.024	7.526	12.346
	18		131.389						43	B2.tif	1097	66.28	21.073	98.706
									44	B2.tif	685	33.355	26.148	82.33
20220818 Summary	Plaque Count Avg		Average Area						45	B2.tif	810	38.446	26.825	83.815
WT 20uM	16.5		119.894						46	B2.tif	1660	54.108	39.062	150.263
									47	B2.tif	415	30.689	17.218	91.357
									48	B2.tif	446	39.216	14.48	73.671
20220815	RH WT	Well - A2							49	B2.tif	286	23.629	15.411	138.348
									50	B2.tif	352	25.474	17.594	113.088
		Label	Area	Major	Minor	Angle			51	B2.tif	493	33.281	18.861	102.308
	1	A2.tif	173	17.317	12.72	40.339			52	B2.tif	697	43.245	20.522	147.977
	2	A2.tif	135	21.032	8.172	179.002			53	B2.tif	1524	51.278	37.841	38.757
	3	A2.tif	77	17.813	5.504	74.791			54	B2.tif	237	34.218	8.819	165.83
	4	A2.tif	54	22.82	3.013	107.998			55	B2.tif	449	27.248	20.981	67.409
	5	A2.tif	68	12.132	7.136	111.152			56	B2.tif	503	32.076	19.966	153.959
	6	A2.tif	121	18.347	8.397	49.04			57	B2.tif	616	46.808	16.756	119.191
	7	A2.tif	146	16.727	11.114	20.077			58	B2.tif	971	46.447	26.618	132.565
									59	B2.tif	95	14.67	8.245	146.018
	Plaque Count		Average Area						60	B2.tif	255	28.592	11.355	151.016
	7		110.571						61	B2.tif	1962	66.462	37.587	129.576
									62	B2.tif	471	35.182	17.045	66.312
20220815	RH WT	Well - A2							63	B2.tif	816	48.02	21.636	56.026
									64	B2.tif	303	37.446	10.303	55.008
		Label	Area	Major	Minor	Angle			65	B2.tif	180	27.06	8.469	39.189
	1	A2.tif	76	12.518	7.73	58.217			66	B2.tif	425	28.968	18.68	82.922
	2	A2.tif	160	20.726	9.829	59.52			67	B2.tif	179	27.08	8.416	54.561
									68	B2.tif	52	13.228	5.005	16.057
	Plaque Count		Average Area						69	B2.tif	1021	56.954	22.825	19.977
	2		118						70	B2.tif	515	34.178	19.185	108.323
									71	B2.tif	181	26.37	8.739	0.637
20220815 Summary	Plaque Count Avg		Average Area						72	B2.tif	1809	62.115	37.081	69.305
WT 20uM	4.5		114.286						73	B2.tif	80	11.852	8.594	171.734
									74	B2.tif	197	22.353	11.221	141.559
20220812	RH WT	Well - A2							75	B2.tif	269	25.811	13.27	110.884
									76	B2.tif	121	20.891	7.375	18.472
		Label	Area	Major	Minor	Angle			77	B2.tif	523	34.359	19.381	89.863
	1	A2.tif	80	17.921	5.684	89.819			78	B2.tif	331	32.254	13.067	41.73
	2	A2.tif	128	23.375	6.972	73.976			79	B2.tif	134	15.857	10.759	10.458
	3	A2.tif	88	14.949	7.495	21.463
	4	A2.tif	63	15.085	5.318	155.457			Plaque Count		Average Area
	5	A2.tif	66	13.539	6.207	161.939			79		532.253
	6	A2.tif	83	16.633	6.354	125.75
	7	A2.tif	78	21.361	4.649	97.28		20220818	T130A	Well - B2
	8	A2.tif	107	14.466	9.417	3.193
	9	A2.tif	75	14.282	6.686	98.072				Label	Area	Major	Minor	Angle
	10	A2.tif	140	25.227	7.066	107.576			1	B2.tif	293	27.311	13.66	147.863
	11	A2.tif	191	30.465	7.983	97.754			2	B2.tif	78	13.46	7.378	102.333
	12	A2.tif	131	17.92	9.308	83.196			3	B2.tif	98	17.901	6.97	102.921
	13	A2.tif	62	14.952	5.28	47.346			4	B2.tif	86	26.885	4.073	99.819
	14	A2.tif	206	21.032	12.471	52.972			5	B2.tif	497	28.125	22.5	48.484
	15	A2.tif	169	20.634	10.428	149.49			6	B2.tif	627	40.806	19.564	97.641
	16	A2.tif	119	15.631	9.693	110.394			7	B2.tif	252	32.505	9.871	97.404
	17	A2.tif	83	18.384	5.748	98.026			8	B2.tif	752	48.057	19.924	140.82
	18	A2.tif	87	15.69	7.06	72.349			9	B2.tif	359	25.524	17.908	57.081
	19	A2.tif	181	28.275	8.15	77.418			10	B2.tif	194	19.785	12.484	14.415
	20	A2.tif	70	11.485	7.76	36.578			11	B2.tif	1123	63.92	22.369	108.176
	21	A2.tif	87	16.989	6.52	90.129			12	B2.tif	484	45.182	13.639	96.213
	22	A2.tif	156	16.076	12.356	116.305			13	B2.tif	332	31.25	13.527	22.737
	23	A2.tif	279	30.646	11.591	83.794			14	B2.tif	361	23.945	19.196	61.195
	24	A2.tif	59	12.119	6.199	166.107			15	B2.tif	516	40.643	16.165	39.903
	25	A2.tif	342	33.733	12.909	104.596			16	B2.tif	1973	74.067	33.917	141.535
	26	A2.tif	460	36.7	15.959	114.554			17	B2.tif	1080	38.909	35.341	109.009
	27	A2.tif	149	28.656	6.62	151.381			18	B2.tif	790	41.924	23.992	142.185
	28	A2.tif	362	23.668	19.474	162.726			19	B2.tif	1093	64.591	21.546	174.069
	29	A2.tif	52	13.892	4.766	70.106			20	B2.tif	1100	61.309	22.844	163.011
	30	A2.tif	70	18.033	4.943	84.229			21	B2.tif	237	20.581	14.662	119.256
	31	A2.tif	73	12.361	7.519	56.619			22	B2.tif	844	66.063	16.266	140.126
	32	A2.tif	112	21.635	6.591	86.049			23	B2.tif	780	50.506	19.663	12.277
	33	A2.tif	76	12.455	7.769	117.72			24	B2.tif	458	37.197	15.677	38.228
	34	A2.tif	367	25.511	18.317	109.626			25	B2.tif	624	49.29	16.119	25.495
	35	A2.tif	191	24.988	9.732	62.53			26	B2.tif	176	18.322	12.23	41.106
	36	A2.tif	132	16.149	10.408	106.987			27	B2.tif	1683	63.009	34.009	116.798
									28	B2.tif	545	39.693	17.482	28.148
	Plaque Count		Average Area						29	B2.tif	1825	61.95	37.509	61.033
	36		143.722						30	B2.tif	163	28.173	7.367	13.208
									31	B2.tif	842	54.679	19.607	161.501
20220812	RH WT	Well - C2							32	B2.tif	1316	69.689	24.044	137.33
									33	B2.tif	588	43.3	17.29	86.421
		Label	Area	Major	Minor	Angle			34	B2.tif	793	41.285	24.456	17.434
	1	C2.tif	75	19.477	4.903	69.918			35	B2.tif	539	27.305	25.134	94.503
	2	C2.tif	86	11.251	9.732	53.055			36	B2.tif	53	10.249	6.584	167.533
	3	C2.tif	52	12.378	5.349	63.821			37	B2.tif	53	8.923	7.563	90.164
	4	C2.tif	105	13.95	9.583	96.587			38	B2.tif	906	46.393	24.865	174.966
	5	C2.tif	50	12.646	5.034	24.66			39	B2.tif	90	13.21	8.674	167.29
	6	C2.tif	84	17.195	6.22	117.822			40	B2.tif	953	51.738	23.453	89.521
	7	C2.tif	81	16.504	6.249	135.374			41	B2.tif	90	11.56	9.912	55.01
	8	C2.tif	186	20.359	11.633	112.116			42	B2.tif	661	47.08	17.876	61.295
	9	C2.tif	56	11.775	6.055	169.562			43	B2.tif	292	33.724	11.024	168.163
	10	C2.tif	50	16.216	3.926	42.771			44	B2.tif	629	39.121	20.472	114.334
	11	C2.tif	62	20.383	3.873	70.062			45	B2.tif	61	13.59	5.715	38.373
	12	C2.tif	50	9.959	6.392	54.312			46	B2.tif	424	25.123	21.488	42.463
	13	C2.tif	96	16.208	7.541	88.874			47	B2.tif	497	39.452	16.04	107.106
	14	C2.tif	72	17.543	5.226	98.336			48	B2.tif	542	34.669	19.905	51.553
	15	C2.tif	107	17.055	7.988	92.892			49	B2.tif	1244	98.092	16.147	48.157
	16	C2.tif	64	11.262	7.236	29.942			50	B2.tif	280	28.132	12.672	61.766
	17	C2.tif	116	29.539	5	21.922			51	B2.tif	790	62.69	16.045	43.12
	18	C2.tif	60	15.978	4.781	65.126			52	B2.tif	86	23.99	4.564	58.718
	19	C2.tif	66	12.902	6.513	43.075			53	B2.tif	1213	44.661	34.581	29.738
	20	C2.tif	62	13.337	5.919	126.907			54	B2.tif	56	11.845	6.02	39.18
	21	C2.tif	235	23.296	12.844	102.736			55	B2.tif	711	56.638	15.983	91.902
	22	C2.tif	93	18.99	6.236	91.876			56	B2.tif	764	49.351	19.711	105.575
	23	C2.tif	110	16.628	8.423	137.602			57	B2.tif	271	26.719	12.914	29.167
	24	C2.tif	53	10.123	6.666	58.979			58	B2.tif	614	35.739	21.874	152.076
	25	C2.tif	94	19.602	6.106	61.333			59	B2.tif	59	14.572	5.155	104.124
	26	C2.tif	77	16.992	5.77	75.921			60	B2.tif	699	49.666	17.92	64.714
	27	C2.tif	102	26.218	4.953	55.456			61	B2.tif	1185	52.162	28.925	95.861
	28	C2.tif	54	13.742	5.003	55.866			62	B2.tif	397	40.242	12.561	114.104
	29	C2.tif	148	29.816	6.32	66.022			63	B2.tif	209	24.637	10.801	146.901
	30	C2.tif	222	21.074	13.413	120.167			64	B2.tif	124	20.653	7.645	85.948
	31	C2.tif	146	20.192	9.206	27.982			65	B2.tif	135	13.468	12.763	33.574
	32	C2.tif	60	15.979	4.781	75.402			66	B2.tif	181	24.322	9.475	85.939
									67	B2.tif	295	24.293	15.461	130.206
	Plaque Count		Average Area						68	B2.tif	225	21.486	13.334	60.243
	32		92.9375
									Plaque Count		Average Area
20220812	RH WT	Well - A2							68		563.088
		Label	Area	Major	Minor	Angle		20220818 Summary	Plaque Count Avg		Average Area
	1	A2.tif	62	13.051	6.048	61.335		T130A 20uM	73.5		547.671
	2	A2.tif	66	15.56	5.401	75.836
	3	A2.tif	86	21.103	5.189	79.393
	4	A2.tif	126	15.033	10.672	61.079		20220815	T130A	Well - B2
	5	A2.tif	62	12.738	6.197	46.287
	6	A2.tif	212	28.184	9.577	136.948				Label	Area	Major	Minor	Angle
	7	A2.tif	60	16.75	4.561	132.655			1	B2.tif	70	11.511	7.743	18.021
	8	A2.tif	57	16.247	4.467	127.385			2	B2.tif	128	24.834	6.562	167.716
	9	A2.tif	128	20.023	8.139	135.857			3	B2.tif	129	16.786	9.785	178.536
	10	A2.tif	125	16.311	9.758	77.909			4	B2.tif	80	16.143	6.31	3.135
	11	A2.tif	59	22.49	3.34	95.744			5	B2.tif	228	26.358	11.014	159.048
	12	A2.tif	50	17.37	3.665	1.256			6	B2.tif	59	13.983	5.372	144.137
	13	A2.tif	104	13.516	9.797	87.148			7	B2.tif	580	52.158	14.159	0.335
	14	A2.tif	66	18.226	4.611	159.947			8	B2.tif	281	30.808	11.613	147.109
	15	A2.tif	98	16.558	7.536	105.109			9	B2.tif	144	20.49	8.948	125.899
	16	A2.tif	97	23.309	5.298	45.993			10	B2.tif	176	31.953	7.013	119.182
	17	A2.tif	61	14.876	5.221	123.256			11	B2.tif	327	28.721	14.496	94.298
	18	A2.tif	246	29.728	10.536	3.899			12	B2.tif	318	31.019	13.053	104.479
	19	A2.tif	58	12.589	5.866	161.91			13	B2.tif	189	19.242	12.506	63.305
	20	A2.tif	65	12.353	6.7	156.463			14	B2.tif	202	24.76	10.388	132.127
	21	A2.tif	69	21.822	4.026	154.345			15	B2.tif	298	23.079	16.44	124.807
	22	A2.tif	72	14.628	6.267	87.416			16	B2.tif	132	21.752	7.726	65.505
	23	A2.tif	62	10.237	7.711	100.119			17	B2.tif	176	22.489	9.965	78.323
	24	A2.tif	64	12.225	6.666	27.323			18	B2.tif	389	36.524	13.561	60.38
	25	A2.tif	51	14.325	4.533	53.903			19	B2.tif	120	20.407	7.487	113.914
	26	A2.tif	111	25.527	5.537	139.282			20	B2.tif	59	12.799	5.869	41.138
	27	A2.tif	69	11.976	7.336	13.237			21	B2.tif	64	13.07	6.235	91.247
	28	A2.tif	76	21.259	4.552	104.212			22	B2.tif	156	18.978	10.466	0.297
	29	A2.tif	58	16.581	4.454	84.661			23	B2.tif	1185	56.315	26.792	24.046
	30	A2.tif	195	19.733	12.582	107.729			24	B2.tif	75	12.605	7.576	124.262
	31	A2.tif	84	19.668	5.438	50.698			25	B2.tif	92	13.165	8.898	68.048
									26	B2.tif	248	24.231	13.032	21.086
	Plaque Count		Average Area						27	B2.tif	497	36.516	17.329	148.33
	31		90.2903						28	B2.tif	348	41.855	10.586	92.694
									29	B2.tif	247	28.487	11.04	159.972
20220812 Summary	Plaque Count Avg		Average Area						30	B2.tif	106	21.666	6.229	106.945
WT 20uM	33		108.983						31	B2.tif	133	15.763	10.743	96.764
									32	B2.tif	521	41.697	15.909	105.14
									33	B2.tif	484	29.373	20.98	13.405
									34	B2.tif	51	14.048	4.622	83.39
									35	B2.tif	351	41.195	10.849	57.162
									36	B2.tif	69	12.833	6.846	145.104
									37	B2.tif	206	26.701	9.823	9.437
									38	B2.tif	673	34.621	24.751	30.16
									39	B2.tif	118	15.039	9.99	167.913
									40	B2.tif	132	18.605	9.033	8.169
									41	B2.tif	99	13.969	9.023	14.831
									42	B2.tif	140	20.669	8.624	171.615
									43	B2.tif	454	42.034	13.752	156.2
									44	B2.tif	145	21.665	8.522	66.335
									45	B2.tif	436	35.806	15.504	37.595
									46	B2.tif	169	22.751	9.458	101.631
									47	B2.tif	137	22.444	7.772	116.093
									48	B2.tif	82	21.24	4.916	98.053
									49	B2.tif	547	56.449	12.338	20.48
									50	B2.tif	61	11.349	6.843	15.22
									51	B2.tif	269	29.82	11.486	167.302
									52	B2.tif	70	17.645	5.051	88.282
									53	B2.tif	921	46.359	25.295	141.718
									54	B2.tif	392	35.359	14.116	178.253
									55	B2.tif	151	22.287	8.626	108.914
									56	B2.tif	149	17.846	10.63	90.622
									57	B2.tif	133	20.541	8.244	103.417
									58	B2.tif	68	13.99	6.189	85.997
									59	B2.tif	143	18.602	9.788	179.55
									60	B2.tif	75	17.372	5.497	41.927
									61	B2.tif	263	29.87	11.21	172.156
									62	B2.tif	87	16.937	6.54	71.157
									63	B2.tif	274	25.658	13.597	20.715
									64	B2.tif	500	28.519	22.322	155.104
									65	B2.tif	99	19.047	6.618	148.07
									Plaque Count		Average Area
									65		241.615
								20220815	T130A	Well - B2
										Label	Area	Major	Minor	Angle
									1	B2.tif	220	20.409	13.725	81.382
									2	B2.tif	77	13.428	7.301	137.884
									3	B2.tif	59	12.548	5.987	12.876
									4	B2.tif	302	25.281	15.21	44.501
									5	B2.tif	75	10.327	9.247	73.415
									6	B2.tif	132	14.865	11.306	23.936
									7	B2.tif	86	17.675	6.195	44.167
									8	B2.tif	59	9.544	7.871	5.874
									9	B2.tif	65	10.906	7.589	76.492
									10	B2.tif	497	34.047	18.586	30.907
									11	B2.tif	53	12.453	5.419	36.252
									12	B2.tif	351	37.051	12.062	18.459
									13	B2.tif	61	12.303	6.313	2.375
									14	B2.tif	68	19.607	4.416	57.758
									15	B2.tif	139	24.492	7.226	143.65
									16	B2.tif	194	22.966	10.755	129.463
									17	B2.tif	667	55.677	15.253	164.008
									18	B2.tif	398	30.44	16.648	47.881
									19	B2.tif	263	34.812	9.619	179.195
									20	B2.tif	444	29.646	19.069	116.578
									21	B2.tif	354	38.591	11.68	86.774
									22	B2.tif	149	18.613	10.192	23.036
									23	B2.tif	504	36.107	17.773	176.657
									24	B2.tif	59	11.972	6.275	84.589
									25	B2.tif	564	40.985	17.521	18.461
									26	B2.tif	443	31.683	17.803	70.898
									27	B2.tif	297	37.849	9.991	37.167
									28	B2.tif	322	30.249	13.554	108.799
									29	B2.tif	340	41.867	10.34	136.025
									30	B2.tif	100	18.649	6.827	142.562
									31	B2.tif	435	40.646	13.627	106.28
									32	B2.tif	385	37.148	13.196	96.903
									33	B2.tif	418	33.195	16.033	135.469
									34	B2.tif	536	32.405	21.06	33.073
									35	B2.tif	540	50.778	13.54	94.978
									36	B2.tif	744	48.292	19.616	141.06
									37	B2.tif	113	15.221	9.453	67.858
									38	B2.tif	278	28.371	12.476	125.066
									39	B2.tif	720	48.328	18.969	80.442
									40	B2.tif	636	38.747	20.899	179.52
									41	B2.tif	316	35.697	11.271	123.763
									42	B2.tif	178	18.098	12.523	86.194
									43	B2.tif	243	24.141	12.816	11.782
									44	B2.tif	123	21.645	7.235	89.075
									45	B2.tif	293	23.536	15.85	155.814
									46	B2.tif	318	31.254	12.955	40.711
									47	B2.tif	279	28.817	12.327	42.769
									48	B2.tif	280	29.891	11.927	152.827
									49	B2.tif	89	12.92	8.77	121.9
									50	B2.tif	291	38.598	9.599	154.927
									51	B2.tif	305	23.003	16.882	89.019
									52	B2.tif	479	42.948	14.2	1.902
									53	B2.tif	496	32.711	19.306	156.371
									54	B2.tif	321	42.182	9.689	77.694
									55	B2.tif	181	19.991	11.528	43.251
									56	B2.tif	387	30.133	16.352	27.412
									57	B2.tif	56	14.558	4.898	33.16
									58	B2.tif	515	36.709	17.863	153.778
									59	B2.tif	278	31.128	11.371	46.496
									60	B2.tif	232	30.08	9.82	147.109
									61	B2.tif	81	17.742	5.813	133.279
									62	B2.tif	240	21.261	14.373	41.774
									63	B2.tif	301	28.217	13.582	171.147
									64	B2.tif	198	26.713	9.437	38.534
									65	B2.tif	711	49.511	18.284	166.083
									66	B2.tif	93	17.263	6.859	169.417
									67	B2.tif	173	21.198	10.391	95.841
									68	B2.tif	326	33.073	12.55	128.38
									69	B2.tif	297	34.633	10.919	75.721
									70	B2.tif	181	27.45	8.396	82.086
									71	B2.tif	66	21.195	3.965	6.626
									72	B2.tif	57	13.269	5.47	161.005
									73	B2.tif	429	30.644	17.825	157.665
									74	B2.tif	79	22.707	4.43	115.745
									75	B2.tif	571	38.737	18.768	144.019
									76	B2.tif	180	18.23	12.571	129.449
									77	B2.tif	551	40.161	17.469	6.237
									78	B2.tif	76	14.834	6.523	155.909
									79	B2.tif	224	31.045	9.187	68.784
									80	B2.tif	538	46.119	14.853	88.565
									81	B2.tif	241	28.427	10.794	165.1
									82	B2.tif	158	16.924	11.887	89.708
									83	B2.tif	72	12.101	7.576	62.715
									84	B2.tif	72	15.776	5.811	78.883
									85	B2.tif	324	30.742	13.419	125.094
									86	B2.tif	130	14.527	11.394	122.024
									87	B2.tif	254	29.803	10.851	59.459
									88	B2.tif	112	14.255	10.003	97.262
									89	B2.tif	201	24.045	10.644	131.742
									90	B2.tif	198	25.711	9.805	122.527
									Plaque Count		Average Area
									90		277.122
								20220815 Summary	Plaque Count Avg		Average Area
								T130A 20uM	77.5		259.369
								20220812	T130A	Well - B2
										Label	Area	Major	Minor	Angle
									1	B2.tif	140	17.485	10.195	146.385
									2	B2.tif	51	15.508	4.187	178.571
									3	B2.tif	70	14.484	6.153	109.299
									4	B2.tif	53	20.398	3.308	92.292
									5	B2.tif	130	16.034	10.323	24.76
									6	B2.tif	80	13.777	7.393	169.882
									7	B2.tif	92	16.337	7.17	138.048
									8	B2.tif	77	13.698	7.157	113.072
									9	B2.tif	94	14.273	8.385	23.762
									10	B2.tif	133	15.368	11.019	116.203
									11	B2.tif	75	11.072	8.625	141.855
									12	B2.tif	85	21.62	5.006	146.422
									13	B2.tif	54	9.429	7.292	46.686
									14	B2.tif	165	20.515	10.24	121.08
									15	B2.tif	58	16.581	4.454	80.093
									16	B2.tif	101	23.551	5.46	95.027
									17	B2.tif	83	15.679	6.74	167.551
									18	B2.tif	81	13.432	7.678	108.864
									19	B2.tif	56	25.051	2.846	20.041
									20	B2.tif	244	27.494	11.3	77.562
									21	B2.tif	55	10.102	6.932	83.984
									22	B2.tif	52	23.993	2.76	91.687
									23	B2.tif	276	20.218	17.381	91.189
									24	B2.tif	135	24.003	7.161	174.675
									25	B2.tif	119	19.954	7.593	52.28
									26	B2.tif	128	19.789	8.235	165.156
									27	B2.tif	227	21.304	13.567	78.887
									28	B2.tif	64	14.622	5.573	97.662
									29	B2.tif	56	11.005	6.479	108.482
									30	B2.tif	54	10.804	6.364	21.135
									31	B2.tif	66	11.648	7.214	96.556
									32	B2.tif	81	17.904	5.76	25.909
									33	B2.tif	171	25.71	8.468	47.544
									34	B2.tif	131	18.522	9.005	150.053
									35	B2.tif	77	13.535	7.243	155.238
									36	B2.tif	151	23.413	8.212	17.916
									37	B2.tif	87	16.541	6.697	41.43
									38	B2.tif	68	16.333	5.301	40.892
									39	B2.tif	75	12.991	7.351	105.184
									40	B2.tif	199	24.691	10.262	41.222
									41	B2.tif	77	12.984	7.551	165.997
									42	B2.tif	54	9.593	7.168	18.922
									43	B2.tif	126	21.521	7.455	144.316
									44	B2.tif	68	19.022	4.552	31.685
									45	B2.tif	57	11.384	6.375	113.706
									46	B2.tif	102	18.62	6.975	97.677
									47	B2.tif	54	13.669	5.03	106.429
									48	B2.tif	64	15.058	5.411	36.548
									49	B2.tif	168	18.955	11.285	74.096
									50	B2.tif	70	18.949	4.704	109.18
									51	B2.tif	57	22.368	3.245	81.804
									52	B2.tif	158	24.482	8.217	68.59
									53	B2.tif	66	21.049	3.992	137.414
									54	B2.tif	117	27.662	5.385	41.198
									55	B2.tif	108	23.07	5.96	78.743
									Plaque Count		Average Area
									55		100.727
								20220812	T130A	Well - B2
										Label	Area	Major	Minor	Angle
									1	B2.tif	406	27.4	18.866	77.365
									2	B2.tif	78	13.884	7.153	61.807
									3	B2.tif	114	22.073	6.576	65.179
									4	B2.tif	58	10.797	6.84	21.715
									5	B2.tif	103	21.84	6.005	74.336
									6	B2.tif	67	12.597	6.772	143.663
									7	B2.tif	68	11.658	7.427	109.665
									8	B2.tif	63	11.164	7.185	46.608
									9	B2.tif	63	9.728	8.246	171.756
									10	B2.tif	50	14.089	4.519	139.289
									11	B2.tif	53	10.505	6.424	50.914
									12	B2.tif	395	27.056	18.588	21.447
									13	B2.tif	211	22.77	11.798	42.918
									14	B2.tif	52	13.272	4.988	32.203
									15	B2.tif	213	22.528	12.038	146.757
									16	B2.tif	75	10.234	9.331	26.737
									17	B2.tif	175	19.958	11.165	145.352
									18	B2.tif	55	14.583	4.802	76.801
									19	B2.tif	51	10.051	6.461	75.11
									20	B2.tif	126	20.922	7.668	91.918
									21	B2.tif	52	9.756	6.787	127.049
									22	B2.tif	83	12.954	8.158	164.016
									23	B2.tif	52	9.837	6.731	167.008
									24	B2.tif	50	9.666	6.586	75.497
									25	B2.tif	69	15.716	5.59	76.045
									26	B2.tif	110	17.572	7.97	115.685
									27	B2.tif	301	24.512	15.635	73.363
									28	B2.tif	329	24.451	17.132	87.48
									29	B2.tif	62	9.447	8.356	175.394
									30	B2.tif	180	21.227	10.797	38.574
									31	B2.tif	223	25.681	11.056	62.156
									32	B2.tif	77	12.313	7.962	13.584
									33	B2.tif	95	13.609	8.888	11.262
									34	B2.tif	104	17.6	7.524	53.379
									35	B2.tif	278	32.124	11.019	27.775
									36	B2.tif	331	23.691	17.789	63.729
									37	B2.tif	178	21.736	10.427	138.543
									38	B2.tif	93	11.359	10.424	83.83
									39	B2.tif	322	32.469	12.627	27.268
									40	B2.tif	593	34.564	21.844	52.706
									41	B2.tif	97	21.236	5.816	26.817
									42	B2.tif	56	10.513	6.782	74.201
									43	B2.tif	216	28.188	9.756	44.032
									44	B2.tif	433	36.203	15.228	34.477
									45	B2.tif	52	9.127	7.254	104.095
									46	B2.tif	111	20.199	6.997	107.121
									47	B2.tif	191	26.455	9.193	100.557
									48	B2.tif	201	30.302	8.446	81.048
									49	B2.tif	193	23.232	10.578	112.313
									50	B2.tif	88	13.722	8.165	68.679
									51	B2.tif	69	17.618	4.987	159.949
									52	B2.tif	66	19.234	4.369	100.17
									Plaque Count		Average Area
									52		150.596
								20220812	T130A	Well - C2
										Label	Area	Major	Minor	Angle
									1	C2.tif	451	38.112	15.067	22.103
									2	C2.tif	129	20.168	8.144	54.228
									3	C2.tif	66	15.27	5.503	81.232
									4	C2.tif	88	18.427	6.081	116.263
									5	C2.tif	51	20.273	3.203	125.17
									6	C2.tif	50	16.133	3.946	122.577
									7	C2.tif	182	19.692	11.768	68.514
									8	C2.tif	100	20.505	6.209	64.26
									9	C2.tif	52	12.241	5.409	3.237
									10	C2.tif	91	13.743	8.431	62.827
									11	C2.tif	856	50.457	21.601	116.098
									12	C2.tif	283	28.12	12.814	50.406
									13	C2.tif	70	20.078	4.439	89.436
									14	C2.tif	706	49.541	18.145	116.125
									15	C2.tif	278	24.427	14.491	88.557
									16	C2.tif	339	33.09	13.044	21.436
									17	C2.tif	119	17.944	8.444	82.4
									18	C2.tif	73	21.463	4.33	92.492
									19	C2.tif	72	11.232	8.162	117.395
									20	C2.tif	268	23.29	14.651	36.179
									21	C2.tif	156	29.061	6.835	56.596
									22	C2.tif	255	18.878	17.199	164.474
									23	C2.tif	352	26.633	16.828	134.468
									24	C2.tif	221	27.38	10.277	177.003
									25	C2.tif	551	36.663	19.135	83.541
									26	C2.tif	377	28.362	16.924	117.425
									27	C2.tif	316	23.828	16.885	31.274
									28	C2.tif	53	12.442	5.424	8.887
									29	C2.tif	84	14.967	7.146	11.088
									30	C2.tif	98	13.356	9.343	23.588
									31	C2.tif	75	15.666	6.096	93.486
									32	C2.tif	300	32.544	11.737	111.074
									33	C2.tif	722	48.83	18.826	77.349
									34	C2.tif	537	49.441	13.829	54.469
									35	C2.tif	647	46.384	17.76	128.302
									36	C2.tif	285	32.477	11.173	118.523
									37	C2.tif	669	42.446	20.068	19.03
									38	C2.tif	187	26.04	9.143	27.825
									39	C2.tif	233	23.645	12.547	178.777
									40	C2.tif	62	10.226	7.72	98.261
									41	C2.tif	339	35.809	12.053	98.24
									42	C2.tif	78	12.606	7.879	142.041
									43	C2.tif	87	16.161	6.854	53.705
									44	C2.tif	97	15.774	7.83	111.475
									45	C2.tif	1061	46.417	29.104	122.521
									46	C2.tif	64	10.532	7.737	172.411
									47	C2.tif	359	38.167	11.976	179.63
									48	C2.tif	56	15.047	4.739	22.734
									49	C2.tif	62	11.5	6.865	31.163
									50	C2.tif	201	23.71	10.794	109.709
									51	C2.tif	61	14.887	5.217	155.031
									52	C2.tif	506	39.312	16.389	109.731
									53	C2.tif	60	16.369	4.667	3.246
									54	C2.tif	125	23.109	6.887	103.934
									55	C2.tif	892	39.556	28.712	126.314
									56	C2.tif	154	22.181	8.84	68.934
									57	C2.tif	515	45.258	14.489	162.894
									58	C2.tif	955	53.9	22.559	12.231
									59	C2.tif	248	29.345	10.76	92.288
									60	C2.tif	51	17.18	3.78	83.563
									61	C2.tif	169	28.026	7.678	43.001
									62	C2.tif	155	25.926	7.612	88.834
									63	C2.tif	427	33.795	16.088	47.57
									64	C2.tif	119	17.962	8.436	68.27
									65	C2.tif	73	11.183	8.312	0.886
									66	C2.tif	294	30.306	12.352	86.181
									67	C2.tif	300	27.364	13.959	80
									68	C2.tif	660	35.232	23.852	91.961
									69	C2.tif	127	18.609	8.69	124.225
									70	C2.tif	325	32.651	12.673	93.28
									71	C2.tif	66	14.626	5.746	10.607
									72	C2.tif	152	26.066	7.425	18.669
									73	C2.tif	272	31.183	11.106	84.2
									74	C2.tif	108	26.306	5.227	94.861
									75	C2.tif	123	21.131	7.411	128.762
									76	C2.tif	104	18.191	7.279	78.598
									77	C2.tif	129	15.544	10.567	93.402
									78	C2.tif	132	15.29	10.992	96.825
									79	C2.tif	69	13.546	6.486	53.899
									80	C2.tif	462	34.056	17.273	140.834
									81	C2.tif	54	10.485	6.558	38.264
									82	C2.tif	651	40.178	20.63	152.747
									83	C2.tif	140	17.356	10.27	68.449
									84	C2.tif	92	14.887	7.868	52.029
									85	C2.tif	81	15.531	6.64	49.399
									86	C2.tif	76	19.208	5.038	147.177
									87	C2.tif	106	22.602	5.971	94.611
									Plaque Count		Average Area
									87		252.195
								20220812 Summary	Plaque Count Avg		Average Area
								T130A 20uM	64.6667		167.84

## Sheet: 40uM KNX-002
WT								T130A
Date	Parasite Strain	Well #						Date	Parasite Strain	Well #
20220818	RH WT	Well - A3						20220818	T130A	Well - B3
	Slice	Count	Total Area	Average Size	%Area					Label	Area	Major	Minor	Angle
	A3.tif	0	0	NaN	0				1	B3.tif	57	11.795	6.153	23.804
									2	B3.tif	81	22.538	4.576	62.33
		Plaque Count	Average Area						3	B3.tif	76	10.841	8.926	82.422
		0	0						4	B3.tif	61	14.726	5.274	170.554
									5	B3.tif	239	26.66	11.414	62.07
20220818	RH WT	Well - A3							6	B3.tif	272	20.603	16.809	158.811
									7	B3.tif	106	13.87	9.731	106.966
	Slice	Count	Total Area	Average Size	%Area				8	B3.tif	126	21.872	7.335	12.125
	A3.tif	0	0	NaN	0				9	B3.tif	84	14.295	7.482	147.688
									10	B3.tif	188	17.148	13.959	137.75
		Plaque Count	Average Area						11	B3.tif	71	15.513	5.828	5.518
		0	0						12	B3.tif	66	21.283	3.948	81.837
									13	B3.tif	80	14.906	6.833	106.761
20220818 Summary	Plaque Count Avg		Average Area						14	B3.tif	117	24.38	6.11	87.627
WT 40uM	0		0						15	B3.tif	98	17.457	7.148	118.954
									16	B3.tif	141	18.433	9.739	78.154
									17	B3.tif	67	15.951	5.348	72.882
20220815	RH WT	Well - A3							18	B3.tif	64	12.102	6.733	141.088
									19	B3.tif	201	21.83	11.723	179.149
		Label	Area	Major	Minor	Angle			20	B3.tif	218	25.954	10.695	108.312
	1	A3.tif	77	18.048	5.432	43.58			21	B3.tif	67	10.8	7.899	83.494
									22	B3.tif	164	28.659	7.286	60.964
	Plaque Count		Average Area						23	B3.tif	57	10.925	6.643	131.988
	1		77						24	B3.tif	127	24.499	6.6	28.766
									25	B3.tif	58	17.328	4.262	170.846
20220815	RH WT	Well - A3							26	B3.tif	253	32.53	9.903	72.023
									27	B3.tif	50	12.721	5.004	91.421
		Label	Area	Major	Minor	Angle			28	B3.tif	96	19.835	6.162	134.859
	1	A3.tif	85	14.159	7.643	100.949			29	B3.tif	100	16.396	7.765	112.806
	2	A3.tif	50	11.343	5.613	105.803			30	B3.tif	62	14.304	5.519	81.628
									31	B3.tif	140	24.644	7.233	62.271
	Plaque Count		Average Area						32	B3.tif	53	19.588	3.445	113.257
	2		67.5						33	B3.tif	131	18.993	8.782	124.437
20220815 Summary	Plaque Count Avg		Average Area						Plaque Count		Average Area
WT 40uM	1.5		72.25						33		114.273
								20220818	T130A	Well - B3
20220812	RH WT	Well - A3
										Label	Area	Major	Minor	Angle
		Label	Area	Major	Minor	Angle			1	B3.tif	78	15.254	6.511	40.677
	1	A3.tif	246	25.469	12.298	81.245			2	B3.tif	91	13.126	8.827	78.32
									3	B3.tif	132	27.889	6.026	84.041
	Plaque Count		Average Area						4	B3.tif	86	14.709	7.444	7.701
	1		246						5	B3.tif	63	10.798	7.429	53.433
									6	B3.tif	96	18.563	6.585	34.706
20220812	RH WT	Well - C3							7	B3.tif	239	20.876	14.577	175.409
									8	B3.tif	344	27.088	16.169	147.259
		Label	Area	Major	Minor	Angle			9	B3.tif	57	17.412	4.168	59.779
	1	C3.tif	52	14.706	4.502	107.465			10	B3.tif	97	16.255	7.598	45.883
									11	B3.tif	145	15.748	11.724	85.438
	Plaque Count		Average Area						12	B3.tif	140	25.786	6.913	82.352
	1		52						13	B3.tif	72	13.602	6.74	75.193
									14	B3.tif	85	14.394	7.519	130.865
20220812	RH WT	Well - A3							15	B3.tif	78	11.55	8.598	18.229
									16	B3.tif	72	13.551	6.765	91.878
		Label	Area	Major	Minor	Angle			17	B3.tif	114	15.03	9.657	88.317
	1	A3.tif	73	17.048	5.452	116.894			18	B3.tif	64	14.846	5.489	80.327
	2	A3.tif	52	15.517	4.267	41.922			19	B3.tif	143	18.645	9.765	6.844
	3	A3.tif	69	12.529	7.012	52.659			20	B3.tif	102	18.308	7.093	106.14
	4	A3.tif	78	15.317	6.484	54.549			21	B3.tif	197	22.627	11.085	134.891
									22	B3.tif	92	15.535	7.54	134.59
	Plaque Count		Average Area						23	B3.tif	68	14.567	5.944	9.366
	4		68						24	B3.tif	182	20.691	11.2	40.628
									25	B3.tif	60	10.26	7.446	83.237
20220812 Summary	Plaque Count Avg		Average Area						26	B3.tif	184	22.186	10.56	100.681
WT 40uM	2		122
									Plaque Count		Average Area
									26		118.5
								20220818 Summary	Plaque Count Avg		Average Area
								T130A 40uM	29.5		116.386
								20220815	T130A	Well - B3
									Slice	Count	Total Area	Average Size	%Area
									B3.tif	0	0	NaN	0
									Plaque Count		Average Area
									0		0
								20220815	T130A	Well - B3
										Label	Area	Major	Minor	Angle
									1	B3.tif	100	11.819	10.773	132.077
									2	B3.tif	149	20.925	9.066	116.671
									Plaque Count		Average Area
									2		124.5
								20220815 Summary	Plaque Count Avg		Average Area
								T130A 40uM	1		62.25
								20220812	T130A	Well - B3
										Label	Area	Major	Minor	Angle
									1	B3.tif	97	16.11	7.666	68.89
									Plaque Count		Average Area
									1		97
								20220812	T130A	Well - B3
										Label	Area	Major	Minor	Angle
									1	B3.tif	54	13.835	4.97	74.068
									2	B3.tif	70	10.201	8.737	127.619
									3	B3.tif	59	9.509	7.9	115.734
									4	B3.tif	90	17.237	6.648	32.282
									5	B3.tif	107	13.856	9.833	164.748
									6	B3.tif	51	11.03	5.887	78.342
									7	B3.tif	59	12.778	5.879	20.979
									8	B3.tif	131	22.361	7.459	59.96
									9	B3.tif	100	16.299	7.812	175.732
									10	B3.tif	122	17.227	9.017	72.542
									Plaque Count		Average Area
									10		84.3
								20220812	T130A	Well - C3
										Label	Area	Major	Minor	Angle
									1	C3.tif	94	22.944	5.216	168.335
									2	C3.tif	105	19.396	6.893	3.987
									3	C3.tif	64	13.16	6.192	45.966
									4	C3.tif	65	14.741	5.614	93.929
									5	C3.tif	150	17.728	10.773	7.149
									6	C3.tif	56	15.655	4.554	44.236
									7	C3.tif	53	10.785	6.257	116.773
									8	C3.tif	53	13.798	4.891	122.127
									9	C3.tif	74	10.561	8.922	94.99
									10	C3.tif	81	19.753	5.221	52.69
									11	C3.tif	59	14.739	5.097	132.089
									12	C3.tif	152	20.218	9.572	90.607
									13	C3.tif	51	15.841	4.099	88.314
									14	C3.tif	50	13.392	4.754	64.098
									15	C3.tif	160	21.856	9.321	160.705
									16	C3.tif	102	17.776	7.306	146.05
									17	C3.tif	80	15.835	6.433	140.832
									18	C3.tif	69	13.777	6.377	55.271
									19	C3.tif	170	19.899	10.877	13.813
									20	C3.tif	58	18.34	4.027	111.195
									Plaque Count		Average Area
									20		87.3
								20220812 Summary	Plaque Count Avg		Average Area
								T130A 40uM	10.3333		89.5333

## Sheet: 80uM KNX-002
WT								T130A
Date	Parasite Strain	Well #						Date	Parasite Strain	Well #
20220818	RH WT	Well - A4						20220818	T130A	Well - B4
	Slice	Count	Total Area	Average Size	%Area				Slice	Count	Total Area	Average Size
	A4.tif	0	0	NaN	0				C4.tif	1	53	53
		Plaque Count	Average Area							Plaque Count	Average Area
		0	0							1	53
20220818	RH WT	Well - A4						20220818	T130A	Well - B4
		Label	Area	Major	Minor	Angle			Slice	Count	Total Area	Average Size	%Area
	1	A4.tif	57	15.577	4.659	76.893			B4.tif	0	0	NaN	0
		Plaque Count	Average Area							Plaque Count	Average Area
		1	57							0	0
20220818 Summary	Plaque Count Avg		Average Area					20220818 Summary	Plaque Count Avg		Average Area
WT 80uM	0.5		28.5					T130A 80uM	0.5		26.5
20220815	RH WT	Well - A4						20220815	T130A	Well - B4
	Slice	Count	Total Area	Average Size	%Area				Slice	Count	Total Area	Average Size	%Area
	A4.tif	0	0	NaN	0				B4.tif	0	0	NaN	0
		Plaque Count	Average Area							Plaque Count	Average Area
		0	0							0	0
20220815	RH WT	Well - A4						20220815	T130A	Well - B4
		Label	Area	Major	Minor	Angle				Label	Area	Major	Minor	Angle
	1	A4.tif	70	14.387	6.195	79.787			1	B4.tif	75	10.217	9.347	39.918
	Plaque Count		Average Area						Plaque Count		Average Area
	1		70						1		75
20220815 Summary	Plaque Count Avg		Average Area					20220815 Summary	Plaque Count Avg		Average Area
WT 80uM	0.5		35					T130A 80uM	0.5		37.5
20220812	RH WT	Well - A4						20220812	T130A	Well - B4
		Label	Area	Major	Minor	Angle				Label	Area	Major	Minor	Angle
	1	A4.tif	185	26.705	8.82	144.462			1	B4.tif	62	14.868	5.31	28.049
	2	A4.tif	264	24.173	13.905	77.889			2	B4.tif	107	21.945	6.208	48.344
	3	A4.tif	77	17.754	5.522	152.269			3	B4.tif	88	18.469	6.067	14.353
	4	A4.tif	81	15.476	6.664	168.222
									Plaque Count		Average Area
	Plaque Count		Average Area						3		85.6667
	4		151.75
								20220812	T130A	Well - C4
20220815	RH WT	Well - A4
										Label	Area	Major	Minor	Angle
		Label	Area	Major	Minor	Angle			1	C4.tif	95	17.114	7.068	142.679
	1	A4.tif	64	19.979	4.079	74.766			2	C4.tif	82	16.398	6.367	12.755
	2	A4.tif	54	13.1	5.248	49.934			3	C4.tif	110	14.51	9.652	138.292
	3	A4.tif	186	18.6	12.733	71.404			4	C4.tif	65	14.49	5.712	46.99
									5	C4.tif	57	15.333	4.733	32.305
	Plaque Count		Average Area						6	C4.tif	80	16.927	6.018	103.039
	3		101.333						7	C4.tif	165	21.829	9.624	17.97
									8	C4.tif	84	17.262	6.196	23.286
20220812 Summary	Plaque Count Avg		Average Area						9	C4.tif	51	16.507	3.934	141.877
WT 80uM	3.5		126.542						10	C4.tif	61	13.672	5.681	79.904
									11	C4.tif	77	15.769	6.217	121.602
									12	C4.tif	90	14.622	7.837	22.276
									13	C4.tif	205	19.481	13.399	115.277
									14	C4.tif	74	16.97	5.552	38.731
									15	C4.tif	66	12.027	6.987	136.798
									16	C4.tif	66	11.477	7.322	47.626
									17	C4.tif	145	24.413	7.562	117.487
									18	C4.tif	54	14.449	4.758	174.041
									19	C4.tif	63	11.973	6.699	61.546
									Plaque Count		Average Area
									19		88.9474
								20220812 Summary	Plaque Count Avg		Average Area
								T130A 80uM	11		87.307

## Sheet: Pooled_Plaque#_Areapixels_mm^2
	Plaque Number
		KNX-002
		0	71	59	89.3333	82	94.5	111
		20	16.5	4.5	33	73.5	77.5	64.6667
		40	0	1.5	2	29.5	1	10.3333
		80	0.5	0.5	3.5	0.5	0.5	11
	Average Area in pixels^2										Average Area in mm^2
		KNX-002	WT			T130A					KNX-002		WT			T130A
		0	1453.5	1543.88	564.815	1746.9	1465.78	971.043			0		0.338665	0.359724	0.131602	0.407027	0.341527	0.226253
		20	119.894	114.286	108.983	547.671	259.369	167.84			20		0.0279354	0.0266286	0.0253931	0.127607	0.0604329	0.0391066
		40	0	72.25	122	116.386	62.25	89.5333			40		0	0.0168342	0.028426	0.027118	0.0145042	0.0208613
		80	28.5	35	126.542	26.5	37.5	87.307			80		0.0066405	0.008155	0.0294842	0.0061745	0.0087375	0.0203425
