# Supplementary material for: MyosinA is a druggable target in the widespread protozoan parasite Toxoplasma gondii
Source: PLoS Biol. 2023 May 8;21(5):e3002110. doi: 10.1371/journal.pbio.3002110 (PMC10185354; doi:10.1371/journal.pbio.3002110)
Supplement: S21 Data — (XLSX) [file pbio.3002110.s037.xlsx]

## Sheet: in vivo survival
		% survival							% survival
		RH + DMSO		RH + KNX-002					T130A + DMSO		T130A + KNX-002
Days post infection	1	100		100				1	100		100
	2	100		100				2	100		100
	3	100		100				3	100		80
	4	100		100				4	100		80
	5	100		100				5	100		80
	6	100		100				6	100		70
	7	100		90				7	80		70
	8	20		90				8	0		10
	9	0		80				9	0		10
	10	0		40				10	0		10
	11	0		40				11	0		10
