# Supplementary material for: MyosinA is a druggable target in the widespread protozoan parasite Toxoplasma gondii
Source: PLoS Biol. 2023 May 8;21(5):e3002110. doi: 10.1371/journal.pbio.3002110 (PMC10185354; doi:10.1371/journal.pbio.3002110)
Supplement: S22 Data — (XLSX) [file pbio.3002110.s038.xlsx]

## Sheet: Duty Ratio
90518
KNX-002 undiluted myosin				KNX-002 1:2.5 diluted myosin				DMSO 1:2.5 diluted myosin				KNX-002 1:5 diluted myosin				DMSO 1:5 diluted myosin				DMSO 1:10 diluted myosin				DMSO 1:20 diluted myosin
Length	# Heads	Speed	V/Vmax	Length	# Heads	Speed	V/Vmax	Length	# Heads	Speed	V/Vmax	Length	# Heads	Speed	V/Vmax	Length	# Heads	Speed	V/Vmax	Length	# Heads	Speed	V/Vmax	Length	# Heads	Speed	V/Vmax
0.495663	317.72	4.60135	1.23394	0.865824	221.651	2.06355	0.553379	0.821391	210.276	4.27394	1.02714	1.14344	146.36	1.65474	0.443749	1.63087	208.751	2.86691	0.688995	1.51088	96.6963	2.79707	0.672211	1.43915	46.0528	1.20058	0.288532
0.500224	320.644	4.51465	1.21069	1.22972	314.808	1.86313	0.499633	1.1197	286.643	4.0462	0.97241	1.10891	141.94	1.12333	0.301242	0.903538	115.653	1.86025	0.447068	1.21811	77.959	1.78438	0.428834	0.783379	25.0681	1.72326	0.414146
0.959881	615.284	3.39667	0.91088	0.662911	169.705	2.73014	0.732137	0.927794	237.515	3.82177	0.918474	1.08236	138.542	1.24595	0.334124	0.828166	106.005	2.09676	0.503908	1.26418	80.9075	1.31271	0.315479	0.842786	26.9692	1.69329	0.406943
0.751068	481.435	4.05456	1.0873	0.815073	208.659	2.3474	0.629499	0.794191	203.313	4.3474	1.0448	1.29224	165.407	1.23473	0.331116	1.83522	234.908	2.34291	0.563064	1.58017	101.131	1.7558	0.421966	1.60867	51.4774	1.40517	0.3377
0.90062	577.297	3.4358	0.921373	0.434401	111.207	2.76214	0.740719	1.58838	406.625	4.10624	0.98684	0.926571	118.601	1.25302	0.33602	3.11476	398.689	2.87092	0.689959	0.365717	23.4059	2.1054	0.505984	0.632567	20.2421	1.62164	0.389724
0.523869	335.8	3.8115	1.02212	0.431415	110.442	3.50165	0.939032	1.28019	327.729	3.80638	0.914775	1.96609	251.66	1.36062	0.364875	1.53416	196.372	3.13721	0.753956	1.10365	70.6336	1.73919	0.417974	1.34555	43.0576	1.08272	0.260207
0.841395	539.334	4.09839	1.09906	1.99327	510.277	2.80427	0.752017	1.7824	456.294	4.35561	1.04677	0.845152	108.179	1.27948	0.343116	0.84199	107.775	2.30352	0.553598	1.50606	96.3878	1.4814	0.35602	0.910883	29.1483	1.50254	0.361101
0.594348	380.977	4.21339	1.1299	0.454754	116.417	2.81128	0.753896	0.755832	193.493	3.92485	0.943247	0.597087	76.4271	1.53832	0.412529	1.12276	143.713	2.84468	0.683653	1.55056	99.2358	1.61315	0.387683	1.39303	44.577	1.36275	0.327505
0.746482	478.495	4.05522	1.08748	0.868802	222.413	3.20593	0.859729	0.579697	148.402	4.04774	0.972781	1.13407	145.161	1.03822	0.278418	0.782803	100.199	3.03715	0.729909	1.52122	97.3581	1.69421	0.407164	0.875809	28.0259	1.61736	0.388695
0.588302	377.102	3.36637	0.902754	0.595101	152.346	2.31463	0.620711	1.76491	451.817	4.65977	1.11987	1.25068	160.087	1.12627	0.30203	1.44648	185.149	2.2784	0.547561	1.18838	76.0563	1.18985	0.285953	0.728778	23.3209	1.47595	0.35471
0.351166	225.097	4.35297	1.16733	0.789292	202.059	2.80707	0.752767	0.387209	99.1255	5.06112	1.21632	0.381516	48.834	1.85365	0.49709	0.660513	84.5457	2.82372	0.678616	0.365949	23.4207	1.87306	0.450147	0.508228	16.2633	1.78907	0.429962
0.923661	592.067	4.4351	1.18935	0.482336	123.478	2.37139	0.635932	1.46653	375.432	3.39533	0.815989	0.422563	54.0881	1.74711	0.46852	1.19146	152.507	2.47822	0.595583	1.14054	72.9946	1.54958	0.372406	1.34379	43.0013	1.51342	0.363715
0.766145	491.099	3.50001	0.938592	0.874732	223.931	3.04154	0.815645	0.981937	251.376	3.89369	0.935758	0.365699	46.8095	1.37456	0.368614	0.617248	79.0077	2.53336	0.608834	1.14917	73.5469	1.69345	0.406981	0.846177	27.0777	1.62095	0.389558
1.00409	643.622	3.92504	1.05257	1.06163	271.777	3.00818	0.806699	1.18257	302.738	4.09654	0.984509	0.441365	56.4947	2.32243	0.622802	1.15836	148.27	1.50917	0.362694	1.06268	68.0115	1.27251	0.305818	1.21646	38.9267	1.42511	0.342492
0.194519	124.687	4.59776	1.23297	0.409909	104.937	3.01406	0.808276	2.71807	695.826	3.88101	0.932711	0.375548	48.0701	1.75314	0.470137	1.05588	135.153	2.80228	0.673463	1.26406	80.8998	1.69143	0.406496	0.564309	18.0579	1.94883	0.468356
0.516516	331.087	4.39993	1.17992	0.620618	158.878	3.27886	0.879287	1.0677	273.331	3.9049	0.938452	0.417028	53.3796	1.71382	0.459592	0.563002	72.0643	3.63707	0.874086	0.711699	45.5487	1.97347	0.474278	1.13705	36.3856	1.58223	0.380252
0.581106	372.489	2.95687	0.792939	1.0869	278.246	2.88816	0.774513	0.916584	234.646	4.672	1.12281	0.441555	56.519	1.75192	0.46981	0.431975	55.2928	3.45998	0.831526	1.31343	84.0595	1.72311	0.41411	0.64523	20.6474	1.51918	0.3651
0.455602	292.041	4.36035	1.16931	0.540466	138.359	3.38795	0.908541	1.07253	274.568	4.46481	1.07301	0.379347	48.5564	2.01795	0.54115	0.551743	70.6231	3.83602	0.921899	0.782092	50.0539	1.82337	0.438205	0.667564	21.362	1.95075	0.468818
0.449582	288.182	3.64548	0.977603	0.397096	101.657	2.40041	0.643714	2.59348	663.931	4.71863	1.13401	0.665514	85.1858	1.68496	0.451853	1.03888	132.977	2.29805	0.552283	1.0447	66.8608	1.69642	0.407695	1.07875	34.52	1.79648	0.431742
0.557415	357.303	4.19549	1.1251	0.750684	192.175	2.7692	0.742612	1.20852	309.381	4.21946	1.01405	2.49164	318.93	1.90708	0.511419	0.403132	51.6009	3.10547	0.746328	1.34646	86.1734	1.71311	0.411706	1.36861	43.7955	1.13136	0.271896
0.67154	430.457	4.16815	1.11777	0.479649	122.79	2.90897	0.780094	0.905231	231.739	3.85722	0.926994	0.725743	92.8951	1.37041	0.367501	0.778955	99.7062	1.87842	0.451435	1.40903	90.1779	1.3432	0.322807	0.841412	26.9252	1.34337	0.322848
0.615168	394.323	4.41374	1.18363	0.764335	195.67	2.47321	0.663237	1.96257	502.418	3.76954	0.905922	1.33154	170.437	1.47126	0.394545	2.98737	382.383	2.78616	0.669589	2.36278	151.218	1.56601	0.376354	0.896322	28.6823	1.5057	0.36186
0.520831	333.853	4.12294	1.10564	0.620614	158.877	2.16499	0.580582	0.500744	128.19	2.53614	0.609503	1.42429	182.309	0.984865	0.26411	0.465485	59.5821	3.66632	0.881115	0.747688	47.852	1.76032	0.423052	1.16848	37.3914	1.59346	0.382951
0.409636	262.577	3.67718	0.986104	0.523459	134.006	2.71558	0.728233	0.678329	173.652	3.72948	0.896294	0.869577	111.306	1.26239	0.338533	0.967258	123.809	3.06951	0.737686	1.52743	97.7555	1.89198	0.454694	1.58289	50.6525	1.28579	0.30901
0.465247	298.223	4.77955	1.28172	0.50332	128.85	3.28224	0.880193	0.575217	147.256	3.91767	0.941521	1.95445	250.17	1.87191	0.501987	0.811403	103.86	2.76989	0.665679	0.85915	54.9856	1.60844	0.386551	1.10287	35.2918	1.38769	0.333499
0.470884	301.837	3.95747	1.06127	0.900938	230.64	2.81569	0.755079	0.610115	156.189	5.43757	1.30679	1.34809	172.556	1.72384	0.462279	1.00868	129.111	2.93414	0.705153	0.810164	51.8505	1.75626	0.422076
0.62575	401.106	4.50444	1.20795	0.916582	234.645	2.09396	0.561534	1.08093	276.718	3.63503	0.873595	1.15204	147.461	0.974506	0.261332	1.19365	152.787	2.74429	0.659527	1.50458	96.2931	1.53533	0.368981
0.712656	456.812	3.33147	0.893395	0.547594	140.184	2.9961	0.803459	1.1197	286.643	4.41874	1.06194	0.997457	127.674	1.05269	0.282298	0.902368	115.503	1.76255	0.423588	1.72512	110.408	1.36945	0.329116
0.697387	447.025	4.22314	1.13251	0.549948	140.787	2.89764	0.777056	1.38867	355.5	3.81851	0.91769	0.978096	125.196	1.32828	0.356203	0.95792	122.614	3.20997	0.771442	1.47434	94.3578	1.40663	0.338051
0.390652	250.408	3.79665	1.01814	0.457586	117.142	2.68912	0.721137	1.67704	429.322	5.08721	1.22259	1.60216	205.076	1.55472	0.416927	0.784054	100.359	2.35619	0.566256	0.959654	61.4179	1.70198	0.409031
0.39775	254.958	4.77298	1.27996	1.25572	321.464	2.08337	0.558694	0.61223	156.731	4.31758	1.03763	0.952944	121.977	1.65438	0.443652	0.728132	93.2009	1.99368	0.479135	0.776293	49.6828	1.67702	0.403033
0.455987	292.288	3.66982	0.98413	0.518497	132.735	1.69531	0.454629	0.66291	169.705	4.76473	1.14509	0.952747	121.952	1.81212	0.485953	0.544201	69.6577	4.22136	1.01451	1.32169	84.5882	1.53787	0.369591
0.639657	410.02	3.93064	1.05407	0.803899	205.798	2.76987	0.742792	0.874733	223.932	3.98593	0.957926	0.697066	89.2244	1.38055	0.37022	1.0681	136.717	2.73699	0.657772	1.00529	64.3386	1.66455	0.400036
0.475558	304.833	3.77525	1.0124	0.409904	104.935	3.15297	0.845527	1.43265	366.758	4.05665	0.974922	1.60791	205.812	1.66817	0.44735	0.667641	85.458	2.81381	0.676234	1.23173	78.8307	1.48257	0.356301
0.612602	392.678	4.5448	1.21877	1.32192	338.412	2.27148	0.609139	1.58349	405.373	3.88343	0.933292	0.933464	119.483	1.29779	0.348026	0.571395	73.1386	3.04153	0.730961	1.33158	85.2211	1.14314	0.274727
0.779621	499.737	2.88987	0.774972	0.56844	145.521	3.31512	0.88901	0.468749	120	4.88193	1.17326	0.908372	116.272	1.44125	0.386498	0.789645	101.075	2.94086	0.706768	0.815023	52.1615	1.45268	0.349118
0.626767	401.758	3.75585	1.0072	0.803896	205.797	2.05229	0.550359	1.09519	280.369	3.79523	0.912096	0.809285	103.588	1.50411	0.403355	0.978759	125.281	3.5416	0.851142
0.893378	572.655	3.42358	0.918096	0.309269	79.1729	3.25514	0.872926	0.909505	232.833	4.62515	1.11155	0.971533	124.356	1.53569	0.411824	0.396457	50.7465	3.08989	0.742584
0.989724	634.413	4.14164	1.11066	1.25778	321.992	2.90293	0.778474	1.82256	466.575	5.40741	1.29955	0.79206	101.384	2.14763	0.575927	1.24753	159.684	2.6135	0.628094
0.784268	502.716	4.29428	1.15159	0.434401	111.207	3.43218	0.920402	1.66544	426.353	3.63574	0.873766	0.974472	124.732	1.0264	0.275248	1.36156	174.28	2.45775	0.590663
0.835651	535.652	3.92833	1.05345	0.727958	186.357	3.68147	0.987254	1.35379	346.57	3.41996	0.821908	0.677577	86.7299	1.60125	0.429405	1.04159	133.324	2.53401	0.608991
0.702307	450.179	4.44108	1.19096	0.691537	177.033	2.39927	0.643408	0.846193	216.625	3.65523	0.87845	0.513671	65.7499	1.80187	0.483205	1.24201	158.977	2.13729	0.513648
0.661482	424.01	2.63501	0.706626	0.530813	135.888	2.77486	0.74413	0.651106	166.683	4.34585	1.04442	0.48317	61.8458	2.0106	0.539179	0.505467	64.6998	2.68404	0.645047
0.574855	368.482	4.73327	1.26931	0.827659	211.881	2.96525	0.795186	1.0999	281.574	4.60802	1.10743	0.827522	105.923	1.3698	0.367337	1.08277	138.595	2.00362	0.481524
0.72583	465.257	4.10052	1.09963	0.916583	234.645	2.55583	0.685393	1.00664	257.7	4.03633	0.970038	1.47039	188.21	1.78069	0.477525	1.07833	138.026	2.57317	0.618402
0.68525	439.245	3.59369	0.963714	0.47965	122.79	3.00536	0.805943	0.620614	158.877	4.49467	1.08019	0.560527	71.7475	2.03256	0.545068	0.81965	104.915	2.65227	0.637412
0.659677	422.853	3.07859	0.825581	1.43985	368.602	3.59152	0.963132	0.94573	242.107	3.2705	0.785989	1.19933	153.514	1.43087	0.383714	0.945796	121.062	2.45056	0.588935
0.700939	449.302	3.5607	0.954867	0.468745	119.999	2.47128	0.662719	1.49533	382.804	3.89822	0.936847	0.455849	58.3487	1.35699	0.363902	0.753143	96.4023	2.56918	0.617443
0.401654	257.46	3.96932	1.06445	0.955249	244.544	3.50636	0.940295	0.905231	231.739	3.88579	0.93386	1.11933	143.274	1.40368	0.376423	0.973884	124.657	2.73087	0.656301
0.613433	393.211	4.30696	1.15499	0.651108	166.684	2.50606	0.672046	2.44575	626.112	3.83108	0.920711	1.2424	159.027	1.26121	0.338217	1.55995	199.674	1.73876	0.417871
1.05746	677.832	3.68401	0.987935	0.579699	148.403	3.11365	0.834983	0.662909	169.705	3.22151	0.774215	1.57636	201.774	1.16778	0.313162	1.58639	203.058	2.1938	0.527229
0.586436	375.905	4.07376	1.09245	0.56844	145.521	2.18384	0.585637	0.91658	234.644	3.41822	0.82149	1.08994	139.512	1.51505	0.406289	0.800317	102.441	2.33016	0.56
0.738048	473.089	4.53792	1.21693	0.437367	111.966	3.1228	0.837436	0.468748	119.999	4.73806	1.13868	1.03357	132.297	1.35626	0.363706	1.15088	147.313	2.19107	0.526573
0.603724	386.987	3.25535	0.872982	0.530816	135.889	3.07006	0.823293	1.41814	363.044	4.27932	1.02844	0.686531	87.876	1.16994	0.313741	0.657206	84.1224	2.84419	0.683535
1.08033	692.492	3.41238	0.915093	0.610115	156.189	2.07258	0.5558	0.530816	135.889	3.78236	0.909003					0.631226	80.7969	2.63566	0.63342
0.49834	319.436	3.70804	0.994379	0.61223	156.731	2.37313	0.636398	1.03699	265.469	4.7775	1.14816					0.838579	107.338	3.42193	0.822382
0.67078	429.97	2.95654	0.792851	0.437363	111.965	2.93663	0.787511	1.1594	296.806	4.61064	1.10806					0.546308	69.9274	3.03227	0.728736
0.343382	220.108	4.18858	1.12324	0.406743	104.126	3.65058	0.97897	1.14255	292.493	3.48505	0.837551					1.01532	129.961	2.29064	0.550502
0.530386	339.977	3.89972	1.04578	1.02949	263.549	2.66197	0.713856	0.305054	78.0938	4.00226	0.961851					0.783708	100.315	3.0787	0.739894
0.55724	357.191	3.61571	0.969619	0.468748	119.999	3.63116	0.973762	0.387207	99.125	4.36519	1.04907					0.736879	94.3205	2.54362	0.6113
0.385449	247.073	5.13858	1.378	0.479653	122.791	2.62002	0.702607	0.397096	101.657	4.03569	0.969885					1.01514	129.938	3.80984	0.915607
0.577336	370.072	4.21035	1.12908	0.916583	234.645	3.19782	0.857554	0.93335	238.938	3.10851	0.747058					0.31352	40.1306	2.9259	0.703172
1.42006	910.258	2.84684	0.763433	0.305056	78.0943	3.1846	0.854009	0.864329	221.268	4.09064	0.983091					0.894372	114.48	2.38834	0.573982
0.484134	310.33	3.9094	1.04838	0.54995	140.787	2.58486	0.693178	1.04815	268.326	4.43129	1.06496					1.42862	182.863	2.5074	0.602596
0.519629	333.082	3.39305	0.909909	0.409908	104.936	2.97752	0.798477	0.56844	145.521	4.47972	1.0766					1.02206	130.824	2.8212	0.67801
0.376339	241.233	4.24945	1.13957	0.678327	173.652	2.22459	0.596565	0.82766	211.881	3.74711	0.900531					0.508979	65.1493	2.68782	0.645955
0.62581	401.144	4.63789	1.24374	0.762643	195.237	2.85792	0.766404	1.1967	306.355	4.95151	1.18998					1.18342	151.478	2.45263	0.589433
0.613736	393.405	4.54155	1.2179	0.454751	116.416	3.32407	0.891411	0.899499	230.272	4.56309	1.09663					0.928098	118.797	2.53924	0.610248
0.500939	321.102	4.22806	1.13383	0.976659	250.025	2.92518	0.784441	1.22023	312.379	3.42973	0.824256					0.348199	44.5695	2.99039	0.718671
0.686755	440.21	3.91447	1.04974	0.614336	157.27	3.40115	0.912081	1.1197	286.643	4.23489	1.01776					0.409064	52.3602	3.69538	0.888099
0.620187	397.54	3.46043	0.927978	0.98719	252.721	3.53666	0.94842	1.11854	286.346	4.0306	0.968661					2.24319	287.128	3.2493	0.780894
0.804756	515.849	3.81654	1.02348	0.359509	92.0343	2.29859	0.616409	0.691535	177.033	4.23244	1.01717					0.8143	104.23	2.96542	0.71267
0.835858	535.785	4.70911	1.26283	1.7795	455.552	3.24168	0.869316	1.04692	268.012	3.61466	0.8687					1.17146	149.947	2.96058	0.711507
0.452033	289.753	3.36895	0.903446	0.794189	203.312	3.32373	0.891319	1.11042	284.268	3.55407	0.854138					0.245483	31.4218	2.60106	0.625105
0.386761	247.914	4.38824	1.17679	0.68402	175.109	2.80616	0.752523	1.11507	285.458	3.94311	0.947635					0.918365	117.551	2.86902	0.689503
0.94428	605.283	3.0242	0.810995	0.827663	211.882	3.06665	0.822379	0.933349	238.937	3.70182	0.889647					1.47639	188.978	2.71744	0.653074
0.52007	333.365	4.11012	1.1022	0.530813	135.888	3.24603	0.870483	1.57941	404.329	4.31445	1.03688					0.893221	114.332	2.85611	0.6864
0.337182	216.134	4.0912	1.09713	0.740286	189.513	2.25313	0.604218	1.00278	256.712	3.3193	0.797717					0.880125	112.656	2.83165	0.680522
0.39105	250.663	3.53446	0.947831	0.437367	111.966	3.09149	0.82904	0.964675	246.957	4.78494	1.14995					1.56972	200.924	2.8649	0.688512
0.542228	347.568	2.94753	0.790434	0.70816	181.289	3.26678	0.876047	1.31996	337.91	3.54939	0.853014					1.64844	211	3.16393	0.760377
0.435657	279.256	4.6109	1.2365	0.454752	116.417	3.56452	0.955892	0.937496	239.999	3.95205	0.949784					1.24233	159.018	2.86828	0.689325
1.20914	775.059	3.75095	1.00589	0.540467	138.36	2.37876	0.637908	0.97135	248.666	5.10191	1.22613					0.398653	51.0276	3.5487	0.852848
0.742265	475.792	3.0194	0.809708	0.54995	140.787	3.32166	0.890764	0.296463	75.8945	4.37932	1.05247					1.63915	209.811	2.94505	0.707775
0.557228	357.183	4.10326	1.10036	0.769391	196.964	3.10823	0.833529	0.955249	244.544	4.26499	1.02499					0.543927	69.6227	3.95878	0.951401
0.462792	296.65	3.6039	0.966452	0.727955	186.356	2.94404	0.789499	0.419262	107.331	4.03895	0.970668					0.593809	76.0076	3.2431	0.779404
0.608924	390.32	4.79876	1.28688	0.722613	184.989	3.33851	0.895283	0.359513	92.0353	4.67538	1.12362					1.34553	172.228	3.32913	0.800079
0.603347	386.745	4.44978	1.19329	0.682129	174.625	3.61818	0.970282	1.05797	270.84	5.33766	1.28278					1.0069	128.883	2.09182	0.50272
0.467403	299.605	4.04044	1.08352	0.437369	111.966	2.19147	0.587683	1.47444	377.457	4.14654	0.996525					2.16512	277.135	2.09597	0.503718
0.703897	451.198	4.18407	1.12204	0.523459	134.006	2.83506	0.760274	1.09755	280.973	4.20101	1.00962					1.72899	221.311	3.42021	0.821968
0.890218	570.63	3.60332	0.966297	0.460401	117.863	2.83788	0.76103	0.865824	221.651	4.66438	1.12098					0.969104	124.045	2.21259	0.531745
0.734373	470.733	4.61352	1.2372	0.325552	83.3413	3.42438	0.918311	0.595101	152.346	6.88986	1.65582					0.811298	103.846	2.08394	0.500827
0.755847	484.498	4.12421	1.10598	0.61853	158.344	3.21389	0.861864	0.5797	148.403	4.0037	0.962197					0.853383	109.233	2.33714	0.561677
0.745643	477.957	3.644	0.977206	0.776082	198.677	3.40093	0.912022	0.977981	250.363	4.68646	1.12628					0.675151	86.4193	2.74293	0.6592
0.999233	640.508	4.36399	1.17028	0.612228	156.73	3.39173	0.909555	1.41266	361.641	4.68357	1.12559					1.11908	143.242	3.37453	0.81099
0.50725	325.147	3.31952	0.89019	0.503318	128.849	2.82414	0.757345	0.647124	165.664	4.22468	1.0153					0.316012	40.4495	3.22593	0.775278
0.505851	324.25	4.62415	1.24005	0.66291	169.705	3.65645	0.980544	0.774416	198.25	3.91167	0.940079					0.989364	126.639	2.97588	0.715184
0.558549	358.03	4.59319	1.23175	0.678329	173.652	3.0859	0.827541	1.15269	295.089	4.23159	1.01696					1.38966	177.876	3.02544	0.727094
0.52343	335.519	4.93678	1.32389	0.647123	165.663	3.12186	0.837184	1.37275	351.424	4.83163	1.16117					1.00584	128.748	2.00302	0.481379
0.428416	274.615	4.15806	1.11506	1.19129	304.97	4.07032	1.09153	0.579699	148.403	4.5786	1.10036					0.438145	56.0826	2.62085	0.629861
0.638465	409.256	3.84125	1.0301	0.454751	116.416	3.22484	0.8648	1.63727	419.141	4.98972	1.19916					0.821065	105.096	2.34317	0.563127
0.527443	338.091	4.93389	1.32311	0.959302	245.581	2.93508	0.787096	1.69771	434.614	5.08977	1.22321					2.61386	334.574	3.06902	0.737568
0.516386	331.003	4.23096	1.13461	0.503318	128.849	3.46129	0.928209	1.23733	316.756	3.65062	0.877342					0.889032	113.796	2.61547	0.628568
0.69676	446.623	4.13761	1.10958	0.682129	174.625	2.78662	0.747283	0.7484	191.59	4.26315	1.02455					0.53673	68.7014	2.85684	0.686575
0.544539	349.049	4.17039	1.11837	0.612231	156.731	3.56519	0.956071	0.588654	150.695	3.06319	0.736167					0.986751	126.304	2.96089	0.711581
0.635827	407.565	4.56651	1.22459	0.668732	171.195	3.24495	0.870193	1.15402	295.429	3.77848	0.90807					0.963351	123.309	2.51765	0.605059
0.753581	483.045	3.59643	0.964449	0.523459	134.006	3.09862	0.830952	0.979974	250.873	4.40394	1.05839					1.06953	136.9	2.45131	0.589116
0.740051	474.373	3.18458	0.854004	0.964672	246.956	2.49626	0.669418	0.843801	216.013	4.34341	1.04384					0.460328	58.922	2.97407	0.714749
0.694535	445.197	4.01913	1.0778	0.305058	78.0948	1.82377	0.489078	1.7916	458.65	5.08752	1.22267					0.652671	83.5419	3.08461	0.741315
0.563231	361.031	4.71874	1.26542	0.595098	152.345	2.64975	0.710579	0.761975	195.066	4.32561	1.03956					0.956595	122.444	2.99893	0.720723
1.11873	717.106	4.31725	1.15775	1.12315	287.526	3.38407	0.907501	1.01141	258.921	4.40403	1.05841					1.06183	135.914	2.92077	0.701939
0.537152	344.314	4.77653	1.28091	0.776083	198.677	2.70564	0.725567	1.34707	344.85	3.92135	0.942406					0.682939	87.4162	2.83574	0.681504
0.560612	359.352	4.01107	1.07564	0.637059	163.087	2.94194	0.788935	0.782949	200.435	4.74355	1.14					0.443642	56.7862	2.94895	0.708712
0.75026	480.917	3.6023	0.966023	0.518496	132.735	3.14415	0.843162	0.574479	147.067	5.23969	1.25924					0.69315	88.7232	2.43104	0.584244
0.47993	307.635	4.82877	1.29492	0.523457	134.005	2.52552	0.677265	0.56358	144.276	4.39566	1.0564					0.372316	47.6564	2.89601	0.695989
0.88758	568.939	5.14076	1.37859	0.547593	140.184	3.51555	0.942759	1.70396	436.214	4.46185	1.0723					1.26088	161.393	2.1944	0.527373
0.536074	343.623	4.31306	1.15663	0.579694	148.402	2.41461	0.647522	1.37299	351.485	3.79756	0.912656					0.318486	40.7662	3.20076	0.769229
0.552303	354.026	4.86652	1.30505	0.841602	215.45	2.68986	0.721335	0.556315	142.417	4.9631	1.19277					1.32881	170.088	2.58513	0.621276
0.667289	427.732	3.72303	0.998399	0.933349	238.937	2.72478	0.7307	1.05877	271.045	4.53403	1.08965					0.46221	59.1629	3.2289	0.775991
0.793283	508.494	3.28319	0.880448	0.660955	169.204	3.32342	0.891236	0.677931	173.55	4.28478	1.02975					2.10852	269.891	2.75334	0.661702
0.36212	232.119	2.75788	0.739576	0.479649	122.79	4.1085	1.10177	0.815778	208.839	5.13736	1.23465					0.401669	51.4136	3.22538	0.775145
0.848184	543.686	4.35079	1.16674	0.959302	245.581	3.62651	0.972515	1.33834	342.615	4.96794	1.19393					0.51987	66.5434	3.7389	0.898558
0.791072	507.077	4.39426	1.1784	0.530815	135.889	3.14117	0.842363	0.80589	206.308	4.47936	1.07651					1.62259	207.692	2.7061	0.650348
0.554792	355.622	3.9196	1.05111	0.971351	248.666	2.97755	0.798485	0.720076	184.339	4.5463	1.0926					0.338082	43.2745	3.70858	0.891271
0.588441	377.191	4.59851	1.23318	0.794191	203.313	2.0658	0.553982	0.47489	121.572	4.61711	1.10962					0.889032	113.796	2.46243	0.591788
0.767176	491.76	3.708	0.994368	0.684022	175.11	3.339	0.895414	1.05409	269.847	4.55398	1.09444					0.88538	113.329	2.58865	0.622122
0.577844	370.398	3.84224	1.03037	0.518495	132.735	2.5052	0.671816	1.02683	262.868	4.99168	1.19963					0.32084	41.0675	3.4032	0.81788
0.701451	449.63	4.39308	1.17809	0.575221	147.257	3.40687	0.913615	1.51961	389.02	3.94313	0.94764					0.218604	27.9813	2.93193	0.704621
0.480654	308.099	3.67879	0.986535	0.733267	187.716	3.08208	0.826516	0.920815	235.729	4.46353	1.07271					0.493472	63.1644	3.67393	0.882944
0.400407	256.661	4.05881	1.08844	0.500743	128.19	3.50608	0.94022	0.696092	178.2	4.6005	1.10562					2.11576	270.817	2.36431	0.568207
0.623568	399.707	4.13142	1.10792	0.819815	209.873	2.56167	0.686959	0.834104	213.531	3.43057	0.824458					0.901791	115.429	3.19791	0.768544
0.916199	587.284	4.36961	1.17179	0.614336	157.27	2.55414	0.68494	0.82885	212.186	3.94567	0.94825					1.55649	199.231	2.02334	0.486263
0.349798	224.221	4.45015	1.19339	1.33456	341.647	2.0563	0.551435	0.456791	116.938	4.93586	1.18622					1.06336	136.11	2.34865	0.564444
0.637339	408.534	4.38505	1.17593	0.47965	122.79	3.58239	0.960684	0.635679	162.734	4.56831	1.09789					1.20287	153.967	2.55136	0.61316
0.636143	407.768	4.99245	1.33882	0.865821	221.65	2.51161	0.673534	2.99109	765.719	4.76623	1.14545					0.570073	72.9693	2.84324	0.683307
0.735112	471.207	4.22048	1.1318	0.454748	116.415	3.45854	0.927471	0.666372	170.591	5.06292	1.21676					0.75788	97.0086	3.05815	0.734956
				0.387208	99.1252	2.43719	0.653577	0.892544	228.491	4.4142	1.06085					0.88777	113.635	2.42177	0.582016
				0.862832	220.885	2.38788	0.640354	1.13607	290.834	4.55547	1.0948					0.646583	82.7626	2.93793	0.706063
				1.80546	462.198	3.27866	0.879233	0.798607	204.443	4.35269	1.04607					1.49328	191.14	2.92014	0.701788
				0.468746	119.999	2.07566	0.556626	1.01621	260.15	4.46017	1.0719					2.17306	278.152	2.67045	0.641781
				0.468747	119.999	2.86183	0.767452	1.02581	262.607	4.85732	1.16734					1.98977	254.691	2.32257	0.558176
				0.523462	134.006	2.62724	0.704543	0.468779	120.007	5.49144	1.31974					0.472878	60.5284	3.30131	0.793393
				0.614336	157.27	3.15997	0.847404	1.04847	268.408	4.97594	1.19585					1.24778	159.716	3.09225	0.743151
				0.254215	65.079	2.89698	0.776879	0.562917	144.107	4.64364	1.11599					1.04293	133.495	2.01445	0.484126
				0.987191	252.721	2.62305	0.703419	0.843528	215.943	4.17998	1.00456					0.818574	104.777	3.42125	0.822218
				0.937496	239.999	2.83071	0.759107	1.01868	260.782	4.3956	1.05638					0.637805	81.639	2.35688	0.566422
				0.57522	147.256	3.36428	0.902194	0.501123	128.287	4.51127	1.08418					0.441473	56.5085	2.67807	0.643612
				0.409909	104.937	2.38017	0.638286	0.987419	252.779	5.18157	1.24527					0.900815	115.304	2.998	0.7205
				0.620614	158.877	2.81768	0.755613	0.520948	133.363	4.31764	1.03764					1.64424	210.463	2.88851	0.694186
				2.19568	562.094	1.86243	0.499445	1.58366	405.417	4.12522	0.991401					0.94192	120.566	2.87446	0.69081
				1.18585	303.578	3.15902	0.847149	0.622683	159.407	3.61351	0.868423					0.773195	98.969	2.33253	0.56057
				0.971348	248.665	2.78123	0.745838	1.17886	301.788	3.17151	0.762199					0.907003	116.096	2.82722	0.679457
				0.547596	140.185	2.80497	0.752204	0.540974	138.489	4.55117	1.09377					0.998167	127.765	3.4093	0.819346
				0.794189	203.312	2.68606	0.720316	0.635178	162.606	4.03385	0.969442					1.11869	143.192	2.5516	0.613218
				0.628891	160.996	3.48536	0.934663	0.899322	230.226	4.52002	1.08628					1.132	144.896	3.04015	0.73063
				1.62458	415.892	2.88844	0.774588	0.954241	244.286	3.85271	0.92591					1.6449	210.547	2.58605	0.621497
				0.63706	163.087	2.92432	0.78421	0.743496	190.335	4.49641	1.08061					0.667295	85.4138	3.16957	0.761733
				0.750685	192.175	3.2033	0.859024	0.551349	141.145	4.05358	0.974184					0.487784	62.4364	2.87303	0.690466
				0.9593	245.581	1.93043	0.51768	0.864429	221.294	4.6715	1.12269					0.84459	108.108	3.07962	0.740115
				0.47965	122.79	3.04841	0.817487	0.657686	168.368	5.28738	1.2707					1.24267	159.062	2.55788	0.614727
				1.0999	281.574	3.05537	0.819354	0.806514	206.468	5.6605	1.36037					0.375021	48.0027	2.86253	0.687943
				0.366633	93.858	2.29208	0.614663	1.16175	297.408	4.08126	0.980836					1.22638	156.977	2.41256	0.579803
				1.40992	360.94	3.43842	0.922076	2.258	578.048	4.43781	1.06652					0.918646	117.587	2.17673	0.523127
				0.41926	107.331	3.16847	0.849684	1.45679	372.938	3.66269	0.880243					1.33757	171.209	2.22721	0.535258
				1.06891	273.641	2.6461	0.7096	0.774131	198.178	4.21772	1.01363					0.984404	126.004	3.14292	0.755328
				0.468747	119.999	2.77487	0.744132	0.682141	174.628	5.20407	1.25068					0.447422	57.27	3.1418	0.755059
				0.579697	148.402	2.72713	0.73133	0.886707	226.997	4.68334	1.12553					1.6591	212.365	2.54732	0.612189
				1.72566	441.769	2.94926	0.790898	1.01113	258.849	3.7566	0.902812					2.15271	275.547	3.93325	0.945266
				0.503318	128.849	2.77075	0.743028	1.07071	274.102	4.84028	1.16325					1.11399	142.591	2.88613	0.693615
				0.510966	130.807	3.20213	0.85871	1.22579	313.802	4.83835	1.16279					1.02525	131.232	3.31863	0.797556
				0.549952	140.788	3.46532	0.929289	1.0296	263.578	4.13627	0.994057					1.3536	173.261	2.94075	0.706741
				0.568441	145.521	2.87042	0.769756	0.902031	230.92	4.6262	1.1118					0.776592	99.4038	3.08882	0.742326
				0.706332	180.821	2.68705	0.720582	0.936328	239.7	4.00568	0.962672					0.672687	86.1039	3.05293	0.733701
				0.482337	123.478	2.3983	0.643148	1.29653	331.912	4.89299	1.17592
				0.479653	122.791	3.4616	0.928292	1.19478	305.864	4.64187	1.11557
				1.22235	312.922	3.83634	1.02879	0.531269	136.005	5.03281	1.20952
				1.07253	274.568	2.29657	0.615868	1.04706	268.047	4.65542	1.11882
				0.976658	250.024	3.05542	0.819367	0.838636	214.691	3.67072	0.882173
				0.614337	157.27	2.60011	0.697267	1.44805	370.701	4.66167	1.12032
				0.579698	148.403	3.227	0.865379	1.01265	259.238	4.50652	1.08304
				1.09519	280.369	2.88535	0.77376	2.08964	534.948	3.51168	0.843951
				0.794194	203.314	2.5809	0.692116	0.466044	119.307	3.84832	0.924855
				0.803896	205.797	2.65499	0.711984	0.609378	156.001	4.79711	1.15287
				0.575221	147.257	3.47648	0.932282	0.737059	188.687	4.14589	0.996369
				0.874732	223.931	2.40558	0.645101	0.619841	158.679	4.4981	1.08101
				0.387207	99.125	3.19642	0.857179	1.07096	274.166	4.35543	1.04673
				0.530813	135.888	3.12615	0.838335	0.435298	111.436	4.56815	1.09785
				0.370142	94.7564	3.07851	0.825559	0.372081	95.2527	3.21737	0.77322
				0.366632	93.8578	3.13919	0.841832	0.825175	211.245	4.78118	1.14905
				1.12315	287.526	2.8339	0.759962	1.00827	258.117	3.3572	0.806825
				0.508431	130.158	2.51081	0.67332	0.404162	103.465	4.32901	1.04038
				0.877682	224.687	3.31737	0.889614	1.55133	397.14	4.49794	1.08098
				1.65532	423.762	3.24435	0.870032	0.793527	203.143	4.96539	1.19332
				0.482338	123.479	3.53965	0.949222	0.829461	212.342	4.95136	1.18994
				0.610113	156.189	2.843	0.762403	1.01329	259.402	4.54859	1.09315
				1.07734	275.799	3.37947	0.906267	1.46038	373.857	4.1902	1.00702
				0.454751	116.416	3.13742	0.841357	1.12033	286.804	4.38112	1.0529
				0.682127	174.625	3.22575	0.865044	0.281633	72.098	4.58395	1.10165
				0.568438	145.52	3.03571	0.814082	0.910933	233.199	4.54568	1.09245
				0.614337	157.27	3.62236	0.971403	0.339213	86.8385	4.23121	1.01687
				0.545483	139.644	3.81918	1.02418	0.914643	234.149	3.46888	0.833665
				0.555053	142.094	3.58187	0.960544	0.376855	96.4749	4.90855	1.17966
				0.835342	213.848	3.41912	0.9169	2.49025	637.504	3.88009	0.93249
				0.841624	215.456	2.16088	0.57948	0.539628	138.145	4.12201	0.99063
				1.74545	446.835	2.90482	0.778981	0.82067	210.092	4.18251	1.00517
				0.740069	189.458	2.88734	0.774293	0.47196	120.822	4.35948	1.0477
				0.473097	121.113	3.7327	1.00099	0.526778	134.855	4.76053	1.14408
				1.81424	464.445	3.0692	0.823062	0.450228	115.258	5.25045	1.26182
				0.441425	113.005	3.02456	0.811091	1.24834	319.575	5.01673	1.20565
				1.29207	330.77	2.59261	0.695256	0.669691	171.441	5.04826	1.21323
				0.40078	102.6	2.66568	0.714851	0.20756	53.1354	3.10907	0.747193
				0.642969	164.6	2.38844	0.640504	0.280782	71.8802	4.85759	1.16741
				0.615774	157.638	2.58222	0.69247	0.554632	141.986	5.72536	1.37596
				0.598426	153.197	3.31545	0.889099	1.84595	472.563	4.57215	1.09881
				0.985724	252.345	2.69461	0.722609	0.542427	138.861	4.31058	1.03595
				0.600622	153.759	3.3705	0.903862	0.721371	184.671	4.30928	1.03564
				0.552674	141.485	3.59913	0.965173	0.291673	74.6683	4.29342	1.03182
				0.854043	218.635	3.18852	0.85506	0.483682	123.823	5.20266	1.25034
				1.01856	260.751	2.29253	0.614784	0.569686	145.84	3.87253	0.930673
				0.94201	241.155	3.52616	0.945605	0.663748	169.919	4.97935	1.19667
				0.473098	121.113	3.54837	0.951561	0.642116	164.382	4.33996	1.04301
				1.02757	263.058	2.57561	0.690697	1.35527	346.949	4.52337	1.08709
				0.617911	158.185	2.82652	0.757983	1.01068	258.734	3.45461	0.830236
				0.615776	157.639	3.18564	0.854288	1.20446	308.342	4.76291	1.14466
				0.690367	176.734	4.12917	1.10731	1.18334	302.935	4.315	1.03701
				2.1064	539.238	3.67516	0.985562	0.879992	225.278	2.18743	0.525698
				0.484102	123.93	3.68928	0.989348	0.775758	198.594	4.05862	0.975395
				0.513146	131.365	3.77448	1.0122	0.429804	110.03	4.36817	1.04979
				0.484102	123.93	3.20415	0.859252	1.58964	406.948	4.24365	1.01986
				0.674938	172.784	2.94983	0.791051	0.628022	160.774	5.12971	1.23281
				0.555051	142.093	3.4841	0.934326	1.19602	306.181	5.01563	1.20539
				0.441427	113.005	3.0166	0.808957	0.404565	103.569	5.08868	1.22295
				0.896171	229.42	3.47878	0.932899	0.501211	128.31	5.37098	1.29079
				0.413709	105.91	3.07748	0.825283	1.77964	455.588	5.56325	1.337
				0.876864	224.477	1.76297	0.472773	1.04452	267.397	4.46491	1.07304
				0.769716	197.047	3.08457	0.827184	1.01732	260.434	4.12762	0.991978
				0.46183	118.228	2.69215	0.72195	0.67257	172.178	4.71257	1.13256
				0.585077	149.78	2.50935	0.672928	0.958666	245.418	4.78758	1.15058
				0.484099	123.929	3.80337	1.01994	1.27728	326.984	4.71915	1.13414
				0.585077	149.78	1.81351	0.486326	0.473987	121.341	5.14652	1.23685
				1.12073	286.907	3.66773	0.983569	0.430251	110.144	3.18931	0.766477
				0.585077	149.78	3.07229	0.823891	0.471677	120.749	3.09995	0.745001
				0.441426	113.005	3.12011	0.836715	0.95803	245.256	5.2936	1.27219
				1.13358	290.196	2.40723	0.645543	0.364699	93.3629	4.85808	1.16753
				0.872353	223.322	2.88592	0.773913	1.19055	304.781	4.37908	1.05241
				0.473098	121.113	2.80774	0.752947	0.902339	230.999	4.21354	1.01263
				0.720235	184.38	3.08002	0.825964	0.440501	112.768	4.38635	1.05416
				1.68324	430.909	3.0111	0.807482	0.418783	107.208	3.16922	0.761649
				0.75765	193.958	1.80898	0.485111	0.497658	127.4	3.98681	0.958137
				1.13009	289.303	2.62057	0.702754	0.426861	109.276	4.89245	1.17579
				1.07883	276.18	3.18636	0.854481	0.478988	122.621	4.10765	0.987179
				0.435419	111.467	3.39378	0.910105	0.27351	70.0186	5.54603	1.33286
				0.46183	118.228	3.50651	0.940335	0.592128	151.585	4.13098	0.992785
				0.473098	121.113	3.69919	0.992006	1.73321	443.702	5.26244	1.26471
				1.24007	317.458	2.30603	0.618404	0.945789	242.122	4.53119	1.08897
				0.688459	176.246	3.49735	0.937879	0.746605	191.131	4.94586	1.18862
				0.505391	129.38	3.6178	0.97018	0.493849	126.425	4.13566	0.99391
				1.23156	315.279	2.79385	0.749222	1.15512	295.711	4.66472	1.12106
				0.515709	132.022	3.01548	0.808656	1.11626	285.763	4.26195	1.02426
				0.64297	164.6	2.74163	0.735219	0.772736	197.82	5.34127	1.28365
				0.299215	76.599	3.24283	0.869625	0.871121	223.007	4.13857	0.994609
				0.747152	191.271	3.76561	1.00982	1.29752	332.165	4.1435	0.995794
				0.513147	131.366	3.11148	0.834401	1.39258	356.5	3.20768	0.770892
				0.555053	142.094	3.22359	0.864465	0.385048	98.5723	5.11445	1.22914
				1.38169	353.713	3.46678	0.929681	0.671783	171.976	4.16128	1.00007
				0.513144	131.365	2.88249	0.772993	0.603094	154.392	5.10825	1.22765
				0.649085	166.166	3.25207	0.872102	1.17671	301.238	5.07557	1.2198
				0.667089	170.775	3.38697	0.908278	0.49763	127.393	4.58197	1.10117
								1.08169	276.913	4.22683	1.01582
								0.378946	97.0102	4.67476	1.12347
								0.565846	144.857	3.84715	0.924573
								1.75902	450.309	5.09744	1.22505
								0.288759	73.9223	4.04768	0.972766
								0.523745	134.079	3.74656	0.900399
								0.364811	93.3916	5.28695	1.2706
								0.745646	190.885	4.38693	1.0543
								1.43177	366.533	4.73018	1.13679
								0.629508	161.154	4.77059	1.1465
								0.816456	209.013	4.78435	1.14981
								0.990279	253.511	4.02928	0.968344
								1.3016	333.21	4.62558	1.11165
								0.700064	179.216	4.62643	1.11186
								0.781392	200.036	4.97912	1.19662
								0.639256	163.65	5.563	1.33694
