# Supplementary material for: MyosinA is a druggable target in the widespread protozoan parasite Toxoplasma gondii
Source: PLoS Biol. 2023 May 8;21(5):e3002110. doi: 10.1371/journal.pbio.3002110 (PMC10185354; doi:10.1371/journal.pbio.3002110)
Supplement: S23 Data — (XLSM) [file pbio.3002110.s039.xlsm]

## Sheet: diffgene (1)
Gene_ID	T130A_3	T130A_2	T130A_1	WT_3	WT_2	WT_1	T130A	WT	log2FoldChange	pvalue	padj	GeneName	gene_chr	gene_start	gene_end	gene_strand	gene_length	gene_biotype	gene_description	tf_family	T130A_3_count	T130A_2_count	T130A_1_count	WT_3_count	WT_2_count	WT_1_count	T130A_3_fpkm	T130A_2_fpkm	T130A_1_fpkm	WT_3_fpkm	WT_2_fpkm	WT_1_fpkm
TGGT1_309980	5949.87	5123.32	5852.68	31449.5	34880.7	39890.7	5641.96	35407	-2.64972	4.22448e-94	3.40113e-90	-	TGGT1_chrXI	906306	950570	-	13833	protein_coding	dynein+heavy+chain+family+protein && sp|Q9SMH3|DYH1A_CHLRE Dynein-1-alpha heavy chain, flagellar inner arm I1 complex OS=Chlamydomonas reinhardtii OX=3055 GN=DHC1 PE=1 SV=1 && PF18198:Dynein heavy chain AAA lid domain|PF18199:Dynein heavy chain C-terminal domain|PF08385:Dynein heavy chain, N-terminal region 1|PF12781:ATP-binding dynein motor region|PF17857:AAA+ lid domain|PF17852:Dynein heavy cha…	Dynein_heavy	7931	5816	6368	24572	35903	30791	16.4473	14.1625	16.1787	86.9363	96.4214	110.271
TGGT1_290970	1962.53	2681.46	1798.63	156.147	170.017	172.306	2147.54	166.157	3.69137	1.83766e-82	7.39749e-79	-	TGGT1_chrIX	3811046	3812950	-	1734	protein_coding	8-amino-7-oxononanoate+synthase && sp|B0K590|BIOF_THEPX 8-amino-7-oxononanoate synthase OS=Thermoanaerobacter sp. (strain X514) OX=399726 GN=bioF PE=3 SV=1 && PF00155:Aminotransferase class I and II	Aminotran_1_2	2616	3044	1957	122	175	133	43.2785	59.1326	39.6641	3.4434	3.74928	3.79975
TGGT1_262970	8721.87	9321.7	8542.82	2173.25	2662.96	2181.68	8862.13	2339.3	1.92074	2.15827e-56	5.79207e-53	-	TGGT1_chrVIIb	865074	868316	-	2535	protein_coding	hypothetical+protein && - && -	-	11626	10582	9295	1698	2741	1684	131.564	140.612	128.863	32.7821	40.1689	32.9091
TGGT1_208730	11215.5	12327.3	11296.4	2303.8	1424.26	1568.89	11613.1	1765.65	2.7181	2.89519e-48	5.8273e-45	-	TGGT1_chrIb	849268	853225	-	3051	protein_coding	putative+microneme+protein && - && PF10564:Sialic-acid binding micronemal adhesive repeat	-	14950	13994	12291	1800	1466	1211	140.567	154.501	141.58	28.874	17.8505	19.6632
TGGT1_221310	1439.64	1464.06	1296.82	127.989	226.366	173.601	1400.17	175.985	2.98486	9.58833e-48	1.54391e-44	-	TGGT1_chrII	209050	216549	-	3210	protein_coding	aminopeptidase+N+protein && sp|Q8H0S9|PSA_ARATH Puromycin-sensitive aminopeptidase OS=Arabidopsis thaliana OX=3702 GN=MPA1 PE=2 SV=1 && PF11940:Domain of unknown function (DUF3458) Ig-like fold|PF17900:Peptidase M1 N-terminal domain|PF17432:Domain of unknown function (DUF3458_C) ARM repeats|PF01433:Peptidase family M1 domain	-	1919	1662	1411	100	233	134	17.1496	17.4405	15.4482	1.52466	2.69656	2.06801
TGGT1_293780	1653.45	1989.96	1617.57	277.736	386.668	297.972	1753.66	320.792	2.4464	3.50579e-45	4.70419e-42	-	TGGT1_chrIa	543207	544127	+	921	protein_coding	hypothetical+protein && - && -	-	2204	2259	1760	217	398	230	68.6492	82.6206	67.1597	11.5313	16.054	12.3715
TGGT1_286150	555.901	560.253	429.209	67.8342	52.4625	60.89	515.121	60.3956	3.10062	2.12167e-44	2.44022e-41	-	TGGT1_chrV	1811884	1813939	-	1224	protein_coding	PAN/Apple+domain-containing+protein && - && PF14295:PAN domain|PF00024:PAN domain	PAN_1	741	636	467	53	54	47	17.3668	17.5028	13.4088	2.1192	1.63897	1.90226
TGGT1_216335	1938.53	1915.08	1510.04	9196.02	6900.76	10268.4	1787.88	8788.39	-2.29699	1.43849e-37	1.44766e-34	-	TGGT1_chrXI	6128240	6158168	-	22353	protein_coding	hypothetical+protein && - && PF16909:Vacuolar-sorting-associated 13 protein C-terminal|PF06650:SHR-binding domain of vacuolar-sorting associated protein 13	-	2584	2174	1643	7185	7103	7926	3.3162	3.27609	2.5832	15.7314	11.805	17.5659
TGGT1_264660	7916.15	8544.75	6715.69	1373.32	773.336	747.522	7725.53	964.727	3.00216	4.12546e-37	3.69046e-34	-	TGGT1_chrIX	1955976	1963333	+	7080	protein_coding	SAG-related+sequence+SRS44 && - && PF04092:SRS domain	-	10552	9700	7307	1073	796	577	42.7548	46.1498	36.2712	7.41726	4.17676	4.03734
TGGT1_237170	1111.05	1444.68	964.111	183.024	233.166	242.265	1173.28	219.485	2.41714	2.92314e-32	2.35342e-29	-	TGGT1_chrX	5652861	5658327	+	2148	protein_coding	hypothetical+protein && - && -	-	1481	1640	1049	143	240	187	19.779	25.7182	17.1632	3.25821	4.15084	4.31281
TGGT1_226310	704.441	1005.11	795.001	188.144	173.903	182.67	834.851	181.572	2.20176	6.26553e-32	4.5858e-29	-	TGGT1_chrX	1634185	1638075	-	3345	protein_coding	zinc+finger+(CCCH+type)+motif-containing+protein && - && -	-	939	1141	865	147	179	141	8.05291	11.49	9.08816	2.15079	1.988	2.08822
TGGT1_258210	5562.01	5913.49	6333.36	14389.8	18213.2	17843.4	5936.29	16815.5	-1.50229	2.92181e-31	1.96029e-28	-	TGGT1_chrVIIb	3470288	3483592	+	3780	protein_coding	DNA-directed+RNA+polymerase+II+RPB2 && sp|P38420|NRPB2_ARATH DNA-directed RNA polymerase II subunit 2 OS=Arabidopsis thaliana OX=3702 GN=NRPB2 PE=1 SV=2 && PF04561:RNA polymerase Rpb2, domain 2|PF04565:RNA polymerase Rpb2, domain 3|PF04563:RNA polymerase beta subunit|PF00562:RNA polymerase Rpb2, domain 6|PF04560:RNA polymerase Rpb2, domain 7|PF04567:RNA polymerase Rpb2, domain 5|PF04566:RNA polym…	RNA_pol_Rpb2_6	7414	6713	6891	11243	18747	13773	56.2658	59.8214	64.0688	145.569	184.246	180.505
TGGT1_288380	36198.8	32039.3	37491	105874	91113.7	120703	35243	105897	-1.58724	4.20167e-31	2.60213e-28	-	TGGT1_chrIX	2294323	2298742	+	2127	protein_coding	heat+shock+protein+HSP90 && sp|O44001|HSP90_EIMTE Heat shock protein 90 OS=Eimeria tenella OX=5802 GN=HSP90 PE=2 SV=1 && PF02518:Histidine kinase-, DNA gyrase B-, and HSP90-like ATPase|PF00183:Hsp90 protein	HATPase_c	48252	36371	40792	82721	93784	93169	650.776	575.996	674.006	1903.38	1638.02	2169.98
TGGT1_234370	957.26	820.12	840.955	294.375	270.085	243.56	872.778	269.34	1.6965	5.91259e-30	3.40016e-27	-	TGGT1_chrX	4223056	4223580	-	525	protein_coding	SAG-related+sequence+SRS42 && - && PF04092:SRS domain	-	1276	931	915	230	278	188	69.7228	59.7341	61.2516	21.441	19.6718	17.7399
TGGT1_316670	229.562	208.774	282.156	26.8777	23.3166	27.2062	240.164	25.8002	3.22533	5.58839e-29	2.99947e-26	-	TGGT1_chrXI	5429143	5431077	-	1935	protein_coding	Toxoplasma+gondii+family+D+protein && - && -	-	306	237	307	21	24	21	4.53653	4.12571	5.57588	0.531148	0.460776	0.537639
TGGT1_220420	435.868	606.06	310.648	39.6766	44.6902	45.3436	450.859	43.2368	3.38108	6.12502e-29	3.08203e-26	-	TGGT1_chrV	259068	269900	+	3123	protein_coding	3'5'-cyclic+nucleotide+phosphodiesterase+domain-containing+protein && sp|Q22000|PDE4_CAEEL Probable 3',5'-cyclic phosphodiesterase pde-4 OS=Caenorhabditis elegans OX=6239 GN=pde-4 PE=2 SV=2 && PF00233:3'5'-cyclic nucleotide phosphodiesterase	-	581	688	338	31	46	35	5.33688	7.42076	3.80365	0.485811	0.547199	0.555199
TGGT1_207665	587.41	800.74	465.053	88.3125	99.0958	91.9828	617.734	93.1303	2.72759	1.68058e-28	7.95901e-26	-	TGGT1_chrIb	208618	221655	+	2481	protein_coding	kinesin+motor+domain-containing+protein && sp|O15066|KIF3B_HUMAN Kinesin-like protein KIF3B OS=Homo sapiens OX=9606 GN=KIF3B PE=1 SV=1 && PF00225:Kinesin motor domain	Kinesin	783	909	506	69	102	71	9.05354	12.3415	7.1677	1.36113	1.52733	1.4177
TGGT1_301470	116.282	86.3284	77.2024	439.003	564.457	497.484	93.2708	500.315	-2.41925	2.054e-28	9.18708e-26	-	TGGT1_chrIV	2400164	2401363	+	1200	protein_coding	hypothetical+protein && - && -	-	155	98	84	343	581	384	3.70539	2.75091	2.46011	13.9891	17.9868	15.8527
TGGT1_286740	1808.74	1658.74	1557.83	619.467	557.657	672.381	1675.1	616.502	1.44426	2.97069e-28	1.25879e-25	-	TGGT1_chrV	1554594	1556873	+	2280	protein_coding	microneme-like+protein && - && -	-	2411	1883	1695	484	574	519	30.3351	27.8194	26.1271	10.3893	9.35268	11.2768
TGGT1_287960	296.331	399.929	321.677	53.7554	30.1173	31.0928	339.312	38.3218	3.15724	4.98011e-28	2.00474e-25	-	TGGT1_chrIX	2074140	2076202	-	1701	protein_coding	hypothetical+protein && - && -	-	395	454	350	42	31	24	6.66157	8.99049	7.23136	1.20843	0.677044	0.698971
TGGT1_301000	381.104	392.001	359.359	88.3125	59.2631	81.6185	377.488	76.398	2.31669	2.15553e-27	8.26388e-25	-	TGGT1_chrIV	2146056	2151378	-	1557	protein_coding	methyltransferase && sp|F1N9S8|CARME_CHICK Carnosine N-methyltransferase OS=Gallus gallus OX=9031 GN=CARNMT1 PE=1 SV=2 && PF07942:N2227-like protein	-	508	445	391	69	61	63	9.35963	9.62727	8.8256	2.16889	1.45546	2.00449
TGGT1_312480	304.583	296.864	262.856	967.597	795.681	835.618	288.101	866.299	-1.58631	1.8096e-26	6.6223e-24	-	TGGT1_chrXI	2681744	2685832	+	735	protein_coding	putative+uracil+phosphoribosyltransferase+FUR1 && sp|Q26998|UPP_TOXGO Uracil phosphoribosyltransferase OS=Toxoplasma gondii OX=5811 GN=uprt PE=1 SV=1 && PF14681:Uracil phosphoribosyltransferase	-	406	337	286	756	819	645	15.8461	15.4445	13.6752	50.3398	41.3958	43.4735
TGGT1_278530	3667.75	3469.87	4153.31	11777.6	9474.33	13222.2	3763.64	11491.4	-1.61026	5.80861e-26	2.03327e-23	-	TGGT1_chrXII	5951968	5953739	+	435	protein_coding	putative+multiprotein+bridging+factor+type+1+family+transcriptional+co-activator && sp|Q9LXT3|MBF1B_ARATH Multiprotein-bridging factor 1b OS=Arabidopsis thaliana OX=3702 GN=MBF1B PE=1 SV=1 && PF01381:Helix-turn-helix|PF08523:Multiprotein bridging factor 1	HTH_3	4889	3939	4519	9202	9752	10206	322.414	305.02	365.098	1035.31	832.844	1162.3
TGGT1_247270	562.653	590.204	522.035	174.065	124.355	151.577	558.298	149.999	1.90272	1.22283e-25	4.10207e-23	-	TGGT1_chrXII	3135812	3140715	+	3726	protein_coding	hypothetical+protein && - && -	-	750	670	568	136	128	117	5.77434	6.05709	5.35749	1.78638	1.27622	1.55559
TGGT1_278110	4179.39	3826.64	3872.07	1951.83	1680.74	1656.99	3959.36	1763.19	1.16758	6.54822e-25	2.10879e-22	-	TGGT1_chrXII	6197420	6216781	-	8388	protein_coding	1%2C3-beta-glucan+synthase+component+protein && sp|Q9SHJ3|CALS7_ARATH Callose synthase 7 OS=Arabidopsis thaliana OX=3702 GN=CALS7 PE=3 SV=3 && PF14288:1,3-beta-glucan synthase subunit FKS1, domain-1|PF02364:1,3-beta-glucan synthase component	-	5571	4344	4213	1525	1730	1279	19.0528	17.4447	17.6518	8.89792	7.66208	7.55379
TGGT1_253740	2081.82	2105.36	2510.92	762.815	917.122	776.024	2232.7	818.653	1.44573	7.5189e-25	2.32826e-22	-	TGGT1_chrIII	1120266	1125164	+	2964	protein_coding	hypothetical+protein && - && -	-	2775	2390	2732	596	944	599	26.8577	27.1614	32.3935	9.84114	11.8319	10.0115
TGGT1_230150	6318.97	9494.36	9676.04	2503.47	2081.01	2334.55	8496.45	2306.34	1.88142	9.24154e-25	2.75569e-22	-	TGGT1_chrVIII	636786	645137	-	4278	protein_coding	ChAPs+(Chs5p-Arf1p-binding+proteins)+protein && sp|P87317|YB2G_SCHPO Uncharacterized protein C31F10.16 OS=Schizosaccharomyces pombe (strain 972 / ATCC 24843) OX=284812 GN=SPBC31F10.16 PE=4 SV=2 && PF09295:ChAPs (Chs5p-Arf1p-binding proteins)	-	8423	10778	10528	1956	2142	1802	56.4819	84.8651	86.489	22.3772	18.6011	20.8673
TGGT1_259530	1029.28	1044.75	1076.24	2425.39	2092.67	2404.51	1050.09	2307.52	-1.13531	1.42872e-24	4.10808e-22	-	TGGT1_chrVIIb	2759031	2765765	+	2256	protein_coding	GalNac && sp|Q6WV16|GALT6_DROME N-acetylgalactosaminyltransferase 6 OS=Drosophila melanogaster OX=7227 GN=Pgant6 PE=1 SV=2 && PF00535:Glycosyl transferase family 2|PF00652:Ricin-type beta-trefoil lectin domain	Glycos_transf_2	1372	1186	1171	1895	2154	1856	17.4461	17.7083	18.2421	41.11	35.4704	40.756
TGGT1_214150	795.966	686.222	653.463	1953.11	1682.68	2058.6	711.884	1898.13	-1.41335	1.19613e-23	3.32071e-21	-	TGGT1_chrX	5961865	5964020	-	567	protein_coding	putative+mitochondrial+inner+membrane+translocase+subunit+TIM17 && - && PF02466:Tim17/Tim22/Tim23/Pmp24 family	-	1061	779	711	1526	1732	1589	53.6804	46.2792	44.0699	131.719	113.481	138.833
TGGT1_209985	457.624	613.989	363.035	67.8342	79.6652	91.9828	478.216	79.8274	2.58311	3.20424e-23	8.5991e-21	-	TGGT1_chrIb	1628949	1629743	-	795	protein_coding	cAMP-dependent+protein+kinase && sp|Q5Y808|ROP4_TOXGO Rhoptry protein 4 OS=Toxoplasma gondii OX=5811 GN=ROP4 PE=1 SV=1 && PF14531:Kinase-like	-	610	697	395	53	82	71	22.0113	29.5323	17.4617	3.26277	3.83183	4.42429
TGGT1_297840	625.67	686.222	651.625	1345.17	1334.88	1362.9	654.506	1347.65	-1.04233	4.6301e-23	1.20248e-20	-	TGGT1_chrII	2038694	2050603	-	1755	protein_coding	DNA+primase%2C+large+subunit && sp|Q84WJ2|PRI2_ARATH Probable DNA primase large subunit OS=Arabidopsis thaliana OX=3702 GN=At1g67320 PE=2 SV=2 && PF04104:Eukaryotic and archaeal DNA primase, large subunit	-	834	779	709	1051	1374	1052	13.6324	14.9518	14.1979	29.3091	29.085	29.6955
TGGT1_217400	959.511	1214.76	783.053	61.4348	150.587	55.7079	985.776	89.2431	3.45321	1.13767e-22	2.8623e-20	-	TGGT1_chrXII	1751068	1756262	+	2316	protein_coding	hypothetical+protein && - && -	-	1279	1379	852	48	155	43	15.8422	20.0566	12.9288	1.01433	2.48629	0.919777
TGGT1_288450	429.117	443.094	488.949	158.706	135.042	138.622	453.72	144.124	1.65661	1.79153e-22	4.37079e-20	-	TGGT1_chrIX	2358764	2364502	+	1914	protein_coding	aldehyde+dehydrogenase+(NAD)+family+protein && sp|Q8VZC3|AL121_ARATH Delta-1-pyrroline-5-carboxylate dehydrogenase 12A1, mitochondrial OS=Arabidopsis thaliana OX=3702 GN=ALDH12A1 PE=2 SV=1 && PF00171:Aldehyde dehydrogenase family	Aldedh	572	503	532	124	139	107	8.5731	8.85233	9.76845	3.17071	2.69794	2.76946
TGGT1_230705	2527.44	2941.33	2437.39	1100.71	1225.1	1146.55	2635.39	1157.45	1.18635	5.97614e-22	1.41511e-19	-	TGGT1_chrVIII	985569	986920	-	801	protein_coding	hypothetical+protein && - && -	-	3369	3339	2652	860	1261	885	120.657	140.416	116.358	52.5464	58.4846	54.7348
TGGT1_272370	30830.4	28418.8	30406.7	16486.3	16825.9	17667.2	29885.3	16993.1	0.814516	1.89251e-21	4.35332e-19	-	TGGT1_chrVIII	4025598	4035718	-	6498	protein_coding	hypothetical+protein && - && -	-	41096	32261	33084	12881	17319	13637	181.428	167.236	178.935	97.0168	99.0153	103.966
TGGT1_209755B	280.576	458.95	124.994	7.67934	1.94305	3.8866	288.173	4.503	6.04842	2.50821e-21	5.60933e-19	-	TGGT1_chrIb	1445995	1447804	+	1810	protein_coding	hypothetical+protein && - && -	-	374	521	136	6	2	3	5.92757	9.69596	2.64068	0.162237	0.0410498	0.0821098
TGGT1_265830	933.254	889.711	955.84	444.122	416.785	415.866	926.268	425.591	1.12258	3.38028e-21	7.3553e-19	-	TGGT1_chrIX	1250718	1256372	-	2289	protein_coding	phosphodiesterase/alkaline+phosphatase+D+family+protein && - && PF09423:PhoD-like phosphatase	-	1244	1010	1040	347	429	321	15.5904	14.863	15.9677	7.41927	6.96259	6.94723
TGGT1_203830	829.726	802.501	791.325	343.011	307.974	259.106	807.851	303.364	1.41259	5.19037e-21	1.09968e-18	-	TGGT1_chrVIIa	2092425	2099532	+	6108	protein_coding	FHA+domain-containing+protein && sp|Q5BN31|TRIM5_SAIBB Tripartite motif-containing protein 5 OS=Saimiri boliviensis boliviensis OX=39432 GN=TRIM5 PE=2 SV=1 && PF15227:zinc finger of C3HC4-type, RING|PF00498:FHA domain	FHA	1106	911	861	268	317	200	5.19445	5.02402	4.95405	2.1474	1.92806	1.62212
TGGT1_242270	1027.03	927.59	930.105	1967.19	1896.42	2147.99	961.575	2003.87	-1.05829	5.43248e-21	1.11136e-18	-	TGGT1_chrVI	1846980	1848654	+	927	protein_coding	hypothetical+protein && - && -	-	1369	1053	1012	1537	1952	1658	42.365	38.2631	38.3669	81.1468	78.2275	88.6048
TGGT1_323020	1495.91	1774.14	1922.71	675.782	719.902	611.491	1730.92	669.058	1.36979	5.52162e-21	1.11136e-18	-	AAQM03000400	2920	5885	+	1899	protein_coding	KRUF+family+protein && - && -	-	1994	2014	2092	528	741	472	30.122	35.7245	38.7162	13.6077	14.4961	12.3132
TGGT1_264840	1282.1	1595.31	1908	354.53	512.966	375.704	1595.14	414.4	1.94156	1.12408e-20	2.2073e-18	-	TGGT1_chrIX	1783827	1796471	+	5280	protein_coding	ATP-dependent+DNA+helicase%2C+RecQ+family+protein && sp|Q8L840|RQL4A_ARATH ATP-dependent DNA helicase Q-like 4A OS=Arabidopsis thaliana OX=3702 GN=RECQL4A PE=2 SV=1 && PF00271:Helicase conserved C-terminal domain|PF00270:DEAD/DEAH box helicase|PF16124:RecQ zinc-binding	DEAD	1709	1811	2076	277	528	290	9.28521	11.5536	13.8181	2.56757	3.715	2.72093
TGGT1_235540	2895.04	2817.12	2873.95	5001.81	5125.78	5630.38	2862.04	5252.66	-0.875846	1.30902e-20	2.50926e-18	-	TGGT1_chrX	4824505	4828067	-	696	protein_coding	putative+eukaryotic+initiation+factor-2+beta && sp|P20042|IF2B_HUMAN Eukaryotic translation initiation factor 2 subunit 2 OS=Homo sapiens OX=9606 GN=EIF2S2 PE=1 SV=2 && PF01873:Domain found in IF2B/IF5	-	3859	3198	3127	3908	5276	4346	159.056	154.775	157.897	274.804	281.614	309.338
TGGT1_237425	1120.8	1074.7	1144.25	248.299	408.041	301.859	1113.25	319.4	1.79677	2.33382e-20	4.36967e-18	-	TGGT1_chrX	5750145	5771380	+	13488	protein_coding	AP2+domain+transcription+factor+AP2X-6 && - && PF00188:Cysteine-rich secretory protein family	SCP	1494	1220	1245	194	420	233	3.17751	3.0468	3.24398	0.703933	1.15681	0.855778
TGGT1_243910	1344.37	1092.32	1110.24	2828.56	2945.67	3659.88	1182.31	3144.7	-1.41063	3.14612e-20	5.75668e-18	-	TGGT1_chrVI	2792926	2794050	+	1125	protein_coding	Cof+family+hydrolase+subfamily+protein && sp|Q8L5Z4|YBEY_ARATH Endoribonuclease YBEY, chloroplastic OS=Arabidopsis thaliana OX=3702 GN=YBEY PE=1 SV=1 && PF08282:haloacid dehalogenase-like hydrolase	Hydrolase_3	1792	1240	1208	2210	3032	2825	45.695	37.1279	37.7373	96.1428	100.123	124.399
TGGT1_280580	256.57	280.127	227.012	26.8777	52.4625	28.5017	254.569	35.9473	2.80037	5.2024e-20	9.30768e-18	-	TGGT1_chrVIIa	270183	270725	-	543	protein_coding	SAG-related+sequence+SRS35B && - && -	-	342	318	247	21	54	22	18.068	19.7269	15.9865	1.89277	3.69448	2.00713
TGGT1_235460	408.861	376.145	363.954	133.109	131.156	116.598	382.987	126.954	1.59197	5.98733e-20	1.04791e-17	-	TGGT1_chrX	4770955	4771521	-	567	protein_coding	hypothetical+protein && - && -	-	545	427	396	104	135	90	27.5738	25.3674	24.5453	8.97692	8.84525	7.86343
TGGT1_214960	10516.4	10805.1	13000.3	5608.48	5206.41	5113.47	11440.6	5309.45	1.10751	6.29998e-20	1.07917e-17	-	TGGT1_chrX	6507474	6521102	+	11454	protein_coding	AP2+domain+transcription+factor+AP2X-8 && - && -	-	14018	12266	14145	4382	5359	3947	35.1085	36.0726	43.4012	18.7237	17.3814	17.0711
TGGT1_233470	1094.55	1947.67	2653.37	263.658	255.512	354.976	1898.53	291.382	2.70466	7.60306e-20	1.27525e-17	-	TGGT1_chrVIII	2663552	2665646	+	1707	protein_coding	hypothetical+protein && - && -	-	1459	2211	2887	206	263	274	24.5191	43.6302	59.4387	5.90624	5.72376	7.95188
TGGT1_318290	907.747	848.308	867.608	1593.46	1735.15	1707.51	874.554	1678.71	-0.940744	9.70058e-20	1.59386e-17	-	TGGT1_chrIV	1375872	1384544	-	2088	protein_coding	hypothetical+protein && sp|P72780|HHOA_SYNY3 Putative serine protease HhoA OS=Synechocystis sp. (strain PCC 6803 / Kazusa) OX=1111708 GN=hhoA PE=1 SV=1 && PF13365:Trypsin-like peptidase domain|PF13180:PDZ domain	-	1210	963	944	1245	1786	1318	16.6241	15.5356	15.889	29.1821	31.7768	31.2707
TGGT1_305630	242.316	293.34	226.093	60.1549	46.6333	57.0034	253.916	54.5972	2.22538	1.02672e-19	1.65323e-17	-	TGGT1_chrIX	5298891	5306400	+	6498	protein_coding	hypothetical+protein && - && -	-	323	333	246	47	48	44	1.42596	1.72622	1.33049	0.353994	0.274423	0.335448
TGGT1_321480	696.939	686.222	507.33	148.467	113.669	182.67	630.164	148.269	2.09399	1.09855e-19	1.7342e-17	-	TGGT1_chrIb	1780181	1781335	-	1155	protein_coding	SAG-related+sequence+SRS12B && - && PF04092:SRS domain	-	929	779	552	116	117	141	23.0737	22.7189	16.7963	4.91534	3.76325	6.04769
TGGT1_277990	1473.4	1414.73	1490.74	2563.62	2556.09	2727.1	1459.62	2615.6	-0.841293	1.34325e-19	2.07971e-17	-	TGGT1_chrXII	6282649	6284331	-	1521	protein_coding	OTU+family+cysteine+protease && sp|Q29FC9|OTU1_DROPS Ubiquitin thioesterase OTU1 OS=Drosophila pseudoobscura pseudoobscura OX=46245 GN=GA18292 PE=3 SV=1 && -	-	1964	1606	1622	2003	2631	2105	37.0421	35.5671	37.4781	64.4509	64.2615	68.5607
TGGT1_253330	516.14	791.05	356.602	87.0326	44.6902	46.6392	554.597	59.454	3.22762	2.12668e-19	3.22498e-17	-	TGGT1_chrIII	839240	840807	-	1134	protein_coding	Rhoptry+kinase+family+protein && - && -	-	688	898	388	68	46	36	17.4044	26.6744	12.0247	2.93476	1.50697	1.57269
TGGT1_313580	673.683	569.063	394.284	1912.16	1814.81	2269.77	545.676	1998.91	-1.87171	2.16307e-19	3.22498e-17	-	TGGT1_chrXI	3449132	3451848	-	1296	protein_coding	cytochrome+b5+family+heme/steroid+binding+domain-containing+protein && sp|Q10352|YDAA_SCHPO Uncharacterized protein C1F12.10c OS=Schizosaccharomyces pombe (strain 972 / ATCC 24843) OX=284812 GN=SPAC1F12.10c PE=3 SV=1 && PF00173:Cytochrome b5-like Heme/Steroid binding domain	-	898	646	429	1494	1868	1752	19.8772	16.7903	11.6334	56.4187	53.5465	66.9702
TGGT1_252220	1897.27	1696.62	1807.82	4685.68	3761.75	5262.45	1800.57	4569.96	-1.34324	2.31802e-19	3.39316e-17	-	TGGT1_chrIII	391134	397188	+	1698	protein_coding	tetratricopeptide+repeat+domain+containing+protein && sp|Q8ILC1|STI1L_PLAF7 STI1-like protein OS=Plasmodium falciparum (isolate 3D7) OX=36329 GN=PF14_0324 PE=4 SV=1 && PF13424:Tetratricopeptide repeat|PF13414:TPR repeat|PF17830:STI1 domain|PF00515:Tetratricopeptide repeat	TPR_1	2529	1926	1967	3661	3872	4062	42.7262	38.2077	40.712	105.521	84.7143	118.51
TGGT1_232380	1503.41	1314.31	1429.16	3249.64	2851.43	3666.36	1415.63	3255.81	-1.20091	3.19798e-19	4.59767e-17	-	TGGT1_chrVIII	2054619	2063384	-	3693	protein_coding	WD+domain%2C+G-beta+repeat-containing+protein && sp|Q8BHB4|WDR3_MOUSE WD repeat-containing protein 3 OS=Mus musculus OX=10090 GN=Wdr3 PE=1 SV=1 && -	-	2004	1492	1555	2539	2935	2830	15.5669	13.6088	14.7981	33.6481	29.5249	37.9629
TGGT1_309410	1421.64	1097.6	999.036	6128.12	3566.48	7248.5	1172.76	5647.7	-2.26724	3.61351e-19	5.10392e-17	-	TGGT1_chrXI	645284	648466	+	3183	protein_coding	AP2+domain+transcription+factor+AP2XI-1 && - && -	-	1895	1246	1087	4788	3671	5595	17.0788	13.186	12.0019	73.6198	42.8457	87.0795
TGGT1_205615	2310.63	2473.57	2239.79	4066.21	4250.43	4444.97	2341.33	4253.87	-0.861435	4.66417e-19	6.36638e-17	-	TGGT1_chrVIIa	1173679	1187718	-	10119	protein_coding	hypothetical+protein && - && -	-	3080	2808	2437	3177	4375	3431	8.73166	9.34741	8.46397	15.3659	16.062	16.7972
TGGT1_261650	3272.39	4095.31	3386.8	1319.57	1646.74	1406.95	3584.83	1457.75	1.29721	4.66546e-19	6.36638e-17	-	TGGT1_chrVIIb	1586531	1593870	-	3408	protein_coding	hypothetical+protein && - && -	-	4362	4649	3685	1031	1695	1086	36.7172	45.9507	38.0009	14.806	18.4769	15.7864
TGGT1_236200	6049.64	5520.61	5815	13198.2	10847.1	13937.3	5795.08	12660.9	-1.12729	5.16201e-19	6.92655e-17	-	TGGT1_chrX	5204326	5215148	-	5073	protein_coding	DNA+mismatch+repair+protein%2C+C-terminal+domain-containing+protein && sp|F1NQJ3|PMS2_CHICK Mismatch repair endonuclease PMS2 OS=Gallus gallus OX=9031 GN=PMS2 PE=2 SV=3 && PF13589:Histidine kinase-, DNA gyrase B-, and HSP90-like ATPase|PF01119:DNA mismatch repair protein, C-terminal domain|PF08676:MutL C terminal dimerisation domain	-	8064	6267	6327	10312	11165	10758	45.6005	41.6128	43.8318	99.4845	81.7623	105.056
TGGT1_216070	1662.45	1726.57	1766.47	942	854.944	818.776	1718.49	871.907	0.97903	6.83411e-19	9.01991e-17	-	TGGT1_chrXI	6328343	6340589	-	6945	protein_coding	hypothetical+protein && - && -	-	2216	1960	1922	736	880	632	9.15337	9.50639	9.72606	5.1866	4.70728	4.50814
TGGT1_280400	1052.54	975.158	1028.45	2219.33	2006.2	1896.66	1018.71	2040.73	-1.00203	7.57909e-19	9.84182e-17	-	TGGT1_chrVIIa	425141	443031	+	3474	protein_coding	hypothetical+protein && sp|Q6ZPD9|D19L3_HUMAN Probable C-mannosyltransferase DPY19L3 OS=Homo sapiens OX=9606 GN=DPY19L3 PE=1 SV=1 && PF10034:Q-cell neuroblast polarisation	-	1403	1107	1119	1734	2065	1464	11.5854	10.7337	11.3203	24.4285	22.0826	20.8768
TGGT1_233490	3897.31	6168.95	7725.76	1451.4	785.965	991.082	5930.67	1076.15	2.46289	1.0156e-18	1.29788e-16	-	TGGT1_chrVIII	2670893	2676275	+	3540	protein_coding	hypothetical+protein && - && -	-	5195	7003	8406	1134	809	765	42.0984	66.6366	83.453	15.6779	8.48994	10.7056
TGGT1_246995	834.227	806.025	650.706	264.937	301.173	250.038	763.653	272.049	1.48686	1.15307e-18	1.45053e-16	-	TGGT1_chrXII	3014399	3019757	-	4170	protein_coding	hypothetical+protein && - && -	-	1112	915	708	207	310	193	7.64984	7.39123	5.96696	2.42947	2.76175	2.29284
TGGT1_295945	318.837	345.313	274.804	57.5951	89.3805	71.2543	312.985	72.7433	2.09546	1.30754e-18	1.61954e-16	-	TGGT1_chrIa	1452791	1453594	+	417	protein_coding	hypothetical+protein && - && -	-	425	392	299	45	92	55	29.2372	31.6652	25.1995	5.28146	8.19617	6.534
TGGT1_316470	1742.72	1707.19	2125.82	776.894	837.456	842.096	1858.58	818.815	1.18202	1.91084e-18	2.33094e-16	-	TGGT1_chrXI	5266701	5278977	+	10242	protein_coding	hypothetical+protein && - && -	-	2323	1938	2313	607	862	650	6.50651	6.37383	7.93683	2.90056	3.12667	3.14399
TGGT1_293510	2048.81	2165.26	1919.95	1029.03	1103.65	980.718	2044.67	1037.8	0.977385	1.96686e-18	2.36346e-16	-	TGGT1_chrIa	371571	373049	-	1179	protein_coding	poly(ADP-ribose)+polymerase+and+DNA-Ligase+Zn-finger+region+domain-containing+protein && - && PF08063:PADR1 (NUC008) domain|PF00645:Poly(ADP-ribose) polymerase and DNA-Ligase Zn-finger region	-	2731	2458	2089	804	1136	757	66.4495	70.2263	62.2703	33.3749	35.7951	31.8079
TGGT1_220230A	1511.66	2361.7	2965.86	504.277	598.461	535.055	2279.74	545.931	2.06113	2.53961e-18	3.00682e-16	-	TGGT1_chrV	129639	135841	-	2739	protein_coding	leucine+rich+repeat-containing+protein && - && -	-	2015	2681	3227	394	616	413	21.1041	32.9713	41.406	7.04014	8.35503	7.46983
TGGT1_294250	740.451	767.265	696.66	252.138	326.433	294.086	734.792	290.886	1.33356	2.69675e-18	3.1466e-16	-	TGGT1_chrIa	730641	738624	+	1557	protein_coding	WD+domain%2C+G-beta+repeat-containing+protein && sp|P87314|HIR1_SCHPO Protein hir1 OS=Schizosaccharomyces pombe (strain 972 / ATCC 24843) OX=284812 GN=hip1 PE=1 SV=1 && PF00400:WD domain, G-beta repeat	WD40	987	871	758	197	336	227	18.185	18.8435	17.1095	6.19234	8.01696	7.22254
TGGT1_408560	156.042	330.338	329.948	33.2772	27.2028	28.5017	272.11	29.6605	3.19976	3.94367e-18	4.53578e-16	-	AAQM03000042	2236	3000	+	765	protein_coding	hypothetical+protein && - && -	-	208	375	359	26	28	22	7.79984	16.5121	16.4926	1.66337	1.35974	1.42467
TGGT1_307830	6091.66	5009.69	5215.76	13263.5	10944.3	14292.3	5439.03	12833.4	-1.23825	4.12082e-18	4.64268e-16	-	TGGT1_chrXII	381213	382937	-	660	protein_coding	hypothetical+protein && - && -	-	8120	5687	5675	10363	11265	11032	352.936	290.249	302.188	768.456	634.084	828.062
TGGT1_268800	129.785	170.895	170.948	24.3179	11.6583	10.3643	157.209	15.4468	3.36262	4.15194e-18	4.64268e-16	-	TGGT1_chrVIII	6284487	6286370	-	1884	protein_coding	hypothetical+protein && - && -	-	173	194	186	19	12	8	2.6342	3.46859	3.46967	0.493571	0.236624	0.210359
TGGT1_321680	10728.7	10450.1	11619	20900.6	18801	22035.7	10932.6	20579.1	-0.912491	6.30292e-18	6.95134e-16	-	TGGT1_chrIb	1645852	1649258	-	1119	protein_coding	hypothetical+protein && - && PF04774:Hyaluronan / mRNA binding family	-	14301	11863	12642	16330	19352	17009	366.623	357.105	397.047	714.222	642.473	753.011
TGGT1_244670	1579.18	1635.83	1355.64	702.66	750.019	711.247	1523.55	721.309	1.07831	1.23152e-17	1.33986e-15	-	TGGT1_chrVI	3356511	3357989	-	1479	protein_coding	hypothetical+protein && - && -	-	2105	1857	1475	549	772	549	40.8289	42.2937	35.0493	18.1669	19.3914	18.3889
TGGT1_233610	500.386	411.381	376.821	69.1141	118.526	63.4811	429.529	83.7072	2.34735	1.53964e-17	1.65276e-15	-	TGGT1_chrVIII	2716096	2717291	-	918	protein_coding	hypothetical+protein && - && -	-	667	467	410	54	122	49	20.8433	17.1359	15.6963	2.87891	4.93715	2.64427
TGGT1_262110	222.06	266.032	283.995	65.2744	68.9784	49.2302	257.362	61.161	2.06517	1.87691e-17	1.98829e-15	-	TGGT1_chrVIIb	1347720	1351434	+	1869	protein_coding	hypothetical+protein && - && -	-	296	302	309	51	71	38	4.54324	5.44289	5.81039	1.33548	1.41126	1.00723
TGGT1_232440	7054.92	6738.02	6059.47	16939.4	13853	20552.3	6617.47	17114.9	-1.37076	2.28301e-17	2.38708e-15	-	TGGT1_chrVIII	2091405	2096025	+	1407	protein_coding	Brf1p+family+coiled+coil+protein && - && -	-	9404	7649	6593	13235	14259	15864	191.735	183.123	164.682	460.37	376.491	558.562
TGGT1_306450	679.685	717.935	464.134	158.706	158.359	193.034	620.584	170.033	1.87009	2.82929e-17	2.92033e-15	-	TGGT1_chrIX	5871477	5873531	-	798	protein_coding	putative+short+chain+dehydrogenase+family+protein && sp|H9BFQ2|TPRL3_ERYCB Tropinone reductase-like 3 OS=Erythroxylum coca OX=289672 PE=2 SV=1 && PF13561:Enoyl-(Acyl carrier protein) reductase	-	906	815	505	124	163	149	32.5693	34.4022	22.2405	7.60494	7.58829	9.24988
TGGT1_270260	672.933	665.962	666.33	264.937	256.483	321.292	668.408	280.904	1.25363	3.14882e-17	3.209e-15	-	TGGT1_chrVIII	5304064	5305787	-	1281	protein_coding	hypothetical+protein && - && -	-	897	756	725	207	264	248	20.0875	19.8795	19.8905	7.90858	7.65621	9.59081
TGGT1_233153	493.634	501.233	386.931	159.986	125.327	151.577	460.599	145.63	1.66654	4.79623e-17	4.8268e-15	-	TGGT1_chrVIII	2454631	2458219	+	1812	protein_coding	hypothetical+protein && - && -	-	658	569	421	125	129	117	10.4172	10.5776	8.16545	3.37621	2.64479	3.19875
TGGT1_244406	202.555	168.252	180.139	43.5163	39.8326	42.7526	183.649	42.0338	2.13176	5.73463e-17	5.69994e-15	-	TGGT1_chrVI	3158154	3161310	+	645	protein_coding	cysteine+dioxygenase+type+i+protein && - && PF05995:Cysteine dioxygenase type I	-	270	191	196	34	41	33	12.0085	9.97483	10.6795	2.57986	2.36147	2.53458
TGGT1_255390	735.2	660.676	553.284	1981.27	1477.69	1729.54	649.72	1729.5	-1.41103	6.2695e-17	6.10607e-15	-	TGGT1_chrVIIb	4760962	4776958	+	8106	protein_coding	HEAT+repeat-containing+protein && - && -	-	980	750	602	1548	1521	1335	3.46819	3.11664	2.61003	9.34634	6.97079	8.15882
TGGT1_264150	404.36	304.792	331.787	102.391	111.726	101.052	346.98	105.056	1.72222	6.35037e-17	6.10607e-15	-	TGGT1_chrVIIb	107634	109159	-	966	protein_coding	hypothetical+protein && - && -	-	539	346	361	80	115	78	16.0065	12.0651	13.1337	4.05313	4.42262	4.00009
TGGT1_255290	547.649	732.029	608.429	226.541	236.081	193.034	629.369	218.552	1.5231	6.37075e-17	6.10607e-15	-	TGGT1_chrVIIb	4836249	4844811	-	4023	protein_coding	hypothetical+protein && - && -	-	730	831	662	177	243	149	5.20543	6.95797	5.78314	2.15328	2.24396	1.8348
TGGT1_356400	558.152	828.048	424.613	124.149	135.042	133.44	603.604	130.877	2.20476	1.02996e-16	9.75552e-15	-	AAQM03000497	1	917	-	917	protein_coding	cAMP-dependent+protein+kinase && - && -	-	744	940	462	97	139	103	23.2749	34.5295	17.7063	5.17702	5.63125	5.56443
TGGT1_251780	11331.8	11392.7	11100.6	18607.1	18383.2	20884	11275	19291.4	-0.774755	1.16603e-16	1.09159e-14	-	TGGT1_chrXII	5504595	5509577	-	2187	protein_coding	heat+shock+protein && sp|Q6NCY4|DNAK_RHOPA Chaperone protein DnaK OS=Rhodopseudomonas palustris (strain ATCC BAA-98 / CGA009) OX=258594 GN=dnaK PE=3 SV=1 && PF00012:Hsp70 protein	HSP70	15105	12933	12078	14538	18922	16120	198.132	199.197	194.09	325.337	321.423	365.148
TGGT1_268860	93.7755	170.014	107.532	7.67934	4.85764	9.06873	123.774	7.2019	4.1313	1.26747e-16	1.17292e-14	-	TGGT1_chrVIII	6245507	6247335	-	1335	protein_coding	enolase+1 && sp|Q9UAE6|ENO1_TOXGO Enolase 1 OS=Toxoplasma gondii OX=5811 GN=ENO1 PE=1 SV=1 && PF00113:Enolase, C-terminal TIM barrel domain|PF03952:Enolase, N-terminal domain	-	125	193	117	6	5	7	2.68604	4.86976	3.08007	0.219962	0.139139	0.259758
TGGT1_309860	263.322	279.246	289.509	83.1929	79.6652	99.756	277.359	87.538	1.66808	1.58104e-16	1.44647e-14	-	TGGT1_chrXI	811294	813291	-	1479	protein_coding	hypothetical+protein && - && PF12697:Alpha/beta hydrolase family	-	351	317	315	65	82	77	6.80805	7.21976	7.48511	2.15091	2.0597	2.57914
TGGT1_311060	171.046	160.324	135.104	554.193	426.5	434.003	155.492	471.565	-1.59752	1.71607e-16	1.55236e-14	-	TGGT1_chrXI	1717516	1726360	+	4146	protein_coding	metal-dependent+phosphohydrolase+HD+domain-containing+protein && sp|B0G107|SAMH1_DICDI Deoxynucleoside triphosphate triphosphohydrolase SAMHD1 homolog OS=Dictyostelium discoideum OX=44689 GN=DDB_G0272484 PE=3 SV=1 && PF01966:HD domain	HD	228	182	147	433	439	335	1.57757	1.47868	1.24607	5.11135	3.93364	4.00284
TGGT1_297330	3397.67	3291.05	3900.56	1694.58	1863.39	1536.5	3529.76	1698.16	1.05476	1.90865e-16	1.7074e-14	-	TGGT1_chrII	1658839	1669689	-	9474	protein_coding	hypothetical+protein && - && -	-	4529	3736	4244	1324	1918	1186	13.7136	13.2833	15.7434	6.83962	7.52098	6.2016
TGGT1_228490	978.266	837.738	634.163	2440.75	2087.81	2807.42	816.722	2445.33	-1.58101	2.06391e-16	1.82599e-14	-	TGGT1_chrX	200935	204627	-	1185	protein_coding	hypothetical+protein && - && PF13862:p21-C-terminal region-binding protein	-	1304	951	690	1907	2149	2167	31.5677	27.033	20.4638	78.7607	67.3717	90.5927
TGGT1_285895	6068.4	6635.83	7161.44	3770.56	3423.66	3370.97	6621.89	3521.73	0.910963	2.1811e-16	1.9087e-14	-	TGGT1_chrV	1998820	2010992	+	10353	protein_coding	AP2+domain+transcription+factor+AP2V-2 && - && PF00847:AP2 domain	AP2	8089	7533	7792	2946	3524	2602	22.4136	24.5094	26.4508	13.9266	12.6453	12.4507
TGGT1_299980	7188.45	6320.47	6413.32	14595.9	11805	14507.4	6640.75	13636.1	-1.03781	2.46662e-16	2.13535e-14	-	TGGT1_chrXII	261319	262992	-	1002	protein_coding	hypothetical+protein && - && -	-	9582	7175	6978	11404	12151	11198	274.329	241.205	244.748	557.015	450.509	553.637
TGGT1_273760	23300.6	21968.8	26729.5	47851.3	46897.6	57534.6	23999.6	50761.1	-1.08071	2.67687e-16	2.29271e-14	-	TGGT1_chrVIII	3285695	3287698	-	2004	protein_coding	heat+shock+protein+HSP70 && sp|P11144|HSP70_PLAFA Heat shock 70 kDa protein OS=Plasmodium falciparum OX=5833 PE=2 SV=2 && PF00012:Hsp70 protein	HSP70	31059	24939	29083	37387	48272	44410	444.604	419.192	510.032	913.062	894.863	1097.83
TGGT1_214850	345.094	443.094	329.029	84.4728	120.469	97.1649	372.406	100.702	1.87963	2.81622e-16	2.38667e-14	-	TGGT1_chrX	6435529	6442196	-	1899	protein_coding	putative+1-deoxy-D-xylulose+5-phosphate+reductoisomerase && sp|Q2JM39|DXR_SYNJB 1-deoxy-D-xylulose 5-phosphate reductoisomerase OS=Synechococcus sp. (strain JA-2-3B'a(2-13)) OX=321332 GN=dxr PE=3 SV=1 && PF08436:1-deoxy-D-xylulose 5-phosphate reductoisomerase C-terminal domain|PF02670:1-deoxy-D-xylulose 5-phosphate reductoisomerase|PF13288:DXP reductoisomerase C-terminal domain	-	460	503	358	66	124	75	6.94891	8.92226	6.62543	1.70097	2.42581	1.95654
TGGT1_272730	276.075	283.65	324.434	63.9945	34.0034	72.5498	294.72	56.8493	2.38977	2.90487e-16	2.43616e-14	-	TGGT1_chrVIII	3757273	3761137	-	3090	protein_coding	hypothetical+protein && - && -	-	368	322	353	50	35	56	3.41643	3.51018	4.01488	0.791934	0.420793	0.897805
TGGT1_216600	1584.43	1483.44	1382.29	2727.45	2586.2	2868.31	1483.39	2727.32	-0.877791	4.14209e-16	3.43793e-14	-	TGGT1_chrXI	5970848	5978564	-	1851	protein_coding	exonuclease+III+APE && sp|Q5XF07|APE1L_ARATH DNA-(apurinic or apyrimidinic site) endonuclease OS=Arabidopsis thaliana OX=3702 GN=APE1L PE=1 SV=1 && PF03372:Endonuclease/Exonuclease/phosphatase family	Exo_endo_phos	2112	1684	1504	2131	2662	2214	32.7319	30.6456	28.556	56.3449	53.427	59.2548
TGGT1_274160	964.012	1019.2	926.429	1791.85	1964.43	1716.58	969.881	1824.28	-0.91213	4.3537e-16	3.5767e-14	-	TGGT1_chrVIII	2959042	2970388	+	1571	protein_coding	hypothetical+protein && - && -	-	1285	1157	1008	1400	2022	1325	23.4645	24.8078	22.5497	43.6143	47.815	41.7823
TGGT1_280570	348.845	414.024	203.116	38.3967	21.3736	53.1168	321.995	37.629	3.11281	5.86311e-16	4.76807e-14	-	TGGT1_chrVIIa	273165	273683	-	519	protein_coding	SAG-related+sequence+SRS35A && - && -	-	465	470	221	30	22	41	25.7021	30.5044	14.9651	2.82899	1.57476	3.91353
TGGT1_200340	1543.17	1266.74	1465.01	679.622	668.411	559.67	1424.97	635.901	1.16343	6.45725e-16	5.19873e-14	-	TGGT1_chrVIII	6788550	6789329	-	780	protein_coding	hypothetical+protein && - && PF13879:KIAA1430 homologue	-	2057	1438	1594	531	688	432	75.6525	62.1006	71.8207	33.3179	32.7682	27.4373
TGGT1_278600	2237.86	1738.9	2010.94	720.579	944.324	788.979	1995.9	817.961	1.28563	6.81948e-16	5.43601e-14	-	TGGT1_chrXII	5917137	5922555	+	3936	protein_coding	hypothetical+protein && - && -	-	2983	1974	2188	563	972	609	21.7411	16.8937	19.5366	7.00052	9.17425	7.66505
TGGT1_209755A	173.297	322.41	90.0695	5.11956	0.971527	0	195.259	2.03036	6.6379	7.67965e-16	6.06166e-14	-	TGGT1_chrIb	1444711	1445894	+	1184	protein_coding	hypothetical+protein && - && -	-	231	366	98	4	1	0	5.59685	10.4126	2.90891	0.165343	0.0313767	0
TGGT1_224180	417.113	394.644	204.954	42.2364	26.2312	58.2989	338.904	42.2555	3.01707	8.02156e-16	6.27006e-14	-	TGGT1_chrX	3177954	3183484	-	3885	protein_coding	hypothetical+protein && - && -	-	556	448	223	33	27	45	4.10551	3.88435	2.0173	0.415719	0.258186	0.573818
TGGT1_288630	4425.45	4470.58	4526.45	8072.27	7385.55	8954.72	4474.16	8137.51	-0.86278	9.4405e-16	7.30822e-14	-	TGGT1_chrIX	2455396	2456752	+	846	protein_coding	putative+nucleosome+assembly+protein+(NAP) && sp|P13825|ASP_PLAFS Aspartic acid-rich protein OS=Plasmodium falciparum (isolate fcm17 / Senegal) OX=5845 PE=3 SV=1 && PF00956:Nucleosome assembly protein (NAP)	-	5899	5075	4925	6307	7602	6912	200.028	202.068	204.594	364.863	333.823	404.749
TGGT1_239050	3277.64	3170.37	3200.22	7992.92	5883.57	8247.36	3216.08	7374.61	-1.19698	1.54534e-15	1.18491e-13	-	TGGT1_chrVI	424712	436570	+	3555	protein_coding	hypothetical+protein && - && -	-	4369	3599	3482	6245	6056	6366	35.2554	34.1015	34.4227	85.9746	63.2857	88.7114
TGGT1_221160	1185.32	1028.89	1107.49	2128.46	2052.84	2453.74	1107.23	2211.68	-0.997362	1.60786e-15	1.22121e-13	-	TGGT1_chrII	81448	83690	-	1242	protein_coding	acetyltransferase%2C+GNAT+family+protein && - && PF13673:Acetyltransferase (GNAT) domain	-	1580	1168	1205	1663	2113	1894	36.4938	31.6777	34.0974	65.5312	63.2029	75.5459
TGGT1_205658	210.807	266.032	288.59	75.5136	49.5479	57.0034	255.143	60.6883	2.0785	2.59039e-15	1.94908e-13	-	TGGT1_chrVIIa	1140533	1145706	+	3900	protein_coding	F5/8+type+C+domain-containing+protein && - && PF00754:F5/8 type C domain|PF03815:LCCL domain	LCCL	281	302	314	59	51	44	2.06693	2.6084	2.82957	0.740397	0.485808	0.558908
TGGT1_205500	6547.03	6387.42	6611.84	14075	13532.4	19817.8	6515.43	15808.4	-1.27868	4.3533e-15	3.24523e-13	-	TGGT1_chrVIIa	1278562	1285671	+	3030	protein_coding	hypothetical+protein && - && PF04615:Utp14 protein	Utp14	8727	7251	7194	10997	13929	15297	82.624	80.6097	83.4418	177.627	170.78	250.101
TGGT1_224290	3273.89	2579.28	2700.25	6375.14	5421.12	6604.62	2851.14	6133.63	-1.10475	5.08064e-15	3.75268e-13	-	TGGT1_chrX	3012590	3019617	+	1116	protein_coding	DHHC+zinc+finger+domain-containing+protein && sp|Q2THW0|DHC5A_DANRE Palmitoyltransferase ZDHHC5-A OS=Danio rerio OX=7955 GN=zdhhc5a PE=2 SV=1 && PF01529:DHHC palmitoyltransferase	-	4364	2928	2938	4981	5580	5098	112.177	88.3769	92.5217	218.439	185.75	226.302
TGGT1_221922	831.976	1072.06	1232.48	341.731	376.952	247.447	1045.51	322.043	1.69601	5.62525e-15	4.11717e-13	-	TGGT1_chrII	679360	682896	+	1452	protein_coding	NifU+family+domain-containing+protein && - && PF01106:NifU-like domain	-	1109	1217	1341	267	388	191	21.9103	28.2329	32.4577	8.99957	9.92714	6.51657
TGGT1_290020	1353.37	1290.52	1337.26	2265.41	2146.1	2385.07	1327.05	2265.53	-0.770985	5.95602e-15	4.32e-13	-	TGGT1_chrIX	3394022	3399756	-	2739	protein_coding	cyclin+dependent+kinase+binding+protein && sp|Q8K3M5|CABL2_MOUSE CDK5 and ABL1 enzyme substrate 2 OS=Mus musculus OX=10090 GN=Cables2 PE=1 SV=2 && PF00134:Cyclin, N-terminal domain	-	1804	1465	1455	1770	2209	1841	18.8942	18.0168	18.6693	31.627	29.9615	33.2977
TGGT1_289370	3455.44	3082.28	2952.99	7152.03	5698.98	7463.56	3163.57	6771.52	-1.09752	6.80646e-15	4.89275e-13	-	TGGT1_chrIX	3048249	3048560	+	312	protein_coding	hypothetical+protein && - && -	-	4606	3499	3213	5588	5866	5761	423.5	377.764	361.92	876.555	698.468	914.736
TGGT1_217420	1288.85	1456.13	1211.34	559.312	680.069	617.969	1318.77	619.117	1.08931	7.80203e-15	5.55877e-13	-	TGGT1_chrXII	1764973	1769703	-	2259	protein_coding	hypothetical+protein && - && -	-	1718	1653	1318	437	700	477	21.8168	24.6484	20.5048	9.46766	11.5117	10.4606
TGGT1_231900	196.553	196.441	193.925	48.6359	32.0604	55.7079	195.64	45.468	2.12153	8.58655e-15	6.03246e-13	-	TGGT1_chrVIII	1619031	1623018	-	1365	protein_coding	acyl-CoA+dehydrogenase+domain-containing+protein && sp|Q96329|ACOX4_ARATH Acyl-coenzyme A oxidase 4, peroxisomal OS=Arabidopsis thaliana OX=3702 GN=ACX4 PE=1 SV=1 && PF02771:Acyl-CoA dehydrogenase, N-terminal domain|PF02770:Acyl-CoA dehydrogenase, middle domain|PF00441:Acyl-CoA dehydrogenase, C-terminal domain	-	262	223	211	38	33	43	5.5062	5.50306	5.43258	1.36247	0.898133	1.56059
TGGT1_244650	3124.6	3039.99	2996.19	6343.14	5073.31	6236.69	3053.59	5884.38	-0.945995	8.61673e-15	6.03246e-13	-	TGGT1_chrVI	3337752	3341085	+	1245	protein_coding	putative+eukaryotic+initiation+factor-5 && sp|Q22918|IF5_CAEEL Eukaryotic translation initiation factor 5 OS=Caenorhabditis elegans OX=6239 GN=C37C3.2 PE=3 SV=2 && PF02020:eIF4-gamma/eIF5/eIF2-epsilon|PF01873:Domain found in IF2B/IF5	-	4165	3451	3260	4956	5222	4814	95.9686	93.37	92.0247	194.823	155.821	191.553
TGGT1_224170	174.798	213.178	129.59	34.5571	26.2312	29.7972	172.522	30.1952	2.52209	9.92251e-15	6.88673e-13	-	TGGT1_chrX	3187892	3189295	+	945	protein_coding	SAG-related+sequence+SRS60A && - && -	-	233	242	141	27	27	23	7.07307	8.62612	5.24377	1.39833	1.06143	1.20573
TGGT1_264090	2885.28	2693.8	2667.16	1519.23	1576.79	1307.19	2748.75	1467.74	0.904518	1.09788e-14	7.55472e-13	-	TGGT1_chrVIIb	158774	174140	+	8961	protein_coding	hypothetical+protein && - && -	-	3846	3058	2902	1187	1623	1009	12.3122	11.4951	11.3814	6.48293	6.72855	5.57811
TGGT1_215360	3784.78	2914.9	2853.73	10657.7	7363.2	13555.2	3184.47	10525.3	-1.7245	1.21023e-14	8.25726e-13	-	TGGT1_chrX	6816137	6817312	+	1176	protein_coding	hypothetical+protein && - && -	-	5045	3309	3105	8327	7579	10463	123.066	94.781	92.7919	346.544	239.422	440.759
TGGT1_357130	314.335	568.182	670.926	85.7527	22.3451	45.3436	517.814	51.1471	3.35049	1.48661e-14	1.00339e-12	-	TGGT1_chrIII	933033	934217	+	1185	protein_coding	WD+domain%2C+G-beta+repeat+protein && - && -	-	419	645	730	67	23	35	10.1433	18.3347	21.6501	2.76716	0.721055	1.46319
TGGT1_237410	3588.98	3890.06	4318.74	2091.34	2241.31	2002.89	3932.59	2111.85	0.896329	1.49555e-14	1.00339e-12	-	TGGT1_chrX	5736246	5740962	-	4494	protein_coding	protein+phosphatase+2C+domain-containing+protein && - && PF00481:Protein phosphatase 2C	PP2C	4784	4416	4699	1634	2307	1546	30.5381	33.1	36.7475	17.7949	19.071	17.0423
TGGT1_286630	1537.17	1628.79	1475.12	623.307	830.656	663.312	1547.02	705.758	1.12993	2.01735e-14	1.34229e-12	-	TGGT1_chrV	1606591	1607469	+	879	protein_coding	redoxin+domain-containing+protein && sp|P73728|PRX5_SYNY3 Peroxiredoxin sll1621 OS=Synechocystis sp. (strain PCC 6803 / Kazusa) OX=1111708 GN=sll1621 PE=1 SV=1 && PF08534:Redoxin	-	2049	1849	1605	487	855	512	66.8708	70.8565	64.1715	27.1155	36.1357	28.8558
TGGT1_229790	2165.84	1918.6	2058.73	3652.81	3330.39	3652.11	2047.72	3545.1	-0.791243	2.05838e-14	1.35836e-12	-	TGGT1_chrVIII	444340	448577	-	3249	protein_coding	hypothetical+protein && - && -	-	2887	2178	2240	2854	3428	2819	25.4906	22.5808	24.23	42.9914	39.1968	42.9831
TGGT1_200230	84.0228	75.7575	76.2834	277.736	283.686	209.876	78.6879	257.099	-1.70851	2.11726e-14	1.38088e-12	-	AAQM03000006	1668	2723	+	1056	protein_coding	microneme+protein+MIC17C && - && PF00024:PAN domain|PF08277:PAN-like domain	PAN_1	112	86	83	217	292	162	3.04255	2.74326	2.7623	10.0571	10.2725	7.59983
TGGT1_207160	108.029	160.324	66.1735	3.83967	4.85764	1.29553	111.509	3.33095	5.01964	2.12681e-14	1.38088e-12	SAG2C	TGGT1_chrX	7293195	7294422	-	1098	protein_coding	SAG-related+sequence+SRS49D && - && PF04092:SRS domain	-	144	182	72	3	5	1	3.76222	5.58343	2.30455	0.13372	0.169171	0.045118
TGGT1_249800	2108.82	1960.01	1961.31	5109.32	4021.15	6517.82	2010.05	5216.1	-1.37537	2.50455e-14	1.61313e-12	-	TGGT1_chrXII	4739984	4742611	-	2262	protein_coding	hypothetical+protein && - && -	-	2811	2225	2134	3992	4139	5031	35.6494	33.1336	33.1557	86.3724	67.977	110.183
TGGT1_214580	1427.64	1468.46	1021.09	255.978	468.276	272.062	1305.73	332.105	1.97155	2.9189e-14	1.86508e-12	-	TGGT1_chrX	6263938	6273697	-	3660	protein_coding	tetratricopeptide+repeat-containing+protein && sp|Q8ILC1|STI1L_PLAF7 STI1-like protein OS=Plasmodium falciparum (isolate 3D7) OX=36329 GN=PF14_0324 PE=4 SV=1 && -	-	1903	1667	1111	200	482	210	14.9156	15.3422	10.6681	2.6744	4.89244	2.84244
TGGT1_213720	192.802	188.513	176.463	53.7554	36.918	53.1168	185.926	47.9301	1.96923	3.17305e-14	2.01151e-12	-	TGGT1_chrV	1123243	1135438	-	2403	protein_coding	hypothetical+protein && sp|Q0V9S9|DRC7_XENTR Dynein regulatory complex subunit 7 OS=Xenopus tropicalis OX=8364 GN=drc7 PE=2 SV=1 && -	-	257	214	192	42	38	41	3.06805	2.9998	2.80804	0.855407	0.587474	0.845245
TGGT1_295050	4441.21	4098.84	3992.47	7510.4	6732.68	7904.04	4177.5	7382.37	-0.82109	3.53338e-14	2.22244e-12	-	TGGT1_chrIa	1347347	1351789	+	4443	protein_coding	tRNA+ligase+class+II+core+domain+(G%2C+H%2C+P%2C+S+and+T)+domain-containing+protein && sp|O82413|SYHM_ARATH Histidine--tRNA ligase, chloroplastic/mitochondrial OS=Arabidopsis thaliana OX=3702 GN=At3g46100 PE=2 SV=1 && -	-	5920	4653	4344	5868	6930	6101	38.2234	35.2767	34.3613	64.6385	57.945	68.0264
TGGT1_223020	1619.69	1449.96	1605.63	2713.37	2859.2	3290.65	1558.43	2954.41	-0.922484	3.84574e-14	2.40016e-12	-	TGGT1_chrII	1353427	1355558	-	1095	protein_coding	coproporphyrinogen+III+oxidase && sp|Q7XPL2|HEM6_ORYSJ Oxygen-dependent coproporphyrinogen-III oxidase, chloroplastic OS=Oryza sativa subsp. japonica OX=39947 GN=CPX PE=2 SV=2 && PF01218:Coproporphyrinogen III oxidase	-	2159	1646	1747	2120	2943	2540	56.5617	50.6346	56.0705	94.7543	99.8471	114.914
TGGT1_275860	25709.5	21731.8	27693.6	50356	50492.2	64691.1	25045	55179.8	-1.1396	4.01473e-14	2.48635e-12	-	TGGT1_chrIII	168447	170625	+	1152	protein_coding	hypothetical+protein && - && -	-	34270	24670	30132	39344	51972	49934	853.385	721.354	919.245	1671.49	1676.01	2147.32
TGGT1_257180	3585.22	2883.19	3462.16	6945.97	5957.4	7192.79	3310.19	6698.72	-1.01668	4.5868e-14	2.81896e-12	-	TGGT1_chrVIIb	4089474	4106651	-	4767	protein_coding	RecF/RecN/SMC+N+terminal+domain-containing+protein && sp|Q92878|RAD50_HUMAN DNA repair protein RAD50 OS=Homo sapiens OX=9606 GN=RAD50 PE=1 SV=1 && PF13476:AAA domain	-	4779	3273	3767	5427	6132	5552	28.7591	23.1277	27.772	55.7175	47.7877	57.6975
TGGT1_308040	1571.68	1346.9	1336.34	3468.5	2724.16	3987.65	1418.3	3393.44	-1.25785	4.88721e-14	2.98083e-12	-	TGGT1_chrXII	470221	475399	-	1707	protein_coding	ZPR1+zinc+finger+domain-containing+protein && sp|Q62384|ZPR1_MOUSE Zinc finger protein ZPR1 OS=Mus musculus OX=10090 GN=Zpr1 PE=1 SV=1 && PF03367:ZPR1 zinc-finger domain	-	2095	1529	1454	2710	2804	3078	35.2074	30.1721	29.9355	77.6986	61.0244	89.328
TGGT1_301210	1027.03	1240.31	1064.29	363.489	494.507	498.78	1110.54	452.259	1.29455	5.10676e-14	3.09132e-12	-	TGGT1_chrIV	2195759	2200805	+	3735	protein_coding	putative+NAD(P)+transhydrogenase+subunit+beta && sp|P43010|PNTB_HAEIN NAD(P) transhydrogenase subunit beta OS=Haemophilus influenzae (strain ATCC 51907 / DSM 11121 / KW20 / Rd) OX=71421 GN=pntB PE=3 SV=1 && PF01262:Alanine dehydrogenase/PNT, C-terminal domain|PF12769:4TM region of pyridine nucleotide transhydrogenase, mitoch|PF05222:Alanine dehydrogenase/PNT, N-terminal domain|PF02233:NAD(P) tran…	-	1369	1408	1158	284	509	385	10.5147	12.6982	10.8962	3.72139	5.06275	5.10649
TGGT1_316710	3958.83	3419.66	3595.43	7049.64	6670.5	8642.5	3657.97	7454.21	-1.02673	5.7151e-14	3.41036e-12	-	TGGT1_chrXI	5464647	5465285	+	300	protein_coding	hypothetical+protein && - && -	-	5277	3882	3912	5508	6866	6671	504.603	435.879	458.283	898.566	850.24	1101.6
TGGT1_320120	833.477	882.664	898.857	1633.14	1472.83	1754.15	871.666	1620.04	-0.893686	5.71853e-14	3.41036e-12	-	TGGT1_chrIV	426737	428308	+	687	protein_coding	diadenosine+tetraphosphatase+family+protein && sp|Q86KK2|FHIT_DICDI Bis(5'-adenosyl)-triphosphatase OS=Dictyostelium discoideum OX=44689 GN=fhit PE=3 SV=1 && PF01230:HIT domain	HIT	1111	1002	978	1276	1516	1354	46.3918	49.1295	50.0309	90.9015	81.9788	97.637
TGGT1_211280	552.9	843.023	548.689	107.511	203.049	138.622	648.204	149.727	2.10796	6.20396e-14	3.67256e-12	-	TGGT1_chrIV	1784511	1788952	+	2955	protein_coding	hypothetical+protein && - && -	-	737	957	597	84	209	107	7.15474	10.909	7.10024	1.39123	2.62753	1.79382
TGGT1_255270	1064.54	1078.22	1264.65	569.551	588.745	586.876	1135.8	581.724	0.964595	6.24942e-14	3.67256e-12	-	TGGT1_chrVIIb	4850825	4851778	-	954	protein_coding	hypothetical+protein && - && PF05216:UNC-50 family	-	1419	1224	1376	445	606	453	42.6695	43.218	50.6904	22.8291	23.5984	23.5235
TGGT1_220230B	675.184	1071.18	1412.62	264.937	287.572	272.062	1052.99	274.857	1.93664	6.7348e-14	3.92912e-12	-	TGGT1_chrV	125444	126743	-	975	protein_coding	leucine+rich+repeat-containing+protein && - && -	-	900	1216	1537	207	296	210	26.4802	42.0108	55.402	10.3907	11.2784	10.6701
TGGT1_289740	1648.95	1514.27	1770.14	863.926	921.979	788.979	1644.45	858.295	0.936829	6.9131e-14	4.00413e-12	-	TGGT1_chrIX	3224767	3230029	-	1608	protein_coding	hypothetical+protein && - && -	-	2198	1719	1926	675	949	609	39.2126	36.0099	42.0946	20.5445	21.925	18.7622
TGGT1_210260	75.7706	157.681	207.711	10.2391	4.85764	12.9553	147.054	9.35069	4.00501	8.66784e-14	4.98463e-12	-	TGGT1_chrIX	4709227	4716911	-	1548	protein_coding	NAD-dependent+glycerol-3-phosphate+dehydrogenase && sp|P52425|GPDA_CUPLA Glycerol-3-phosphate dehydrogenase [NAD(+)] OS=Cuphea lanceolata OX=3930 GN=GPDH PE=2 SV=1 && PF07479:NAD-dependent glycerol-3-phosphate dehydrogenase C-terminus|PF01210:NAD-dependent glycerol-3-phosphate dehydrogenase N-terminus	NAD_Gly3P_dh_N	101	179	226	8	5	10	1.87169	3.89506	5.1309	0.252928	0.119994	0.320023
TGGT1_277840	2075.06	1997	2112.96	3702.72	3218.67	3592.51	2061.68	3504.63	-0.764985	1.00067e-13	5.71375e-12	-	TGGT1_chrXII	6397828	6402631	-	774	protein_coding	Ras+family+protein && - && PF00071:Ras family	Ras	2766	2267	2299	2893	3313	2773	102.517	98.6603	104.389	182.93	159.016	177.485
TGGT1_311380	4530.48	3284.88	2657.05	1305.49	1284.36	1103.79	3490.8	1231.21	1.50351	1.06862e-13	6.05877e-12	-	TGGT1_chrXI	1994793	2001705	+	6078	protein_coding	hypothetical+protein && - && -	-	6039	3729	2891	1020	1322	852	28.5028	20.6663	16.7164	8.21328	8.08035	6.94435
TGGT1_298050	900.245	857.117	909.886	171.505	348.778	229.309	889.083	249.864	1.82593	1.09878e-13	6.18622e-12	-	TGGT1_chrII	2201579	2205158	+	1494	protein_coding	hypothetical+protein && - && -	-	1200	973	990	134	359	177	23.0417	21.9378	23.2884	4.38967	8.92695	5.86915
TGGT1_262650	1057.79	1154.86	1180.09	551.633	560.571	419.752	1130.91	510.652	1.14509	1.49351e-13	8.35019e-12	-	TGGT1_chrVIIb	1077534	1084017	+	3690	protein_coding	WD+domain%2C+G-beta+repeat-containing+protein && - && -	-	1410	1311	1284	431	577	324	10.9617	11.9676	12.2291	5.71647	5.8091	4.34982
TGGT1_227840	2908.54	2481.5	2407.98	5288.51	4520.52	5450.3	2599.34	5086.44	-0.967966	1.51363e-13	8.40429e-12	-	TGGT1_chrX	688340	694954	+	909	protein_coding	Memo+family+protein && sp|Q9Y316|MEMO1_HUMAN Protein MEMO1 OS=Homo sapiens OX=9606 GN=MEMO1 PE=1 SV=1 && PF01875:Memo-like protein	-	3877	2817	2620	4132	4653	4207	122.353	104.389	101.296	222.471	190.164	229.277
TGGT1_313940	185.3	321.529	451.267	61.4348	48.5764	46.6392	319.365	52.2168	2.61317	1.72971e-13	9.53831e-12	-	TGGT1_chrXI	3786866	3788716	+	1140	protein_coding	hypothetical+protein && - && -	-	247	365	491	48	50	36	6.2155	10.785	15.1367	2.06069	1.62939	1.56441
TGGT1_315720	1210.08	1286.12	1323.47	2074.7	2447.28	2303.46	1273.22	2275.15	-0.838327	1.80027e-13	9.85983e-12	-	TGGT1_chrXI	4869821	4876452	+	1770	protein_coding	Smg-4/UPF3+family+protein && sp|Q9FVW4|RENT3_ARATH Regulator of nonsense transcripts UPF3 OS=Arabidopsis thaliana OX=3702 GN=UPF3 PE=1 SV=1 && PF03467:Smg-4/UPF3 family	-	1613	1460	1440	1621	2519	1778	26.1424	27.7851	28.592	44.8216	52.8706	49.7635
TGGT1_289770	1153.81	1138.13	1053.26	1855.84	1815.78	1861.68	1115.07	1844.44	-0.725456	1.89705e-13	1.03197e-11	-	TGGT1_chrIX	3244934	3246226	+	1293	protein_coding	mu1+adaptin && sp|Q2KJ81|AP1M1_BOVIN AP-1 complex subunit mu-1 OS=Bos taurus OX=9913 GN=AP1M1 PE=1 SV=3 && PF00928:Adaptor complexes medium subunit family|PF01217:Clathrin adaptor complex small chain	Adap_comp_sub	1538	1292	1146	1450	1869	1437	34.1225	33.6586	31.1489	54.8841	53.6995	55.0568
TGGT1_270700	5346.7	3938.51	4489.69	12734.9	9326.66	14713.4	4591.63	12258.3	-1.41648	1.9189e-13	1.03685e-11	-	TGGT1_chrVIII	5064466	5066168	-	888	protein_coding	hypothetical+protein && - && -	-	7127	4471	4885	9950	9600	11357	230.238	169.599	193.334	548.387	401.622	633.583
TGGT1_253880	1813.24	1661.38	1735.22	1009.83	1067.71	966.467	1736.61	1014.67	0.774514	2.50414e-13	1.34406e-11	-	TGGT1_chrIII	1247523	1249706	+	2184	protein_coding	GNS1/SUR4+family+protein && sp|P49191|ELO3_CAEEL Putative fatty acid elongation protein 3 OS=Caenorhabditis elegans OX=6239 GN=elo-3 PE=1 SV=2 && PF01151:GNS1/SUR4 family	ELO	2417	1886	1888	789	1099	746	31.7474	29.0885	30.3812	17.6808	18.6941	16.9215
TGGT1_293790	468.877	527.66	303.295	51.1956	20.4021	82.9141	433.278	51.5039	3.08626	2.66507e-13	1.42096e-11	-	TGGT1_chrIa	545859	546776	+	897	protein_coding	hypothetical+protein && - && -	-	625	599	330	40	21	64	19.9881	22.494	12.9294	2.18245	0.869733	3.5346
TGGT1_291860	884.49	991.014	925.51	491.478	517.824	516.917	933.672	508.74	0.875176	2.91029e-13	1.5415e-11	-	TGGT1_chrIX	4189989	4192320	-	1713	protein_coding	HORMA+domain-containing+protein && - && PF02301:HORMA domain	HORMA	1179	1125	1007	384	533	399	19.7442	22.1221	20.6599	10.9711	11.5592	11.539
TGGT1_240380	5517	4780.65	4154.23	10849.6	9941.64	8957.31	4817.29	9916.19	-1.04141	2.97522e-13	1.56559e-11	-	TGGT1_chrVI	1188384	1214121	+	14868	protein_coding	hypothetical+protein && - && -	-	7354	5427	4520	8477	10233	6914	14.1891	12.2953	10.6842	27.904	25.5688	23.0372
TGGT1_268178	3706.01	2921.07	3235.15	6192.11	6208.06	7424.69	3287.41	6608.29	-1.00703	3.01206e-13	1.57468e-11	-	TGGT1_chrVIII	6665503	6666078	-	576	protein_coding	hypothetical+protein && - && -	-	4940	3316	3520	4838	6390	5731	246.03	193.921	214.771	411.075	412.133	492.902
TGGT1_207210	121.533	185.87	56.9827	6.39945	5.82916	5.18213	121.462	5.80358	4.38723	3.06367e-13	1.5819e-11	-	TGGT1_chrX	7324139	7324471	+	333	protein_coding	hypothetical+protein && - && -	-	162	211	62	5	6	4	13.9558	21.3437	6.5434	0.734857	0.66937	0.59507
TGGT1_284560	12109.8	12626.8	12409.4	30324.5	21983.7	34064.7	12382	28791	-1.21731	3.06516e-13	1.5819e-11	-	TGGT1_chrV	2561959	2564374	+	573	protein_coding	ribosomal+protein+RPL9 && sp|P49210|RL9_ORYSJ 60S ribosomal protein L9 OS=Oryza sativa subsp. japonica OX=39947 GN=RPL9 PE=2 SV=3 && PF00347:Ribosomal protein L6	-	16142	14334	13502	23693	22628	26294	808.14	842.645	828.132	2023.68	1467.07	2273.29
TGGT1_214790	4260.41	3979.03	3888.61	7209.63	6681.19	8332.86	4042.68	7407.89	-0.87345	3.1828e-13	1.63215e-11	-	TGGT1_chrX	6386376	6388397	+	852	protein_coding	glycoprotein && - && PF02330:Mitochondrial glycoprotein	-	5679	4517	4231	5633	6877	6432	191.212	178.584	174.526	323.577	299.86	373.989
TGGT1_231960	17736.3	14753.3	15707	39069.9	28977.7	42577.7	16065.6	36875.1	-1.19861	3.46786e-13	1.76707e-11	-	TGGT1_chrVIII	1668838	1672885	-	3336	protein_coding	putative+omega+secalin && - && -	-	23642	16748	17090	30526	29827	32865	203.302	169.11	180.041	447.838	332.156	488.045
TGGT1_301390	3026.32	2975.69	2639.59	4739.44	5241.39	5669.25	2880.53	5216.69	-0.856638	3.6556e-13	1.85102e-11	-	TGGT1_chrIV	2318679	2327410	+	3159	protein_coding	putative+ribosome+biogenesis+protein+BOP1 && sp|A9UZS7|BOP1_MONBE Ribosome biogenesis protein BOP1 homolog OS=Monosiga brevicollis OX=81824 GN=37129 PE=3 SV=1 && PF08145:BOP1NT (NUC169) domain	-	4034	3378	2872	3703	5395	4376	36.6328	36.0198	31.9515	57.3695	63.4455	68.6247
TGGT1_294670	4868.82	4756.87	4919.82	8222.02	7555.57	9129.62	4848.5	8302.4	-0.775782	3.93315e-13	1.97911e-11	-	TGGT1_chrIa	1039815	1044413	-	834	protein_coding	translation+initiation+factor+3+subunit && sp|Q28CY2|EIF3G_XENTR Eukaryotic translation initiation factor 3 subunit G OS=Xenopus tropicalis OX=8364 GN=eif3g PE=2 SV=1 && PF00076:RNA recognition motif. (a.k.a. RRM, RBD, or RNP domain)|PF12353:Eukaryotic translation initiation factor 3 subunit G	RRM_1	6490	5400	5353	6424	7777	7047	223.235	218.102	225.573	376.979	346.422	418.592
TGGT1_320588	2021.05	1814.66	1994.4	665.543	977.356	628.333	1943.37	757.078	1.35783	4.9976e-13	2.49911e-11	-	TGGT1_chrIV	179297	193857	+	5631	protein_coding	glycosyl+hydrolases+family+35+protein && sp|Q0DGD7|BGAL8_ORYSJ Beta-galactosidase 8 OS=Oryza sativa subsp. japonica OX=39947 GN=Os05g0539400 PE=2 SV=1 && PF01301:Glycosyl hydrolases family 35	-	2694	2060	2170	520	1006	485	13.7245	12.3229	13.5435	4.51955	6.637	4.26686
TGGT1_235635	935.504	1057.08	905.29	465.88	476.048	533.759	965.959	491.896	0.974339	5.30356e-13	2.63574e-11	-	TGGT1_chrX	4888695	4890392	+	1365	protein_coding	hypothetical+protein && - && -	-	1247	1200	985	364	490	412	26.207	29.6129	25.3606	13.0511	13.3359	14.9526
TGGT1_284620	2899.54	3054.97	3638.62	1154.46	1593.3	1046.79	3197.71	1264.85	1.33671	6.22484e-13	3.07461e-11	-	TGGT1_chrV	2503011	2514597	+	7002	protein_coding	hypothetical+protein && - && -	-	3865	3468	3959	902	1640	808	15.8347	16.6836	19.871	6.30466	8.70124	5.71665
TGGT1_250090	3165.86	2900.81	2881.3	5512.49	5032.51	6494.5	2982.66	5679.83	-0.928863	7.28738e-13	3.57748e-11	-	TGGT1_chrXII	4954582	4960282	+	2457	protein_coding	hypothetical+protein && - && -	-	4220	3293	3135	4307	5180	5013	49.2709	45.1459	44.8424	85.792	78.322	101.075
TGGT1_286420B	3009.07	3396.76	3171.73	7580.79	5571.71	8094.49	3192.52	7082.33	-1.14934	7.35017e-13	3.58644e-11	-	TGGT1_chrV	1691323	1692075	-	753	protein_coding	putative+elongation+factor+1-alpha+(EF-1-ALPHA) && sp|P90519|EF1A_CRYPV Elongation factor 1-alpha OS=Cryptosporidium parvum OX=5807 PE=2 SV=1 && PF03143:Elongation factor Tu C-terminal domain|PF03144:Elongation factor Tu domain 2	GTP_EFTU_D2	4011	3856	3451	5923	5735	6248	152.806	172.494	161.067	384.967	282.942	411.054
TGGT1_289690	22889.5	20448.4	24419.9	53760.5	39791.8	57640.8	22585.9	50397.7	-1.1579	7.46423e-13	3.62015e-11	-	TGGT1_chrIX	3189155	3191218	-	1470	protein_coding	glyceraldehyde-3-phosphate+dehydrogenase+GAPDH1 && sp|P17244|G3P_CRIGR Glyceraldehyde-3-phosphate dehydrogenase OS=Cricetulus griseus OX=10029 GN=GAPDH PE=2 SV=2 && PF02800:Glyceraldehyde 3-phosphate dehydrogenase, C-terminal domain|PF00044:Glyceraldehyde 3-phosphate dehydrogenase, NAD binding domain	-	30511	23213	26570	42004	40958	44492	595.419	531.919	635.229	1398.46	1035.1	1499.4
TGGT1_232120	6853.11	7518.5	8130.15	4352.91	4283.46	3674.13	7500.59	4103.5	0.869894	7.90339e-13	3.81019e-11	-	TGGT1_chrVIII	1859811	1873387	+	6075	protein_coding	hypothetical+protein && sp|Q9SZT4|CSCLE_ARATH CSC1-like protein At4g35870 OS=Arabidopsis thaliana OX=3702 GN=GFS10 PE=2 SV=1 && PF13967:Late exocytosis, associated with Golgi transport|PF02714:Calcium-dependent channel, 7TM region, putative phosphate	-	9135	8535	8846	3401	4409	2836	43.1366	47.3248	51.1749	27.3992	26.9621	23.1266
TGGT1_310270	1345.12	1546.86	1953.04	624.587	707.272	494.893	1615.01	608.917	1.40542	8.00206e-13	3.8348e-11	-	TGGT1_chrXI	1165062	1173635	+	4074	protein_coding	hypothetical+protein && - && -	-	1793	1756	2125	488	728	382	12.6253	14.519	18.3313	5.86241	6.63849	4.6451
TGGT1_224680	76.5208	102.185	107.532	14.0788	7.77222	12.9553	95.4125	11.6021	3.0638	8.48704e-13	4.04315e-11	-	TGGT1_chrX	2786738	2789912	-	1884	protein_coding	hypothetical+protein && - && -	-	102	116	117	11	8	10	1.55311	2.074	2.18253	0.285752	0.15775	0.262949
TGGT1_252350	146.29	176.18	112.127	31.9973	20.4021	14.2509	144.866	22.2167	2.70898	9.39219e-13	4.44803e-11	-	TGGT1_chrIII	488572	490680	-	2109	protein_coding	hypothetical+protein && - && -	-	195	200	122	25	21	11	2.65242	3.19437	2.03301	0.58015	0.369915	0.258386
TGGT1_269290	3724.01	3735.02	3977.76	2348.6	2343.32	2022.33	3812.27	2238.08	0.767909	1.1043e-12	5.19927e-11	-	TGGT1_chrVIII	5927256	5944753	-	14007	protein_coding	hypothetical+protein && - && -	-	4964	4240	4328	1835	2412	1561	10.1665	10.1965	10.8592	6.41163	6.39722	5.52091
TGGT1_356950	48.7633	140.944	157.162	6.39945	1.94305	2.59106	115.623	3.64452	5.02478	1.12186e-12	5.23604e-11	-	TGGT1_chrIII	934600	934941	+	342	protein_coding	hypothetical+protein && - && -	-	65	160	171	5	2	2	5.45219	15.7589	17.5722	0.715519	0.217252	0.289705
TGGT1_249490	1923.52	1753.88	1874	750.016	986.1	658.13	1850.47	798.082	1.21121	1.12512e-12	5.23604e-11	-	TGGT1_chrXII	4506656	4516531	-	6543	protein_coding	hypothetical+protein && - && -	-	2564	1991	2039	586	1015	508	11.2415	10.2501	10.9521	4.38327	5.763	3.84627
TGGT1_213635	1300.85	1065.89	1113	2655.77	2189.82	3188.3	1159.92	2677.97	-1.20626	1.22978e-12	5.69019e-11	-	TGGT1_chrV	1057763	1066798	-	9036	protein_coding	hypothetical+protein && - && -	-	1734	1210	1211	2075	2254	2461	5.50499	4.51067	4.71003	11.2388	9.26695	13.4924
TGGT1_215955	358.597	293.34	318	127.989	125.327	94.5738	323.313	115.963	1.47673	1.27842e-12	5.88148e-11	-	TGGT1_chrXI	6418805	6420359	+	303	protein_coding	hypothetical+protein && - && -	-	478	333	346	100	129	73	45.2552	37.0197	40.1319	16.1523	15.8164	11.9353
TGGT1_242890	2495.93	2435.69	2481.51	1305.49	1518.5	1197.07	2471.04	1340.35	0.881179	1.34768e-12	6.1497e-11	-	TGGT1_chrVI	2291344	2310026	+	9435	protein_coding	hypothetical+protein && - && PF16507:Proteasome-substrate-size regulator, mid region|PF11919:Domain of unknown function (DUF3437)	-	3327	2765	2700	1020	1563	924	10.1157	9.87154	10.0572	5.29097	6.15427	4.85157
TGGT1_276930	3069.08	2555.5	2686.46	7451.52	5445.41	9523.46	2770.35	7473.46	-1.43143	1.352e-12	6.1497e-11	-	TGGT1_chrXII	6750451	6751569	+	591	protein_coding	hypothetical+protein && - && PF18591:Immune Mapped Protein 2 (IMP2) C-terminal domain|PF18590:Immune Mapped Protein 2 (IMP2) N-terminal domain	-	4091	2901	2923	5822	5605	7351	198.575	165.345	173.819	482.128	352.328	616.185
TGGT1_247390	498.886	307.435	328.11	1269.65	1012.33	1023.47	378.144	1101.82	-1.54085	1.38201e-12	6.2509e-11	-	TGGT1_chrXII	3240940	3256254	+	11748	protein_coding	ATPase%2C+AAA+family+protein && sp|P40340|TBP7_YEAST Tat-binding homolog 7 OS=Saccharomyces cerevisiae (strain ATCC 204508 / S288c) OX=559292 GN=YTA7 PE=1 SV=2 && PF00004:ATPase family associated with various cellular activities (AAA)|PF17862:AAA+ lid domain	AAA	665	349	357	992	1042	790	1.62383	1.00068	1.06797	4.13262	3.29506	3.33131
TGGT1_278080	201.055	205.25	160.838	40.9565	41.7757	62.1855	189.048	48.3059	1.97641	1.49685e-12	6.73248e-11	-	TGGT1_chrXII	6223542	6225041	+	1500	protein_coding	Toxoplasma+gondii+family+A+protein && - && -	-	268	233	175	32	43	48	5.12539	5.23235	4.10018	1.04409	1.06497	1.58527
TGGT1_203890	155.292	201.726	291.347	39.6766	25.2597	47.9347	216.122	37.6237	2.53388	1.58982e-12	7.11091e-11	-	TGGT1_chrVIIa	2055411	2057707	-	948	protein_coding	hypothetical+protein && - && -	-	207	229	317	31	26	37	6.26391	8.1369	11.7519	1.60041	1.01888	1.93351
TGGT1_207990	1669.2	1500.18	1527.51	2594.34	2465.74	2681.75	1565.63	2580.61	-0.720218	1.68839e-12	7.51009e-11	-	TGGT1_chrIb	515897	524572	-	2946	protein_coding	ribosomal+RNA+large+subunit+methyltransferase+J+protein && sp|Q8IY81|SPB1_HUMAN pre-rRNA 2'-O-ribose RNA methyltransferase FTSJ3 OS=Homo sapiens OX=9606 GN=FTSJ3 PE=1 SV=2 && PF07780:Spb1 C-terminal domain|PF11861:Domain of unknown function (DUF3381)|PF01728:FtsJ-like methyltransferase	-	2225	1703	1662	2027	2538	2070	21.6661	19.4721	19.8269	33.6743	32.005	34.8089
TGGT1_264210	1082.54	1087.03	1010.98	3638.73	2035.35	3512.19	1060.19	3062.09	-1.52965	1.90425e-12	8.42368e-11	-	TGGT1_chrVIIb	51171	54728	-	3558	protein_coding	hypothetical+protein && - && -	-	1443	1234	1100	2843	2095	2711	11.6344	11.6826	10.8653	39.1064	21.8745	37.7464
TGGT1_205280	6191.43	5717.93	6362.77	12384.2	10128.2	13915.3	6090.71	12142.6	-0.995241	1.94355e-12	8.55056e-11	-	TGGT1_chrVIIa	1409448	1410887	+	1440	protein_coding	hypothetical+protein && - && -	-	8253	6491	6923	9676	10425	10741	164.412	151.838	168.962	328.86	268.951	369.517
TGGT1_270670	442.62	184.108	197.601	1355.4	1099.77	1364.2	274.777	1273.12	-2.20961	1.99408e-12	8.72518e-11	-	TGGT1_chrVIII	5085267	5091509	+	3981	protein_coding	hypothetical+protein && - && -	-	590	209	215	1059	1132	1053	4.25151	1.76842	1.89803	13.0191	10.5636	13.1035
TGGT1_249620	537.146	539.993	523.874	990.635	885.061	1023.47	533.671	966.389	-0.855234	2.04665e-12	8.90679e-11	-	TGGT1_chrXII	4629840	4636950	+	1875	protein_coding	histone+deacetylase+HDAC2 && sp|O22446|HDA19_ARATH Histone deacetylase 19 OS=Arabidopsis thaliana OX=3702 GN=HDA19 PE=1 SV=2 && PF00850:Histone deacetylase domain	Hist_deacetyl	716	613	570	774	911	790	10.9546	11.0126	10.6839	20.203	18.05	20.8727
TGGT1_240090	19348.5	16823.5	18496.4	39740.6	32919.2	50108.6	18222.8	40922.8	-1.16711	2.09211e-12	9.03072e-11	-	TGGT1_chrVI	1050567	1052967	+	1662	protein_coding	putative+rhoptry+kinase+family+protein+ROP34 && sp|Q5Z6X0|CIPKP_ORYSJ CBL-interacting protein kinase 25 OS=Oryza sativa subsp. japonica OX=39947 GN=CIPK25 PE=2 SV=1 && PF00069:Protein kinase domain	Pkinase	25791	19098	20125	31050	33884	38678	445.165	387.069	425.56	914.34	757.396	1152.88
TGGT1_312380	693.188	775.194	1003.63	222.701	346.835	255.22	824.004	274.919	1.57937	2.09756e-12	9.03072e-11	-	TGGT1_chrXI	2610628	2618304	+	1629	protein_coding	tetratricopeptide+repeat-containing+protein && - && PF14559:Tetratricopeptide repeat	-	924	880	1092	174	357	197	16.2718	18.1967	23.559	5.22764	8.14154	5.99098
TGGT1_263440	537.146	486.258	447.59	895.924	922.951	922.419	490.331	913.764	-0.896901	2.13937e-12	9.16172e-11	-	TGGT1_chrVIIb	523665	529194	-	1803	protein_coding	hypothetical+protein && - && PF07767:Nop53 (60S ribosomal biogenesis)	-	716	552	487	700	950	712	11.392	10.3128	9.49269	19.0011	19.5743	19.5631
TGGT1_269960	580.658	694.151	679.198	231.66	272.999	156.759	651.335	220.473	1.55789	2.29691e-12	9.78437e-11	-	TGGT1_chrVIII	5492015	5497834	+	1431	protein_coding	14-3-3+superfamily+protein && - && PF00244:14-3-3 protein	-	774	788	739	181	281	121	15.5162	18.5489	18.1493	6.19036	7.29501	4.18888
TGGT1_264860	2404.4	2480.62	2510	1389.96	1534.04	1239.82	2465.01	1387.94	0.827415	2.62309e-12	1.1115e-10	-	TGGT1_chrIX	1768340	1781509	-	11607	protein_coding	zinc+finger%2C+C3HC4+type+(RING+finger)+domain-containing+protein && sp|A0JM49|LTN1_XENTR E3 ubiquitin-protein ligase listerin OS=Xenopus tropicalis OX=8364 GN=ltn1 PE=2 SV=1 && -	-	3205	2816	2731	1086	1579	957	7.92121	8.1723	8.26909	4.57917	5.05384	4.08455
TGGT1_291040	150.791	243.129	97.4221	20.4783	3.88611	6.47766	163.781	10.2807	4.02547	2.98583e-12	1.25578e-10	-	TGGT1_chrIX	3890037	3891605	+	981	protein_coding	lactate+dehydrogenase+LDH2 && sp|Q27797|LDH_TOXGO L-lactate dehydrogenase OS=Toxoplasma gondii OX=5811 PE=1 SV=1 && PF02866:lactate/malate dehydrogenase, alpha/beta C-terminal domain|PF00056:lactate/malate dehydrogenase, NAD binding domain	-	201	276	106	16	4	5	5.87774	9.47702	3.79746	0.79823	0.151478	0.252495
TGGT1_314340	1277.6	1230.62	1073.48	614.348	677.154	590.763	1193.9	627.422	0.927131	2.99479e-12	1.25578e-10	-	TGGT1_chrXI	3982069	3988411	-	4683	protein_coding	Sodium:neurotransmitter+symporter+family+protein && sp|Q6PGE7|SC6A7_MOUSE Sodium-dependent proline transporter OS=Mus musculus OX=10090 GN=Slc6a7 PE=1 SV=1 && PF00209:Sodium:neurotransmitter symporter family	SNF	1703	1397	1168	480	697	456	10.4322	10.0486	8.76546	5.01642	5.52927	4.82384
TGGT1_213590	1435.14	1357.47	1408.03	2314.04	2199.54	2557.38	1400.21	2356.99	-0.750631	3.08776e-12	1.28806e-10	-	TGGT1_chrV	1028116	1029499	+	636	protein_coding	hypothetical+protein && - && -	-	1913	1541	1532	1808	2264	1974	86.2862	81.6164	84.656	139.129	132.245	153.76
TGGT1_291930	4173.38	3349.19	3325.22	6341.86	7316.57	6941.46	3615.93	6866.63	-0.925104	3.51051e-12	1.45686e-10	-	TGGT1_chrIX	4212023	4217780	+	2118	protein_coding	RNA+recognition+motif-containing+protein && sp|P53883|NOP13_YEAST Nucleolar protein 13 OS=Saccharomyces cerevisiae (strain ATCC 204508 / S288c) OX=559292 GN=NOP13 PE=1 SV=2 && PF00076:RNA recognition motif. (a.k.a. RRM, RBD, or RNP domain)	RRM_1	5563	3802	3618	4955	7531	5358	75.3471	60.4669	60.0342	114.497	132.095	125.323
TGGT1_224970	6807.35	6522.2	6842.52	13231.5	11492.2	16423.5	6724.02	13715.7	-1.02831	3.62781e-12	1.49782e-10	-	TGGT1_chrX	2534848	2538890	+	3288	protein_coding	nucleolar+protein && - && PF05997:Nucleolar protein,Nop52	-	9074	7404	7445	10338	11829	12677	79.1682	75.8519	79.5772	153.88	133.652	191.002
TGGT1_226410	7451.78	7275.37	7393.97	12487.9	10854.9	12737.7	7373.7	12026.8	-0.705615	3.67099e-12	1.50791e-10	-	TGGT1_chrX	1563878	1565889	-	987	protein_coding	EF-1+guanine+nucleotide+exchange+domain-containing+protein && sp|Q40682|EF1D2_ORYSJ Elongation factor 1-delta 2 OS=Oryza sativa subsp. japonica OX=39947 GN=Os03g0406200 PE=2 SV=3 && PF00736:EF-1 guanine nucleotide exchange domain	-	9933	8259	8045	9757	11173	9832	288.7	281.866	286.461	483.812	420.544	493.489
TGGT1_265320	2604.71	2231.32	2608.34	1122.46	1361.11	1384.92	2481.46	1289.5	0.944004	3.97527e-12	1.62462e-10	-	TGGT1_chrIX	1436663	1438279	+	1617	protein_coding	hypothetical+protein && sp|Q54PH5|CWC2_DICDI Pre-mRNA-splicing factor cwc2 OS=Dictyostelium discoideum OX=44689 GN=cwc2 PE=3 SV=1 && PF16131:Torus domain	-	3472	2533	2838	877	1401	1069	61.5961	52.7663	61.682	26.544	32.1875	32.7507
TGGT1_254890	51.0139	37.8788	29.4104	149.747	160.302	208.581	39.4344	172.877	-2.12319	4.38239e-12	1.78195e-10	-	TGGT1_chrIII	1993201	1994572	-	903	protein_coding	hypothetical+protein && - && PF00650:CRAL/TRIO domain	-	68	43	32	117	165	161	2.16025	1.60403	1.24543	6.34126	6.78821	8.83264
TGGT1_283780	11896	10947	12019.7	22153.6	20204.8	28277.6	11620.9	23545.4	-1.01866	4.72224e-12	1.91049e-10	-	TGGT1_chrV	2809762	2819876	-	1986	protein_coding	glucose-6-phosphate+isomerase+GPI && sp|Q9FXM5|G6PI_ARAHG Glucose-6-phosphate isomerase, cytosolic OS=Arabidopsis halleri subsp. gemmifera OX=63677 GN=PGIC PE=3 SV=2 && PF00342:Phosphoglucose isomerase	-	15857	12427	13078	17309	20797	21827	229.047	210.775	231.429	426.55	389.028	544.462
TGGT1_321540	4251.41	3485.73	3908.83	6509.52	7098.95	7918.29	3881.99	7175.59	-0.886146	4.88309e-12	1.96569e-10	-	TGGT1_chrIb	1748937	1758091	+	3219	protein_coding	hypothetical+protein && - && -	-	5667	3957	4253	5086	7307	6112	50.5028	41.4073	46.4334	77.3273	84.3291	94.0621
TGGT1_288370	3133.6	3091.97	3243.42	5343.54	5397.8	6783.41	3156.33	5841.58	-0.887958	5.00497e-12	2.00473e-10	-	TGGT1_chrIX	2290365	2292768	-	2200	protein_coding	hypothetical+protein && - && -	-	4177	3510	3529	4175	5556	5236	54.466	53.7423	56.3748	92.8776	93.8207	117.904
TGGT1_277030	14612.5	13689.2	14140	26945.5	21864.2	27935.6	14147.2	25581.8	-0.854505	5.04239e-12	2.00701e-10	-	TGGT1_chrXII	6672840	6692311	-	7347	protein_coding	putative+isoleucyl-tRNA+synthetase && sp|Q8RXK8|SYIM_ARATH Isoleucine--tRNA ligase, chloroplastic/mitochondrial OS=Arabidopsis thaliana OX=3702 GN=OVA2 PE=2 SV=1 && PF08264:Anticodon-binding domain of tRNA ligase|PF00133:tRNA synthetases class I (I, L, M and V)	-	19478	15540	15385	21053	22505	21563	76.0533	71.248	73.5942	140.243	113.796	145.396
TGGT1_255280	170.296	210.536	179.22	49.9157	58.2916	63.4811	186.684	57.2295	1.70434	5.07258e-12	2.00701e-10	-	TGGT1_chrVIIb	4845263	4847202	-	1287	protein_coding	hypothetical+protein && - && -	-	227	239	195	39	60	49	5.05977	6.25534	5.32491	1.48308	1.73194	1.88612
TGGT1_240580	405.86	497.709	392.446	189.424	125.327	142.509	432.005	152.42	1.50751	5.08546e-12	2.00701e-10	-	TGGT1_chrVI	1300182	1301475	-	828	protein_coding	hypothetical+protein && - && -	-	541	565	427	148	129	110	18.7435	22.9853	18.124	8.748	5.78787	6.58135
TGGT1_205340	16292.9	18189.7	16215.3	41140.8	29360.5	46161.1	16899.3	38887.5	-1.2023	5.30532e-12	2.08357e-10	-	TGGT1_chrVIIa	1379775	1380954	+	429	protein_coding	ribosomal+protein+RPS12 && sp|Q9SMI3|RS12_CYAPA 40S ribosomal protein S12 OS=Cyanophora paradoxa OX=2762 GN=RPS12 PE=2 SV=1 && PF01248:Ribosomal protein L7Ae/L30e/S12e/Gadd45 family	-	21718	20649	17643	32144	30221	35631	1452.27	1621.34	1445.34	3667.08	2617.04	4114.56
TGGT1_252380	3136.6	4016.03	4568.73	1921.12	1437.86	1640.14	3907.12	1666.37	1.22974	5.70638e-12	2.2302e-10	-	TGGT1_chrIII	510850	519703	-	3645	protein_coding	hypothetical+protein && - && PF09423:PhoD-like phosphatase	-	4181	4559	4971	1501	1480	1266	32.9053	42.1312	47.9294	20.154	15.0842	17.2063
TGGT1_230220	2253.61	2009.34	2132.26	3366.11	4028.92	3681.9	2131.74	3692.31	-0.792707	5.87677e-12	2.2857e-10	-	TGGT1_chrVIII	687373	703277	-	3726	protein_coding	hypothetical+protein && sp|Q91W86|VPS11_MOUSE Vacuolar protein sorting-associated protein 11 homolog OS=Mus musculus OX=10090 GN=Vps11 PE=1 SV=3 && PF12451:Vacuolar protein sorting protein 11 C terminal	-	3004	2281	2320	2630	4147	2842	23.1281	20.6212	21.8827	34.5454	41.3476	37.7862
TGGT1_270950	152.291	148.872	121.318	24.3179	36.918	16.8419	140.827	26.026	2.41349	6.41301e-12	2.48227e-10	-	TGGT1_chrVIII	4837589	4838788	-	1074	protein_coding	hypothetical+protein && - && -	-	203	169	132	19	38	13	5.4222	5.30047	4.31942	0.865818	1.31443	0.599641
TGGT1_204420	83.2726	104.827	97.4221	16.6386	10.6868	18.1375	95.174	15.1543	2.67182	6.59787e-12	2.5416e-10	-	TGGT1_chrVIIa	1702502	1704687	+	1500	protein_coding	oocyst+wall+protein+OWP1 && - && -	-	111	119	106	13	11	14	2.12283	2.67231	2.48354	0.42416	0.272434	0.46237
TGGT1_245680	15831.6	16570.6	16051.7	34820.7	26667.4	39434.7	16151.3	33641	-1.05852	8.0522e-12	3.08706e-10	-	TGGT1_chrXII	2403148	2403621	+	474	protein_coding	ribosomal+protein+RPL21 && sp|Q9FDZ9|RL212_ARATH 60S ribosomal protein L21-2 OS=Arabidopsis thaliana OX=3702 GN=RPL21E PE=2 SV=1 && PF01157:Ribosomal protein L21e	-	21103	18811	17465	27206	27449	30439	1277.17	1336.8	1294.93	2809.08	2151.33	3181.3
TGGT1_227380	17179.7	15107.5	15516.8	27886.3	25967	32819.7	15934.6	28891	-0.858375	8.40096e-12	3.2055e-10	-	TGGT1_chrX	883259	885750	+	2151	protein_coding	hypothetical+protein && - && -	-	22900	17150	16883	21788	26728	25333	305.407	268.569	275.845	495.74	461.621	583.443
TGGT1_248870	1587.43	1518.67	1515.56	2824.72	2596.89	3456.48	1540.55	2959.36	-0.94125	8.75178e-12	3.32361e-10	-	TGGT1_chrXII	4164494	4168247	+	1215	protein_coding	SNARE+associated+Golgi+protein && sp|Q55909|Y305_SYNY3 TVP38/TMEM64 family membrane protein slr0305 OS=Synechocystis sp. (strain PCC 6803 / Kazusa) OX=1111708 GN=slr0305 PE=3 SV=1 && PF09335:SNARE associated Golgi protein	-	2116	1724	1649	2207	2673	2668	49.9601	47.7961	47.698	88.9003	81.7301	108.783
TGGT1_242030	867.236	884.425	735.261	1418.12	1537.93	1593.5	828.974	1516.52	-0.870955	8.93592e-12	3.37761e-10	-	TGGT1_chrVI	1774596	1784554	-	3663	protein_coding	hypothetical+protein && - && -	-	1156	1004	800	1108	1583	1230	9.05325	9.2327	7.67554	14.804	16.0547	16.6349
TGGT1_226830	9370.8	9246.83	8982.13	16698.7	13712.1	16242.1	9199.92	15551	-0.757164	9.21919e-12	3.4684e-10	-	TGGT1_chrX	1215623	1218481	-	2859	protein_coding	DnaK+family+protein && sp|F4JMJ1|HSP7R_ARATH Heat shock 70 kDa protein 17 OS=Arabidopsis thaliana OX=3702 GN=HSP70-17 PE=2 SV=1 && PF00012:Hsp70 protein	HSP70	12491	10497	9773	13047	14114	12537	125.333	123.675	120.135	223.344	183.398	217.236
TGGT1_289510	1267.84	1169.84	1242.59	2613.54	2176.22	3255.67	1226.76	2681.81	-1.12772	9.90514e-12	3.70913e-10	-	TGGT1_chrIX	3071681	3076774	+	2961	protein_coding	hypothetical+protein && - && PF04410:Gar1/Naf1 RNA binding region	-	1690	1328	1352	2042	2240	2513	16.3731	15.1075	16.047	33.7516	28.104	42.0442
TGGT1_295920	136.537	211.416	172.786	29.4375	27.2028	49.2302	173.58	35.2902	2.3083	1.00576e-11	3.74878e-10	-	TGGT1_chrIa	1465627	1470698	-	2421	protein_coding	hypothetical+protein && - && -	-	182	240	188	23	28	38	2.15655	3.33924	2.7291	0.464954	0.429658	0.777573
TGGT1_263510	570.155	592.847	409.908	1501.31	1086.17	1404.36	524.303	1330.61	-1.34223	1.01544e-11	3.76741e-10	-	TGGT1_chrVIIb	476801	486829	-	5634	protein_coding	Spc97+/+Spc98+family+protein && sp|Q5R5J6|GCP2_PONAB Gamma-tubulin complex component 2 OS=Pongo abelii OX=9601 GN=TUBGCP2 PE=2 SV=1 && PF04130:Gamma tubulin complex component C-terminal|PF17681:Gamma tubulin complex component N-terminal	-	760	673	446	1173	1118	1084	3.86973	4.02374	2.78211	10.1896	7.37198	9.53158
TGGT1_268560	5765.32	5843.9	6777.27	3769.28	3577.16	3736.31	6128.83	3694.25	0.730371	1.02653e-11	3.79109e-10	-	TGGT1_chrVIII	6432863	6442904	+	6015	protein_coding	XPG+N-terminal+domain-containing+protein && sp|Q9ATY5|UVH3_ARATH DNA repair protein UVH3 OS=Arabidopsis thaliana OX=3702 GN=UVH3 PE=2 SV=1 && PF00752:XPG N-terminal domain|PF00867:XPG I-region	XPG_I	7685	6634	7374	2945	3682	2884	36.6515	37.1511	43.0847	23.9622	22.7409	23.7527
TGGT1_217870	1829.75	1855.18	1713.16	3184.37	2797.03	2869.6	1799.36	2950.33	-0.712933	1.05568e-11	3.86434e-10	-	TGGT1_chrXII	2131811	2136213	-	1293	protein_coding	DHHC+zinc+finger+domain-containing+protein && sp|Q94C49|ZDH18_ARATH Probable protein S-acyltransferase 13 OS=Arabidopsis thaliana OX=3702 GN=PAT13 PE=2 SV=1 && PF01529:DHHC palmitoyltransferase	-	2439	2106	1864	2488	2879	2215	54.1124	54.8645	50.6645	94.1736	82.7184	84.8648
TGGT1_261400	14640.2	13848.7	12682.3	8812.05	8813.69	8783.71	13723.7	8803.15	0.640643	1.05596e-11	3.86434e-10	-	TGGT1_chrVIIb	1743518	1746928	-	1389	protein_coding	hypothetical+protein && - && -	-	19515	15721	13799	6885	9072	6780	403.042	381.25	349.141	242.593	242.639	241.813
TGGT1_240830	451.623	483.615	470.567	112.63	204.021	126.962	468.602	147.871	1.65538	1.11199e-11	4.05095e-10	-	TGGT1_chrVI	1433325	1435100	-	1776	protein_coding	hydrolase%2C+alpha/beta+fold+family+protein && - && PF12697:Alpha/beta hydrolase family	-	602	549	512	88	210	98	9.72383	10.4126	10.1317	2.42503	4.39274	2.7336
TGGT1_257050	1561.92	1472.87	1488.9	3002.62	2384.13	2710.25	1507.9	2699	-0.839149	1.15004e-11	4.17071e-10	-	TGGT1_chrVIIb	4188575	4198391	+	2910	protein_coding	3-methyl-2-oxobutanoate+hydroxymethyltransferase && sp|B0TC10|PANB_HELMI 3-methyl-2-oxobutanoate hydroxymethyltransferase OS=Heliobacterium modesticaldum (strain ATCC 51547 / Ice1) OX=498761 GN=panB PE=3 SV=1 && PF02548:Ketopantoate hydroxymethyltransferase|PF08546:Ketopantoate reductase PanE/ApbA C terminal|PF02558:Ketopantoate reductase PanE/ApbA	-	2082	1672	1620	2346	2454	2092	20.5244	19.3542	19.5649	39.4559	31.3286	35.614
TGGT1_261690	627.921	686.222	693.903	295.655	372.095	313.519	669.349	327.089	1.02903	1.30063e-11	4.69569e-10	-	TGGT1_chrVIIb	1552220	1553711	-	705	protein_coding	hypothetical+protein && - && -	-	837	779	755	231	383	242	34.0581	37.2203	37.6369	16.0361	20.1822	17.0051
TGGT1_200410	1475.65	1354.83	1549.56	2470.19	2296.69	2579.4	1460.01	2448.76	-0.745651	1.32568e-11	4.76474e-10	-	TGGT1_chrVIII	6844442	6847225	-	2784	protein_coding	hypothetical+protein && - && -	-	1967	1538	1686	1930	2364	1991	20.2684	18.6088	21.2836	33.9286	31.5455	35.4286
TGGT1_244645	1257.34	1197.15	1104.73	2358.84	1912.94	2312.52	1186.41	2194.77	-0.886408	1.41284e-11	5.05546e-10	-	TGGT1_chrVI	3335086	3337434	+	675	protein_coding	hypothetical+protein && - && -	-	1676	1359	1202	1843	1969	1785	71.2285	67.8184	62.583	133.628	108.368	131.005
TGGT1_227600	14369.4	14672.3	14882.6	37840	25224.7	42419.6	14641.4	35161.4	-1.26389	1.468e-11	5.22959e-10	-	TGGT1_chrX	803568	805820	-	405	protein_coding	ribosomal+protein+RPL34 && sp|P87262|RL34A_YEAST 60S ribosomal protein L34-A OS=Saccharomyces cerevisiae (strain ATCC 204508 / S288c) OX=559292 GN=RPL34A PE=1 SV=1 && PF01199:Ribosomal protein L34e	-	19154	16656	16193	29565	25964	32743	1356.71	1385.31	1405.17	3572.73	2381.64	4005.12
TGGT1_205558	6643.81	6913.32	7215.67	20538.4	12968.9	26117.9	6924.26	19875.1	-1.52117	1.65714e-11	5.87737e-10	-	TGGT1_chrVIIa	1246583	1248351	+	570	protein_coding	NAC+domain-containing+protein && sp|Q6QN10|NACA_CHILA Nascent polypeptide-associated complex subunit alpha OS=Chinchilla lanigera OX=34839 PE=2 SV=1 && PF19026:HYPK UBA domain|PF01849:NAC domain	-	8856	7848	7851	16047	13349	20160	445.704	463.784	484.068	1377.83	870.028	1752.14
TGGT1_278890	1291.85	1386.54	1451.22	711.619	813.168	630.924	1376.54	718.571	0.935604	1.8955e-11	6.69326e-10	-	TGGT1_chrXII	5691113	5698851	+	3306	protein_coding	hypothetical+protein && - && PF08172:CASP C terminal	CASP_C	1722	1574	1579	556	837	487	14.9422	16.0374	16.7855	8.23094	9.4055	7.29758
TGGT1_244150	506.388	376.145	352.925	988.076	861.744	1022.17	411.819	957.332	-1.21458	1.91765e-11	6.74192e-10	-	TGGT1_chrVI	2981455	2985966	+	1083	protein_coding	glycerate+kinase && - && -	-	675	427	384	772	887	789	17.8796	13.281	12.4612	34.8872	30.4267	36.0912
TGGT1_217530	7949.16	7212.82	7564	27989.9	13930.7	28457.7	7575.33	23459.4	-1.63072	2.60884e-11	9.13208e-10	-	TGGT1_chrXII	1831059	1833717	+	1734	protein_coding	hypothetical+protein && - && -	-	10596	8188	8230	21869	14339	21966	175.298	159.06	166.804	617.244	307.205	627.559
TGGT1_217570	18042.4	18809	19066.2	38559.3	31983.6	49661.6	18639.2	40068.2	-1.10408	3.34924e-11	1.16438e-09	-	TGGT1_chrXII	1851792	1853599	+	456	protein_coding	ribosomal+protein+RPS27 && sp|Q8L953|RS273_ARATH 40S ribosomal protein S27-3 OS=Arabidopsis thaliana OX=3702 GN=RPS27D PE=2 SV=2 && PF01667:Ribosomal protein S27	-	24050	21352	20745	30127	32921	38333	1512.98	1577.27	1598.84	3233.47	2682.05	4164.48
TGGT1_206310	1747.22	1815.54	1935.58	917.682	1141.54	985.9	1832.78	1015.04	0.850787	3.35838e-11	1.16438e-09	-	TGGT1_chrVIIa	1045454	1049984	+	2790	protein_coding	prenyltransferase%2C+UbiA+family+protein && sp|Q12887|COX10_HUMAN Protoheme IX farnesyltransferase, mitochondrial OS=Homo sapiens OX=9606 GN=COX10 PE=2 SV=3 && PF01040:UbiA prenyltransferase family	UbiA	2329	2061	2106	717	1175	761	23.9469	24.8832	26.5283	12.5774	15.6456	13.5124
TGGT1_310720B	1481.65	1484.32	1693.86	728.258	896.719	659.426	1553.28	761.468	1.02625	3.36978e-11	1.16438e-09	-	TGGT1_chrXI	1499057	1507041	-	3572	protein_coding	hypothetical+protein && - && -	-	1975	1685	1843	569	923	509	15.8613	15.8899	18.133	7.79611	9.59952	7.05925
TGGT1_269460	3011.32	3610.82	2699.33	8836.37	5818.48	7074.9	3107.15	7243.25	-1.22087	3.42604e-11	1.17381e-09	-	TGGT1_chrVIII	5776112	5787896	+	6201	protein_coding	Ser/Thr+phosphatase+family+protein && sp|Q9LR78|BSU1_ARATH Serine/threonine-protein phosphatase BSU1 OS=Arabidopsis thaliana OX=3702 GN=BSU1 PE=1 SV=2 && PF00149:Calcineurin-like phosphoesterase	Metallophos	4014	4099	2937	6904	5989	5461	18.5695	22.2663	16.6456	54.4899	35.8799	43.6278
TGGT1_204020	25632.2	25694.1	26252.5	49924.7	42266.3	61162.1	25859.6	51117.7	-0.98309	3.44009e-11	1.17381e-09	-	TGGT1_chrVIIa	1947745	1950214	+	783	protein_coding	ribosomal+protein+RPL8 && sp|Q9U9L2|RL8_ANOGA 60S ribosomal protein L8 OS=Anopheles gambiae OX=7165 GN=RpL8 PE=2 SV=2 && PF03947:Ribosomal Proteins L2, C-terminal domain|PF00181:Ribosomal Proteins L2, RNA binding domain	Ribosomal_L2_C	34167	29168	28564	39007	43505	47210	1251.78	1254.81	1282.07	2438.14	2064.13	2986.93
TGGT1_209810	147.79	285.412	137.861	38.3967	32.0604	23.3196	190.355	31.2589	2.60442	3.44333e-11	1.17381e-09	-	TGGT1_chrIb	1479716	1480729	-	1014	protein_coding	hypothetical+protein && - && -	-	197	324	150	30	33	18	5.57329	10.7631	5.19887	1.44797	1.20902	0.879401
TGGT1_209300	381.104	486.258	589.128	148.467	64.1208	129.553	485.496	114.047	2.09701	3.45538e-11	1.17381e-09	-	TGGT1_chrIb	1209399	1222280	+	1896	protein_coding	WD+domain%2C+G-beta+repeat-containing+protein && sp|Q16959|DYI2_HELCR Dynein intermediate chain 2, ciliary OS=Heliocidaris crassispina OX=1043166 PE=2 SV=1 && -	-	508	552	641	116	66	100	7.68615	9.80692	11.8816	2.99431	1.2932	2.61285
TGGT1_263700	17956.1	19583.3	17895.3	44545.3	30853.8	48776.8	18478.3	41392	-1.16348	3.4721e-11	1.17453e-09	-	TGGT1_chrVIIb	359504	361231	+	471	protein_coding	ribosomal+protein+RPS14 && sp|P46295|RS14_CHLRE 40S ribosomal protein S14 OS=Chlamydomonas reinhardtii OX=3055 GN=RPS14 PE=3 SV=1 && PF00411:Ribosomal protein S11	-	23935	22231	19471	34804	31758	37650	1457.79	1589.9	1452.86	3616.48	2504.91	3960.01
TGGT1_232950	267.823	247.533	249.989	104.951	104.925	76.4364	255.115	95.4375	1.41437	3.53225e-11	1.18988e-09	-	TGGT1_chrVIII	2286734	2288180	+	807	protein_coding	hypothetical+protein && - && -	-	357	281	272	82	108	59	12.6905	11.7291	11.8454	4.97299	4.97175	3.62185
TGGT1_243570	14265.9	13751.8	14229.1	24539.3	23033.9	30897.1	14082.3	26156.8	-0.893249	3.67236e-11	1.23192e-09	-	TGGT1_chrVI	2643618	2644858	-	339	protein_coding	ribosomal+protein+RPS26 && sp|P49206|RS261_ARATH 40S ribosomal protein S26-1 OS=Arabidopsis thaliana OX=3702 GN=RPS26A PE=2 SV=2 && PF01283:Ribosomal protein S26e	-	19016	15611	15482	19173	23709	23849	1609.17	1551.18	1605.03	2768.01	2598.2	3485.16
TGGT1_204480	3553.72	3275.19	3569.69	7178.91	5424.04	7020.49	3466.2	6541.14	-0.915881	4.39319e-11	1.46762e-09	-	TGGT1_chrVIIa	1656821	1664723	-	1980	protein_coding	thioredoxin+domain-containing+protein && sp|Q3AF07|DNAJ_CARHZ Chaperone protein DnaJ OS=Carboxydothermus hydrogenoformans (strain ATCC BAA-161 / DSM 6008 / Z-2901) OX=246194 GN=dnaJ PE=3 SV=1 && PF00226:DnaJ domain|PF00085:Thioredoxin	DnaJ	4737	3718	3884	5609	5583	5419	68.6312	63.2522	68.9398	138.643	104.752	135.583
TGGT1_225190	740.451	773.432	810.625	1832.8	1296.99	1720.47	774.836	1616.75	-1.06039	4.64157e-11	1.54419e-09	-	TGGT1_chrX	2344684	2350682	+	3234	protein_coding	hypothetical+protein && - && PF06090:Inositol-pentakisphosphate 2-kinase	-	987	878	882	1432	1335	1328	8.75509	9.14505	9.58483	21.6711	15.3356	20.3428
TGGT1_278240	852.982	678.294	754.562	350.69	380.839	273.357	761.946	334.962	1.1835	5.32648e-11	1.76475e-09	-	TGGT1_chrXII	6125662	6130168	+	3777	protein_coding	Zn-finger+in+Ran+binding+protein+and+others+domain-containing+protein && - && -	-	1137	770	821	274	392	211	8.63569	6.86713	7.63928	3.55043	3.85566	2.7675
TGGT1_293258	276.825	280.127	240.798	87.0326	105.896	60.89	265.917	84.6063	1.64322	5.42268e-11	1.78926e-09	-	TGGT1_chrIa	196156	201520	+	4716	protein_coding	hypothetical+protein && - && -	-	369	318	262	68	109	47	2.24459	2.27136	1.95247	0.705687	0.858642	0.493715
TGGT1_261570	34376.6	37052.5	34353.2	67031.7	55257.5	76078.8	35260.8	66122.7	-0.907056	5.85309e-11	1.9234e-09	-	TGGT1_chrVIIb	1628077	1630958	+	831	protein_coding	ribosomal+protein+RPL7A && sp|P0DJ14|RL7A_TETTH 60S ribosomal protein L7a OS=Tetrahymena thermophila OX=5911 GN=RPL7A PE=1 SV=1 && PF01248:Ribosomal protein L7Ae/L30e/S12e/Gadd45 family	-	45823	42062	37378	52373	56877	58724	1581.85	1704.99	1580.78	3084.49	2542.7	3500.8
TGGT1_309820	14602.7	14978	15434.1	24915.6	22650.2	28438.2	15004.9	25334.7	-0.755626	5.95336e-11	1.9484e-09	-	TGGT1_chrXI	792484	794108	+	528	protein_coding	ribosomal+protein+RPL11 && sp|Q90YV7|RL11_ICTPU 60S ribosomal protein L11 OS=Ictalurus punctatus OX=7998 GN=rpl11 PE=2 SV=3 && PF00673:ribosomal L5P family C-terminus|PF00281:Ribosomal protein L5	-	19465	17003	16793	19467	23314	21951	1057.56	1084.73	1117.76	1804.44	1640.37	2059.55
TGGT1_225120	10104.5	9291.75	10658.5	20930.1	16299.3	23678.4	10018.3	20302.6	-1.01895	6.4665e-11	2.1051e-09	-	TGGT1_chrX	2398071	2401703	+	441	protein_coding	hypothetical+protein && - && -	-	13469	10548	11597	16353	16777	18277	876.154	805.681	924.194	1814.83	1413.3	2053.14
TGGT1_271780	1537.92	1371.56	1176.42	3503.06	2646.44	2615.68	1361.97	2921.73	-1.10053	6.48448e-11	2.1051e-09	-	TGGT1_chrVIII	4362446	4378957	-	8166	protein_coding	Filamin/ABP280+repeat-containing+protein && - && PF00630:Filamin/ABP280 repeat	-	2050	1557	1280	2737	2724	2019	7.20159	6.4226	5.50879	16.4037	12.3924	12.2484
TGGT1_295035	80.2718	101.304	99.2603	16.6386	17.4875	20.7285	93.6119	18.2849	2.35788	7.07538e-11	2.28771e-09	-	TGGT1_chrIa	1326630	1329081	-	519	protein_coding	hypothetical+protein && - && -	-	107	115	108	13	18	16	5.91426	7.46384	7.31328	1.22589	1.28844	1.52723
TGGT1_215470	23677.9	25423.7	24335.3	48873.9	38559.9	54975.9	24479	47469.9	-0.955435	7.30908e-11	2.35381e-09	-	TGGT1_chrX	6865357	6867300	+	654	protein_coding	ribosomal+protein+RPL10A && sp|B8B9K6|R10A_ORYSI 60S ribosomal protein L10a OS=Oryza sativa subsp. indica OX=39946 GN=RPL10A PE=3 SV=1 && PF00687:Ribosomal protein L1p/L10e family	-	31562	28861	26478	38186	39690	42435	1384.43	1486.5	1422.86	2857.61	2254.56	3214.39
TGGT1_255960	1529.67	1445.56	1489.82	2395.96	2377.33	2180.38	1488.35	2317.89	-0.639196	7.46163e-11	2.39337e-09	-	TGGT1_chrVIIb	4518321	4528490	-	6681	protein_coding	hypothetical+protein && - && -	-	2039	1641	1621	1872	2447	1683	8.75507	8.27368	8.52702	13.7133	13.6067	12.4794
TGGT1_239740	28636.8	27078.9	31361.6	51111.2	43861.5	52454.8	29025.8	49142.5	-0.75961	7.53844e-11	2.40841e-09	-	TGGT1_chrVI	875718	876944	-	1227	protein_coding	dense+granule+protein+GRA14 && - && -	-	38172	30740	34123	39934	45147	40489	892.45	843.9	977.369	1592.85	1366.92	1634.73
TGGT1_248390	14674	15741.7	15677.6	34551.9	25572.5	41014	15364.4	33712.8	-1.13366	7.57904e-11	2.41181e-09	-	TGGT1_chrXII	3763041	3764059	-	426	protein_coding	ribosomal+protein+RPL26 && sp|P51414|RL261_ARATH 60S ribosomal protein L26-1 OS=Arabidopsis thaliana OX=3702 GN=RPL26A PE=2 SV=2 && PF00467:KOW motif|PF16906:Ribosomal proteins L26 eukaryotic, L24P archaeal	KOW	19560	17870	17058	26996	26322	31658	1317.17	1413.01	1407.26	3101.47	2295.45	3681.51
TGGT1_237195	90.7747	134.778	156.243	28.1576	25.2597	22.024	127.265	25.1471	2.33643	8.48218e-11	2.6816e-09	-	TGGT1_chrX	5662511	5666071	-	2667	protein_coding	hypothetical+protein && - && -	-	121	153	170	22	26	17	1.30151	1.93241	2.24017	0.403717	0.362168	0.315775
TGGT1_216370	651.927	713.53	611.186	1181.34	1079.37	1156.91	658.881	1139.21	-0.789182	8.49345e-11	2.6816e-09	-	TGGT1_chrXI	6125079	6126761	+	1683	protein_coding	hypothetical+protein && - && -	-	869	810	665	923	1111	893	14.8122	16.2119	13.8865	26.8408	24.5239	26.2857
TGGT1_241130	2384.15	2414.55	2247.14	1105.83	1465.06	1168.57	2348.61	1246.49	0.912533	9.13216e-11	2.87199e-09	-	TGGT1_chrVI	1596500	1605048	+	7137	protein_coding	hypothetical+protein && - && -	-	3178	2741	2445	864	1508	902	12.7739	12.9367	12.0398	5.92482	7.84955	6.26099
TGGT1_310720A	819.973	932.875	999.036	354.53	498.393	375.704	917.295	409.542	1.15961	9.20837e-11	2.88469e-09	-	TGGT1_chrXI	1507142	1510268	-	2574	protein_coding	hypothetical+protein && - && -	-	1093	1059	1087	277	513	290	12.1813	13.8586	14.8415	5.26682	7.40403	5.58138
TGGT1_310830	90.7747	118.041	109.37	26.8777	13.6014	19.433	106.062	19.9707	2.4275	9.50792e-11	2.96699e-09	-	TGGT1_chrXI	1583705	1584727	+	1023	protein_coding	enoyl-CoA+hydratase/isomerase+family+protein && sp|Q5RFG0|ECH1_PONAB Delta(3,5)-Delta(2,4)-dienoyl-CoA isomerase, mitochondrial OS=Pongo abelii OX=9601 GN=ECH1 PE=2 SV=1 && PF00378:Enoyl-CoA hydratase/isomerase	ECH	121	134	119	21	14	15	3.39307	4.41226	4.08815	1.00466	0.508407	0.726387
TGGT1_272440	87.0237	122.445	87.3123	15.3587	1.94305	7.77319	98.9271	8.35831	3.6157	9.64318e-11	2.99758e-09	-	TGGT1_chrVIII	3962549	3964656	+	624	protein_coding	RNA+recognition+motif-containing+protein && sp|Q9LHP2|SL30A_ARATH Serine/arginine-rich SC35-like splicing factor SCL30A OS=Arabidopsis thaliana OX=3702 GN=SCL30A PE=1 SV=1 && PF00076:RNA recognition motif. (a.k.a. RRM, RBD, or RNP domain)	RRM_1	116	139	95	12	2	6	5.33282	7.50347	5.35051	0.941183	0.119071	0.476342
TGGT1_202550	2616.71	2842.67	2799.51	1334.93	1684.63	1219.1	2752.96	1412.88	0.960965	9.73705e-11	3.01511e-09	-	TGGT1_chrVIIa	3125453	3133382	+	6639	protein_coding	NLI+interacting+factor+family+phosphatase && - && PF03031:NLI interacting factor-like phosphatase	NIF	3488	3227	3046	1043	1734	941	15.0715	16.373	16.1244	7.68881	9.70299	7.02165
TGGT1_220890	5808.83	4987.67	5643.13	15065.6	9618.12	17562.2	5479.87	14082	-1.36151	9.77894e-11	3.01649e-09	-	TGGT1_chrII	23072	25782	-	1365	protein_coding	hypothetical+protein && - && -	-	7743	5662	6140	11771	9900	13556	162.727	139.723	158.085	422.044	269.44	491.985
TGGT1_239790	1361.62	1323.11	1325.31	2005.59	1973.17	2004.19	1336.68	1994.32	-0.576923	9.94629e-11	3.0564e-09	-	TGGT1_chrVI	904502	910069	+	2202	protein_coding	BRCA1+C+Terminus+(BRCT)+domain-containing+protein && sp|Q851S7|PESC_ORYSJ Pescadillo homolog OS=Oryza sativa subsp. japonica OX=39947 GN=PES PE=2 SV=1 && PF06732:Pescadillo N-terminus	-	1815	1502	1442	1567	2031	1547	23.6452	22.9765	23.0146	34.828	34.2651	34.8037
TGGT1_287270	645.175	763.742	703.094	221.421	352.664	228.014	704.004	267.366	1.39132	1.01065e-10	3.08453e-09	-	TGGT1_chrV	1342040	1344154	+	2115	protein_coding	hypothetical+protein && - && -	-	860	867	765	173	363	176	11.6646	13.8083	12.7118	4.00325	6.3761	4.12244
TGGT1_269920	16266.7	15155.9	14381.7	28201.1	23469.2	30683.4	15268.1	27451.2	-0.846257	1.01145e-10	3.08453e-09	PSD1pv	TGGT1_chrVIII	5534744	5543165	-	2907	protein_coding	phosphatidylserine+decarboxylase && sp|F6N7K6|PSD2_TOXGG Phosphatidylserine decarboxylase 2 proenzyme OS=Toxoplasma gondii (strain ATCC 50853 / GT1) OX=507601 GN=PSD1pv PE=1 SV=1 && PF02666:Phosphatidylserine decarboxylase	-	21683	17205	15648	22034	24157	23684	213.973	199.362	189.178	370.959	308.715	403.611
TGGT1_309810	17592.3	18657.5	18013	42729.2	29291.5	45938.3	18087.6	39319.7	-1.12021	1.0402e-10	3.16025e-09	-	TGGT1_chrXI	791021	791848	-	342	protein_coding	ribosomal+protein+RPP2 && sp|Q967Y9|RLA2_EIMTE 60S acidic ribosomal protein P2 OS=Eimeria tenella OX=5802 PE=3 SV=2 && PF00428:60s Acidic ribosomal protein	-	23450	21180	19599	33385	30150	35459	1966.98	2086.08	2014.02	4777.52	3275.07	5136.33
TGGT1_286420A	13914	15406.1	13910.2	32191.8	23619.8	36668.7	14410.1	30826.8	-1.09705	1.05062e-10	3.17991e-09	-	TGGT1_chrV	1692242	1694172	-	1345	protein_coding	putative+elongation+factor+1-alpha+(EF-1-ALPHA) && sp|P90519|EF1A_CRYPV Elongation factor 1-alpha OS=Cryptosporidium parvum OX=5807 PE=2 SV=1 && PF03143:Elongation factor Tu C-terminal domain|PF03144:Elongation factor Tu domain 2|PF00009:Elongation factor Tu GTP binding domain	GTP_EFTU	18547	17489	15135	25152	24312	28304	395.581	438	395.472	915.224	671.518	1042.5
TGGT1_267130	908.497	961.064	852.903	428.763	318.661	476.756	907.488	408.06	1.15663	1.12131e-10	3.38114e-09	-	TGGT1_chrIX	604339	605508	+	1170	protein_coding	SAG-related+sequence+SRS38A && - && PF04092:SRS domain	-	1211	1091	928	335	328	368	29.6922	31.4102	27.8752	14.0132	10.4147	15.5817
TGGT1_275450	5628.03	5325.05	5446.45	8448.56	7777.07	8899.01	5466.51	8374.88	-0.615195	1.31239e-10	3.94254e-09	-	TGGT1_chrX	7160770	7164449	-	2931	protein_coding	hypothetical+protein && - && -	-	7502	6045	5926	6601	8005	6869	73.4252	69.4724	71.0562	110.223	101.462	116.099
TGGT1_309120	43352	40091.6	45305.9	90794.2	76190.1	125222	42916.5	97402.2	-1.18241	1.37797e-10	4.12418e-09	-	TGGT1_chrXI	476484	477734	-	1251	protein_coding	ribosomal+protein+RPL4 && sp|P02385|RL4B_XENLA 60S ribosomal protein L4-B OS=Xenopus laevis OX=8355 GN=rpl4-b PE=2 SV=2 && PF00573:Ribosomal protein L4/L1 family|PF14374:60S ribosomal protein L4 C-terminal domain	-	57787	45512	49295	70939	78423	96657	1325.12	1225.46	1384.85	2775.27	2328.87	3827.62
TGGT1_261475	607.665	563.777	535.822	1144.22	963.755	1308.49	569.088	1138.82	-0.999063	1.41669e-10	4.22436e-09	-	TGGT1_chrVIIb	1693485	1694749	+	720	protein_coding	hypothetical+protein && - && -	-	810	640	583	894	992	1010	32.2728	29.9419	28.4572	60.769	51.1845	69.4931
TGGT1_253950	1866.51	1897.46	2094.58	2923.27	3127.35	3133.89	1952.85	3061.5	-0.649079	1.45634e-10	4.32657e-09	-	TGGT1_chrIII	1345761	1349757	+	1389	protein_coding	putative+protein+fam50a && sp|B8BDW1|XCT_ORYSI Protein XAP5 CIRCADIAN TIMEKEEPER OS=Oryza sativa subsp. indica OX=39946 GN=XCT PE=3 SV=1 && PF04921:XAP5, circadian clock regulator	-	2488	2154	2279	2284	3219	2419	51.3845	52.2366	57.6631	80.4769	86.095	86.2752
TGGT1_252210	20103.2	21684.3	19773.9	8443.44	12300.5	8477.96	20520.5	9740.64	1.07477	1.50484e-10	4.44043e-09	-	TGGT1_chrIII	378447	385902	-	5715	protein_coding	pentatricopeptide+repeat+domain-containing+protein && - && PF17177:Pentacotripeptide-repeat region of PRORP	-	26797	24616	21515	6597	12661	6544	134.51	145.089	132.306	56.4947	82.3021	56.7257
TGGT1_269770	568.655	480.972	499.059	911.282	883.118	943.147	516.228	912.516	-0.820224	1.50963e-10	4.44043e-09	-	TGGT1_chrVIII	5602444	5612212	+	3384	protein_coding	WD+domain%2C+G-beta+repeat-containing+protein && sp|O14053|UTP21_SCHPO U3 small nucleolar RNA-associated protein 21 homolog OS=Schizosaccharomyces pombe (strain 972 / ATCC 24843) OX=284812 GN=SPCC1672.07 PE=3 SV=1 && PF04192:Utp21 specific WD40 associated putative domain	-	758	546	543	712	909	728	6.42573	5.43493	5.6393	10.2974	9.97913	10.6575
TGGT1_260440	5820.83	4789.46	4547.59	12228.1	8917.65	14482.8	5052.63	11876.2	-1.23276	1.51121e-10	4.44043e-09	-	TGGT1_chrVIIb	2242975	2247472	-	939	protein_coding	nuclear+factor+NF3 && - && PF17800:Nucleoplasmin-like domain	-	7759	5437	4948	9554	9179	11179	237.041	195.041	185.191	497.963	363.152	589.78
TGGT1_253400	2456.17	2773.08	2924.5	1674.1	1688.51	1575.37	2717.92	1645.99	0.722972	1.79384e-10	5.23794e-09	-	TGGT1_chrIII	903206	909213	-	2895	protein_coding	hypothetical+protein && - && PF13015:Glucosidase II beta subunit-like protein	-	3274	3148	3182	1308	1738	1216	32.4425	36.6284	38.6285	22.1124	22.3029	20.8083
TGGT1_251620	3572.47	3366.81	3486.06	6230.51	5592.11	7704.53	3475.11	6509.05	-0.905117	1.79564e-10	5.23794e-09	-	TGGT1_chrXII	5418469	5420922	-	1659	protein_coding	putative+flap+structure-specific+endonuclease+1 && sp|Q4XXP8|FEN1_PLACH Flap endonuclease 1 OS=Plasmodium chabaudi OX=5825 GN=FEN1 PE=3 SV=1 && PF00752:XPG N-terminal domain|PF00867:XPG I-region	XPG_I	4762	3822	3793	4868	5756	5947	82.343	77.6026	80.3512	143.609	128.894	177.584
TGGT1_248940	1471.9	1548.63	1680.07	2407.47	2670.73	2867.01	1566.87	2648.41	-0.757587	1.85088e-10	5.37959e-09	-	TGGT1_chrXII	4192819	4196503	-	1479	protein_coding	hypothetical+protein && - && PF13917:Zinc knuckle	-	1962	1758	1828	1881	2749	2213	38.0552	40.0389	43.4374	62.2441	69.0503	74.1252
TGGT1_216880	16724.3	18587	15501.1	44696.3	29493.6	53832	16937.5	42674	-1.3331	1.86521e-10	5.40173e-09	-	TGGT1_chrXI	5736268	5739860	-	966	protein_coding	guanine+nucleotide-binding+protein && sp|Q21215|GBLP_CAEEL Guanine nucleotide-binding protein subunit beta-2-like 1 OS=Caenorhabditis elegans OX=6239 GN=rack-1 PE=1 SV=3 && PF00400:WD domain, G-beta repeat	WD40	22293	21100	16866	34922	30358	41552	662.026	735.762	613.608	1769.29	1167.5	2130.92
TGGT1_244940	231.813	261.628	196.682	81.913	83.5513	54.4124	230.041	73.2922	1.6447	1.9712e-10	5.68823e-09	-	TGGT1_chrVI	3527459	3528424	+	234	protein_coding	hypothetical+protein && - && -	-	309	297	214	64	86	42	37.8814	42.7536	32.1406	13.3857	13.6534	8.89172
TGGT1_313390	21035	21155.7	22215	46643.1	35069.2	56099.1	21468.6	45937.1	-1.0974	1.98767e-10	5.70071e-09	-	TGGT1_chrXI	3299999	3300967	+	969	protein_coding	ribosomal+protein+RPL6 && sp|Q9C9C6|RL62_ARATH 60S ribosomal protein L6-2 OS=Arabidopsis thaliana OX=3702 GN=RPL6B PE=2 SV=1 && PF01159:Ribosomal protein L6e	-	28039	24016	24171	36443	36097	43302	830.085	834.85	876.651	1840.63	1383.91	2213.79
TGGT1_213940	7835.13	7171.42	7844.32	16815.2	11986.7	17287.6	7616.96	15363.2	-1.01206	1.98969e-10	5.70071e-09	-	TGGT1_chrV	1321940	1324413	-	450	protein_coding	CHCH+domain-containing+protein && - && -	-	10444	8141	8535	13138	12338	13344	665.791	609.392	666.572	1428.87	1018.57	1469.01
TGGT1_239770	1124.56	1227.98	951.244	568.272	614.005	558.374	1101.26	580.217	0.923747	2.02399e-10	5.77843e-09	-	TGGT1_chrVI	897071	897965	-	405	protein_coding	alveolin+domain+containing+intermediate+filament+IMC11 && - && -	-	1499	1394	1035	444	632	431	106.177	115.942	89.8134	53.6544	57.9724	52.7199
TGGT1_235680	7845.63	7254.23	7679.8	14890.2	11443.6	15023	7593.22	13785.6	-0.86022	2.27196e-10	6.46345e-09	-	TGGT1_chrX	4930492	4947476	-	5079	protein_coding	peptidase+M16+inactive+domain-containing+protein && sp|Q69TY5|SPP_ORYSJ Stromal processing peptidase, chloroplastic OS=Oryza sativa subsp. japonica OX=39947 GN=SPP PE=2 SV=2 && PF00675:Insulinase (Peptidase family M16)|PF05193:Peptidase M16 inactive domain	-	10458	8235	8356	11634	11779	11596	59.0682	54.6157	57.8197	112.106	86.1568	113.105
TGGT1_206580	6459.26	6679	7511.61	3597.77	4388.39	4070.56	6883.29	4018.91	0.775909	2.35437e-10	6.6743e-09	-	TGGT1_chrVIIa	788142	805346	+	14130	protein_coding	formin+FRM2 && sp|Q8BPM0|DAAM1_MOUSE Disheveled-associated activator of morphogenesis 1 OS=Mus musculus OX=10090 GN=Daam1 PE=1 SV=4 && PF02181:Formin Homology 2 Domain	FH2	8610	7582	8173	2811	4517	3142	17.4801	18.0748	20.328	9.73634	11.8759	11.0158
TGGT1_321640	688.687	690.627	611.186	387.807	352.664	349.794	663.5	363.422	0.869706	2.41998e-10	6.83622e-09	-	TGGT1_chrIb	1672063	1681153	-	3135	protein_coding	cell+division+protein+CDC48AP && sp|P54774|CDC48_SOYBN Cell division cycle protein 48 homolog OS=Glycine max OX=3847 GN=CDC48 PE=2 SV=1 && PF17862:AAA+ lid domain|PF02359:Cell division protein 48 (CDC48), N-terminal domain|PF00004:ATPase family associated with various cellular activities (AAA)	AAA	918	784	665	303	363	270	8.40018	8.42384	7.45487	4.73023	4.30158	4.26657
TGGT1_260030	261.071	280.127	238.96	33.2772	72.8645	84.2096	260.053	63.4504	2.03134	2.43485e-10	6.8542e-09	-	TGGT1_chrVIIb	2488342	2495420	-	2445	protein_coding	atypical+MEK-related+kinase+(incomplete+catalytic+triad) && - && PF00069:Protein kinase domain	Pkinase	348	318	260	26	75	65	4.08304	4.38107	3.73724	0.520441	1.13957	1.317
TGGT1_312830	1326.36	1281.71	1540.37	2826	2231.6	2847.58	1382.81	2635.06	-0.929869	2.53086e-10	7.09965e-09	-	TGGT1_chrXI	2897239	2900208	+	2970	protein_coding	hypothetical+protein && - && -	-	1768	1455	1676	2208	2297	2198	17.0769	16.5021	19.8323	36.3848	28.7319	36.6626
TGGT1_244515	112.531	113.636	139.7	26.8777	35.9465	32.3883	121.956	31.7375	1.93319	2.58232e-10	7.21883e-09	-	TGGT1_chrVI	3247663	3249167	-	987	protein_coding	hypothetical+protein && - && -	-	150	129	152	21	37	25	4.35971	4.40255	5.41231	1.04131	1.39266	1.2548
TGGT1_289830	3657.99	3465.47	3326.14	5266.75	4997.53	5235.25	3483.2	5166.51	-0.568416	2.66671e-10	7.42896e-09	-	TGGT1_chrIX	3281722	3286956	+	1008	protein_coding	putative+eukaryotic+initiation+factor-3%2C+delta+subunit && sp|B4GSH1|EIF3I_DROPE Eukaryotic translation initiation factor 3 subunit I OS=Drosophila persimilis OX=7234 GN=eIF3i PE=3 SV=1 && PF00400:WD domain, G-beta repeat	WD40	4876	3934	3619	4115	5144	4041	138.767	131.464	126.178	199.796	189.583	198.601
TGGT1_214420	626.42	948.731	1297.74	248.299	89.3805	226.718	957.629	188.132	2.35157	2.6907e-10	7.46993e-09	-	TGGT1_chrX	6174320	6174934	+	615	protein_coding	hypothetical+protein && - && -	-	835	1077	1412	194	92	175	38.9489	58.9892	80.6892	15.4385	5.5574	14.0966
TGGT1_261480	2693.98	2641.82	2673.59	4407.94	3944.4	4899.7	2669.8	4417.35	-0.72603	2.89895e-10	8.02042e-09	-	TGGT1_chrVIIb	1685826	1692167	-	1623	protein_coding	phosphatidyl+serine+synthase && sp|Q0JR55|PSS1_ORYSJ CDP-diacylglycerol--serine O-phosphatidyltransferase 1 OS=Oryza sativa subsp. japonica OX=39947 GN=PSS1 PE=2 SV=2 && PF03034:Phosphatidyl serine synthase	PSS	3591	2999	2909	3444	4060	3782	63.4718	62.2429	62.9914	103.854	92.9323	115.44
TGGT1_266070	9448.82	9770.08	9935.22	19993.2	14937.2	21387.9	9718.04	18772.8	-0.949817	2.92127e-10	8.05451e-09	-	TGGT1_chrIX	1142823	1144192	+	363	protein_coding	ribosomal+protein+RPL31 && sp|Q9XGL4|RL31_CYAPA 60S ribosomal protein L31 OS=Cyanophora paradoxa OX=2762 GN=RPL31 PE=3 SV=1 && PF01198:Ribosomal protein L31e	Ribosomal_L31e	12595	11091	10810	15621	15375	16509	995.349	1029.19	1046.59	2106.1	1573.5	2253.03
TGGT1_209420	4825.31	4652.04	5187.27	10746	7988.87	12640.5	4888.21	10458.4	-1.09715	2.94595e-10	8.09483e-09	-	TGGT1_chrIb	1224171	1225667	-	753	protein_coding	hypothetical+protein && - && -	-	6432	5281	5644	8396	8223	9757	245.039	236.24	263.42	545.701	405.69	641.91
TGGT1_297420	2999.32	3269.03	3291.21	1133.98	1787.61	1114.16	3186.52	1345.25	1.24274	2.96214e-10	8.11164e-09	-	TGGT1_chrII	1734618	1745552	-	6126	protein_coding	putative+beta-tubulin+cofactor+D && sp|Q8L5R3|TBCD_ARATH Tubulin-folding cofactor D OS=Arabidopsis thaliana OX=3702 GN=TFCD PE=2 SV=1 && -	-	3998	3711	3581	886	1840	860	18.7219	20.4054	20.5439	7.07838	11.1584	6.95463
TGGT1_212150	1119.3	1157.5	1062.45	634.826	715.044	632.22	1113.09	660.696	0.750832	3.04584e-10	8.29212e-09	-	TGGT1_chrX	3912877	3924886	-	3537	protein_coding	hypothetical+protein && - && PF08318:COG4 transport protein	-	1492	1314	1156	496	736	488	12.1009	12.5139	11.4863	6.86316	7.7304	6.83498
TGGT1_243355	67.5184	91.6138	115.804	16.6386	4.85764	9.06873	91.6453	10.1883	3.20131	3.05251e-10	8.29212e-09	-	TGGT1_chrVI	2495338	2496186	+	264	protein_coding	hypothetical+protein && - && -	-	90	104	126	13	5	7	9.77963	13.2697	16.7735	2.41	0.703599	1.31355
TGGT1_221390	1795.99	1900.11	1649.74	606.668	960.84	579.103	1781.95	715.537	1.3141	3.05895e-10	8.29212e-09	-	TGGT1_chrII	286177	292066	-	2628	protein_coding	hypothetical+protein && - && -	-	2394	2157	1795	474	989	447	26.1326	27.6475	24.0046	8.82735	13.9807	8.42626
TGGT1_295630	1248.34	1400.63	1317.04	775.614	828.713	696.996	1322	767.108	0.783555	3.09342e-10	8.35744e-09	-	TGGT1_chrIa	1649908	1651185	-	468	protein_coding	hypothetical+protein && - && -	-	1664	1590	1433	606	853	538	101.998	114.441	107.611	63.373	67.7115	56.9494
TGGT1_285540	480.881	388.478	395.203	785.853	775.279	790.275	421.52	783.802	-0.893121	3.16111e-10	8.51175e-09	-	TGGT1_chrV	2188564	2196091	+	3666	protein_coding	DNA-directed+DNA+polymerase && sp|Q9UTN3|CID14_SCHPO Poly(A) RNA polymerase cid14 OS=Schizosaccharomyces pombe (strain 972 / ATCC 24843) OX=284812 GN=cid14 PE=1 SV=2 && PF03828:Cid1 family poly A polymerase	-	641	441	430	614	798	610	5.0159	4.05208	4.12223	8.19697	8.08667	8.24309
TGGT1_202430	1440.39	1459.65	1493.5	758.975	862.716	941.852	1464.52	854.514	0.777085	3.17741e-10	8.52711e-09	-	TGGT1_chrVIIa	3230008	3232751	-	1668	protein_coding	hypothetical+protein && - && -	-	1920	1657	1625	593	888	727	33.0209	33.4625	34.2384	17.3995	19.7777	21.5919
TGGT1_290960	2290.37	2600.42	2648.78	1293.97	1471.86	1042.9	2513.19	1269.58	0.98392	3.22454e-10	8.62484e-09	-	TGGT1_chrIX	3792377	3808924	+	3720	protein_coding	pyruvate+phosphate+dikinase%2C+pep/pyruvate+binding+domain-containing+protein && sp|Q2QTC2|PWD_ORYSJ Phosphoglucan, water dikinase, chloroplastic OS=Oryza sativa subsp. japonica OX=39947 GN=GWD3 PE=3 SV=2 && PF01326:Pyruvate phosphate dikinase, AMP/ATP-binding domain|PF00686:Starch binding domain	-	3053	2952	2882	1011	1515	805	23.5433	26.7304	27.2275	13.301	15.1297	10.7203
TGGT1_270680	65.2677	30.8316	22.0578	217.581	203.049	211.172	39.3857	210.601	-2.40752	3.42899e-10	9.14132e-09	-	TGGT1_chrVIII	5083234	5083986	+	753	protein_coding	hypothetical+protein && - && -	-	87	35	24	170	209	163	3.31442	1.56569	1.12014	11.0492	10.3112	10.7237
TGGT1_309760	12822.5	10680.9	11991.2	27535.6	19173.1	28982.4	11831.5	25230.3	-1.09244	3.44376e-10	9.15039e-09	-	TGGT1_chrXI	754191	755138	-	948	protein_coding	hypothetical+protein && - && -	-	17092	12125	13047	21514	19735	22371	517.212	430.829	483.68	1110.68	773.371	1169.04
TGGT1_227360	27071.9	28088.4	26787.4	46658.4	40077.4	51516.8	27315.9	46084.2	-0.754491	3.4646e-10	9.17549e-09	-	TGGT1_chrX	901297	903989	-	1170	protein_coding	ribosomal+protein+RPL3 && sp|P39023|RL3_HUMAN 60S ribosomal protein L3 OS=Homo sapiens OX=9606 GN=RPL3 PE=1 SV=2 && PF00297:Ribosomal protein L3	-	36086	31886	29146	36455	41252	39765	884.782	918.007	875.486	1524.92	1309.84	1683.71
TGGT1_237560	5553.01	5545.28	5299.4	2141.26	3200.21	2036.58	5465.89	2459.35	1.15143	3.47842e-10	9.18189e-09	-	TGGT1_chrX	5877385	5879483	-	660	protein_coding	iron-sulfur+cluster+protein+ISCU && sp|Q9D7P6|ISCU_MOUSE Iron-sulfur cluster assembly enzyme ISCU, mitochondrial OS=Mus musculus OX=10090 GN=Iscu PE=1 SV=1 && PF01592:NifU-like N terminal domain	-	7402	6295	5766	1673	3294	1572	321.728	321.28	307.034	124.059	185.412	117.994
TGGT1_209290	14616.2	14793	15630.7	33659.8	23760.6	36925.3	15013.3	31448.6	-1.0667	3.50864e-10	9.23139e-09	-	TGGT1_chrIb	1207027	1207383	-	357	protein_coding	ribosomal+protein+RPS28 && sp|Q7S6W5|RS28_NEUCR 40S ribosomal protein S28 OS=Neurospora crassa (strain ATCC 24698 / 74-OR23-1A / CBS 708.71 / DSM 1257 / FGSC 987) OX=367110 GN=rps-28 PE=3 SV=1 && PF01200:Ribosomal protein S28e	-	19483	16793	17007	26299	24457	28502	1565.57	1584.5	1674.23	3605.36	2545.04	3955.12
TGGT1_285850	785.463	624.559	602.914	1189.02	1344.59	1422.49	670.979	1318.7	-0.973811	3.52984e-10	9.25691e-09	-	TGGT1_chrV	2026917	2028990	-	1287	protein_coding	peptidyl-prolyl+cis-trans+isomerase%2C+FKBP-type+domain-containing+protein && - && PF00254:FKBP-type peptidyl-prolyl cis-trans isomerase	FKBP_C	1047	709	656	929	1384	1098	23.3374	18.5566	17.9135	35.3276	39.95	42.2646
TGGT1_205680	9292.03	7795.1	7575.95	22294.4	14239.7	26028.5	8221.02	20854.2	-1.34284	3.72963e-10	9.74911e-09	-	TGGT1_chrVIIa	1127561	1131412	-	2418	protein_coding	hypothetical+protein && - && -	-	12386	8849	8243	17419	14657	20091	146.946	123.273	119.808	352.569	225.189	411.621
TGGT1_286430	1013.53	1109.94	1245.35	637.386	509.08	606.309	1122.94	584.258	0.944105	4.14629e-10	1.08022e-08	-	TGGT1_chrV	1687760	1689995	+	909	protein_coding	hypothetical+protein && sp|Q8C790|F221A_MOUSE Protein FAM221A OS=Mus musculus OX=10090 GN=Fam221a PE=1 SV=1 && PF14753:Protein FAM221A/B	-	1351	1260	1355	498	524	468	42.6359	46.6916	52.3879	26.8128	21.4154	25.5055
TGGT1_203630	13579.4	13954.4	13758.6	31855.2	22055.6	36140.2	13764.1	30017	-1.12481	4.15933e-10	1.08022e-08	-	TGGT1_chrVIIa	2292915	2293974	-	318	protein_coding	ribosomal+protein+RPL44 && sp|P0CQ51|RL44_CRYNB 60S ribosomal protein L44 OS=Cryptococcus neoformans var. neoformans serotype D (strain B-3501A) OX=283643 GN=RPL44 PE=3 SV=1 && PF00935:Ribosomal protein L44	-	18101	15841	14970	24889	22702	27896	1632.9	1677.98	1654.44	3830.52	2652.14	4345.78
TGGT1_250770	11139.8	9898.69	9537.26	21324.3	18672.7	31306.5	10191.9	23767.8	-1.22151	4.20063e-10	1.08744e-08	-	TGGT1_chrXII	5123731	5125767	-	1239	protein_coding	putative+eukaryotic+initiation+factor-4A && sp|O02494|IF4A_CRYPV Eukaryotic initiation factor 4A OS=Cryptosporidium parvum OX=5807 GN=EIF4-A PE=2 SV=1 && PF00271:Helicase conserved C-terminal domain|PF00270:DEAD/DEAH box helicase	DEAD	14849	11237	10377	16661	19220	24165	343.803	305.5	294.345	658.123	576.29	966.202
TGGT1_257755	880.739	706.483	773.862	409.565	431.358	428.821	787.028	423.248	0.895203	4.25133e-10	1.09703e-08	-	TGGT1_chrVIIb	3784242	3785202	+	486	protein_coding	hypothetical+protein && - && -	-	1174	802	842	320	444	331	69.2972	55.5866	60.888	32.2249	33.9395	33.7399
TGGT1_253770	124.534	103.946	107.532	262.378	239.967	279.835	112.004	260.727	-1.21468	4.37059e-10	1.12421e-08	-	TGGT1_chrIII	1165263	1165846	+	441	protein_coding	hypothetical+protein && - && -	-	166	118	117	205	247	216	10.7982	9.01312	9.32402	22.7506	20.8074	24.2643
TGGT1_236870	8557.58	6992.6	7665.1	17136.5	12658	19220.5	7738.42	16338.3	-1.07801	4.45229e-10	1.14157e-08	-	TGGT1_chrX	5454717	5455361	-	645	protein_coding	hypothetical+protein && - && -	-	11407	7938	8340	13389	13029	14836	507.336	414.556	454.425	1015.93	750.431	1139.49
TGGT1_266060	25985.6	26812	27247.9	60930.5	42781.2	70146.6	26681.8	57952.8	-1.11899	4.48683e-10	1.14678e-08	-	TGGT1_chrIX	1148543	1150882	-	864	protein_coding	ribosomal+protein+RPSA && sp|Q8MPF7|RSSA_TOXGO 40S ribosomal protein SA OS=Toxoplasma gondii OX=5811 PE=1 SV=1 && PF00318:Ribosomal protein S2	-	34638	30437	29647	47606	44035	54145	1150.07	1186.64	1205.93	2696.65	1893.4	3104.54
TGGT1_228070	5926.61	5982.2	6886.64	2726.17	3828.79	2868.31	6265.15	3141.09	0.995468	4.53747e-10	1.15575e-08	-	TGGT1_chrX	518611	549108	+	12300	protein_coding	hypothetical+protein && - && PF04182:B-block binding subunit of TFIIIC	B-block_TFIIIC	7900	6791	7493	2130	3941	2214	18.4249	18.5977	21.4095	8.47523	11.9031	8.91713
TGGT1_309250	5327.2	5248.41	5406.93	11554.9	8122.94	10755.5	5327.51	10144.4	-0.928972	4.55065e-10	1.15575e-08	-	TGGT1_chrXI	547054	561278	-	11406	protein_coding	hypothetical+protein && - && -	-	7101	5958	5883	9028	8361	8302	17.8595	17.5954	18.1268	38.7378	27.2323	36.058
TGGT1_252395	58.5159	100.423	156.243	10.2391	14.5729	9.06873	105.061	11.2936	3.1983	4.88465e-10	1.23668e-08	-	TGGT1_chrIII	526004	531472	+	5469	protein_coding	hypothetical+protein && - && -	-	78	114	170	8	15	7	0.409138	0.702148	1.09244	0.0715911	0.101893	0.0634078
TGGT1_363590	967.763	717.935	825.331	1619.06	1476.72	1694.56	837.01	1596.78	-0.93065	4.91838e-10	1.24131e-08	-	TGGT1_chrX	3011894	3012337	+	444	protein_coding	hypothetical+protein && - && -	-	1290	815	898	1265	1520	1308	83.3471	61.831	71.0803	139.439	127.18	145.941
TGGT1_276940	2318.13	1802.32	1917.19	3628.49	3523.73	4413.88	2012.55	3855.37	-0.937308	4.97641e-10	1.25203e-08	-	TGGT1_chrXII	6746134	6746942	+	207	protein_coding	putative+ribosome+associated+membrane+protein+RAMP4 && sp|Q3T073|SERP2_BOVIN Stress-associated endoplasmic reticulum protein 2 OS=Bos taurus OX=9913 GN=SERP2 PE=3 SV=1 && -	-	3090	2046	2086	2835	3627	3407	428.225	332.941	354.16	670.286	650.933	815.369
TGGT1_257720	321.837	364.693	226.093	72.9538	43.7187	101.052	304.208	72.5747	2.07792	5.05384e-10	1.26755e-08	-	TGGT1_chrVIIb	3807504	3819785	+	6786	protein_coding	putative+proton+ATPase && sp|Q9LVK9|ALA7_ARATH Probable phospholipid-transporting ATPase 7 OS=Arabidopsis thaliana OX=3702 GN=ALA7 PE=3 SV=3 && PF16209:Phospholipid-translocating ATPase N-terminal|PF16212:Phospholipid-translocating P-type ATPase C-terminal	-	429	414	246	57	45	78	1.81354	2.05503	1.27402	0.411091	0.246353	0.569421
TGGT1_203750	1038.28	1072.94	1189.29	664.263	675.211	650.357	1100.17	663.277	0.729148	5.81361e-10	1.45358e-08	-	TGGT1_chrVIIa	2165529	2180173	+	4149	protein_coding	hypothetical+protein && - && -	-	1384	1218	1294	519	695	502	9.56921	9.88862	10.9609	6.12211	6.22301	5.99395
TGGT1_216380	2967.81	3145.7	3441.02	1816.17	2100.44	1879.82	3184.84	1932.14	0.720144	5.83605e-10	1.45468e-08	-	TGGT1_chrXI	6104264	6118202	+	5412	protein_coding	phospholipid-translocating+P-type+ATPase%2C+flippase+subfamily+protein && sp|O94296|YOOC_SCHPO Probable phospholipid-transporting ATPase C887.12 OS=Schizosaccharomyces pombe (strain 972 / ATCC 24843) OX=284812 GN=SPBC887.12 PE=3 SV=1 && PF16209:Phospholipid-translocating ATPase N-terminal|PF00702:haloacid dehalogenase-like hydrolase|PF16212:Phospholipid-translocating P-type ATPase C-terminal	Hydrolase	3956	3571	3744	1419	2162	1451	20.9692	22.2261	24.3127	12.8322	14.8408	13.282
TGGT1_320050	32054	33217.9	31277.1	71618.9	51881.5	85927.5	32183	69809.3	-1.1171	6.23079e-10	1.54541e-08	-	TGGT1_chrIV	494655	497683	+	933	protein_coding	ribosomal+protein+RPL5 && sp|Q5EY89|RL5_EIMTE 60S ribosomal protein L5 OS=Eimeria tenella OX=5802 GN=RPL5 PE=2 SV=1 && PF17144:Ribosomal large subunit proteins 60S L5, and 50S L18|PF14204:Ribosomal L18 C-terminal region	-	42727	37709	34031	55957	53402	66326	1313.72	1361.43	1281.88	2935.28	2126.35	3521.72
TGGT1_321550	998.521	1118.75	923.672	1848.16	1634.11	2023.62	1013.65	1835.3	-0.855732	6.23846e-10	1.54541e-08	-	TGGT1_chrIb	1745889	1746896	-	1008	protein_coding	hypothetical+protein && - && -	-	1331	1270	1005	1444	1682	1562	37.8792	42.44	35.0398	70.1106	61.9904	76.7667
TGGT1_252250	1248.34	1338.97	1595.52	651.464	779.165	765.66	1394.28	732.096	0.928235	6.49131e-10	1.60311e-08	-	TGGT1_chrIII	404085	410159	-	3900	protein_coding	ATPase%2C+AAA+family+protein && sp|Q9P3A7|CDC48_SCHPO Cell division cycle protein 48 OS=Schizosaccharomyces pombe (strain 972 / ATCC 24843) OX=284812 GN=cdc48 PE=1 SV=2 && PF00004:ATPase family associated with various cellular activities (AAA)	AAA	1664	1520	1736	509	802	591	12.2397	13.1284	15.6438	6.38749	7.63957	7.50716
TGGT1_244110	4086.36	4393.06	4086.21	6437.85	7103.81	8466.3	4188.54	7335.99	-0.808499	6.86657e-10	1.69061e-08	-	TGGT1_chrVI	2942300	2948890	+	2217	protein_coding	nucleosome+assembly+protein+(nap)+protein && sp|B8AW64|NAP1B_ORYSI Nucleosome assembly protein 1;2 OS=Oryza sativa subsp. indica OX=39946 GN=NAP1;2 PE=1 SV=1 && PF00956:Nucleosome assembly protein (NAP)	-	5447	4987	4446	5030	7312	6535	70.4815	75.7714	70.479	111.04	122.526	146.027
TGGT1_314670	36.76	74.8766	109.37	3.83967	4.85764	3.8866	73.6689	4.19463	4.11845	6.90459e-10	1.69478e-08	-	TGGT1_chrXI	4164818	4166032	-	1215	protein_coding	hypothetical+protein && - && -	-	49	85	119	3	5	3	1.15692	2.35654	3.44213	0.120843	0.152881	0.12232
TGGT1_278630	735.2	806.906	1017.42	340.451	438.159	309.632	853.175	362.747	1.23039	7.00654e-10	1.71296e-08	-	TGGT1_chrXII	5897842	5906286	-	2946	protein_coding	tetratricopeptide+repeat-containing+protein && - && PF13414:TPR repeat|PF13432:Tetratricopeptide repeat	-	980	916	1107	266	451	239	9.54283	10.4736	13.206	4.41902	5.68726	4.019
TGGT1_271625B	1929.52	1840.2	1938.33	1063.59	1233.84	954.807	1902.69	1084.08	0.810038	7.02118e-10	1.71296e-08	-	TGGT1_chrVIII	4434136	4440647	-	1682	protein_coding	serine--tRNA+ligase && sp|A1VH35|SYS_DESVV Serine--tRNA ligase OS=Desulfovibrio vulgaris subsp. vulgaris (strain DP4) OX=391774 GN=serS PE=3 SV=1 && PF00587:tRNA synthetase class II core domain (G, H, P, S and T)	tRNA-synt_2b	2572	2089	2109	831	1270	737	43.8661	41.8354	44.0663	24.1798	28.0503	21.7067
TGGT1_300140	9071.47	8714.76	8437.12	17045.6	13725.7	20421.5	8741.12	17064.3	-0.964968	7.26359e-10	1.76674e-08	-	TGGT1_chrXII	146844	149444	+	1185	protein_coding	putative+elongation+factor+1-gamma && sp|O04487|EF1G1_ARATH Probable elongation factor 1-gamma 1 OS=Arabidopsis thaliana OX=3702 GN=At1g09640 PE=1 SV=1 && PF00043:Glutathione S-transferase, C-terminal domain|PF00647:Elongation factor 1 gamma, conserved domain|PF02798:Glutathione S-transferase, N-terminal domain	GST_C	12092	9893	9180	13318	14128	15763	292.727	281.217	272.258	550.045	442.916	658.981
TGGT1_232750	2928.05	2518.5	3248.94	4822.63	4939.24	5482.69	2898.49	5081.52	-0.809926	7.4642e-10	1.81007e-08	-	TGGT1_chrVIII	2244158	2246069	-	1764	protein_coding	putative+23S+rRNA+(adenine(1618)-N(6))-methyltransferase && sp|A1JU40|RLMF_YERE8 Ribosomal RNA large subunit methyltransferase F OS=Yersinia enterocolitica serotype O:8 / biotype 1B (strain NCTC 13174 / 8081) OX=393305 GN=rlmF PE=3 SV=1 && PF05971:RNA methyltransferase	-	3903	2859	3535	3768	5084	4232	63.4722	54.5943	70.4282	104.542	107.07	118.85
TGGT1_268035	2221.35	1891.3	1510.04	5444.66	3468.35	6363.65	1874.23	5092.22	-1.44155	7.85841e-10	1.89994e-08	-	TGGT1_chrVIII	6675057	6688373	+	10496	protein_coding	hypothetical+protein && - && -	-	2961	2147	1643	4254	3570	4912	8.09279	6.89033	5.50136	19.8359	12.6358	23.1839
TGGT1_244400	531.895	613.108	573.504	225.261	315.746	226.718	572.835	255.908	1.15699	8.07699e-10	1.94694e-08	-	TGGT1_chrVI	3154576	3156393	+	1818	protein_coding	hypothetical+protein && - && PF12315:Protein DA1	-	709	696	624	176	325	175	11.1876	12.8958	12.0628	4.73801	6.64123	4.76866
TGGT1_260260	9451.07	10151.5	9444.43	19814	14935.3	22136.8	9682.34	18962	-0.969595	8.22468e-10	1.97662e-08	-	TGGT1_chrVIIb	2389422	2391225	-	540	protein_coding	ribosomal+protein+RPP1 && sp|P08570|RLA1_DROME 60S acidic ribosomal protein P1 OS=Drosophila melanogaster OX=7227 GN=RpLP1 PE=1 SV=2 && PF00428:60s Acidic ribosomal protein	-	12598	11524	10276	15481	15373	17087	669.255	718.855	668.785	1403.08	1057.61	1567.56
TGGT1_270760	1339.86	1244.71	1110.24	459.481	692.699	558.374	1231.61	570.185	1.10897	8.40571e-10	2.01412e-08	-	TGGT1_chrVIII	5009526	5016578	-	5223	protein_coding	asparagine+synthase && sp|Q5LJP9|ASND1_DROME Asparagine synthetase domain-containing protein CG17486 OS=Drosophila melanogaster OX=7227 GN=CG17486 PE=2 SV=2 && -	-	1786	1413	1208	359	713	431	9.80946	9.11284	8.12836	3.36397	5.07141	4.08799
TGGT1_258670	180.049	221.987	169.11	57.5951	18.459	34.9794	190.382	37.0112	2.37982	8.62952e-10	2.06161e-08	-	TGGT1_chrVIIb	3232743	3239585	-	5145	protein_coding	hypothetical+protein && - && -	-	240	252	184	45	19	27	1.33816	1.64986	1.25686	0.42806	0.137192	0.259975
TGGT1_260620	2287.37	2041.05	2165.34	4255.64	3287.65	4354.28	2164.59	3965.86	-0.872975	8.76627e-10	2.08808e-08	-	TGGT1_chrVIIb	2092458	2093165	-	348	protein_coding	hypothetical+protein && - && -	-	3049	2317	2356	3325	3384	3361	251.34	224.274	237.932	467.616	361.252	478.456
TGGT1_223420	672.183	484.496	581.775	1037.99	1355.28	1294.24	579.485	1229.17	-1.08463	9.08231e-10	2.15698e-08	-	TGGT1_chrX	3760673	3762245	-	1152	protein_coding	DnaJ+domain-containing+protein && - && PF00226:DnaJ domain	DnaJ	896	550	633	811	1395	999	22.312	16.0821	19.3111	34.4545	44.9864	42.9601
TGGT1_292975	4886.83	5414.9	5986.86	3506.9	3172.04	3211.62	5429.53	3296.85	0.719749	9.44758e-10	2.23713e-08	-	TGGT1_chrIa	37940	54108	-	8241	protein_coding	hypothetical+protein && - && -	-	6514	6147	6514	2740	3265	2479	22.6752	25.1255	27.7795	16.2723	14.7185	14.9022
TGGT1_289520	4210.89	4474.98	4911.54	2549.54	2998.13	2505.56	4532.47	2684.41	0.754971	9.68264e-10	2.28607e-08	-	TGGT1_chrIX	3078252	3092401	-	9924	protein_coding	hypothetical+protein && - && -	-	5613	5080	5344	1992	3086	1934	16.2253	17.2428	18.925	9.82381	11.5523	9.65433
TGGT1_216040	1501.91	1532.77	1461.33	2184.77	2305.43	2522.4	1498.67	2337.54	-0.641114	9.71767e-10	2.28763e-08	-	TGGT1_chrXI	6363521	6368340	+	1188	protein_coding	putative+30S+ribosomal+protein+S15 && sp|O13602|RT28_SCHPO Probable 37S ribosomal protein S28, mitochondrial OS=Schizosaccharomyces pombe (strain 972 / ATCC 24843) OX=284812 GN=mrps28 PE=3 SV=1 && PF00312:Ribosomal protein S15	-	2002	1740	1590	1707	2373	1947	48.3427	49.3361	47.0367	70.3225	74.2063	81.1899
TGGT1_288930	1294.85	1214.76	1033.04	2703.13	2001.35	2259.41	1180.89	2321.29	-0.974195	9.85866e-10	2.31202e-08	-	TGGT1_chrIX	2629360	2641612	+	3558	protein_coding	hypothetical+protein && sp|Q564K3|CND2_ARATH Condensin complex subunit 2 OS=Arabidopsis thaliana OX=3702 GN=CAPH PE=1 SV=1 && PF05786:Condensin complex subunit 2	-	1726	1379	1124	2112	2060	1744	13.9161	13.0554	11.1024	29.0513	21.509	24.2825
TGGT1_290710	4335.43	3946.44	4550.35	8398.64	7115.46	10895.4	4277.41	8803.18	-1.04113	9.87869e-10	2.31202e-08	-	TGGT1_chrIX	3661898	3664530	-	711	protein_coding	hypothetical+protein && - && -	-	5779	4480	4951	6562	7324	8410	233.167	212.246	244.726	451.694	382.682	585.975
TGGT1_227090	53.2645	76.6385	89.1504	8.95924	11.6583	7.77319	73.0178	9.46358	2.92762	1.01601e-09	2.37098e-08	-	TGGT1_chrX	998873	1004781	-	1440	protein_coding	aspartokinase && sp|Q9LYU8|AK1_ARATH Aspartokinase 1, chloroplastic OS=Arabidopsis thaliana OX=3702 GN=AK1 PE=1 SV=1 && PF00696:Amino acid kinase family	AA_kinase	71	87	97	7	12	6	1.41442	2.03511	2.36737	0.23791	0.309584	0.206415
TGGT1_263270	3376.67	3724.45	3880.34	2367.8	2409.39	2422.65	3660.49	2399.94	0.608774	1.07393e-09	2.49237e-08	-	TGGT1_chrVIIb	639824	647844	+	2601	protein_coding	glycerophosphodiester+phosphodiesterase+family+protein && sp|Q9ESM6|GDPD2_MOUSE Glycerophosphoinositol inositolphosphodiesterase GDPD2 OS=Mus musculus OX=10090 GN=Gdpd2 PE=1 SV=1 && PF03009:Glycerophosphoryl diester phosphodiesterase family	-	4501	4228	4222	1850	2480	1870	49.6423	54.7553	57.0471	34.8104	35.4218	35.6167
TGGT1_202880	1021.03	895.877	1049.59	588.75	545.998	470.278	988.83	535.009	0.885758	1.07422e-09	2.49237e-08	-	TGGT1_chrVIIa	2861647	2865324	+	2049	protein_coding	carrier+superfamily+protein && sp|Q6IZB5|MFTC_CRIGR Mitochondrial folate transporter/carrier OS=Cricetulus griseus OX=10029 GN=SLC25A32 PE=1 SV=1 && PF00153:Mitochondrial carrier protein	Mito_carr	1361	1017	1142	460	562	363	19.0546	16.719	19.5876	10.9874	10.1895	8.77642
TGGT1_214910	639.924	633.368	650.706	1031.59	982.214	1121.93	641.333	1045.25	-0.703796	1.08552e-09	2.51136e-08	-	TGGT1_chrX	6474539	6477397	-	2271	protein_coding	hypothetical+protein && - && -	-	853	719	708	806	1011	866	10.775	10.6646	10.9565	17.3698	16.5384	18.8909
TGGT1_207350	69.769	97.7801	23.896	0	0	0	63.815	0	8.21006	1.13774e-09	2.62463e-08	-	TGGT1_chrIb	18552	18897	-	285	protein_coding	hypothetical+protein && - && -	-	93	111	26	0	0	0	9.36099	13.1193	3.20615	0	0	0
TGGT1_307760	2825.27	3177.41	3524.66	1869.92	1978.03	1875.93	3175.78	1907.96	0.734532	1.17186e-09	2.69561e-08	-	TGGT1_chrXII	326782	332206	-	3729	protein_coding	Tubulin-tyrosine+ligase+family+protein && sp|A4Q9F4|TTL11_MOUSE Tubulin polyglutamylase TTLL11 OS=Mus musculus OX=10090 GN=Ttll11 PE=1 SV=1 && PF03133:Tubulin-tyrosine ligase family	TTL	3766	3607	3835	1461	2036	1448	28.9715	32.5826	36.1434	19.175	20.2836	19.2366
TGGT1_318440	20506.8	20978.7	22429.1	15274.2	13741.3	14104.5	21304.9	14373.3	0.567836	1.19603e-09	2.74338e-08	-	TGGT1_chrIV	1264045	1277404	-	6705	protein_coding	helicase+associated+domain+(ha2)+protein && sp|F4ILR7|DEXH1_ARATH DExH-box ATP-dependent RNA helicase DExH1 OS=Arabidopsis thaliana OX=3702 GN=At2g35920 PE=2 SV=1 && PF00271:Helicase conserved C-terminal domain|PF04408:Helicase associated domain (HA2)|PF00270:DEAD/DEAH box helicase	Helicase_C	27335	23815	24404	11934	14144	10887	116.951	119.642	127.914	87.1093	78.3669	80.4381
TGGT1_270840	1157.56	1360.11	989.845	368.609	602.347	446.959	1169.17	472.638	1.30418	1.24106e-09	2.83857e-08	-	TGGT1_chrVIII	4946767	4963422	+	3039	protein_coding	poly(ADP-ribose)+polymerase+catalytic+domain-containing+protein && sp|P26446|PARP1_CHICK Poly [ADP-ribose] polymerase 1 OS=Gallus gallus OX=9031 GN=PARP1 PE=1 SV=2 && PF00644:Poly(ADP-ribose) polymerase catalytic domain|PF08063:PADR1 (NUC008) domain|PF02877:Poly(ADP-ribose) polymerase, regulatory domain|PF05406:WGR domain	WGR	1543	1544	1077	288	620	345	14.5653	17.1139	12.4549	4.63809	7.57914	5.62394
TGGT1_293710	1874.76	1693.09	1624.01	2645.53	2688.22	2667.5	1730.62	2667.08	-0.623549	1.2853e-09	2.93143e-08	-	TGGT1_chrIa	505713	507776	-	2064	protein_coding	Zn-finger+in+Ran+binding+protein+and+others+domain-containing+protein && - && -	-	2499	1922	1767	2067	2767	2059	34.7328	31.3672	30.0873	49.0126	49.8034	49.4196
TGGT1_313422	1615.94	1509.87	1393.32	2442.03	2357.9	2815.19	1506.37	2538.37	-0.75206	1.29241e-09	2.93931e-08	-	TGGT1_chrXI	3325070	3329568	-	2577	protein_coding	hypothetical+protein && - && -	-	2154	1714	1516	1908	2427	2173	23.9781	22.4041	20.6748	36.2361	34.9876	41.7732
TGGT1_311220	3967.08	4319.94	4564.13	2674.97	2720.28	2913.65	4283.72	2769.63	0.629129	1.30384e-09	2.95697e-08	-	TGGT1_chrXI	1834500	1840744	+	4899	protein_coding	hypothetical+protein && - && PF01925:Sulfite exporter TauE/SafE	-	5288	4904	4966	2090	2800	2249	30.9648	33.719	35.625	20.8793	21.2329	22.7423
TGGT1_291940	1050.29	1163.67	1238	412.125	648.98	480.642	1150.65	513.916	1.15978	1.38347e-09	3.12047e-08	-	TGGT1_chrIX	4219873	4224091	+	2724	protein_coding	hypothetical+protein && - && -	-	1400	1321	1347	322	668	371	14.7436	16.3353	17.3787	5.7853	9.11021	6.74713
TGGT1_310490	14321.4	14496.1	14515.9	29190.5	22132.4	33598.3	14444.5	28307.1	-0.970582	1.38369e-09	3.12047e-08	-	TGGT1_chrXI	1345590	1346369	-	444	protein_coding	ribosomal+protein+RPL27A && sp|Q00454|RL27A_TETTH 60S ribosomal protein L27a OS=Tetrahymena thermophila OX=5911 GN=RPL27A PE=1 SV=1 && PF00828:Ribosomal proteins 50S-L15, 50S-L18e, 60S-L27A	-	19090	16456	15794	22807	22781	25934	1233.41	1248.46	1250.16	2513.98	1906.11	2893.6
TGGT1_228470	25038.1	25865	25212.1	42903.2	36278.8	46475.9	25371.7	41886	-0.7232	1.39871e-09	3.14554e-08	-	TGGT1_chrX	205832	208062	+	618	protein_coding	ribosomal+protein+RPL15 && sp|O65082|RL15B_PICMA 60S ribosomal protein L15-2 OS=Picea mariana OX=3335 GN=SB62 PE=2 SV=1 && PF00827:Ribosomal L15	-	33375	29362	27432	33521	37342	35874	1549.23	1600.4	1560	2654.64	2244.75	2875.7
TGGT1_222860	6546.28	6697.5	6769.92	9124.34	9081.83	9456.09	6671.23	9220.76	-0.466921	1.42935e-09	3.20548e-08	-	TGGT1_chrII	1241196	1252687	-	2271	protein_coding	putative+eukaryotic+translation+initiation+factor && sp|A7MB16|EIF3B_BOVIN Eukaryotic translation initiation factor 3 subunit B OS=Bos taurus OX=9913 GN=EIF3B PE=2 SV=1 && PF00076:RNA recognition motif. (a.k.a. RRM, RBD, or RNP domain)|PF08662:Eukaryotic translation initiation factor eIF2A	RRM_1	8726	7603	7366	7129	9348	7299	110.225	112.772	113.991	153.634	152.919	159.22
TGGT1_277920	1409.63	1196.26	1356.56	2114.38	2047.98	2223.13	1320.82	2128.5	-0.687797	1.44673e-09	3.23545e-08	-	TGGT1_chrXII	6345087	6345764	-	273	protein_coding	hypothetical+protein && - && -	-	1879	1358	1476	1652	2108	1716	197.446	167.559	190.011	296.159	286.858	311.392
TGGT1_230410	5828.33	5125.97	4946.47	8447.28	7939.32	8975.45	5300.26	8454.02	-0.673291	1.51064e-09	3.36901e-08	-	TGGT1_chrVIII	753559	755687	-	852	protein_coding	peroxiredoxin+PRX3 && sp|P56876|AHPC_HELPJ Alkyl hydroperoxide reductase C OS=Helicobacter pylori (strain J99 / ATCC 700824) OX=85963 GN=ahpC PE=1 SV=1 && PF10417:C-terminal domain of 1-Cys peroxiredoxin|PF00578:AhpC/TSA family	-	7769	5819	5382	6600	8172	6928	261.583	230.06	222.004	379.124	356.326	402.829
TGGT1_215460	11394.8	12159.1	11978.3	28240.8	18366.7	29047.1	11844.1	25218.2	-1.09024	1.52424e-09	3.38997e-08	-	TGGT1_chrX	6863478	6865141	-	804	protein_coding	ribosomal+protein+RPS24 && sp|Q9SS17|RS241_ARATH 40S ribosomal protein S24-1 OS=Arabidopsis thaliana OX=3702 GN=RPS24A PE=2 SV=1 && PF01282:Ribosomal protein S24e	Ribosomal_S24e	15189	13803	13033	22065	18905	22421	541.947	578.295	569.698	1343.15	873.534	1381.5
TGGT1_268950	2033.8	1842.85	1882.27	2900.23	3318.74	3759.63	1919.64	3326.2	-0.792837	1.59221e-09	3.53138e-08	-	TGGT1_chrVIII	6183799	6188591	-	1632	protein_coding	hypothetical+protein && - && PF11523:Protein of unknown function (DUF3223)|PF05383:La domain	-	2711	2092	2048	2266	3416	2902	47.6533	43.1791	44.1028	67.9543	77.7601	88.0906
TGGT1_252385	243.066	283.65	355.683	122.87	112.697	91.9828	294.133	109.183	1.4271	1.74532e-09	3.86032e-08	-	TGGT1_chrIII	520433	521182	-	366	protein_coding	hypothetical+protein && - && -	-	324	322	387	96	116	71	25.395	29.6351	37.1609	12.8371	11.7743	9.61014
TGGT1_270380	23527.1	24134.1	23965.8	49160.6	37475.7	59993.5	23875.7	48876.6	-1.03357	1.76135e-09	3.8851e-08	-	TGGT1_chrVIII	5238468	5240728	-	456	protein_coding	ribosomal+protein+RPS13 && sp|P59223|RS131_ARATH 40S ribosomal protein S13-1 OS=Arabidopsis thaliana OX=3702 GN=RPS13A PE=2 SV=1 && PF08069:Ribosomal S13/S15 N-terminal domain|PF00312:Ribosomal protein S15	-	31361	27397	26076	38410	38574	46308	1972.92	2023.81	2009.7	4122.46	3142.6	5030.88
TGGT1_245660	2905.54	2731.68	2844.54	4328.59	4077.5	4821.97	2827.25	4409.35	-0.640765	1.79228e-09	3.94252e-08	-	TGGT1_chrXII	2389429	2395245	-	2622	protein_coding	hypothetical+protein && - && -	-	3873	3101	3095	3382	4197	3722	42.3739	39.8383	41.4843	63.1274	59.4656	70.3228
TGGT1_250955	8067.69	6296.69	6944.54	15447	11687.5	18035.1	7102.97	15056.5	-1.08374	1.83681e-09	4.02947e-08	-	AAQM03000395	2809	5775	+	1899	protein_coding	KRUF+family+protein && - && -	-	10754	7148	7556	12069	12030	13921	162.453	126.792	139.837	311.045	235.342	363.16
TGGT1_214430	1192.07	1878.08	2665.32	518.356	208.878	538.941	1911.83	422.058	2.18117	1.89718e-09	4.1506e-08	-	TGGT1_chrX	6177159	6178706	+	1548	protein_coding	hypothetical+protein && - && -	-	1589	2132	2900	405	215	416	29.4467	46.3925	65.839	12.8045	5.15973	13.313
TGGT1_283850	5298.69	5357.64	6189.98	8398.64	9967.87	10399.2	5615.44	9588.58	-0.772046	1.93302e-09	4.21756e-08	-	TGGT1_chrV	2748825	2756049	-	1512	protein_coding	peptidyl-prolyl+cis-trans+isomerase && sp|Q8I4V8|FKB35_PLAF7 Peptidyl-prolyl cis-trans isomerase FKBP35 OS=Plasmodium falciparum (isolate 3D7) OX=36329 GN=FKBP35 PE=1 SV=1 && PF00254:FKBP-type peptidyl-prolyl cis-trans isomerase|PF00160:Cyclophilin type peptidyl-prolyl cis-trans isomerase/CLD|PF07719:Tetratricopeptide repeat	Pro_isomerase	7063	6082	6735	6562	10260	8027	134.005	135.496	156.546	212.404	252.09	262.999
TGGT1_266366	11047.5	9467.05	9724.75	15687.6	14812.9	16230.4	10079.8	15577	-0.627807	2.00887e-09	4.3712e-08	-	TGGT1_chrIX	1028717	1031701	+	2985	protein_coding	BT1+family+protein && sp|Q9SQN2|FBT3_ARATH Probable folate-biopterin transporter 3 OS=Arabidopsis thaliana OX=3702 GN=At1g79710 PE=2 SV=1 && PF03092:BT1 family	-	14726	10747	10581	12257	15247	12528	141.522	121.276	124.577	200.963	189.758	207.917
TGGT1_200240	145.54	107.47	84.555	353.25	451.76	275.948	112.522	360.319	-1.6776	2.06084e-09	4.46649e-08	-	AAQM03000392	4651	5706	+	1056	protein_coding	microneme+protein+MIC17B && - && PF08277:PAN-like domain|PF00024:PAN domain	PAN_1	194	122	92	276	465	213	5.27013	3.8916	3.06182	12.7915	16.3587	9.99236
TGGT1_263290	584.409	513.566	557.879	1013.67	910.321	890.031	551.951	938.008	-0.764146	2.06376e-09	4.46649e-08	-	TGGT1_chrVIIb	625248	629940	-	852	protein_coding	rhomboid+protease+ROM2 && sp|Q695T9|RHBL2_TOXGO Rhomboid-like protease 2 OS=Toxoplasma gondii OX=5811 GN=ROM2 PE=2 SV=1 && PF01694:Rhomboid family	Rhomboid	779	583	607	792	937	687	26.229	23.0495	25.0383	45.4949	40.8563	39.9457
TGGT1_206520	71.2694	63.4249	65.2544	364.769	149.615	343.316	66.6496	285.9	-2.09705	2.18274e-09	4.71133e-08	-	TGGT1_chrVIIa	877807	878454	+	648	protein_coding	hypothetical+protein && - && -	-	95	72	71	285	154	265	4.20564	3.74274	3.8507	21.5252	8.82887	20.2593
TGGT1_298040	723.197	627.202	661.735	335.331	403.184	331.656	670.711	356.724	0.908185	2.22052e-09	4.78006e-08	-	TGGT1_chrII	2197498	2200254	-	1566	protein_coding	hypothetical+protein && - && -	-	964	712	720	262	415	256	17.6591	15.3151	16.1583	8.18817	9.845	8.09843
TGGT1_275850	144.039	244.01	324.434	38.3967	56.3486	63.4811	237.494	52.7421	2.16769	2.23627e-09	4.80113e-08	-	TGGT1_chrIII	173078	175679	+	1260	protein_coding	dense+granule+protein+GRA12 && - && -	-	192	277	353	30	58	49	4.37134	7.40527	9.84601	1.16527	1.71008	1.92654
TGGT1_268960	2074.31	1795.28	1949.36	3211.25	2858.23	3278.99	1939.65	3116.16	-0.683303	2.31775e-09	4.96282e-08	-	TGGT1_chrVIII	6176227	6181218	-	1164	protein_coding	putative+5'-AMP-activated+protein+kinase+subunit+beta-1+family+protein && sp|Q9SCY5|KINB2_ARATH SNF1-related protein kinase regulatory subunit beta-2 OS=Arabidopsis thaliana OX=3702 GN=KINB2 PE=1 SV=1 && PF16561:Glycogen recognition site of AMP-activated protein kinase	-	2765	2038	2121	2509	2942	2531	68.1437	58.977	64.0389	105.493	93.8964	107.719
TGGT1_299210	3142.6	2737.84	2712.19	4355.47	4502.06	4999.46	2864.21	4618.99	-0.689083	2.32986e-09	4.97552e-08	-	TGGT1_chrIII	2095036	2100826	+	1959	protein_coding	CTP+synthase && sp|Q6PEI7|PYRG1_DANRE CTP synthase 1 OS=Danio rerio OX=7955 GN=ctps1 PE=1 SV=1 && PF06418:CTP synthase N-terminus|PF00117:Glutamine amidotransferase class-I	CTP_synth_N	4189	3108	2951	3403	4634	3859	61.3422	53.4415	52.9408	85.0168	87.8781	97.5872
TGGT1_225080	22667.4	23365.9	23612.9	47948.5	36212.7	58063.2	23215.4	47408.1	-1.03002	2.33784e-09	4.97936e-08	-	TGGT1_chrX	2450681	2451929	+	471	protein_coding	ribosomal+protein+RPS18 && sp|Q8IT98|RS18_ARGIR 40S ribosomal protein S18 OS=Argopecten irradians OX=31199 GN=RPS18 PE=2 SV=1 && PF00416:Ribosomal protein S13/S18	-	30215	26525	25692	37463	37274	44818	1840.29	1897	1917.05	3892.77	2939.98	4713.94
TGGT1_266730	2461.42	2508.81	2310.56	1502.59	1687.54	1549.46	2426.93	1579.86	0.618604	2.35996e-09	5.01319e-08	-	TGGT1_chrIX	829752	835167	-	4776	protein_coding	leucyl-tRNA+synthetase+(LeuRS2) && sp|Q9XEA0|SYLM_ARATH Leucine--tRNA ligase, chloroplastic/mitochondrial OS=Arabidopsis thaliana OX=3702 GN=EMB2369 PE=2 SV=1 && PF08264:Anticodon-binding domain of tRNA ligase|PF13603:Leucyl-tRNA synthetase, Domain 2|PF00133:tRNA synthetases class I (I, L, M and V)	-	3281	2848	2514	1174	1737	1196	19.7072	20.0866	18.4994	12.0304	13.5112	12.4056
TGGT1_234550	10991.2	11422.7	11151.2	25003.9	17290.3	28212.8	11188.3	23502.3	-1.07074	2.53044e-09	5.36119e-08	-	TGGT1_chrX	4345310	4346680	-	165	protein_coding	ribosomal+protein+RPL29 && sp|Q24154|RL29_DROME 60S ribosomal protein L29 OS=Drosophila melanogaster OX=7227 GN=RpL29 PE=1 SV=1 && -	-	14651	12967	12133	19536	17797	21777	2547.22	2647.2	2584.28	5794.67	4007.02	6538.33
TGGT1_211695	537.896	488.02	415.423	1049.51	821.912	1115.45	480.446	995.625	-1.04908	2.56536e-09	5.42092e-08	-	TGGT1_chrIV	1527841	1529396	+	1125	protein_coding	hypothetical+protein && - && -	-	717	554	452	820	846	861	18.2831	16.5878	14.1202	35.6729	27.9368	37.9143
TGGT1_289750	9562.85	10473	10206.3	24570.1	16152.6	29149.5	10080.7	23290.7	-1.2081	2.65055e-09	5.58628e-08	-	TGGT1_chrIX	3235966	3237173	+	390	protein_coding	ribosomal-ubiquitin+protein+RPL40 && sp|P46575|RL40_EIMBO Ubiquitin-60S ribosomal protein L40 OS=Eimeria bovis OX=5803 PE=2 SV=2 && PF01020:Ribosomal L40e family|PF00240:Ubiquitin family	ubiquitin	12747	11889	11105	19197	16626	22500	937.62	1026.86	1000.71	2409.05	1583.73	2858.05
TGGT1_280390	4805.81	5319.77	4818.72	2541.86	3098.2	2098.76	4981.43	2579.61	0.948734	2.71462e-09	5.70637e-08	-	TGGT1_chrVIIa	446826	465570	+	12375	protein_coding	HEAT+repeat-containing+protein && - && -	-	6406	6039	5243	1986	3189	1620	14.85	16.4381	14.8899	7.85437	9.57345	6.48518
TGGT1_292935	43.5118	86.3284	104.775	10.2391	1.94305	3.8866	78.205	5.35626	3.91123	2.74514e-09	5.75551e-08	-	TGGT1_chrIa	12013	20243	-	2544	protein_coding	hypothetical+protein && sp|Q8BI79|CCD40_MOUSE Coiled-coil domain-containing protein 40 OS=Mus musculus OX=10090 GN=Ccdc40 PE=1 SV=1 && -	-	58	98	114	8	2	3	0.654025	1.2976	1.57487	0.153904	0.029206	0.0584193
TGGT1_201180A	791.465	680.937	613.024	2466.35	1253.27	3047.09	695.142	2255.57	-1.69733	2.76598e-09	5.78414e-08	-	TGGT1_chrVIIa	3887165	3889485	-	2321	protein_coding	hypothetical+protein && - && -	-	1055	773	667	1927	1290	2352	13.0395	11.2185	10.0997	40.6335	20.6478	50.2013
TGGT1_215400	567.904	480.972	524.793	886.964	858.83	890.031	524.556	878.608	-0.742891	2.8206e-09	5.88308e-08	-	TGGT1_chrX	6833154	6834269	+	1116	protein_coding	RNA+recognition+motif-containing+protein && sp|Q6GL69|MK67I_XENTR MKI67 FHA domain-interacting nucleolar phosphoprotein-like OS=Xenopus tropicalis OX=8364 GN=nifk PE=2 SV=1 && PF00076:RNA recognition motif. (a.k.a. RRM, RBD, or RNP domain)	RRM_1	757	546	571	693	884	687	19.4588	16.4801	17.9816	30.3911	29.4271	30.4962
TGGT1_271040	44.262	51.9732	67.0926	1.27989	5.82916	3.8866	54.4426	3.66522	3.83741	2.89238e-09	6.0172e-08	-	TGGT1_chrVIII	4757511	4758122	+	612	protein_coding	hypothetical+protein && - && -	-	59	59	73	1	6	3	2.76557	3.24737	4.19206	0.0799698	0.364216	0.242841
TGGT1_251680	5317.45	5519.73	5431.74	11231	8099.62	11876.1	5422.97	10402.3	-0.939575	3.01296e-09	6.25189e-08	-	TGGT1_chrXII	5449838	5451669	-	516	protein_coding	putative+histamine-releasing+factor && sp|Q4XFJ8|TCTP_PLACH Translationally-controlled tumor protein homolog OS=Plasmodium chabaudi OX=5825 GN=TCTP PE=3 SV=1 && PF00838:Translationally controlled tumour protein	-	7088	6266	5910	8775	8337	9167	394.056	409.046	402.526	832.29	600.232	880.096
TGGT1_313550	2189.85	2020.79	2068.84	3076.86	3095.29	3497.94	2093.16	3223.36	-0.622441	3.23793e-09	6.67806e-08	-	TGGT1_chrXI	3433952	3435739	+	1788	protein_coding	ribosomal+protein+RPL22 && sp|Q3A6P2|RL22_PELCD 50S ribosomal protein L22 OS=Pelobacter carbinolicus (strain DSM 2380 / NBRC 103641 / GraBd1) OX=338963 GN=rplV PE=3 SV=1 && PF00237:Ribosomal protein L22p/L17e	-	2919	2294	2251	2404	3186	2700	46.8328	43.2173	44.245	65.8028	66.1969	74.8081
TGGT1_288720	20837.7	20434.3	21633.2	37598.1	32831.8	48241.7	20968.4	39557.2	-0.915688	3.24198e-09	6.67806e-08	-	TGGT1_chrIX	2518172	2520490	-	666	protein_coding	ribosomal+protein+RPL10 && sp|Q9XSI3|RL10_BOVIN 60S ribosomal protein L10 OS=Bos taurus OX=9913 GN=RPL10 PE=2 SV=4 && PF00252:Ribosomal protein L16p/L10e	-	27776	23197	23538	29376	33794	37237	1196.41	1173.25	1242.08	2158.72	1885.06	2769.83
TGGT1_277260	2832.02	2884.07	2670.84	4240.28	3966.74	4581	2795.64	4262.67	-0.608166	3.24322e-09	6.67806e-08	-	TGGT1_chrXII	6595491	6602496	-	5055	protein_coding	hypothetical+protein && - && -	-	3775	3274	2906	3313	4083	3536	21.423	21.8167	20.2037	32.0758	30.0066	34.6532
TGGT1_293310	684.186	682.699	675.521	1205.66	1046.33	1364.2	680.802	1205.4	-0.82291	3.3685e-09	6.91831e-08	-	TGGT1_chrIa	230621	230986	-	366	protein_coding	putative+ribosomal+protein+L20 && sp|A5CCZ4|RL20_ORITB 50S ribosomal protein L20 OS=Orientia tsutsugamushi (strain Boryong) OX=357244 GN=rplT PE=3 SV=1 && PF00453:Ribosomal protein L20	-	912	775	735	942	1077	1053	71.4821	71.3267	70.5768	125.964	109.319	142.528
TGGT1_313020	3365.41	2523.78	2405.22	5255.23	5093.72	5072.01	2764.81	5140.32	-0.894313	3.38254e-09	6.92947e-08	-	TGGT1_chrXI	3003249	3012926	+	3363	protein_coding	STAS+domain-containing+protein && sp|Q8CIW6|S26A6_MOUSE Solute carrier family 26 member 6 OS=Mus musculus OX=10090 GN=Slc26a6 PE=1 SV=2 && PF00916:Sulfate permease family|PF01740:STAS domain	Sulfate_transp	4486	2865	2617	4106	5243	3915	38.2663	28.6965	27.3485	59.7543	57.9178	57.671
TGGT1_216020	1792.24	1481.68	1325.31	3015.42	2690.16	2664.91	1533.07	2790.16	-0.863251	3.43582e-09	7.00317e-08	-	TGGT1_chrXI	6382177	6386702	+	2562	protein_coding	peptidase+family+c78+protein && sp|Q9STL8|UFSP_ARATH Probable Ufm1-specific protease OS=Arabidopsis thaliana OX=3702 GN=At3g48380 PE=1 SV=2 && PF07910:Peptidase family C78	DUF1671	2389	1682	1442	2356	2769	2057	26.7498	22.1146	19.7807	45.0063	40.1516	39.7748
TGGT1_291850	12743.7	13235.5	13488.4	23638.3	18803.9	24590.5	13155.9	22344.2	-0.764121	3.4361e-09	7.00317e-08	-	TGGT1_chrIX	4188261	4188848	-	180	protein_coding	ribosomal+protein+RPS30 && sp|O96269|RS30_PLAF7 40S ribosomal protein S30 OS=Plasmodium falciparum (isolate 3D7) OX=36329 GN=RPS30 PE=1 SV=1 && -	-	16987	15025	14676	18469	19355	18981	2707.25	2811.73	2865.44	5021.67	3994.66	5223.95
TGGT1_247970	201.805	240.486	140.619	63.9945	28.1743	34.9794	194.303	42.3827	2.20772	3.44461e-09	7.00317e-08	-	TGGT1_chrXII	3576984	3581805	+	3714	protein_coding	hypothetical+protein && - && -	-	269	273	153	50	29	27	2.07775	2.47601	1.44779	0.658879	0.290078	0.360143
TGGT1_217410	684.186	759.337	486.191	239.34	245.796	129.553	643.238	204.896	1.64799	3.57371e-09	7.24735e-08	-	TGGT1_chrXII	1757930	1763159	-	2625	protein_coding	hypothetical+protein && - && -	-	912	862	529	187	253	100	9.96665	11.0614	7.08243	3.4865	3.58056	1.88722
TGGT1_225880	561.153	624.559	677.359	198.383	328.376	211.172	621.024	245.977	1.33036	3.59795e-09	7.27816e-08	-	TGGT1_chrX	1875394	1879007	+	1089	protein_coding	UDP-glucose+4-epimerase && sp|Q9T0A7|UGE2_ARATH UDP-glucose 4-epimerase 2 OS=Arabidopsis thaliana OX=3702 GN=UGE2 PE=1 SV=1 && PF16363:GDP-mannose 4,6 dehydratase	-	748	709	737	155	338	163	19.7041	21.9306	23.7846	6.96596	11.5305	7.41502
TGGT1_206630	1926.52	1900.99	2260.93	862.646	1227.04	866.711	2029.48	985.465	1.04045	3.7195e-09	7.50519e-08	-	TGGT1_chrVIIa	744743	747174	-	1998	protein_coding	hypothetical+protein && - && -	-	2568	2158	2460	674	1263	669	36.8709	36.3821	43.2709	16.5098	23.4837	16.5876
TGGT1_262750	272.324	274.841	261.937	528.595	486.735	691.814	269.701	569.048	-1.07528	3.79539e-09	7.63297e-08	-	TGGT1_chrVIIb	1017289	1018854	-	1566	protein_coding	putative+histone+lysine+methyltransferase%2C+SET && sp|P0CR43|SET5_CRYNB Potential protein lysine methyltransferase SET5 OS=Cryptococcus neoformans var. neoformans serotype D (strain B-3501A) OX=283643 GN=SET5 PE=3 SV=1 && PF00856:SET domain	SET	363	312	285	413	501	534	6.64965	6.71111	6.39601	12.9073	11.8852	16.8928
TGGT1_308970	6835.86	5651.87	5627.51	9206.25	10446.8	10514.5	6038.41	10055.9	-0.735706	3.80179e-09	7.63297e-08	-	TGGT1_chrXI	373848	374876	+	1029	protein_coding	hypothetical+protein && - && -	-	9112	6416	6123	7193	10753	8116	254.028	210.03	209.124	342.115	388.216	390.732
TGGT1_262050	7086.43	8298.98	7567.68	1820	3456.69	1211.32	7651.03	2162.67	1.82221	3.94416e-09	7.89912e-08	-	TGGT1_chrVIIb	1382528	1384294	+	1767	protein_coding	rhoptry+kinase+family+protein+ROP39 && sp|P15735|PHKG2_HUMAN Phosphorylase b kinase gamma catalytic chain, liver/testis isoform OS=Homo sapiens OX=9606 GN=PHKG2 PE=1 SV=1 && PF00069:Protein kinase domain	Pkinase	9446	9421	8234	1422	3558	935	153.354	179.594	163.768	39.3859	74.8046	26.2137
TGGT1_218410	21047.7	20521.5	23703	38803.7	34635.9	49539.9	21757.4	40993.2	-0.913853	3.99453e-09	7.98013e-08	-	TGGT1_chrXII	1471598	1473146	+	945	protein_coding	ribosomal+protein+RPP0 && sp|Q967Y7|RLA0_EIMTE 60S acidic ribosomal protein P0 OS=Eimeria tenella OX=5802 PE=2 SV=1 && PF00428:60s Acidic ribosomal protein|PF00466:Ribosomal protein L10|PF17777:Insertion domain in 60S ribosomal protein L10P	-	28056	23296	25790	30318	35651	38239	851.682	830.388	959.126	1570.17	1401.52	2004.6
TGGT1_266950	1723.97	1442.04	1532.1	2399.8	3065.17	2832.03	1566.04	2765.67	-0.820616	4.01348e-09	7.99816e-08	-	TGGT1_chrIX	712136	718662	+	2352	protein_coding	putative+protein+kinase && sp|Q38868|CDPK9_ARATH Calcium-dependent protein kinase 9 OS=Arabidopsis thaliana OX=3702 GN=CPK9 PE=1 SV=1 && PF00069:Protein kinase domain	Pkinase	2298	1637	1667	1875	3155	2186	28.0283	23.4446	24.9089	39.0159	49.8335	46.0432
TGGT1_231430	1378.87	1535.41	1530.26	780.733	969.584	798.048	1481.52	849.455	0.800361	4.15941e-09	8.26851e-08	-	TGGT1_chrVIII	1410150	1416446	-	2262	protein_coding	putative+oligosaccharyl+transferase+stt3+protein && sp|Q7XQ88|STT3B_ORYSJ Dolichyl-diphosphooligosaccharide--protein glycosyltransferase subunit STT3B OS=Oryza sativa subsp. japonica OX=39947 GN=STT3B PE=2 SV=2 && PF02516:Oligosaccharyl transferase STT3 subunit	-	1838	1743	1665	610	998	616	23.3097	25.9559	25.8689	13.1982	16.3907	13.4909
TGGT1_316560	84.773	151.515	190.249	31.9973	9.71527	11.6598	142.179	17.7908	3.01447	4.18462e-09	8.29812e-08	-	TGGT1_chrXI	5340414	5342123	-	1710	protein_coding	Toxoplasma+gondii+family+D+protein && - && -	-	113	172	207	25	10	9	1.89568	3.38816	4.25432	0.715519	0.217252	0.260735
TGGT1_295420	5739.06	5885.3	5789.26	10081.7	8633.96	11955.2	5804.54	10223.6	-0.816488	4.23769e-09	8.38271e-08	-	TGGT1_chrIa	1740779	1746947	-	2208	protein_coding	hypothetical+protein && - && -	-	7650	6681	6299	7877	8887	9228	99.3908	101.923	100.26	174.598	149.526	207.043
TGGT1_305980	1541.67	1748.59	1147.93	486.359	758.763	507.849	1479.4	584.323	1.33826	4.27869e-09	8.43688e-08	-	TGGT1_chrIX	5486775	5490424	+	1917	protein_coding	pyruvate+dehydrogenase+complex+subunit+PDH-E3I && sp|P72740|DLDH_SYNY3 Dihydrolipoyl dehydrogenase OS=Synechocystis sp. (strain PCC 6803 / Kazusa) OX=1111708 GN=lpdA PE=1 SV=3 && PF07992:Pyridine nucleotide-disulphide oxidoreductase|PF02852:Pyridine nucleotide-disulphide oxidoreductase, dimerisation domain	Pyr_redox_2	2055	1985	1249	380	781	392	30.752	34.8795	22.8979	9.7015	15.1352	10.1302
TGGT1_271320	486.132	514.447	271.128	129.269	46.6333	97.1649	423.902	91.0224	2.22728	4.28603e-09	8.43688e-08	-	TGGT1_chrVIII	4563357	4565725	+	1755	protein_coding	hypothetical+protein && - && -	-	648	584	295	101	48	75	10.5921	11.209	5.90746	2.81658	1.01607	2.11708
TGGT1_212190	4052.6	4214.23	4507.15	2978.31	2602.72	2768.55	4258	2783.19	0.613742	4.39376e-09	8.62785e-08	-	TGGT1_chrX	3892605	3895286	+	1962	protein_coding	RNA+recognition+motif-containing+protein && sp|B8BCZ8|FCA_ORYSI Flowering time control protein FCA OS=Oryza sativa subsp. indica OX=39946 GN=FCA PE=3 SV=2 && PF00076:RNA recognition motif. (a.k.a. RRM, RBD, or RNP domain)	RRM_1	5402	4784	4904	2327	2679	2137	78.984	82.1342	87.8431	58.0463	50.7263	53.9583
TGGT1_251810	3420.18	3702.43	3170.81	5632.8	5051.94	6086.41	3431.14	5590.38	-0.703967	4.43414e-09	8.68594e-08	-	TGGT1_chrXII	5518720	5519205	-	486	protein_coding	putative+translation+initiation+factor+eIF-5A && sp|P62924|IF5A_SPOEX Eukaryotic translation initiation factor 5A OS=Spodoptera exigua OX=7107 GN=eIF-5A PE=2 SV=1 && PF01287:Eukaryotic elongation factor 5A hypusine, DNA-binding OB fold	-	4559	4203	3450	4401	5200	4698	269.102	291.31	249.482	443.192	397.49	478.883
TGGT1_298600	3853.05	3944.68	4324.26	2375.48	2767.88	2282.73	4040.66	2475.36	0.706157	4.46024e-09	8.71587e-08	-	TGGT1_chrXI	6501701	6506001	+	2568	protein_coding	leucine+zipper-like+transcriptional+regulator && - && PF13418:Galactose oxidase, central domain|PF00651:BTB/POZ domain|PF01344:Kelch motif	BTB	5136	4478	4705	1856	2849	1762	57.3738	58.7382	64.3903	35.372	41.2151	33.991
TGGT1_235020	3072.84	2933.4	2884.06	4425.86	4354.38	4071.86	2963.43	4284.03	-0.531651	4.61094e-09	8.98855e-08	-	TGGT1_chrX	4501792	4518157	-	3771	protein_coding	putative+COPI+protein && sp|Q9CAA0|COB21_ARATH Coatomer subunit beta'-1 OS=Arabidopsis thaliana OX=3702 GN=At1g79990 PE=2 SV=2 && PF00400:WD domain, G-beta repeat|PF04053:Coatomer WD associated region	Coatomer_WDAD	4096	3330	3138	3458	4482	3143	31.1593	29.7454	29.2451	44.8793	44.1545	41.2896
TGGT1_244560	28089.9	28582.6	25568.7	61204.4	41154.9	56441.2	27413.7	52933.5	-0.949242	4.63343e-09	9.01057e-08	-	TGGT1_chrVI	3273039	3276701	+	2562	protein_coding	putative+heat+shock+protein+90 && sp|P36183|ENPL_HORVU Endoplasmin homolog OS=Hordeum vulgare OX=4513 PE=2 SV=1 && PF02518:Histidine kinase-, DNA gyrase B-, and HSP90-like ATPase|PF00183:Hsp90 protein	HATPase_c	37443	32447	27820	47820	42361	43566	419.252	426.606	381.623	913.498	614.252	842.405
TGGT1_200010	8252.99	7374.03	7595.25	12010.5	11610.7	14293.6	7740.76	12638.3	-0.707099	4.6721e-09	9.06387e-08	-	TGGT1_chrXII	2184571	2186156	-	1242	protein_coding	hypothetical+protein && - && -	-	11001	8371	8264	9384	11951	11033	254.094	227.032	233.843	369.78	357.472	440.073
TGGT1_262690	19950.9	20465.1	20079.1	37182.1	30079.4	43903	20165	37054.9	-0.87776	4.89922e-09	9.48164e-08	-	TGGT1_chrVIIb	1055302	1056255	+	430	protein_coding	ribosomal+protein+RPL27 && sp|P0DJ19|RL27_TETTH 60S ribosomal protein L27 OS=Tetrahymena thermophila OX=5911 GN=RPL27 PE=1 SV=1 && PF01777:Ribosomal L27e protein family	-	26594	23232	21847	29051	30961	33888	1774.18	1819.91	1785.58	3306.51	2674.89	3904.18
TGGT1_258690	3654.99	4024.84	3712.15	6257.39	5350.2	6070.86	3797.33	5892.82	-0.633754	4.91799e-09	9.49515e-08	-	TGGT1_chrVIIb	3219287	3225151	-	2259	protein_coding	5-aminolevulinic+acid+synthase+domain-containing+protein && sp|P43089|HEM1_PARDP 5-aminolevulinate synthase OS=Paracoccus denitrificans (strain Pd 1222) OX=318586 GN=hemA PE=3 SV=2 && PF00155:Aminotransferase class I and II	Aminotran_1_2	4872	4569	4039	4889	5507	4686	61.8692	68.1297	62.8367	105.921	90.5645	102.763
TGGT1_236020	35.2596	73.1148	65.2544	3.83967	0	2.59106	57.8763	2.14358	4.85876	4.92982e-09	9.49522e-08	-	TGGT1_chrX	5131989	5133806	+	1818	protein_coding	BT1+family+protein && sp|Q5FV41|FBT2_ARATH Probable folate-biopterin transporter 2 OS=Arabidopsis thaliana OX=3702 GN=At5g25050 PE=2 SV=1 && PF03092:BT1 family	-	47	83	71	3	0	2	0.741631	1.53786	1.37253	0.0807615	0	0.054499
TGGT1_297800	1988.04	2260.39	1830.8	3335.4	3124.43	3405.95	2026.41	3288.59	-0.698289	5.27774e-09	1.01411e-07	-	TGGT1_chrII	1983196	2001446	-	3678	protein_coding	RecF/RecN/SMC+N+terminal+domain-containing+protein && sp|Q8IED2|SMC2_PLAF7 Structural maintenance of chromosomes protein 2 OS=Plasmodium falciparum (isolate 3D7) OX=36329 GN=MAL13P1.96 PE=1 SV=1 && PF06470:SMC proteins Flexible Hinge Domain|PF02463:RecF/RecN/SMC N terminal domain	SMC_N	2650	2566	1992	2606	3216	2629	20.6689	23.5005	19.0342	34.6769	32.4836	35.4104
TGGT1_323310	116.282	153.277	96.503	19.1984	30.1173	34.9794	122.021	28.0984	2.11571	5.4389e-09	1.04259e-07	-	AAQM03000398	1	1017	-	1017	protein_coding	hypothetical+protein && - && -	-	155	174	105	15	31	27	4.37214	5.76315	3.62848	0.721851	1.1324	1.31521
TGGT1_284645	784.713	1028.01	1076.24	305.894	457.589	220.24	962.988	327.908	1.55037	5.54347e-09	1.06011e-07	-	TGGT1_chrV	2487979	2497894	+	8436	protein_coding	hypothetical+protein && - && -	-	1046	1167	1171	239	471	170	3.55696	4.65979	4.87839	1.38656	2.07417	0.998309
TGGT1_229250A	9240.26	9633.54	9233.96	17922.3	14222.2	21593.9	9369.25	17912.8	-0.934892	5.67171e-09	1.08206e-07	-	TGGT1_chrVIII	108601	108824	-	224	protein_coding	ribosomal+protein+RPL28 && - && -	-	12317	10936	10047	14003	14639	16668	1577.4	1644.53	1576.32	3059.5	2427.85	3686.28
TGGT1_244720	853.732	1374.21	1067.97	505.557	444.959	312.223	1098.64	420.913	1.38321	5.79471e-09	1.10291e-07	-	TGGT1_chrVI	3396472	3405681	+	8457	protein_coding	hypothetical+protein && - && -	-	1138	1560	1162	395	458	241	3.8602	6.21355	4.82887	2.2859	2.01191	1.41174
TGGT1_267400	11844.2	12531.7	11738.4	30103	18884.5	35068.8	12038.1	28018.8	-1.21873	6.27976e-09	1.1913e-07	-	TGGT1_chrIX	508439	508944	-	405	protein_coding	ribosomal+protein+RPL32 && sp|Q7RXY1|RL32_NEUCR 60S ribosomal protein L32 OS=Neurospora crassa (strain ATCC 24698 / 74-OR23-1A / CBS 708.71 / DSM 1257 / FGSC 987) OX=367110 GN=crp-63 PE=3 SV=1 && PF01655:Ribosomal protein L32	-	15788	14226	12772	23520	19438	27069	1118.29	1183.2	1108.31	2842.23	1783.02	3311.08
TGGT1_315140	2642.22	2403.98	2301.37	3744.96	3548.99	3847.73	2449.19	3713.89	-0.600065	6.29812e-09	1.1913e-07	-	TGGT1_chrXI	4459459	4466175	-	4389	protein_coding	WD+domain%2C+G-beta+repeat-containing+protein && sp|O13878|UTP17_SCHPO U3 small nucleolar RNA-associated protein 17 OS=Schizosaccharomyces pombe (strain 972 / ATCC 24843) OX=284812 GN=utp17 PE=3 SV=3 && -	-	3522	2729	2504	2926	3653	2970	23.0201	20.9445	20.0505	32.6277	30.9203	33.523
TGGT1_284170	1183.07	1052.68	927.348	1685.62	1868.25	1873.34	1054.37	1809.07	-0.778348	6.30346e-09	1.1913e-07	-	TGGT1_chrV	2629040	2635552	-	2835	protein_coding	DHHC+zinc+finger+domain-containing+protein && sp|F1RE57|DHC3A_DANRE Palmitoyltransferase ZDHHC3-A OS=Danio rerio OX=7955 GN=zdhhc3a PE=1 SV=1 && PF01529:DHHC palmitoyltransferase	-	1577	1195	1009	1317	1923	1446	15.9574	14.1986	12.5082	22.7358	25.1991	25.2678
TGGT1_244020	878.489	814.834	906.209	1346.45	1358.19	1588.32	866.511	1430.99	-0.723189	6.81866e-09	1.28565e-07	-	TGGT1_chrVI	2876970	2878648	+	429	protein_coding	activator+of+hsp90+atpase+1+family+protein && - && PF08327:Activator of Hsp90 ATPase homolog 1-like protein	-	1171	925	986	1052	1398	1226	78.3039	72.63	80.7747	120.015	121.062	141.575
TGGT1_266690	8624.34	9111.17	10479.3	5614.88	6238.17	5246.91	9404.94	5699.99	0.722162	6.87096e-09	1.29248e-07	-	TGGT1_chrIX	846560	853260	-	5031	protein_coding	hypothetical+protein && - && -	-	11496	10343	11402	4387	6421	4050	65.5505	69.2507	79.6494	42.6767	47.4141	39.8798
TGGT1_240820	213.808	243.129	193.006	43.5163	89.3805	59.5945	216.648	64.1638	1.74283	6.95533e-09	1.3053e-07	-	TGGT1_chrVI	1432803	1433264	-	462	protein_coding	hypothetical+protein && - && -	-	285	276	210	34	92	46	17.6965	20.1233	15.9747	3.60176	7.39784	4.93251
TGGT1_245530	3802.03	4431.82	3822.44	2321.72	1895.45	2524.99	4018.76	2247.39	0.839166	6.99014e-09	1.30614e-07	-	TGGT1_chrXII	2288056	2297468	+	7578	protein_coding	hypothetical+protein && - && -	-	5068	5031	4159	1814	1951	1949	19.1852	22.3631	19.2881	11.7155	9.56449	12.7412
TGGT1_280490	2699.23	2625.09	2680.95	1745.77	1901.28	1634.96	2668.42	1760.67	0.598997	6.99226e-09	1.30614e-07	-	TGGT1_chrVIIa	332194	348045	-	3270	protein_coding	U-box+domain-containing+protein && sp|P54860|UFD2_YEAST E4 ubiquitin-protein ligase UFD2 OS=Saccharomyces cerevisiae (strain ATCC 204508 / S288c) OX=559292 GN=UFD2 PE=1 SV=3 && PF04564:U-box domain|PF10408:Ubiquitin elongating factor core	U-box	3598	2980	2917	1364	1957	1262	31.5644	30.6973	31.3505	20.4147	22.2332	19.119
TGGT1_273500	824.474	885.306	788.568	436.443	527.539	421.048	832.783	461.677	0.848143	7.06387e-09	1.31646e-07	-	TGGT1_chrVIII	3430668	3440873	+	2937	protein_coding	O-linked+N-acetylglucosamine+transferase && sp|O82422|SPY_HORVU Probable UDP-N-acetylglucosamine--peptide N-acetylglucosaminyltransferase SPINDLY OS=Hordeum vulgare OX=4513 GN=SPY PE=2 SV=1 && PF13844:Glycosyl transferase family 41|PF00515:Tetratricopeptide repeat	TPR_1	1099	1005	858	341	543	325	10.7344	11.5264	10.2669	5.68235	6.86839	5.48191
TGGT1_241160	1318.86	1494.89	1586.33	678.342	914.207	734.567	1466.69	775.705	0.916803	7.10789e-09	1.32161e-07	-	TGGT1_chrVI	1630066	1632222	+	903	protein_coding	hemolysin-III+related+subfamily+protein && - && PF03006:Haemolysin-III related	-	1758	1697	1726	530	941	567	55.8489	63.3032	67.1752	28.7254	38.7134	31.1063
TGGT1_224850	10335.6	9008.1	9453.62	19371.1	14292.1	20552.3	9599.09	18071.9	-0.912647	7.14109e-09	1.32472e-07	-	TGGT1_chrX	2687512	2689821	+	2310	protein_coding	putative+polyadenylate+binding+protein && sp|Q13310|PABP4_HUMAN Polyadenylate-binding protein 4 OS=Homo sapiens OX=9606 GN=PABPC4 PE=1 SV=1 && PF00658:Poly-adenylate binding protein, unique domain|PF00076:RNA recognition motif. (a.k.a. RRM, RBD, or RNP domain)	RRM_1	13777	10226	10286	15135	14711	15864	171.091	149.116	156.491	320.662	236.586	340.215
TGGT1_218500	223.561	251.057	210.469	94.7119	62.1777	97.1649	228.362	84.6849	1.44107	7.46196e-09	1.38106e-07	-	TGGT1_chrXII	1427184	1433696	-	4707	protein_coding	hypothetical+protein && - && -	-	298	285	229	74	64	75	1.81617	2.03954	1.70981	0.769422	0.50512	0.78935
TGGT1_227010	1125.31	1133.72	1268.33	764.095	737.389	717.725	1175.78	739.736	0.668192	7.53944e-09	1.3922e-07	-	TGGT1_chrX	1045841	1047745	+	1413	protein_coding	rhoptry+kinase+family+protein+ROP30 && - && -	-	1500	1287	1380	597	759	554	30.4532	30.6809	34.3236	20.678	19.9553	19.4232
TGGT1_202572	517.641	545.278	651.625	213.742	309.917	205.99	571.515	243.216	1.227	7.57596e-09	1.39575e-07	-	TGGT1_chrVIIa	3106718	3115241	-	2880	protein_coding	ribophorin+i+protein && sp|Q0DJC5|OST1A_ORYSJ Dolichyl-diphosphooligosaccharide--protein glycosyltransferase subunit 1A OS=Oryza sativa subsp. japonica OX=39947 GN=OST1A PE=2 SV=1 && PF04597:Ribophorin I	-	690	619	709	167	319	159	6.8729	7.23986	8.65186	2.83793	4.11488	2.735
TGGT1_233450	17601.3	14979.7	17641.7	35463.2	25339.4	37001.7	16740.9	32601.4	-0.961499	7.77111e-09	1.42843e-07	SRS1	TGGT1_chrVIII	2656903	2658165	+	1263	protein_coding	SAG-related+sequence+SRS29A && - && PF04092:SRS domain	-	23462	17005	19195	27708	26082	28561	532.899	453.529	534.122	1073.69	767.179	1120.27
TGGT1_263800	527.393	491.543	435.642	862.646	796.652	978.127	484.86	879.142	-0.856501	7.90838e-09	1.45035e-07	-	TGGT1_chrVIIb	293999	295921	-	1923	protein_coding	hypothetical+protein && - && -	-	703	558	474	674	820	755	10.4872	9.77432	8.66274	17.1537	15.8414	19.45
TGGT1_221470	5928.11	6022.73	6184.47	2759.44	3939.54	2742.64	6045.1	3147.21	0.941049	8.32279e-09	1.52288e-07	-	TGGT1_chrII	360683	367434	+	1659	protein_coding	hypothetical+protein && - && -	-	7902	6837	6729	2156	4055	2117	136.639	138.82	142.548	63.6033	90.8037	63.216
TGGT1_204500	265.572	196.441	148.89	501.717	499.365	519.508	203.635	506.863	-1.3124	8.35744e-09	1.52575e-07	-	TGGT1_chrVIIa	1646587	1648529	+	1317	protein_coding	hypothetical+protein && - && -	-	354	223	162	392	514	401	7.71083	5.70362	4.323	14.5672	14.4989	15.0838
TGGT1_245620	13035.5	13037.3	13064.7	24892.6	19270.2	28760.8	13045.9	24307.9	-0.897758	8.55979e-09	1.55916e-07	-	TGGT1_chrXII	2372961	2375071	-	465	protein_coding	ribosomal-ubiquitin+protein+RPS27A && sp|P15357|RS27A_DROME Ubiquitin-40S ribosomal protein S27a OS=Drosophila melanogaster OX=7227 GN=RpS27A PE=1 SV=2 && PF00240:Ubiquitin family|PF01599:Ribosomal protein S27a	ubiquitin	17376	14800	14215	19449	19835	22200	1071.96	1072.11	1074.36	2047.02	1584.67	2365.12
TGGT1_258450	2760	3607.29	2948.4	1598.58	1767.21	1219.1	3105.23	1528.3	1.02198	8.61592e-09	1.56349e-07	-	TGGT1_chrVIIb	3379052	3388632	+	7035	protein_coding	hypothetical+protein && - && -	-	3679	4095	3208	1249	1819	941	15.002	19.6075	16.026	8.68912	9.60567	6.62641
TGGT1_207450	2740.49	2600.42	2462.21	4448.9	3877.36	5191.2	2601.04	4505.82	-0.792222	8.63712e-09	1.56349e-07	-	TGGT1_chrIb	84413	90271	+	1560	protein_coding	DNA+segment%2C+Chr+10%2C+Wayne+State+University+52%2C+expressed+family+protein && sp|Q9Y3I0|RTCB_HUMAN RNA-splicing ligase RtcB homolog OS=Homo sapiens OX=9606 GN=RTCB PE=1 SV=1 && PF01139:tRNA-splicing ligase RtcB	-	3653	2952	2679	3476	3991	4007	67.1752	63.7417	60.3537	109.052	95.0422	127.247
TGGT1_310390	7081.92	5789.29	6067.74	12375.3	9711.38	13854.4	6312.98	11980.4	-0.924074	8.64184e-09	1.56349e-07	-	TGGT1_chrXI	1276758	1280595	-	849	protein_coding	hypothetical+protein && - && -	-	9440	6572	6602	9669	9996	10694	318.969	260.748	273.29	557.38	437.399	624.001
TGGT1_306390	2499.68	2125.62	2480.59	4432.26	3533.44	4522.7	2368.63	4162.8	-0.813041	8.97562e-09	1.62024e-07	-	TGGT1_chrIX	5825686	5828653	+	549	protein_coding	hypothetical+protein && - && -	-	3332	2413	2699	3463	3637	3491	174.107	148.053	172.777	308.715	246.111	315.014
TGGT1_241240	25494.9	21536.3	22929.1	48364.5	35496.7	54355.3	23320.1	46072.2	-0.982272	9.03055e-09	1.6254e-07	-	TGGT1_chrVI	1657567	1659295	+	1425	protein_coding	hypothetical+protein && - && -	-	33984	24448	24948	37788	36537	41956	684.137	577.91	615.286	1297.83	952.527	1458.58
TGGT1_294380	1168.82	1094.08	1269.24	1834.08	1758.46	1927.75	1177.38	1840.1	-0.643958	9.04457e-09	1.6254e-07	-	TGGT1_chrIa	845725	857336	+	5097	protein_coding	PP-loop+domain-containing+protein && sp|Q3A6S7|TTCA_PELCD tRNA-cytidine(32) 2-sulfurtransferase OS=Pelobacter carbinolicus (strain DSM 2380 / NBRC 103641 / GraBd1) OX=338963 GN=ttcA PE=3 SV=1 && PF01171:PP-loop family|PF00266:Aminotransferase class-V	Aminotran_5	1558	1242	1381	1433	1810	1488	8.76872	8.20803	9.52215	13.7597	13.1924	14.4624
TGGT1_229170	140.288	189.394	157.162	63.9945	34.975	37.5704	162.281	45.5133	1.84231	9.10651e-09	1.63288e-07	-	TGGT1_chrVIII	65255	69670	+	1506	protein_coding	formate/nitrite+transporter+protein && sp|O05399|YRHG_BACSU Uncharacterized transporter YrhG OS=Bacillus subtilis (strain 168) OX=224308 GN=yrhG PE=3 SV=1 && PF01226:Formate/nitrite transporter	-	187	215	171	50	36	29	3.56205	4.80889	3.9905	1.62488	0.888049	0.95395
TGGT1_232320	617.418	881.783	789.487	238.06	335.177	145.1	762.896	239.445	1.66735	9.25081e-09	1.65276e-07	-	TGGT1_chrVIII	2003411	2011831	-	4482	protein_coding	hypothetical+protein && - && -	-	823	1001	859	186	345	112	5.26759	7.52305	6.73562	2.03104	2.85961	1.23794
TGGT1_262840	1122.31	1218.29	943.892	2139.98	1741.95	2071.56	1094.83	1984.49	-0.85725	9.25839e-09	1.65276e-07	-	TGGT1_chrVIIb	951274	956343	-	3117	protein_coding	hypothetical+protein && sp|G5EFZ3|ASH2_CAEEL Set1/Ash2 histone methyltransferase complex subunit ash-2 OS=Caenorhabditis elegans OX=6239 GN=ash-2 PE=1 SV=1 && -	-	1496	1383	1027	1672	1793	1599	13.7682	14.9457	11.5795	26.2529	21.3699	25.4135
TGGT1_213570	2732.99	2324.7	2843.62	4022.7	4479.71	4948.93	2633.77	4483.78	-0.767543	9.34215e-09	1.66236e-07	-	TGGT1_chrV	1019745	1022534	-	873	protein_coding	hypothetical+protein && - && -	-	3643	2639	3094	3143	4611	3820	119.709	101.826	124.555	176.201	196.219	216.771
TGGT1_210370	7800.62	7809.19	7648.55	11132.5	15155.8	13412.6	7752.79	13233.7	-0.771542	9.35347e-09	1.66236e-07	-	TGGT1_chrIX	4634440	4635879	-	1440	protein_coding	hypothetical+protein && - && -	-	10398	8865	8322	8698	15600	10353	207.143	207.371	203.105	295.62	402.459	356.169
TGGT1_294902	1179.32	1062.37	994.441	1622.9	1852.7	1918.68	1078.71	1798.1	-0.736785	9.41307e-09	1.66926e-07	-	TGGT1_chrIa	1248321	1251590	-	3270	protein_coding	hypothetical+protein && - && -	-	1572	1206	1082	1268	1907	1481	13.7908	12.4231	11.6288	18.9779	21.6652	22.4367
TGGT1_254620	12749	12913.1	12893.7	22994.5	18341.5	25189	12851.9	22175	-0.786862	9.44922e-09	1.67199e-07	-	TGGT1_chrIII	1840786	1841847	-	207	protein_coding	ribosomal+protein+RPL39 && sp|Q98TF5|RL39_CHICK 60S ribosomal protein L39 OS=Gallus gallus OX=9031 GN=RPL39 PE=3 SV=1 && -	-	16994	14659	14029	17966	18879	19443	2355.1	2385.43	2381.84	4247.74	3388.19	4653.13
TGGT1_222850	2805.76	2553.73	2571.58	5014.61	3958	5719.77	2643.69	4897.46	-0.889035	9.86208e-09	1.74122e-07	-	TGGT1_chrII	1238440	1238745	+	306	protein_coding	stress+responsive+a/b+barrel+domain-containing+protein && - && PF07876:Stress responsive A/B Barrel Domain	-	3740	2899	2798	3918	4074	4415	350.618	319.123	321.353	626.643	494.605	714.763
TGGT1_263090	17198.4	17322.9	16685.8	27543.3	23136.9	26945.8	17069.1	25875.3	-0.600108	9.92246e-09	1.74805e-07	-	TGGT1_chrVIIb	786880	789511	+	972	protein_coding	14-3-3+protein && sp|Q25538|1433_NEOCA 14-3-3 protein homolog OS=Neospora caninum OX=29176 PE=2 SV=1 && PF00244:14-3-3 protein	-	22925	19665	18155	21520	23815	20799	676.592	681.49	656.426	1083.56	910.214	1060.06
TGGT1_209430	729.198	669.485	692.984	1397.64	1057.99	1428.97	697.222	1294.87	-0.891616	1.00265e-08	1.76252e-07	-	TGGT1_chrIb	1226666	1229484	+	552	protein_coding	putative+40S+ribosomal+protein+S4 && sp|Q9NV31|IMP3_HUMAN U3 small nucleolar ribonucleoprotein protein IMP3 OS=Homo sapiens OX=9606 GN=IMP3 PE=1 SV=1 && PF00163:Ribosomal protein S4/S9 N-terminal domain|PF01479:S4 domain	S4	972	760	754	1092	1089	1103	50.5139	46.3774	48.0052	96.819	73.2906	98.9895
TGGT1_250680	2369.89	2322.06	2512.76	1613.94	1318.36	1539.09	2401.57	1490.47	0.689248	1.0187e-08	1.78683e-07	-	TGGT1_chrXII	5024207	5034821	-	5664	protein_coding	TBC+domain-containing+kinase+(incomplete+catalytic+triad) && sp|Q55G97|TBCK_DICDI TBC domain-containing protein kinase-like protein OS=Dictyostelium discoideum OX=44689 GN=tbck PE=3 SV=1 && PF00566:Rab-GTPase-TBC domain|PF00069:Protein kinase domain	TBC	3159	2636	2734	1261	1357	1188	15.9996	15.6767	16.9641	10.896	8.90053	10.3907
TGGT1_261940	2206.35	2039.29	2241.63	1427.08	1511.7	1405.65	2162.42	1448.14	0.577864	1.02896e-08	1.79751e-07	-	TGGT1_chrVIIb	1465011	1470685	+	2535	protein_coding	hydrolase%2C+alpha/beta+fold+family+protein && - && PF12146:Serine aminopeptidase, S33	-	2941	2315	2439	1115	1556	1085	33.2813	30.7613	33.8135	21.5265	22.8029	21.2033
TGGT1_309930	3510.95	3646.05	3278.35	1800.81	2200.51	1478.2	3478.45	1826.51	0.928473	1.02926e-08	1.79751e-07	-	TGGT1_chrXI	871310	877489	-	2949	protein_coding	melibiase+subfamily+protein && sp|Q90744|NAGAB_CHICK Alpha-N-acetylgalactosaminidase OS=Gallus gallus OX=9031 GN=NAGA PE=1 SV=1 && PF17450:Alpha galactosidase A C-terminal beta sandwich domain|PF16499:Alpha galactosidase A	-	4680	4139	3567	1407	2265	1141	45.5255	47.2773	42.5093	23.3505	28.5333	19.1674
TGGT1_248480	17465.5	18866.3	17286.9	36174.8	26292.4	39075.8	17872.9	33847.7	-0.921233	1.03878e-08	1.81021e-07	-	TGGT1_chrXII	3816916	3818776	+	567	protein_coding	ribosomal+protein+RPS9 && sp|Q9LXG1|RS91_ARATH 40S ribosomal protein S9-1 OS=Arabidopsis thaliana OX=3702 GN=RPS9B PE=1 SV=1 && PF01479:S4 domain|PF00163:Ribosomal protein S4/S9 N-terminal domain	S4	23281	21417	18809	28264	27063	30162	1177.88	1272.35	1165.84	2439.65	1773.18	2635.3
TGGT1_210690	29610.5	32211.1	30610.8	68831.2	47084.1	80615.8	30810.8	65510.4	-1.08827	1.04446e-08	1.81619e-07	-	TGGT1_chrIV	2087216	2087986	+	771	protein_coding	ribosomal+protein+RPS6 && sp|Q90YR8|RS6_ICTPU 40S ribosomal protein S6 OS=Ictalurus punctatus OX=7998 GN=rps6 PE=2 SV=1 && PF01092:Ribosomal protein S6e	-	39470	36566	33306	53779	48464	62226	1468.58	1597.55	1518.18	3413.78	2335.2	3998.25
TGGT1_299820	761.457	752.29	852.903	414.685	497.422	404.206	788.883	438.771	0.843174	1.06935e-08	1.85546e-07	-	TGGT1_chrXII	282531	286368	-	3318	protein_coding	hypothetical+protein && - && -	-	1015	854	928	324	512	312	8.77553	8.66988	9.82941	4.7791	5.73261	4.65834
TGGT1_221380	5879.35	5735.55	5837.97	8936.2	7842.17	9105	5817.62	8627.79	-0.56832	1.13575e-08	1.96644e-07	-	TGGT1_chrII	281451	282798	-	744	protein_coding	alba+1 && sp|Q2KIR4|RP25L_BOVIN Ribonuclease P protein subunit p25-like protein OS=Bos taurus OX=9913 GN=RPP25L PE=2 SV=1 && PF01918:Alba	-	7837	6511	6352	6982	8072	7028	302.176	294.786	300.05	459.287	403.058	467.963
TGGT1_262670	13668.7	13717.4	13685	28248.5	20248.6	31703	13690.4	26733.3	-0.965409	1.14858e-08	1.98176e-07	-	TGGT1_chrVIIb	1067095	1069205	+	552	protein_coding	ribosomal+protein+RPL18A && sp|Q8L7K0|R18A1_ARATH 60S ribosomal protein L18a-1 OS=Arabidopsis thaliana OX=3702 GN=RPL18AA PE=2 SV=1 && PF01775:Ribosomal proteins 50S-L18Ae/60S-L20/60S-L18A	-	18220	15572	14890	22071	20842	24471	946.876	950.248	948.007	1956.86	1402.68	2196.17
TGGT1_271960	1862.76	1873.68	1725.11	3358.43	2641.58	3487.57	1820.51	3162.53	-0.796067	1.14952e-08	1.98176e-07	-	TGGT1_chrVIII	4260293	4263669	-	1953	protein_coding	hypothetical+protein && - && -	-	2483	2127	1877	2624	2719	2692	36.4719	36.6857	33.7768	65.7565	51.7209	68.285
TGGT1_207840	12545.7	13265.5	12657.5	25021.9	19081.8	29249.2	12822.9	24451	-0.931101	1.15708e-08	1.99052e-07	-	TGGT1_chrIb	342658	344358	-	399	protein_coding	ribosomal+protein+RPS17 && sp|Q967G1|RS17_THEAN 40S ribosomal protein S17 OS=Theileria annulata OX=5874 GN=RPS17 PE=2 SV=3 && PF00833:Ribosomal S17	-	16723	15059	13772	19550	19641	22577	1202.33	1271.32	1213.05	2398.01	1828.73	2803.15
TGGT1_225020	1914.52	2159.97	1802.31	1135.26	1097.83	799.343	1958.93	1010.81	0.953865	1.22097e-08	2.094e-07	-	TGGT1_chrX	2489451	2494003	-	3033	protein_coding	hypothetical+protein && - && -	-	2552	2452	1961	887	1130	617	24.1375	27.232	22.7228	14.3129	13.8409	10.0778
TGGT1_215260	2037.55	1892.18	1618.49	3527.38	2861.15	3254.38	1849.41	3214.3	-0.796745	1.22243e-08	2.094e-07	-	TGGT1_chrX	6736108	6760149	-	5100	protein_coding	carbamoylphosphate+synthetase && sp|O93937|PYR1_EMENI Protein pyrABCN OS=Emericella nidulans (strain FGSC A4 / ATCC 38163 / CBS 112.46 / NRRL 194 / M139) OX=227321 GN=pyrABCN PE=3 SV=2 && PF02786:Carbamoyl-phosphate synthase L chain, ATP binding domain|PF00988:Carbamoyl-phosphate synthase small chain, CPSase domain|PF02142:MGS-like domain|PF00117:Glutamine amidotransferase class-I|PF02787:Carbamo…	CPSase_L_D2	2716	2148	1761	2756	2945	2512	15.2772	14.1872	12.1352	26.4476	21.4523	24.4007
TGGT1_289850	10.5029	7.92812	9.19077	94.7119	35.9465	115.302	9.20725	81.9869	-3.14484	1.22585e-08	2.0954e-07	-	TGGT1_chrIX	3293188	3295734	-	2547	protein_coding	hypothetical+protein && - && -	-	14	9	10	74	37	89	0.157682	0.119027	0.137983	1.42194	0.539675	1.73107
TGGT1_231800	334.591	398.168	250.908	1023.91	618.863	1057.15	327.889	899.977	-1.45518	1.22895e-08	2.09624e-07	-	TGGT1_chrVIII	1540056	1550042	+	6828	protein_coding	putative+helicase && sp|A8WS58|RTEL1_CAEBR Regulator of telomere elongation helicase 1 homolog OS=Caenorhabditis briggsae OX=6238 GN=rtel-1 PE=3 SV=1 && PF13307:Helicase C-terminal domain|PF06733:DEAD_2	-	446	452	273	800	637	816	1.87381	2.22986	1.40516	5.73421	3.46581	5.92037
TGGT1_244320	16947.1	17191.7	18101.2	31517.3	25297.6	35978.2	17413.3	30931	-0.828813	1.27374e-08	2.16806e-07	-	TGGT1_chrVI	3102863	3105105	+	993	protein_coding	ribosomal+protein+RPL24 && sp|Q54VN6|RL24_DICDI 60S ribosomal protein L24 OS=Dictyostelium discoideum OX=44689 GN=rpl24 PE=1 SV=1 && PF01246:Ribosomal protein L24e	-	22590	19516	19695	24625	26039	27771	652.605	662.023	697.048	1213.68	974.169	1385.46
TGGT1_253820	7758.61	6671.95	8097.06	11645.7	13121.4	15866.4	7509.21	13544.5	-0.850944	1.2785e-08	2.17156e-07	-	TGGT1_chrIII	1203300	1205132	+	681	protein_coding	hypothetical+protein && - && PF18590:Immune Mapped Protein 2 (IMP2) N-terminal domain|PF18591:Immune Mapped Protein 2 (IMP2) C-terminal domain	-	10342	7574	8810	9099	13506	12247	435.653	374.636	454.658	653.919	736.782	890.913
TGGT1_254840	169.546	180.585	146.133	327.652	322.547	323.883	165.421	324.694	-0.971774	1.42125e-08	2.40894e-07	-	TGGT1_chrIII	1945467	1953522	-	2022	protein_coding	tetratricopeptide+repeat-containing+protein && - && -	-	226	205	159	256	332	250	3.20635	3.41511	2.76358	6.19635	6.09981	6.12507
TGGT1_207440	16815.8	18191.5	16055.3	30489.6	26708.2	40050.1	17020.9	32416	-0.929353	1.44427e-08	2.44282e-07	-	TGGT1_chrIb	77395	80548	-	939	protein_coding	ribosomal+protein+RPS4 && sp|Q90YS0|RS4_ICTPU 40S ribosomal protein S4 OS=Ictalurus punctatus OX=7998 GN=rps4 PE=2 SV=3 && PF00900:Ribosomal family S4e|PF16121:40S ribosomal protein S4 C-terminus|PF08071:RS4NT (NUC023) domain	Ribosomal_S4e	22415	20651	17469	23822	27491	30914	684.789	740.811	653.82	1241.62	1087.64	1630.96
TGGT1_321470	72.7698	80.1621	62.4972	12.7989	0.971527	5.18213	71.8097	6.31752	3.56515	1.47632e-08	2.49179e-07	-	TGGT1_chrIb	1788062	1789186	-	1125	protein_coding	SAG-related+sequence+SRS12D && - && PF04092:SRS domain	-	97	91	68	10	1	4	2.47345	2.72471	2.12428	0.435036	0.0330223	0.176141
TGGT1_293680	2400.65	2192.56	2445.66	1057.19	1491.29	1007.92	2346.29	1185.47	0.98343	1.52552e-08	2.56946e-07	-	TGGT1_chrIa	489638	493136	+	1932	protein_coding	hypothetical+protein && - && -	-	3200	2489	2661	826	1535	778	47.5145	43.396	48.4054	20.9243	29.5162	19.9492
TGGT1_286180	1737.47	1847.25	1945.68	1276.05	1176.52	1132.3	1843.47	1194.96	0.62535	1.53697e-08	2.58333e-07	-	TGGT1_chrV	1789649	1796909	-	5313	protein_coding	tRNA+ligases+class+I+(M)+protein && sp|Q9ZCP0|SYM_RICPR Methionine--tRNA ligase OS=Rickettsia prowazekii (strain Madrid E) OX=272947 GN=metG PE=3 SV=1 && PF09334:tRNA synthetases class I (M)	-	2316	2097	2117	997	1211	874	12.505	13.2951	14.0035	9.18401	8.46766	8.14937
TGGT1_275970	292.58	362.051	445.752	166.386	122.412	151.577	366.794	146.792	1.32404	1.54894e-08	2.59585e-07	-	TGGT1_chrIII	157422	159724	-	426	protein_coding	putative+tubulin && sp|Q9D6T1|TBE_MOUSE Tubulin epsilon chain OS=Mus musculus OX=10090 GN=Tube1 PE=1 SV=1 && -	-	390	411	485	130	126	117	26.2627	32.4986	40.0118	14.9352	10.988	13.6059
TGGT1_215230	2898.04	2966.88	3087.18	4686.96	4085.27	4473.47	2984.03	4415.23	-0.564988	1.55087e-08	2.59585e-07	-	TGGT1_chrX	6720798	6728105	-	2187	protein_coding	RNA+recognition+motif-containing+protein && sp|P53830|CUS2_YEAST Cold sensitive U2 snRNA suppressor 2 OS=Saccharomyces cerevisiae (strain ATCC 204508 / S288c) OX=559292 GN=CUS2 PE=1 SV=1 && PF00076:RNA recognition motif. (a.k.a. RRM, RBD, or RNP domain)	RRM_1	3863	3368	3359	3662	4205	3453	50.671	51.8746	53.9781	81.9496	71.4293	78.2168
TGGT1_210980	3348.16	3592.32	3720.42	6349.54	5039.31	6354.59	3553.63	5914.48	-0.734747	1.63249e-08	2.72493e-07	-	TGGT1_chrIV	1920085	1926796	-	1665	protein_coding	putative+alternative+splicing+type+3+and && sp|Q9USM4|LUC7_SCHPO U1 snRNP-associated protein usp106 OS=Schizosaccharomyces pombe (strain 972 / ATCC 24843) OX=284812 GN=usp106 PE=1 SV=1 && PF03194:LUC7 N_terminus	-	4463	4078	4048	4961	5187	4905	76.8947	82.5021	85.4441	145.825	115.734	145.941
TGGT1_268170	2105.82	1622.62	1647.9	3130.61	3111.8	4030.4	1792.12	3424.27	-0.933559	1.63476e-08	2.72493e-07	-	TGGT1_chrVIII	6669912	6670785	-	276	protein_coding	hypothetical+protein && - && -	-	2807	1842	1793	2446	3203	3111	291.754	224.808	228.311	433.735	431.129	558.397
TGGT1_312050	1916.02	1919.48	1954.88	3353.31	2772.74	3713	1930.13	3279.68	-0.764332	1.65209e-08	2.74814e-07	-	TGGT1_chrXI	2359586	2364079	+	645	protein_coding	putative+small+GTPase+Rab2 && sp|P53994|RAB2A_MOUSE Ras-related protein Rab-2A OS=Mus musculus OX=10090 GN=Rab2a PE=1 SV=1 && PF00071:Ras family	Ras	2554	2179	2127	2620	2854	2866	113.591	113.797	115.895	198.801	164.382	220.125
TGGT1_294990	5376.71	4357.82	4861	7918.68	7463.27	9190.51	4865.18	8190.82	-0.751274	1.66441e-08	2.76293e-07	-	TGGT1_chrIa	1289526	1290155	+	630	protein_coding	hypothetical+protein && - && -	-	7167	4947	5289	6187	7682	7094	326.348	264.505	295.046	480.637	452.995	557.832
TGGT1_226380	13097.8	11451.7	12675.9	25453.2	18802.9	29999.3	12408.5	24751.8	-0.996131	1.67685e-08	2.77785e-07	-	TGGT1_chrX	1583226	1584362	+	1137	protein_coding	hypothetical+protein && - && -	-	17459	13000	13792	19887	19354	23156	440.497	385.136	426.307	856.024	632.367	1008.92
TGGT1_202520	4341.43	4579.81	4869.27	7826.53	6537.41	8388.57	4596.84	7584.17	-0.722197	1.74246e-08	2.88061e-07	-	TGGT1_chrVIIa	3160505	3164139	+	2970	protein_coding	hypothetical+protein && - && -	-	5787	5199	5298	6115	6729	6475	55.896	58.9651	62.6919	100.767	84.1692	108.003
TGGT1_230870	981.267	996.3	951.244	1849.44	1456.32	2063.78	976.27	1789.85	-0.873501	1.76711e-08	2.91537e-07	-	TGGT1_chrVIII	1064578	1066280	-	594	protein_coding	hypothetical+protein && - && -	-	1308	1131	1035	1445	1499	1593	63.1691	64.1369	61.2364	119.058	93.7507	132.856
TGGT1_212290	18849.6	19809.7	18839.2	34560.9	27151.3	37396.8	19166.2	33036.3	-0.785433	1.78257e-08	2.93486e-07	-	TGGT1_chrX	3845925	3847625	-	942	protein_coding	ribosomal+protein+RPS19 && sp|Q9LF30|RS192_ARATH 40S ribosomal protein S19-2 OS=Arabidopsis thaliana OX=3702 GN=RPS19B PE=2 SV=1 && PF01090:Ribosomal protein S19e	-	25126	22488	20498	27003	27947	28866	765.167	804.14	764.745	1402.94	1102.16	1518.06
TGGT1_257360	466.627	692.389	741.695	277.736	139.9	124.371	633.57	180.669	1.81198	1.81847e-08	2.98786e-07	-	TGGT1_chrVIIb	4029186	4036700	+	5862	protein_coding	hypothetical+protein && - && -	-	622	786	807	217	144	96	3.04388	4.51657	4.8382	1.81172	0.91259	0.811293
TGGT1_226090	679.685	706.483	639.677	395.486	431.358	393.842	675.282	406.895	0.729239	1.82895e-08	2.99896e-07	-	TGGT1_chrX	1709825	1717936	-	3147	protein_coding	DEAD/DEAH+box+helicase+domain-containing+protein && sp|Q0DM51|RH3_ORYSJ DEAD-box ATP-dependent RNA helicase 3, chloroplastic OS=Oryza sativa subsp. japonica OX=39947 GN=Os03g0827700 PE=2 SV=2 && PF00271:Helicase conserved C-terminal domain|PF00270:DEAD/DEAH box helicase	Helicase_C	906	802	696	309	444	304	8.25876	8.58439	7.77264	4.8055	5.24138	4.78552
TGGT1_296000	1075.04	1075.58	974.221	1718.89	1544.73	1934.23	1041.61	1732.62	-0.733074	1.90585e-08	3.11869e-07	-	TGGT1_chrIa	1421977	1422561	-	585	protein_coding	hypothetical+protein && - && PF14531:Kinase-like	-	1433	1221	1060	1343	1590	1493	70.2706	70.3059	63.6804	112.356	100.972	126.432
TGGT1_250810	14216.4	14846.7	14765.9	24579	21031.6	28859.3	14609.7	24823.3	-0.764711	1.92601e-08	3.14529e-07	-	TGGT1_chrXII	5165995	5168354	-	537	protein_coding	ribosomal+protein+RPL35 && sp|Q6ZWV7|RL35_MOUSE 60S ribosomal protein L35 OS=Mus musculus OX=10090 GN=Rpl35 PE=1 SV=1 && PF00831:Ribosomal L29 protein	-	18950	16854	16066	19204	21648	22276	1012.32	1057.21	1051.45	1750.23	1497.62	2055.02
TGGT1_263050	29911.4	30998.1	30459.1	61283.7	44558.1	69452.2	30456.2	58431.3	-0.939978	1.96497e-08	3.20242e-07	-	TGGT1_chrVIIb	826699	830544	-	1068	protein_coding	ribosomal+protein+RPL13 && sp|O74175|RL13_SCHPO 60S ribosomal protein L13 OS=Schizosaccharomyces pombe (strain 972 / ATCC 24843) OX=284812 GN=rpl13 PE=1 SV=1 && PF01294:Ribosomal protein L13e	-	39871	35189	33141	47882	45864	53609	1070.95	1109.86	1090.56	2194.21	1595.36	2486.67
TGGT1_239340	1382.63	1323.11	1282.11	2049.11	2855.32	2272.36	1329.28	2392.26	-0.848325	2.00667e-08	3.26377e-07	-	TGGT1_chrVI	551794	561748	+	5721	protein_coding	hypothetical+protein && sp|B8FUR9|OBG_DESHD GTPase Obg OS=Desulfitobacterium hafniense (strain DSM 10664 / DCB-2) OX=272564 GN=obg PE=3 SV=1 && PF01018:GTP1/OBG	-	1843	1502	1395	1601	2939	1754	9.24138	8.84361	8.56955	13.6961	19.0848	15.1883
TGGT1_231080	10507.4	10520.6	10829.5	20466.7	15338.5	22741.8	10619.1	19515.7	-0.877874	2.03639e-08	3.30544e-07	-	TGGT1_chrVIII	1225571	1225825	+	255	protein_coding	ribosomal+protein+RPL38 && sp|Q09JT4|RL38_ARGMO 60S ribosomal protein L38 OS=Argas monolakensis OX=34602 GN=RpL38 PE=3 SV=1 && -	-	14006	11943	11783	15991	15788	17554	1575.64	1577.63	1623.95	3069.11	2300.1	3410.27
TGGT1_217910	3875.55	3845.14	3737.88	1601.14	2401.61	1487.27	3819.52	1830.01	1.06055	2.08934e-08	3.38457e-07	-	TGGT1_chrXII	2150863	2160504	-	6054	protein_coding	DNA+polymerase+(pol2)+superfamily+protein && sp|Q94636|DPOLA_STENO DNA polymerase alpha catalytic subunit OS=Sterkiella nova OX=200597 PE=3 SV=1 && PF12254:DNA polymerase alpha subunit p180 N terminal|PF00136:DNA polymerase family B|PF03104:DNA polymerase family B, exonuclease domain	DNA_pol_B	5166	4365	4067	1251	2472	1148	24.4791	24.287	23.6096	10.1133	15.1693	9.39403
TGGT1_215220	27393.7	24573.6	23140.5	42931.4	35812.4	44386.2	25035.9	41043.3	-0.713082	2.21486e-08	3.58069e-07	-	TGGT1_chrX	6716949	6719044	+	1510	protein_coding	hypothetical+protein && - && -	-	36515	27896	25178	33543	36862	34261	693.71	622.296	586.004	1087.18	906.904	1124.02
TGGT1_269260	2242.36	2390.77	2730.58	1217.18	1575.82	1404.36	2454.57	1399.12	0.809873	2.23294e-08	3.60269e-07	-	TGGT1_chrVIII	5955672	5958237	-	1947	protein_coding	hypothetical+protein && - && -	-	2989	2714	2971	951	1622	1084	44.0396	46.9543	53.6281	23.9052	30.9488	27.5814
TGGT1_225290	294.08	360.289	153.486	58.875	34.0034	79.0275	269.285	57.302	2.24199	2.27937e-08	3.67024e-07	-	TGGT1_chrX	2241349	2243283	-	1935	protein_coding	GDA1/CD39+(nucleoside+phosphatase)+family+protein && sp|Q27893|NTP1_TOXGO Nucleoside-triphosphatase 1 OS=Toxoplasma gondii OX=5811 GN=NTP3 PE=1 SV=1 && PF01150:GDA1/CD39 (nucleoside phosphatase) family	-	392	409	167	46	35	61	5.81151	7.1199	3.03313	1.16347	0.671964	1.56171
TGGT1_239890	5967.12	5226.39	6102.67	10319.8	8393.99	11159.7	5765.39	9957.82	-0.788228	2.29747e-08	3.69201e-07	-	TGGT1_chrVI	984652	987705	-	741	protein_coding	SCP+family+extracellular+subfamily+protein && sp|P47032|PRY1_YEAST Protein PRY1 OS=Saccharomyces cerevisiae (strain ATCC 204508 / S288c) OX=559292 GN=PRY1 PE=1 SV=1 && PF00188:Cysteine-rich secretory protein family	SCP	7954	5933	6640	8063	8640	8614	307.929	269.704	314.924	532.544	433.166	575.89
TGGT1_275810	11349.8	11469.3	11658.5	19627.1	15817.4	20352.8	11492.6	18599.1	-0.694433	2.30359e-08	3.69446e-07	-	TGGT1_chrIII	201999	204232	+	459	protein_coding	ribosomal+protein+RPS10 && sp|Q9VWG3|RS10B_DROME 40S ribosomal protein S10b OS=Drosophila melanogaster OX=7227 GN=RpS10b PE=1 SV=2 && PF03501:Plectin/S10 domain	-	15129	13020	12685	15335	16281	15710	945.543	955.499	971.256	1635.12	1317.73	1695.57
TGGT1_253810	3066.83	3088.44	3449.29	1780.33	2207.31	1835.77	3201.52	1941.14	0.720869	2.30988e-08	3.69718e-07	-	TGGT1_chrIII	1192914	1199831	-	3921	protein_coding	hypothetical+protein && - && -	-	4088	3506	3753	1391	2272	1417	29.9087	30.1194	33.6386	17.3623	21.5264	17.903
TGGT1_244530	16917.8	15244.9	16491	25821.8	24533	32700.5	16217.9	27685.1	-0.771464	2.35022e-08	3.7543e-07	-	TGGT1_chrVI	3259589	3261391	-	1803	protein_coding	hypothetical+protein && - && -	-	22551	17306	17943	20175	25252	25241	358.801	323.32	349.748	547.64	520.306	693.527
TGGT1_205490	7533.55	7625.09	7038.29	13560.4	10437.1	13974.9	7398.97	12657.5	-0.774422	2.40141e-08	3.82486e-07	-	TGGT1_chrVIIa	1287849	1291958	-	1854	protein_coding	putative+integral+membrane+protein && sp|Q9SKZ5|FBT1_ARATH Folate-biopterin transporter 1, chloroplastic OS=Arabidopsis thaliana OX=3702 GN=At2g32040 PE=1 SV=2 && PF03092:BT1 family	-	10042	8656	7658	10595	10743	10787	155.38	157.268	145.165	279.685	215.266	288.233
TGGT1_322110	108.78	118.922	80.8787	24.3179	27.2028	31.0928	102.86	27.5378	1.90329	2.4039e-08	3.82486e-07	-	AAQM03000170	102	1073	+	972	protein_coding	hypothetical+protein && - && -	-	145	135	88	19	28	24	4.27942	4.67842	3.1818	0.956675	1.07017	1.2232
TGGT1_232230	13121.1	12991.5	13751.2	23477	18990.4	26637.4	13287.9	23035	-0.793634	2.41527e-08	3.83537e-07	-	TGGT1_chrVIII	1959965	1961788	-	327	protein_coding	ribosomal+protein+RPL30 && sp|Q3T0D5|RL30_BOVIN 60S ribosomal protein L30 OS=Bos taurus OX=9913 GN=RPL30 PE=3 SV=3 && PF01248:Ribosomal protein L7Ae/L30e/S12e/Gadd45 family	-	17490	14748	14962	18343	19547	20561	1534.35	1519.21	1608.04	2745.36	2220.71	3114.94
TGGT1_216250	834.227	808.668	999.036	355.81	520.738	378.295	880.644	418.281	1.07059	2.42948e-08	3.85035e-07	-	TGGT1_chrXI	6201049	6213395	-	4257	protein_coding	RecF/RecN/SMC+N+terminal+domain-containing+protein && sp|Q8IY18|SMC5_HUMAN Structural maintenance of chromosomes protein 5 OS=Homo sapiens OX=9606 GN=SMC5 PE=1 SV=2 && PF02463:RecF/RecN/SMC N terminal domain	SMC_N	1112	918	1087	278	536	292	7.4935	7.26392	8.97391	3.19609	4.67757	3.39807
TGGT1_217860	127.535	107.47	61.5781	523.475	225.394	781.206	98.8609	510.025	-2.36383	2.44362e-08	3.86514e-07	-	TGGT1_chrXII	2120012	2129697	+	9273	protein_coding	hypothetical+protein && - && -	-	170	122	67	409	232	603	0.525911	0.443171	0.253928	2.15864	0.929452	3.22144
TGGT1_286540	92.2751	147.991	195.763	42.2364	26.2312	27.2062	145.343	31.8913	2.19257	2.50651e-08	3.95614e-07	-	TGGT1_chrV	1644192	1645577	+	1386	protein_coding	hypothetical+protein && - && -	-	123	168	213	33	27	21	2.54581	4.08299	5.40098	1.16527	0.723702	0.7506
TGGT1_300190	13142.8	14129.7	13591.3	26713.9	19922.1	30614.7	13621.3	25750.2	-0.918665	2.51098e-08	3.95614e-07	-	TGGT1_chrXII	125333	127624	+	291	protein_coding	ribosomal+protein+RPL37A && sp|Q54UG4|RL37A_DICDI 60S ribosomal protein L37a OS=Dictyostelium discoideum OX=44689 GN=rpl37A PE=3 SV=1 && -	-	17519	16040	14788	20872	20506	23631	1727.03	1856.71	1785.96	3510.33	2617.86	4022.92
TGGT1_254470	21213.5	19156.1	21719.6	34016.9	29615.1	38299.8	20696.4	33977.3	-0.715137	2.53335e-08	3.9836e-07	-	TGGT1_chrIII	1739403	1743582	+	2199	protein_coding	hypothetical+protein && - && -	-	28277	21746	23632	26578	30483	29563	368.886	333.109	377.686	591.527	514.982	666.002
TGGT1_271840	1193.57	947.85	1215.94	1909.6	1842.02	1890.18	1119.12	1880.6	-0.748519	2.54857e-08	3.99972e-07	-	TGGT1_chrVIII	4333404	4337373	-	2340	protein_coding	hypothetical+protein && - && -	-	1591	1076	1323	1492	1896	1459	19.5046	15.4892	19.8701	31.2054	30.1011	30.8882
TGGT1_217720	897.244	712.649	660.816	1996.63	1291.16	2471.88	756.903	1919.89	-1.34177	2.55691e-08	4.00499e-07	-	TGGT1_chrXII	1978966	1983186	+	780	protein_coding	hypothetical+protein && - && -	-	1196	809	719	1560	1329	1908	43.9866	34.937	32.3959	97.883	63.2979	121.181
TGGT1_230555	114.031	143.587	109.37	26.8777	7.77222	29.7972	122.329	21.4824	2.53695	2.60837e-08	4.07767e-07	-	TGGT1_chrVIII	848369	854464	-	2445	protein_coding	adenylate+and+guanylate+cyclase+catalytic+domain-containing+protein && - && PF00211:Adenylate and Guanylate cyclase catalytic domain	Guanylate_cyc	152	163	119	21	8	23	1.7834	2.24564	1.7105	0.420356	0.121554	0.466017
TGGT1_225560	22575.1	20524.1	20122.3	43234.7	30439.9	43748.8	21073.8	39141.1	-0.893172	2.63554e-08	4.11216e-07	-	TGGT1_chrX	2061073	2067167	-	3351	protein_coding	hypothetical+protein && - && -	-	30092	23299	21894	33780	31332	33769	257.609	234.204	229.618	493.358	347.354	499.225
TGGT1_314810	20291.5	20871.2	21133.2	37237.1	29896.8	43277.3	20765.3	36803.7	-0.825631	2.69917e-08	4.20329e-07	-	TGGT1_chrXI	4256933	4260657	+	777	protein_coding	ribosomal+protein+RPL7 && sp|P60039|RL73_ARATH 60S ribosomal protein L7-3 OS=Arabidopsis thaliana OX=3702 GN=RPL7C PE=2 SV=1 && PF00327:Ribosomal protein L30p/L7e|PF08079:Ribosomal L30 N-terminal domain	-	27048	23693	22994	29094	30773	33405	998.614	1027.14	1040.04	1832.57	1471.32	2129.82
TGGT1_306910	1387.88	1375.09	1590	835.769	966.669	817.481	1450.99	873.306	0.730753	2.72868e-08	4.24104e-07	-	TGGT1_chrXI	170075	180114	+	1563	protein_coding	hypothetical+protein && - && PF10508:Proteasome non-ATPase 26S subunit	-	1850	1561	1730	653	995	631	33.9544	33.6415	38.8994	20.4471	23.6496	19.9997
TGGT1_318230	6156.92	5420.19	6181.71	8527.91	9760.93	10886.4	5919.61	9725.07	-0.71618	2.7403e-08	4.2509e-07	-	TGGT1_chrIV	1413955	1416908	+	1254	protein_coding	phosphoglycerate+kinase+PGKI && sp|P27362|PGK_PLAF7 Phosphoglycerate kinase OS=Plasmodium falciparum (isolate 3D7) OX=36329 GN=PGK PE=1 SV=1 && PF00162:Phosphoglycerate kinase	-	8207	6153	6726	6663	10047	8403	187.746	165.28	188.502	260.046	297.645	331.963
TGGT1_246550	17673.3	17578.4	17844.8	31011.8	24663.2	33470.1	17698.8	29715	-0.747471	2.82315e-08	4.371e-07	-	TGGT1_chrXII	2777006	2782288	+	1932	protein_coding	aspartyl+protease+ASP3 && sp|P27677|PEPA2_MACFU Pepsin A-2/A-3 OS=Macaca fuscata fuscata OX=9543 PE=1 SV=1 && PF00026:Eukaryotic aspartyl protease	Asp	23558	19955	19416	24230	25386	25835	349.796	347.918	353.19	613.795	488.142	662.451
TGGT1_275870	490.633	603.418	651.625	316.133	221.508	275.948	581.892	271.197	1.10406	2.87381e-08	4.44089e-07	-	TGGT1_chrIII	161471	165358	-	903	protein_coding	tubulin/FtsZ+family%2C+GTPase+domain-containing+protein && sp|Q9D6T1|TBE_MOUSE Tubulin epsilon chain OS=Mus musculus OX=10090 GN=Tube1 PE=1 SV=1 && PF00091:Tubulin/FtsZ family, GTPase domain	Tubulin	654	685	709	247	228	213	20.7766	25.5526	27.594	13.3871	9.38007	11.6854
TGGT1_229670	20621.6	20808.7	21615.8	40116.9	30439.9	46162.4	21015.3	38906.4	-0.888522	3.04613e-08	4.69816e-07	-	TGGT1_chrVIII	368147	371053	+	432	protein_coding	ribosomal+protein+RPS23 && sp|Q86FP7|RS23_DERVA 40S ribosomal protein S23 OS=Dermacentor variabilis OX=34621 GN=RpS23 PE=2 SV=1 && PF00164:Ribosomal protein S12/S23	Ribosomal_S12	27488	23622	23519	31344	31332	35632	1825.34	1841.89	1913.34	3550.98	2694.41	4086.1
TGGT1_247020	1346.62	1387.42	1377.7	1886.56	2037.29	1975.69	1370.58	1966.51	-0.521419	3.06511e-08	4.71818e-07	-	TGGT1_chrXII	3040027	3042896	+	780	protein_coding	putative+high+mobility+group+protein+b1 && - && -	-	1795	1575	1499	1474	2097	1525	66.0166	68.017	67.5403	92.4869	99.8764	96.8563
TGGT1_216285	315.086	280.127	263.775	142.068	128.242	148.986	286.329	139.765	1.0392	3.07083e-08	4.71818e-07	-	TGGT1_chrXI	6172835	6174869	+	1614	protein_coding	hypothetical+protein && - && -	-	420	318	287	111	132	115	7.46499	6.63675	6.24934	3.36586	3.03829	3.52977
TGGT1_215550	354.096	451.022	326.272	171.505	189.448	154.168	377.13	171.707	1.13205	3.16724e-08	4.85703e-07	-	TGGT1_chrX	6901135	6907109	-	4782	protein_coding	hypothetical+protein && - && PF09810:Exonuclease V - a 5' deoxyribonuclease	-	472	512	355	134	195	119	2.8315	3.60655	2.609	1.37143	1.5149	1.23279
TGGT1_294980	5702.3	4398.34	4781.04	8293.69	7828.56	9612.85	4960.56	8578.37	-0.789953	3.19545e-08	4.89099e-07	-	TGGT1_chrIa	1287876	1289315	+	813	protein_coding	hypothetical+protein && - && -	-	7601	4993	5202	6480	8058	7420	268.203	206.873	224.872	390.087	368.21	452.133
TGGT1_240840	696.189	642.177	659.897	428.763	409.984	391.251	666.088	410	0.700449	3.21136e-08	4.90601e-07	-	TGGT1_chrVI	1436747	1443910	+	1527	protein_coding	histone+lysine+demethylase+JmjC+NO66 && sp|B4GUZ2|NO66_DROPE Bifunctional lysine-specific demethylase and histidyl-hydroxylase NO66 OS=Drosophila persimilis OX=7234 GN=GL12933 PE=3 SV=1 && PF08007:Cupin superfamily protein	Cupin_4	928	729	718	335	422	302	17.4338	16.0813	16.525	10.737	10.2667	9.79762
TGGT1_239130	1091.55	1122.27	1129.55	561.872	743.218	627.038	1114.45	644.043	0.788638	3.26319e-08	4.97575e-07	-	TGGT1_chrVI	470469	476158	+	5019	protein_coding	Tyrosine+kinase-like+(TKL)+protein && sp|Q54H45|DRKB_DICDI Probable serine/threonine-protein kinase drkB OS=Dictyostelium discoideum OX=44689 GN=drkB PE=3 SV=1 && PF00069:Protein kinase domain	Pkinase	1455	1274	1229	439	765	484	8.31629	8.55035	8.60579	4.2808	5.66244	4.77728
TGGT1_226068	2357.14	2630.37	2441.99	3746.24	3580.08	4303.76	2476.5	3876.69	-0.646317	3.26991e-08	4.97657e-07	-	TGGT1_chrX	1736740	1742707	-	1332	protein_coding	DnaJ+domain-containing+protein && sp|B3EE31|DNAJ_CHLL2 Chaperone protein DnaJ OS=Chlorobium limicola (strain DSM 245 / NBRC 103803 / 6330) OX=290315 GN=dnaJ PE=3 SV=1 && PF00226:DnaJ domain	DnaJ	3142	2986	2657	2927	3685	3322	67.6683	75.5122	70.1041	107.546	102.776	123.551
TGGT1_230860	4638.51	4531.36	4560.46	8108.11	6530.6	9211.23	4576.78	7949.98	-0.796374	3.29131e-08	4.99143e-07	-	TGGT1_chrVIII	1060713	1063424	-	2712	protein_coding	hypothetical+protein && - && PF04106:Autophagy protein Apg5	APG5	6183	5144	4962	6335	6722	7110	65.4023	63.8915	64.3018	114.323	92.0806	129.877
TGGT1_359770	84.0228	79.2812	79.0406	190.704	165.16	215.058	80.7815	190.307	-1.232	3.29207e-08	4.99143e-07	-	AAQM03000187	5622	6170	+	549	protein_coding	SAG-related+sequence+protein+SRS22E && - && PF04092:SRS domain	-	112	90	86	149	170	166	5.85234	5.52207	5.50531	13.2828	11.5037	14.9792
TGGT1_243930	14133.8	12167	13406.6	26345.3	19332.4	28628.7	13235.8	24768.8	-0.903991	3.30199e-08	4.99706e-07	-	TGGT1_chrVI	2808395	2813397	-	2832	protein_coding	hypothetical+protein && - && -	-	18840	13812	14587	20584	19899	22098	190.841	164.284	181.021	355.724	261.034	386.556
TGGT1_216770	3186.12	2905.21	3270.99	6771.9	4863.46	8696.91	3120.77	6777.42	-1.11861	3.40597e-08	5.14473e-07	-	TGGT1_chrXI	5822150	5822641	+	492	protein_coding	hypothetical+protein && - && -	-	4247	3298	3559	5291	5006	6713	247.629	225.797	254.225	526.32	377.994	675.934
TGGT1_263420	1303.1	1282.59	1245.35	769.214	887.976	737.158	1277.02	798.116	0.676294	3.50485e-08	5.28073e-07	-	TGGT1_chrVIIb	537753	547788	+	3516	protein_coding	ubiquitin-specific+protease+USP4 && sp|P35123|UBP4_MOUSE Ubiquitin carboxyl-terminal hydrolase 4 OS=Mus musculus OX=10090 GN=Usp4 PE=1 SV=3 && PF00443:Ubiquitin carboxyl-terminal hydrolase	UCH	1737	1456	1355	601	914	569	14.1721	13.949	13.544	8.36571	9.65732	8.01707
TGGT1_240960	5314.44	4262.68	4723.13	7094.43	8132.65	8880.87	4766.75	8035.99	-0.753362	3.50912e-08	5.28073e-07	-	TGGT1_chrVI	1554589	1556445	-	1275	protein_coding	AIG2+family+protein && sp|A3KNL6|GGACC_DANRE Gamma-glutamylaminecyclotransferase C OS=Danio rerio OX=7955 GN=ggact.3 PE=2 SV=1 && PF06094:Gamma-glutamyl cyclotransferase, AIG2-like	-	7084	4839	5139	5543	8371	6855	159.387	127.843	141.653	212.771	243.908	266.348
TGGT1_247550	8186.98	8095.49	8704.57	11680.3	12170.3	13968.4	8329.01	12606.3	-0.597904	3.53165e-08	5.30473e-07	-	TGGT1_chrXII	3342084	3346052	-	1728	protein_coding	heat+shock+protein+HSP60 && sp|Q05046|CH62_CUCMA Chaperonin CPN60-2, mitochondrial OS=Cucurbita maxima OX=3661 GN=CPN60-2 PE=1 SV=1 && PF00118:TCP-1/cpn60 chaperonin family	-	10913	9190	9471	9126	12527	10782	181.169	179.145	192.623	258.472	269.316	309.106
TGGT1_201180B	335.341	229.034	237.122	858.807	494.507	1023.47	267.166	792.261	-1.56581	3.5929e-08	5.38668e-07	-	TGGT1_chrVIIa	3885819	3886928	-	1110	protein_coding	hypothetical+protein && - && -	-	447	260	258	671	509	790	11.5523	7.89009	8.1687	29.5854	17.0355	35.2579
TGGT1_276155	139.538	200.846	133.266	44.7962	36.918	59.5945	157.883	47.1029	1.75352	3.63805e-08	5.44423e-07	-	TGGT1_chrIII	98358	106618	+	2232	protein_coding	hypothetical+protein && sp|P18163|ACSL1_RAT Long-chain-fatty-acid--CoA ligase 1 OS=Rattus norvegicus OX=10116 GN=Acsl1 PE=1 SV=1 && PF00501:AMP-binding enzyme	AMP-binding	186	228	145	35	38	46	2.39058	3.4409	2.28313	0.767452	0.632483	1.02098
TGGT1_254410	3155.36	3154.51	3176.33	4469.38	4245.57	4779.22	3162.07	4498.06	-0.508126	3.67081e-08	5.48306e-07	-	TGGT1_chrIII	1695545	1701599	-	1881	protein_coding	putative+protein+phosphatase+2C && sp|Q9SUK9|P2C55_ARATH Probable protein phosphatase 2C 55 OS=Arabidopsis thaliana OX=3702 GN=At4g16580 PE=2 SV=2 && PF07228:Stage II sporulation protein E (SpoIIE)	SpoIIE	4206	3581	3456	3492	4370	3689	64.1452	64.1279	64.5715	90.8579	86.3082	97.1566
TGGT1_297790	1111.05	1252.64	1379.53	2957.83	2032.43	3864.57	1247.74	2951.61	-1.24192	3.73501e-08	5.56863e-07	-	TGGT1_chrII	1978401	1979750	-	1350	protein_coding	hypothetical+protein && - && -	-	1481	1422	1501	2311	2092	2983	31.4706	35.4811	39.0754	83.7806	57.5688	109.464
TGGT1_266750	1388.63	1195.38	1089.11	2081.1	2112.1	1901.84	1224.37	2031.68	-0.730209	3.81422e-08	5.66168e-07	-	TGGT1_chrIX	818809	823828	+	1068	protein_coding	putative+transporter/permease+protein && - && PF00892:EamA-like transporter family	DUF6	1851	1357	1185	1626	2174	1468	49.7186	42.7997	38.9945	74.5121	75.6219	68.0938
TGGT1_309990	2672.98	2362.58	2340.89	4191.64	3810.33	5363.5	2458.81	4455.16	-0.857071	3.81805e-08	5.66168e-07	-	TGGT1_chrXI	953142	954052	+	573	protein_coding	hypothetical+protein && - && -	-	3563	2682	2547	3275	3922	4140	178.379	157.665	156.218	279.727	254.28	357.93
TGGT1_215950	10294.3	9836.15	11331.3	16431.2	14804.1	17961.3	10487.2	16398.9	-0.644893	3.81852e-08	5.66168e-07	-	TGGT1_chrXI	6422869	6428022	+	5154	protein_coding	hypothetical+protein && - && PF03221:Tc5 transposase DNA-binding domain	-	13722	11166	12329	12838	15238	13864	76.376	72.9768	84.0697	121.907	109.836	133.259
TGGT1_315150	1796.74	1660.5	1404.35	3977.9	2536.66	4349.1	1620.53	3621.22	-1.15944	3.84989e-08	5.69769e-07	-	TGGT1_chrXI	4467998	4473119	+	1368	protein_coding	putative+eukaryotic+initiation+factor-4E && - && PF01652:Eukaryotic initiation factor 4E	-	2395	1885	1528	3108	2611	3357	50.223	46.4149	39.2548	111.192	70.9055	121.568
TGGT1_288945	240.815	278.365	207.711	111.351	67.0354	91.9828	242.297	90.1229	1.43511	3.88249e-08	5.7354e-07	-	TGGT1_chrIX	2669776	2674310	-	3792	protein_coding	hypothetical+protein && - && -	-	321	316	226	87	69	71	2.4284	2.80705	2.09458	1.12287	0.67599	0.927561
TGGT1_244460	5569.51	5548.8	5556.74	8746.77	7661.46	9743.7	5558.35	8717.31	-0.649009	3.91308e-08	5.77001e-07	-	TGGT1_chrVI	3193064	3199038	-	3720	protein_coding	hypothetical+protein && - && -	-	7424	6299	6046	6834	7886	7521	57.2504	57.0375	57.1191	89.9103	78.7541	100.158
TGGT1_253755	138.788	101.304	90.9886	235.5	333.234	288.904	110.36	285.879	-1.3714	3.92211e-08	5.77274e-07	-	TGGT1_chrIII	1159163	1161208	+	513	protein_coding	hypothetical+protein && - && -	-	185	115	99	184	343	223	10.3452	7.55114	6.78225	17.5541	24.8391	21.5348
TGGT1_313440	10044.5	8926.18	8818.54	15883.4	13389.6	18103.8	9263.07	15792.3	-0.769503	3.95299e-08	5.80758e-07	-	TGGT1_chrXI	3358899	3359828	-	930	protein_coding	hypothetical+protein && - && -	-	13389	10133	9595	12410	13782	13974	412.999	367.018	362.592	653.08	550.54	744.372
TGGT1_250060	270.073	254.581	261.937	444.122	431.358	485.825	262.197	453.768	-0.789615	4.00923e-08	5.87948e-07	-	TGGT1_chrXII	4945964	4947010	+	1047	protein_coding	DNA-directed+RNA+polymerase+I+RPA12 && - && PF01096:Transcription factor S-II (TFIIS)	-	360	289	285	347	444	375	9.86369	9.29786	9.56652	16.2203	15.7542	17.7434
TGGT1_306270	1982.04	1545.1	1509.12	2689.05	3073.91	3396.89	1678.75	3053.28	-0.862532	4.08804e-08	5.98415e-07	-	TGGT1_chrIX	5685303	5685746	-	444	protein_coding	hypothetical+protein && - && -	-	2642	1754	1642	2101	3164	2622	170.7	133.069	129.971	231.59	264.736	292.551
TGGT1_301355	371.351	236.082	197.601	60.1549	99.0958	77.7319	268.345	78.9942	1.7598	4.21696e-08	6.16166e-07	-	TGGT1_chrIV	2287732	2288834	+	411	protein_coding	hypothetical+protein && - && -	-	495	268	215	47	102	60	34.5499	21.9647	18.3845	5.59672	9.21972	7.23206
TGGT1_217660	381.854	386.716	455.862	910.002	676.183	1115.45	408.144	900.546	-1.1408	4.23243e-08	6.17306e-07	-	TGGT1_chrXII	1916934	1918051	+	432	protein_coding	Tctex-1+family+protein && - && PF03645:Tctex-1 family	-	509	439	496	711	696	861	33.8001	34.2304	40.351	80.5495	59.8528	98.7352
TGGT1_239100	30411	32891.1	31163.1	50256.2	43949.9	56993.1	31488.4	50399.7	-0.678565	4.32594e-08	6.29803e-07	-	TGGT1_chrVI	457170	458270	+	591	protein_coding	ribosomal+protein+RPS7 && sp|Q9ZNS1|RS7_AVIMR 40S ribosomal protein S7 OS=Avicennia marina OX=82927 GN=RPS7 PE=2 SV=1 && PF01251:Ribosomal protein S7e	-	40537	37338	33907	39266	45238	43992	1967.65	2128.12	2016.31	3251.67	2843.64	3687.56
TGGT1_262130	1952.03	1889.53	2022.89	2799.12	2780.51	3181.83	1954.82	2920.49	-0.578888	4.3975e-08	6.39066e-07	-	TGGT1_chrVIIb	1327288	1332580	-	2349	protein_coding	hypothetical+protein && - && -	-	2602	2145	2201	2187	2862	2456	31.7766	30.7593	32.9301	45.5662	45.2633	51.7962
TGGT1_209700	1428.39	1442.04	1488.9	595.149	924.894	662.017	1453.11	727.353	0.996054	4.44256e-08	6.44451e-07	-	TGGT1_chrIb	1421558	1422506	+	690	protein_coding	hypothetical+protein && - && -	-	1904	1637	1620	465	952	511	79.1592	79.9156	82.5129	32.9823	51.2563	36.688
TGGT1_263690	364.599	342.671	302.376	659.144	723.788	542.828	336.549	641.92	-0.932111	4.51425e-08	6.53673e-07	-	TGGT1_chrVIIb	363314	367558	-	2772	protein_coding	hypothetical+protein && - && PF04922:DIE2/ALG10 family	-	486	389	329	515	745	419	5.02952	4.72703	4.17118	9.09267	9.98441	7.48813
TGGT1_319870	4295.67	4483.79	4094.49	5923.33	5925.34	5917.99	4291.31	5922.22	-0.464682	4.59767e-08	6.64557e-07	-	TGGT1_chrIV	656858	661140	-	936	protein_coding	ubiquitin-conjugating+enzyme+subfamily+protein && sp|P46595|UBC4_SCHPO Ubiquitin-conjugating enzyme E2 4 OS=Schizosaccharomyces pombe (strain 972 / ATCC 24843) OX=284812 GN=ubc4 PE=1 SV=1 && PF00179:Ubiquitin-conjugating enzyme	UQ_con	5726	5090	4455	4628	6099	4568	175.493	183.178	167.274	241.989	242.071	241.77
TGGT1_232670	35473.4	30376.1	31848.8	57396.7	49102.9	71806.2	32566.1	59435.3	-0.867913	4.64511e-08	6.70211e-07	-	TGGT1_chrVIII	2211357	2214760	+	2163	protein_coding	hypothetical+protein && - && -	-	47285	34483	34653	44845	50542	55426	627.12	537.007	563.041	1014.69	868.071	1269.43
TGGT1_300310	3476.44	3648.69	3713.07	5191.24	4839.18	5350.55	3612.74	5126.99	-0.504874	4.66535e-08	6.71928e-07	-	TGGT1_chrXII	55218	62332	-	1284	protein_coding	26S+proteasome+regulatory+subunit%2C+S6a+family+AAA+ATpase && sp|P46465|PRS6A_ORYSJ 26S proteasome regulatory subunit 6A homolog OS=Oryza sativa subsp. japonica OX=39947 GN=TBP1 PE=2 SV=2 && PF00004:ATPase family associated with various cellular activities (AAA)|PF16450:Proteasomal ATPase OB C-terminal domain|PF17862:AAA+ lid domain	AAA	4634	4142	4040	4056	4981	4130	103.532	108.662	110.579	154.6	144.116	159.345
TGGT1_293740	6461.51	6273.78	6577.83	11100.5	9036.17	12406	6437.71	10847.6	-0.75258	4.71577e-08	6.77977e-07	-	TGGT1_chrIa	526546	528232	+	291	protein_coding	hypothetical+protein && - && -	-	8613	7122	7157	8673	9301	9576	849.073	824.405	864.359	1458.66	1187.4	1630.21
TGGT1_277730	191.302	175.299	207.711	84.4728	89.3805	72.5498	191.438	82.1344	1.21629	4.96814e-08	7.12986e-07	-	TGGT1_chrXII	6464872	6465324	+	453	protein_coding	hypothetical+protein && - && -	-	255	199	226	66	92	56	16.1483	14.7974	17.5334	7.13055	7.54482	6.1241
TGGT1_216140	546.899	695.031	388.769	207.342	109.783	203.399	543.566	173.508	1.65235	4.98298e-08	7.13843e-07	-	TGGT1_chrXI	6302123	6306529	+	1692	protein_coding	tetratricopeptide+repeat-containing+protein && - && PF12796:Ankyrin repeats (3 copies)	-	729	789	423	162	113	157	12.3598	15.7075	8.7861	4.68589	2.48106	4.59676
TGGT1_297395	628.671	551.444	601.995	1192.86	917.122	1368.08	594.037	1159.35	-0.963185	5.0068e-08	7.15981e-07	-	TGGT1_chrII	1722357	1723991	+	342	protein_coding	hypothetical+protein && - && -	-	838	626	655	932	944	1056	70.2913	61.6567	67.3087	133.373	102.543	152.964
TGGT1_263560	5634.78	5349.72	5785.59	10102.2	7910.17	11126	5590.03	9712.79	-0.796841	5.07504e-08	7.24453e-07	-	TGGT1_chrVIIb	451180	455848	-	1635	protein_coding	hypothetical+protein && - && -	-	7511	6073	6295	7893	8142	8588	131.784	125.117	135.311	236.266	185	260.212
TGGT1_289530	22360.6	22940.4	22213.2	44025.7	31947.7	48250.8	22504.7	41408.1	-0.879639	5.19626e-08	7.40444e-07	-	TGGT1_chrIX	3095967	3098521	-	564	protein_coding	ribosomal+protein+RPL19 && sp|P49693|RL193_ARATH 60S ribosomal protein L19-3 OS=Arabidopsis thaliana OX=3702 GN=RPL19C PE=2 SV=3 && PF01280:Ribosomal protein L19e	-	29806	26042	24169	34398	32884	37244	1516.03	1555.35	1506.04	2984.91	2166.03	3271.37
TGGT1_288030	1393.13	1430.58	1383.21	1995.35	1949.85	1951.07	1402.31	1965.43	-0.486959	5.26135e-08	7.48395e-07	-	TGGT1_chrIX	2120186	2121400	+	1215	protein_coding	hypothetical+protein && - && -	-	1857	1624	1505	1559	2007	1506	43.8449	45.0237	43.5328	62.7982	61.3663	61.4046
TGGT1_259610	255.069	213.178	236.203	419.804	422.614	531.168	234.817	457.862	-0.961117	5.32088e-08	7.55527e-07	-	TGGT1_chrVIIb	2727166	2728580	-	972	protein_coding	hypothetical+protein && - && -	-	340	242	257	328	435	410	10.0345	8.3865	9.29229	16.5152	16.6258	20.8963
TGGT1_297110	1159.07	987.491	827.169	2529.06	1602.05	2501.67	991.242	2210.93	-1.15634	5.38095e-08	7.62712e-07	-	TGGT1_chrII	1510242	1522387	-	5064	protein_coding	kinesin+motor+domain-containing+protein && sp|O23826|KN5C_TOBAC Kinesin-like protein KIN-5C OS=Nicotiana tabacum OX=4097 GN=KIN5C PE=1 SV=1 && PF00225:Kinesin motor domain	Kinesin	1545	1121	900	1976	1649	1931	8.75222	7.45665	6.24604	19.0972	12.0972	18.8904
TGGT1_291830	182.3	267.794	371.307	79.3532	22.3451	57.0034	273.8	52.9006	2.38228	5.43195e-08	7.68588e-07	-	TGGT1_chrIX	4184092	4185894	-	1803	protein_coding	putative+DNA+double-strand+break+repair+rad50+ATPase && - && -	-	243	304	404	62	23	44	3.86629	5.67949	7.87484	1.68296	0.473905	1.20895
TGGT1_259640	7127.69	7528.19	8964.67	4958.3	5097.6	4378.9	7873.52	4811.6	0.710243	5.44911e-08	7.69663e-07	-	TGGT1_chrVIIb	2709338	2721341	-	8685	protein_coding	nucleoporin+autopeptidase && sp|Q8RY25|NU98A_ARATH Nuclear pore complex protein NUP98A OS=Arabidopsis thaliana OX=3702 GN=NUP98A PE=1 SV=1 && PF04096:Nucleoporin autopeptidase|PF12110:Nuclear protein 96|PF13634:Nucleoporin FG repeat region	-	9501	8546	9754	3874	5247	3380	31.3822	33.1455	39.4702	21.8307	22.444	19.2797
TGGT1_243720	303.833	355.003	322.596	117.75	48.5764	120.484	327.144	95.6036	1.78432	5.46728e-08	7.70416e-07	-	TGGT1_chrVI	2727140	2730347	-	783	protein_coding	peroxisomal+biogenesis+factor+PEX11 && - && PF05648:Peroxisomal biogenesis factor 11 (PEX11)	-	405	403	351	92	50	93	14.8381	17.337	15.7544	5.75047	2.37229	5.88401
TGGT1_251500	4509.48	4282.94	4474.06	6025.73	6813.32	7401.38	4422.16	6746.81	-0.60944	5.47358e-08	7.70416e-07	-	TGGT1_chrXII	5353371	5356184	+	1803	protein_coding	putative+eukaryotic+initiation+factor-3%2C+subunit+3 && sp|Q9C5Z2|EIF3H_ARATH Eukaryotic translation initiation factor 3 subunit H OS=Arabidopsis thaliana OX=3702 GN=TIF3H1 PE=1 SV=2 && PF01398:JAB1/Mov34/MPN/PAD-1 ubiquitin protease	Mov34	6011	4862	4868	4708	7013	5713	95.6389	90.8345	94.8879	127.796	144.5	156.972
TGGT1_214530	1108.8	1093.2	1041.31	1908.32	1567.07	2135.04	1081.1	1870.14	-0.789613	5.48694e-08	7.70948e-07	-	TGGT1_chrX	6227740	6232966	-	2268	protein_coding	DnaJ+domain-containing+protein && sp|Q8NHS0|DNJB8_HUMAN DnaJ homolog subfamily B member 8 OS=Homo sapiens OX=9606 GN=DNAJB8 PE=1 SV=1 && PF00226:DnaJ domain	DnaJ	1478	1241	1133	1491	1613	1648	18.6945	18.4315	17.5567	32.1745	26.4211	35.997
TGGT1_287160	9075.22	9078.57	9521.63	15292.1	12478.3	14136.8	9225.14	13969.1	-0.598485	5.5103e-08	7.72882e-07	-	TGGT1_chrV	1414937	1425049	-	4083	protein_coding	internal+kinesin+motor+domain+protein && sp|Q5R9Y9|KIF2A_PONAB Kinesin-like protein KIF2A OS=Pongo abelii OX=9601 GN=KIF2A PE=2 SV=1 && PF00225:Kinesin motor domain	Kinesin	12097	10306	10360	11948	12844	10912	84.9928	85.0242	89.1736	143.217	116.864	132.397
TGGT1_263410	81.7722	140.944	149.809	33.2772	28.1743	33.6838	124.175	31.7118	1.97176	5.56903e-08	7.7976e-07	-	TGGT1_chrVIIb	547929	553433	-	3756	protein_coding	scavenger+receptor+cysteine-rich+domain-containing+protein && sp|Q98ST5|CRLD1_CHICK Cysteine-rich secretory protein LCCL domain-containing 1 OS=Gallus gallus OX=9031 GN=CRISPLD1 PE=2 SV=1 && PF13385:Concanavalin A-like lectin/glucanases superfamily|PF00530:Scavenger receptor cysteine-rich domain|PF03815:LCCL domain|PF01477:PLAT/LH2 domain	LCCL	109	160	163	26	29	26	0.832501	1.43491	1.52517	0.338786	0.286835	0.342926
TGGT1_256700	224.311	191.156	173.705	79.3532	48.5764	80.323	196.391	69.4175	1.51242	5.79429e-08	8.09893e-07	-	TGGT1_chrVIIb	4421041	4422716	+	1458	protein_coding	hypothetical+protein && - && -	-	299	217	189	62	50	62	5.88298	5.01342	4.55575	2.08119	1.27401	2.10662
TGGT1_410650	219.06	189.394	200.359	355.81	363.351	384.773	202.937	367.978	-0.856824	5.8481e-08	8.15998e-07	-	TGGT1_chrIa	1832842	1833372	+	531	protein_coding	tubulin-binding+cofactor+A && - && -	-	292	215	218	278	374	297	15.7751	13.6388	14.4284	25.6229	26.1659	27.7086
TGGT1_212140	2801.26	3155.39	3798.54	1994.07	1819.67	1576.66	3251.73	1796.8	0.855487	5.93109e-08	8.26145e-07	-	TGGT1_chrX	3929525	3939662	+	5127	protein_coding	hypothetical+protein && - && -	-	3734	3582	4133	1558	1873	1217	20.8927	23.5339	28.3307	14.8724	13.5717	11.7593
TGGT1_203980	12373.9	12180.2	12198.9	19453.1	16378	20166.3	12251	18665.8	-0.607378	5.94407e-08	8.26523e-07	-	TGGT1_chrVIIa	1963789	1975923	+	5763	protein_coding	hypothetical+protein && - && -	-	16494	13827	13273	15199	16858	15566	82.1034	80.8186	80.9425	129.075	108.672	133.808
TGGT1_312090	11052.8	11930.9	11525.2	26258.2	16543.2	25756.5	11503	22852.6	-0.990287	5.96557e-08	8.28083e-07	-	TGGT1_chrXI	2381590	2383685	-	420	protein_coding	ribosomal+protein+RPL23 && sp|Q3T057|RL23_BOVIN 60S ribosomal protein L23 OS=Bos taurus OX=9913 GN=RPL23 PE=2 SV=2 && PF00238:Ribosomal protein L14p/L23e	-	14733	13544	12540	20516	17028	19881	1006.3	1086.25	1049.31	2390.68	1506.17	2344.99
TGGT1_218560	5837.34	5469.52	5813.16	7658.87	7739.18	7783.56	5706.67	7727.2	-0.437261	6.21912e-08	8.60458e-07	-	TGGT1_chrXII	1367542	1396474	-	10203	protein_coding	acetyl-coA+carboxylase+ACC2 && sp|O00763|ACACB_HUMAN Acetyl-CoA carboxylase 2 OS=Homo sapiens OX=9606 GN=ACACB PE=1 SV=3 && PF02785:Biotin carboxylase C-terminal domain|PF00364:Biotin-requiring enzyme|PF01039:Carboxyl transferase domain|PF02786:Carbamoyl-phosphate synthase L chain, ATP binding domain|PF00289:Biotin carboxylase, N-terminal domain|PF08326:Acetyl-CoA carboxylase, central region	Carboxyl_trans	7781	6209	6325	5984	7966	6008	21.8772	20.4987	21.7866	28.7039	29.0049	29.1712
TGGT1_203960	1108.05	1154.86	1365.75	601.549	756.82	695.701	1209.55	684.69	0.819216	6.22018e-08	8.60458e-07	-	TGGT1_chrVIIa	1987603	1993421	-	2427	protein_coding	hypothetical+protein && - && -	-	1477	1311	1486	470	779	537	17.458	18.1955	21.5182	9.47775	11.9241	10.9612
TGGT1_313230	4282.91	4271.49	4639.5	6267.63	5970.03	6635.72	4397.97	6291.12	-0.516379	6.39829e-08	8.83579e-07	-	TGGT1_chrXI	3161335	3165437	-	1044	protein_coding	eukaryotic+initiation+factor-2%2C+alpha+subunit && sp|P56286|IF2A_SCHPO Eukaryotic translation initiation factor 2 subunit alpha OS=Schizosaccharomyces pombe (strain 972 / ATCC 24843) OX=284812 GN=tif211 PE=1 SV=1 && PF07541:Eukaryotic translation initiation factor 2 alpha subunit|PF00575:S1 RNA binding domain	S1	5709	4849	5048	4897	6145	5122	156.871	156.453	169.932	229.566	218.666	243.048
TGGT1_263220	2498.18	2318.53	2661.65	1671.54	1612.73	1746.38	2492.79	1676.88	0.572356	6.56036e-08	9.04408e-07	-	TGGT1_chrVIIb	673016	679152	+	2250	protein_coding	rhoptry+kinase+family+protein+ROP21 && sp|P34331|PLK1_CAEEL Serine/threonine-protein kinase plk-1 OS=Caenorhabditis elegans OX=6239 GN=plk-1 PE=1 SV=3 && PF00069:Protein kinase domain	Pkinase	3330	2632	2896	1306	1660	1348	42.4566	39.4035	45.2347	28.4078	27.4085	29.6797
TGGT1_278370	435.868	482.734	363.954	1636.98	703.386	1470.43	427.519	1270.26	-1.57004	6.76593e-08	9.31153e-07	-	TGGT1_chrXII	6046736	6047821	-	1086	protein_coding	Toxoplasma+gondii+family+A+protein && - && -	-	581	548	396	1279	724	1135	15.3472	16.9974	12.8151	57.6392	24.7667	51.7748
TGGT1_245980	3950.57	3187.1	4097.24	1428.36	1968.31	2199.81	3744.97	1865.5	1.00527	7.04076e-08	9.67323e-07	-	TGGT1_chrXII	2506171	2508186	+	924	protein_coding	hypothetical+protein && - && -	-	5266	3618	4458	1116	2026	1698	163.49	131.895	169.56	59.1112	81.4567	91.0371
TGGT1_297940	5230.42	4886.36	5180.83	3481.3	3465.44	3816.64	5099.21	3587.79	0.507457	7.14051e-08	9.79356e-07	-	TGGT1_chrII	2100854	2104951	-	1668	protein_coding	single-strand+binding+protein && sp|Q1RK72|SSB_RICBR Single-stranded DNA-binding protein OS=Rickettsia bellii (strain RML369-C) OX=336407 GN=ssb PE=3 SV=1 && PF00436:Single-strand binding protein family	-	6972	5547	5637	2720	3567	2946	119.907	112.02	118.77	79.8087	79.4449	87.4962
TGGT1_288860	1623.44	1749.47	1842.75	2927.11	2540.54	3417.61	1738.55	2961.76	-0.768256	7.18577e-08	9.83888e-07	-	TGGT1_chrIX	2586575	2593961	-	1527	protein_coding	RuvB+family+2+protein && sp|Q9DE27|RUVB2_XENLA RuvB-like 2 OS=Xenopus laevis OX=8355 GN=ruvbl2 PE=2 SV=1 && PF17856:TIP49 AAA-lid domain|PF06068:TIP49 P-loop domain	-	2164	1986	2005	2287	2615	2638	40.6539	43.8099	46.1457	73.3001	63.6197	85.5832
TGGT1_310520	1415.63	1338.09	1260.97	1907.04	1966.37	1969.21	1338.23	1947.54	-0.540937	7.24411e-08	9.90192e-07	-	TGGT1_chrXI	1357489	1371525	-	4740	protein_coding	3'5'-cyclic+nucleotide+phosphodiesterase+domain-containing+protein && sp|Q8I6Z7|PDEB_PLAF7 Dual 3',5'-cyclic-AMP and -GMP phosphodiesterase beta OS=Plasmodium falciparum (isolate 3D7) OX=36329 GN=PDEbeta PE=1 SV=1 && PF00233:3'5'-cyclic nucleotide phosphodiesterase	-	1887	1519	1372	1490	2024	1520	11.4203	10.7947	10.1726	15.3846	15.8632	15.8861
TGGT1_220128	66.7681	69.5912	93.7458	11.519	19.4305	18.1375	76.7017	16.3623	2.21592	7.26686e-08	9.91618e-07	-	TGGT1_chrV	54723	55715	+	711	protein_coding	hypothetical+protein && - && -	-	89	79	102	9	20	14	3.59091	3.74274	5.04181	0.619513	1.04501	0.975463
TGGT1_360050	465.126	417.547	387.85	758.975	729.617	663.312	423.508	717.302	-0.759239	7.59533e-08	1.03349e-06	-	TGGT1_chrXII	5325376	5325755	-	380	protein_coding	hypothetical+protein && - && -	-	620	474	422	593	751	512	46.8049	42.0171	39.0288	76.3745	73.4202	66.7481
TGGT1_254720	56631.4	53598.5	61580.9	111731	80818.4	112420	57270.2	101656	-0.827826	7.5994e-08	1.03349e-06	-	TGGT1_chrIII	1884681	1885484	+	804	protein_coding	dense+granule+protein+GRA8 && - && -	-	75488	60845	67003	87297	83187	86775	2693.43	2549.18	2928.83	5313.99	3843.78	5346.76
TGGT1_224480	5158.4	5756.69	6176.19	3926.71	3086.54	3190.9	5697.1	3401.38	0.744291	7.69341e-08	1.04451e-06	-	TGGT1_chrX	2940747	2949601	-	5100	protein_coding	putative+cell-cycle-associated+protein+kinase+CLK && sp|P51566|AFC1_ARATH Serine/threonine-protein kinase AFC1 OS=Arabidopsis thaliana OX=3702 GN=AFC1 PE=2 SV=2 && PF00069:Protein kinase domain	Pkinase	6876	6535	6720	3068	3177	2463	38.6767	43.1626	46.3079	29.4417	23.1423	23.9247
TGGT1_242435	2040.55	2209.3	2429.12	1492.35	1460.21	1457.47	2226.33	1470.01	0.598551	7.71158e-08	1.04522e-06	-	TGGT1_chrVI	1952871	1969004	-	9438	protein_coding	hypothetical+protein && - && -	-	2720	2508	2643	1166	1503	1125	8.26747	8.95116	9.84177	6.04639	5.91614	5.90507
TGGT1_299050	14924.6	16121.4	15804.4	28205	21560.1	29227.2	15616.8	26330.8	-0.753591	7.72566e-08	1.04537e-06	-	TGGT1_chrIII	2205438	2207707	-	588	protein_coding	ribosomal+protein+RPL17 && sp|Q4N4B9|RL17_THEPA 60S ribosomal protein L17 OS=Theileria parva OX=5875 GN=RPL17 PE=3 SV=1 && PF00237:Ribosomal protein L22p/L17e	-	19894	18301	17196	22037	22192	22560	970.573	1048.41	1027.79	1834.22	1402.1	1900.7
TGGT1_270240	28777.1	31600.6	27386.6	18129.7	19573.4	14630.4	29254.8	17444.5	0.745821	7.86447e-08	1.06236e-06	MAG1	TGGT1_chrVIII	5310162	5311630	+	1359	protein_coding	MAG1+protein && - && -	-	38359	35873	29798	14165	20147	11293	809.714	889.16	770.59	510.122	550.744	411.664
TGGT1_409620	6516.27	5634.25	5211.16	11316.8	8798.15	13640.7	5787.23	11251.9	-0.959016	7.91723e-08	1.06752e-06	-	AAQM03000173	812	2478	-	1350	protein_coding	hypothetical+protein && - && -	-	8686	6396	5670	8842	9056	10529	184.574	159.59	147.606	320.549	249.208	386.372
TGGT1_316220	985.018	861.522	893.342	1496.19	1353.34	1704.92	913.294	1518.15	-0.731881	7.92915e-08	1.06752e-06	-	TGGT1_chrXI	5132322	5134716	+	1122	protein_coding	mediator+complex+subunit+MED6 && - && PF04934:MED6 mediator sub complex component	-	1313	978	972	1169	1393	1316	33.5703	29.3615	30.4459	50.9916	46.123	58.1053
TGGT1_200360	20219.5	19315.5	21337.3	36666.3	28301.6	39360.9	20290.8	34776.2	-0.777228	7.96642e-08	1.07075e-06	-	TGGT1_chrVIII	6800991	6801551	+	561	protein_coding	hypothetical+protein && - && -	-	26952	21927	23216	28648	29131	30382	1378.2	1316.58	1454.39	2499.24	1929.09	2682.91
TGGT1_259240	9532.09	9735.73	9982.09	15488	13711.2	18302	9749.97	15833.7	-0.699436	8.07178e-08	1.0831e-06	-	TGGT1_chrVIIb	2808644	2809838	-	249	protein_coding	ribosomal+protein+RPS21 && sp|Q9SMI2|RS21_CYAPA 40S ribosomal protein S21 OS=Cyanophora paradoxa OX=2762 GN=RPS21 PE=3 SV=1 && -	-	12706	11052	10861	12101	14113	14127	1463.84	1495.11	1532.94	2378.48	2105.62	2810.63
TGGT1_263040	10622.9	10878.3	10907.6	17142.9	14799.3	19259.4	10802.9	17067.2	-0.659703	8.09695e-08	1.08467e-06	-	TGGT1_chrVIIb	830975	832663	+	636	protein_coding	ribosomal+protein+RPS16 && sp|P62251|RS16_AEDAE 40S ribosomal protein S16 OS=Aedes aegypti OX=7159 GN=RpS16 PE=2 SV=1 && PF00380:Ribosomal protein S9/S16	-	14160	12349	11868	13394	15233	14866	638.689	654.043	655.808	1030.7	889.79	1157.95
TGGT1_232160	1766.73	1803.21	1841.83	1256.85	1288.24	1146.55	1803.92	1230.55	0.55093	8.20989e-08	1.09477e-06	-	TGGT1_chrVIII	1900643	1903129	-	1848	protein_coding	zinc+finger%2C+C3HC4+type+(RING+finger)+domain-containing+protein && sp|Q8GW38|ATL47_ARATH RING-H2 finger protein ATL47 OS=Arabidopsis thaliana OX=3702 GN=ATL47 PE=2 SV=1 && PF13639:Ring finger domain	-	2355	2047	2004	982	1326	885	36.5572	37.3119	38.1111	26.0068	26.6564	23.7243
TGGT1_217640	1127.56	1142.53	1178.26	2337.08	1734.18	2874.79	1149.45	2315.35	-1.00968	8.21132e-08	1.09477e-06	-	TGGT1_chrXII	1907449	1908442	-	393	protein_coding	hypothetical+protein && - && -	-	1503	1297	1282	1826	1785	2219	109.711	111.168	114.644	227.397	168.735	279.716
TGGT1_249230	59.2661	84.5666	61.5781	16.6386	7.77222	12.9553	68.4703	12.4554	2.48242	8.21314e-08	1.09477e-06	-	TGGT1_chrXII	4316682	4322575	-	3345	protein_coding	hypothetical+protein && - && -	-	79	96	67	13	8	10	0.677508	0.966734	0.703938	0.190206	0.0888491	0.1481
TGGT1_239730	181.549	325.934	415.423	87.0326	21.3736	54.4124	307.635	54.2728	2.5123	8.41615e-08	1.11997e-06	-	TGGT1_chrVI	870785	874579	-	567	protein_coding	MORN+repeat-containing+protein && - && PF02493:MORN repeat	MORN	242	370	452	68	22	42	12.2438	21.9812	28.0163	5.86953	1.44145	3.6696
TGGT1_226970	15496.2	16217.4	15637.2	25202.3	21907	29100.2	15783.6	25403.2	-0.686517	8.68718e-08	1.15413e-06	-	TGGT1_chrX	1087439	1090315	-	486	protein_coding	ribosomal+protein+RPS11 && sp|Q3T0V4|RS11_BOVIN 40S ribosomal protein S11 OS=Bos taurus OX=9913 GN=RPS11 PE=2 SV=3 && PF16205:Ribosomal_S17 N-terminal|PF00366:Ribosomal protein S17	-	20656	18410	17014	19691	22549	22462	1219.25	1276	1230.34	1982.94	1723.65	2289.63
TGGT1_321340	6491.51	6933.58	8041	4710	4751.74	4381.49	7155.36	4614.41	0.632663	8.7877e-08	1.16423e-06	-	TGGT1_chrIb	1877497	1892859	+	11427	protein_coding	putative+membrane+protein && sp|Q9VED0|TAPT1_DROME Protein TAPT1 homolog OS=Drosophila melanogaster OX=7227 GN=CG7218 PE=2 SV=2 && PF05346:Eukaryotic membrane protein family	-	8653	7871	8749	3680	4891	3382	21.7229	23.2022	26.908	15.7613	15.901	14.662
TGGT1_257670	114.781	215.821	295.943	58.875	22.3451	38.866	208.848	40.0287	2.39273	8.79206e-08	1.16423e-06	-	TGGT1_chrVIIb	3848232	3859531	-	8733	protein_coding	hypothetical+protein && - && -	-	153	245	322	46	23	30	0.502587	0.945006	1.29583	0.257793	0.0978416	0.170181
TGGT1_235720	723.947	786.645	849.227	1210.78	1235.78	1461.36	786.606	1302.64	-0.727843	9.09196e-08	1.20196e-06	-	TGGT1_chrX	4964246	4965643	+	1203	protein_coding	hypothetical+protein && - && -	-	965	893	924	946	1272	1128	23.0115	25.0045	26.9937	38.486	39.2808	46.4511
TGGT1_409250	131.286	124.207	111.208	449.242	221.508	550.601	122.234	407.117	-1.73278	9.13904e-08	1.2062e-06	-	AAQM03000124	67	1732	+	1666	protein_coding	hypothetical+protein && - && -	-	175	141	121	351	228	425	3.01333	2.85086	2.5525	10.3112	5.08416	12.6377
TGGT1_315440	7141.19	6922.13	7721.16	5105.48	4919.81	5332.41	7261.49	5119.24	0.504474	9.1603e-08	1.20703e-06	-	TGGT1_chrXI	4651479	4657075	+	2946	protein_coding	hypothetical+protein && - && PF05653:Magnesium transporter NIPA	DUF803	9519	7858	8401	3989	5064	4116	92.692	89.8485	100.22	66.2687	63.8587	69.2142
TGGT1_238010	12156.3	12895.5	11557.4	22792.3	17188.3	24803	12203.1	21594.5	-0.823332	9.22102e-08	1.21305e-06	-	TGGT1_chrVI	8631	10722	+	504	protein_coding	ribosomal+protein+RPL23A && sp|Q24JY1|RL23A_BOVIN 60S ribosomal protein L23a OS=Bos taurus OX=9913 GN=RPL23A PE=2 SV=1 && PF00276:Ribosomal protein L23	-	16204	14639	12575	17808	17692	19145	922.307	978.391	876.866	1729.27	1304.08	1881.82
TGGT1_297400	6964.89	6195.38	7004.28	12638.9	9550.11	13689.9	6721.52	11959.6	-0.831154	9.2789e-08	1.21867e-06	-	TGGT1_chrII	1724989	1728872	+	1254	protein_coding	hypothetical+protein && - && -	-	9284	7033	7621	9875	9830	10567	212.384	188.919	213.585	385.405	291.216	417.452
TGGT1_210960	730.699	636.892	503.654	1291.41	1048.28	1324.03	623.748	1221.24	-0.967591	9.32707e-08	1.223e-06	-	TGGT1_chrIV	1930784	1936096	+	1056	protein_coding	putative+replication+factor+C+subunit+4 && sp|Q54E21|RFC2_DICDI Probable replication factor C subunit 2 OS=Dictyostelium discoideum OX=44689 GN=rfc2 PE=3 SV=1 && PF08542:Replication factor C C-terminal domain|PF00004:ATPase family associated with various cellular activities (AAA)	AAA	974	723	548	1009	1079	1022	26.4593	23.0625	18.2378	46.7632	37.9592	47.9446
TGGT1_273580	1012.03	1096.72	1140.57	447.962	669.382	411.979	1083.11	509.774	1.08399	9.36747e-08	1.2263e-06	-	TGGT1_chrVIII	3363343	3379144	+	4272	protein_coding	hypothetical+protein && sp|Q921L5|COG2_MOUSE Conserved oligomeric Golgi complex subunit 2 OS=Mus musculus OX=10090 GN=Cog2 PE=1 SV=2 && PF12022:Domain of unknown function (DUF3510)	-	1349	1245	1241	350	689	318	9.05867	9.8168	10.2093	4.00972	5.99166	3.68764
TGGT1_239430	35.2596	40.5215	48.7111	3.83967	3.88611	3.8866	41.4974	3.87079	3.41999	9.46092e-08	1.23652e-06	-	TGGT1_chrVI	650975	652748	+	1542	protein_coding	EF+hand+domain-containing+protein && - && PF13202:EF hand	-	47	46	53	3	4	3	0.874374	1.00486	1.20795	0.0952169	0.0963684	0.0963805
TGGT1_223900	394.607	460.712	304.214	145.908	103.953	183.966	386.511	144.609	1.42429	9.70354e-08	1.26618e-06	-	TGGT1_chrX	3382484	3388543	+	2991	protein_coding	hypothetical+protein && - && -	-	526	523	331	114	107	142	5.0449	5.89002	3.88927	1.86537	1.329	2.35193
TGGT1_316635	236.314	306.554	228.85	119.03	75.7791	107.529	257.239	100.779	1.35907	9.98438e-08	1.30025e-06	-	TGGT1_chrXI	5388077	5399266	-	8817	protein_coding	hypothetical+protein && - && -	-	315	348	249	93	78	83	1.02488	1.32951	0.992509	0.516225	0.328649	0.466348
TGGT1_312350	285.077	276.603	309.729	136.948	154.473	102.347	290.47	131.256	1.13975	9.99694e-08	1.30025e-06	-	TGGT1_chrXI	2591079	2593275	+	1449	protein_coding	putative+IMPACT && sp|Q9W625|IMPCT_XENLA Protein IMPACT OS=Xenopus laevis OX=8355 GN=impact PE=2 SV=1 && PF01205:Uncharacterized protein family UPF0029	-	380	314	337	107	159	79	7.52313	7.2995	8.17368	3.61404	4.0765	2.70092
TGGT1_264870	8567.33	8225.86	8562.12	12376.5	11792.4	14609.7	8451.77	12926.2	-0.612854	1.00794e-07	1.30886e-06	-	TGGT1_chrIX	1763311	1766424	+	3114	protein_coding	Sodium:neurotransmitter+symporter+family+protein && sp|Q9VR07|INE_DROME Sodium- and chloride-dependent GABA transporter ine OS=Drosophila melanogaster OX=7227 GN=ine PE=1 SV=1 && PF00209:Sodium:neurotransmitter symporter family	SNF	11420	9338	9316	9670	12138	11277	105.204	101.011	105.14	151.98	144.806	179.402
TGGT1_300380	1270.1	1261.45	1304.17	797.372	883.118	700.883	1278.57	793.791	0.685846	1.01303e-07	1.31335e-06	-	TGGT1_chrXII	4365	8351	+	1764	protein_coding	putative+endoplasmic+reticulum+oxidoreductin && - && PF04137:Endoplasmic Reticulum Oxidoreductin 1 (ERO1)	-	1693	1432	1419	623	909	541	27.5323	27.3449	28.2709	17.2849	19.1436	15.1933
TGGT1_305150	43.5118	76.6385	56.0637	5.11956	0	7.77319	58.738	4.29759	3.8509	1.01839e-07	1.31817e-06	-	TGGT1_chrIX	5025123	5037129	+	4134	protein_coding	tetratricopeptide+repeat-containing+protein && - && -	-	58	87	61	4	0	6	0.402477	0.708893	0.51858	0.0473551	0	0.0719007
TGGT1_231990	355.597	337.385	329.948	184.304	200.135	181.375	340.977	188.604	0.852401	1.03337e-07	1.33542e-06	-	TGGT1_chrVIII	1708895	1709221	-	327	protein_coding	hypothetical+protein && - && -	-	474	383	359	144	206	140	41.5828	39.4533	38.5836	21.5522	23.4034	21.2096
TGGT1_243470	306.833	340.028	208.63	80.6331	31.0889	93.2783	285.164	68.3334	2.07221	1.03811e-07	1.33886e-06	-	TGGT1_chrVI	2578543	2582402	+	3102	protein_coding	hypothetical+protein && - && -	-	409	386	227	63	32	72	3.78238	4.19158	2.57182	0.993976	0.383237	1.14986
TGGT1_314080	4788.55	4226.57	4062.32	7504	6295.5	8524.6	4359.15	7441.37	-0.771197	1.03936e-07	1.33886e-06	-	TGGT1_chrXI	3872920	3874228	+	540	protein_coding	hypothetical+protein && - && -	-	6383	4798	4420	5863	6480	6580	339.09	299.294	287.663	531.378	445.8	603.649
TGGT1_247400	3375.17	3236.43	3104.64	4930.14	4474.85	5515.08	3238.75	4973.36	-0.618352	1.04382e-07	1.34246e-06	-	TGGT1_chrXII	3258266	3259099	+	834	protein_coding	hypothetical+protein && - && -	-	4499	3674	3378	3852	4606	4257	154.751	148.39	142.347	226.046	205.172	252.866
TGGT1_225910	1702.21	1788.23	1969.58	2640.41	2627.01	2734.87	1820.01	2667.43	-0.551783	1.04921e-07	1.34724e-06	-	TGGT1_chrX	1849189	1853233	+	3792	protein_coding	hypothetical+protein && - && -	-	2269	2030	2143	2063	2704	2111	17.1652	18.0326	19.8614	26.6261	26.491	27.5786
TGGT1_203280	488.383	489.781	557.879	838.328	794.709	972.945	512.015	868.661	-0.762132	1.06036e-07	1.35939e-06	-	TGGT1_chrVIIa	2520041	2522364	-	579	protein_coding	hypothetical+protein && - && -	-	651	556	607	655	818	751	32.2542	32.3466	36.8439	55.3656	52.4848	64.256
TGGT1_411640	2776.5	2364.34	2308.72	4976.22	3724.83	5860.99	2483.19	4854.01	-0.966524	1.06259e-07	1.36009e-06	-	AAQM03000521	501	896	-	396	protein_coding	hypothetical+protein && - && -	-	3701	2684	2512	3888	3834	4524	268.107	228.307	222.936	480.516	359.68	565.952
TGGT1_264220	965.512	1002.47	1029.37	439.003	630.521	397.728	999.115	489.084	1.02719	1.08754e-07	1.3898e-06	-	TGGT1_chrVIIb	32858	41126	+	2028	protein_coding	hypothetical+protein && - && -	-	1287	1138	1120	343	649	307	18.2051	18.9019	19.4091	8.27758	11.8887	7.49934
TGGT1_233040	145.54	155.039	89.1504	38.3967	13.6014	28.5017	129.91	26.8333	2.29496	1.12156e-07	1.43101e-06	-	TGGT1_chrVIII	2353743	2371272	-	5196	protein_coding	3'5'-cyclic+nucleotide+phosphodiesterase+domain-containing+protein && sp|P06776|PDE2_YEAST 3',5'-cyclic-nucleotide phosphodiesterase 2 OS=Saccharomyces cerevisiae (strain ATCC 204508 / S288c) OX=559292 GN=PDE2 PE=1 SV=2 && PF00233:3'5'-cyclic nucleotide phosphodiesterase	-	194	176	97	30	14	22	1.07107	1.14097	0.656083	0.282572	0.100096	0.209752
TGGT1_209945	1738.97	1477.27	1473.28	2266.69	2627.01	2782.8	1563.17	2558.83	-0.710706	1.1525e-07	1.46816e-06	-	TGGT1_chrIb	1582508	1582684	+	177	protein_coding	hypothetical+protein && - && -	-	2318	1677	1603	1771	2704	2148	375.685	319.148	318.285	489.691	567.535	601.192
TGGT1_293370	2322.63	2509.69	2372.14	3520.98	3550.93	4371.13	2401.49	3814.35	-0.667314	1.15532e-07	1.46942e-06	-	TGGT1_chrIa	268650	274786	-	3918	protein_coding	histone+arginine+methyltransferase+PRMT2 && sp|A2XYY8|ANM61_ORYSI Probable protein arginine N-methyltransferase 6.1 OS=Oryza sativa subsp. indica OX=39946 GN=PRMT6.1 PE=3 SV=1 && PF02475:Met-10+ like-protein	-	3096	2849	2581	2751	3655	3374	22.6684	24.494	23.1515	34.364	34.6563	42.6612
TGGT1_207140	167.295	238.724	90.9886	38.3967	41.7757	33.6838	165.669	37.9521	2.12329	1.15716e-07	1.46944e-06	SAG2X	TGGT1_chrX	7286812	7288051	-	1104	protein_coding	SAG-related+sequence+SRS49B && - && PF04092:SRS domain	-	223	271	99	30	43	26	5.79455	8.2686	3.15153	1.32993	1.44697	1.16669
TGGT1_314070	1506.41	1390.94	1524.75	2314.04	2100.44	2642.89	1474.03	2352.46	-0.673736	1.16116e-07	1.47221e-06	-	TGGT1_chrXI	3869843	3870803	-	618	protein_coding	hypothetical+protein && - && -	-	2008	1579	1659	1808	2162	2040	93.2092	86.0648	94.3439	143.182	129.965	163.529
TGGT1_275310	762.957	752.29	649.787	1091.75	1154.17	1137.48	721.678	1127.8	-0.643668	1.16676e-07	1.47697e-06	-	TGGT1_chrX	7051999	7054834	-	1656	protein_coding	hypothetical+protein && sp|Q96NC0|ZMAT2_HUMAN Zinc finger matrin-type protein 2 OS=Homo sapiens OX=9606 GN=ZMAT2 PE=1 SV=1 && -	-	1017	854	707	853	1188	878	17.6175	17.3712	15.0043	25.2096	26.6511	26.2656
TGGT1_252255	249.068	277.484	267.451	63.9945	91.3235	132.144	264.668	95.8208	1.4672	1.17516e-07	1.48528e-06	-	TGGT1_chrIII	425011	427733	+	963	protein_coding	hypothetical+protein && - && -	-	332	315	291	50	94	102	9.88998	11.0183	10.62	2.5411	3.62628	5.24719
TGGT1_203380	3574.72	3650.46	3578.88	4701.04	4997.53	5129.01	3601.35	4942.53	-0.45678	1.18375e-07	1.49379e-06	-	TGGT1_chrVIIa	2427917	2435902	+	2145	protein_coding	DnaJ+domain-containing+protein && sp|P54103|DNJC2_MOUSE DnaJ homolog subfamily C member 2 OS=Mus musculus OX=10090 GN=Dnajc2 PE=1 SV=2 && PF00226:DnaJ domain|PF00249:Myb-like DNA-binding domain	DnaJ	4765	4144	3894	3673	5144	3959	63.7264	65.0765	63.8006	83.8052	89.0908	91.4346
TGGT1_268930	55.5151	62.544	71.688	16.6386	11.6583	9.06873	63.249	12.4552	2.34628	1.1933e-07	1.50348e-06	-	TGGT1_chrVIII	6196390	6198578	-	1668	protein_coding	hypothetical+protein && - && -	-	74	71	78	13	12	7	1.27268	1.43382	1.64344	0.381439	0.267266	0.2079
TGGT1_269130	278.326	342.671	454.024	117.75	167.103	98.4604	358.34	127.771	1.48054	1.22266e-07	1.53807e-06	-	TGGT1_chrVIII	6044890	6046236	-	1347	protein_coding	hypothetical+protein && - && -	-	371	389	494	92	172	76	7.90114	9.72778	12.8889	3.3427	4.74373	2.79511
TGGT1_273140	1315.86	1325.76	1222.37	1853.28	1944.03	2260.7	1288	2019.34	-0.648294	1.23599e-07	1.55241e-06	-	TGGT1_chrVIII	3631068	3638243	+	2604	protein_coding	radical+SAM+methylthiotransferase%2C+MiaB/RimO+family+protein && sp|Q6PG34|CDKAL_DANRE Threonylcarbamoyladenosine tRNA methylthiotransferase OS=Danio rerio OX=7955 GN=cdkal1 PE=2 SV=1 && PF00919:Uncharacterized protein family UPF0004|PF04055:Radical SAM superfamily	Radical_SAM	1754	1505	1330	1448	2001	1745	19.3229	19.4683	17.9501	27.2148	28.5473	33.1976
TGGT1_267060	16840.6	16795.3	17426.6	27454.9	23318.6	31082.4	17020.8	27285.3	-0.68076	1.24026e-07	1.55535e-06	-	TGGT1_chrIX	634719	636622	+	474	protein_coding	ribosomal+protein+RPL14 && sp|Q3T0U2|RL14_BOVIN 60S ribosomal protein L14 OS=Bos taurus OX=9913 GN=RPL14 PE=2 SV=3 && PF01929:Ribosomal protein L14	-	22448	19066	18961	21451	24002	23992	1358.57	1354.92	1405.85	2214.86	1881.17	2507.5
TGGT1_288680	4243.9	3868.04	4111.95	2943.75	2848.52	2984.91	4074.63	2925.72	0.478212	1.273e-07	1.59392e-06	-	TGGT1_chrIX	2479130	2484087	-	2004	protein_coding	endonuclease+IV+APN && sp|A6Q1P1|END4_NITSB Probable endonuclease 4 OS=Nitratiruptor sp. (strain SB155-2) OX=387092 GN=nfo PE=3 SV=1 && PF01261:Xylose isomerase-like TIM barrel	-	5657	4391	4474	2300	2932	2304	80.9789	73.807	78.4611	56.1704	54.3532	56.9557
TGGT1_250940	1865.01	1682.52	1397.92	2814.48	2689.19	3544.58	1648.48	3016.08	-0.870901	1.27633e-07	1.59561e-06	-	TGGT1_chrXII	5256572	5261056	+	4485	protein_coding	hypothetical+protein && - && -	-	2486	1910	1521	2199	2768	2736	15.9009	14.3451	11.9185	23.9961	22.9278	30.2208
TGGT1_221210	12148.1	11464.1	11225.6	20096.8	15926.2	21560.2	11612.6	19194.4	-0.724879	1.2836e-07	1.60221e-06	-	TGGT1_chrII	118956	120827	+	540	protein_coding	cyclophilin && sp|P84343|PPIA_NEOCA Peptidyl-prolyl cis-trans isomerase OS=Neospora caninum OX=29176 PE=1 SV=1 && PF00160:Cyclophilin type peptidyl-prolyl cis-trans isomerase/CLD	Pro_isomerase	16193	13014	12214	15702	16393	16642	860.235	811.8	794.914	1423.11	1127.78	1526.74
TGGT1_239475	627.17	642.177	557.879	1738.09	932.666	1785.24	609.076	1485.33	-1.28506	1.29144e-07	1.6095e-06	-	TGGT1_chrVI	665016	680846	-	6348	protein_coding	hypothetical+protein && sp|Q2IA00|SPEF2_PIG Sperm flagellar protein 2 OS=Sus scrofa OX=9823 GN=SPEF2 PE=2 SV=1 && PF06294:CH-like domain in sperm protein	-	836	729	607	1358	960	1378	3.77792	3.86832	3.36053	10.4698	5.61815	10.7539
TGGT1_250730	1606.94	1444.68	1466.85	2360.12	2234.51	2895.51	1506.15	2496.72	-0.728444	1.31664e-07	1.63837e-06	-	TGGT1_chrXII	5080605	5084376	+	804	protein_coding	putative+60S+ribosomal+protein+L7-B && sp|Q9D8M4|RL7L_MOUSE 60S ribosomal protein L7-like 1 OS=Mus musculus OX=10090 GN=Rpl7l1 PE=1 SV=1 && -	-	2142	1640	1596	1844	2300	2235	76.427	68.7099	69.7642	112.249	106.275	137.713
TGGT1_205740	1749.48	1627.03	1550.48	598.989	1017.19	623.151	1642.33	746.443	1.13556	1.35245e-07	1.68033e-06	-	TGGT1_chrVIIa	1092345	1104968	-	3921	protein_coding	hypothetical+protein && sp|Q5ZL00|EMC1_CHICK ER membrane protein complex subunit 1 OS=Gallus gallus OX=9031 GN=EMC1 PE=2 SV=1 && PF07774:ER membrane protein complex subunit 1, C-terminal	-	2332	1847	1687	468	1047	481	17.0614	15.8673	15.1208	5.84153	9.91994	6.07716
TGGT1_313495	1455.4	1588.27	1387.81	1029.03	862.716	875.78	1477.16	922.509	0.680016	1.35722e-07	1.68366e-06	-	TGGT1_chrXI	3402775	3413318	-	8712	protein_coding	hypothetical+protein && - && -	-	1940	1803	1510	804	888	676	6.38804	6.97123	6.09137	4.51664	3.78664	3.84398
TGGT1_209950	7894.4	7490.31	7854.43	10378.6	10154.4	10826.8	7746.38	10453.3	-0.432246	1.37397e-07	1.70182e-06	-	TGGT1_chrIb	1585569	1589285	-	1275	protein_coding	putative+thioredoxin && - && PF00085:Thioredoxin	-	10523	8503	8546	8109	10452	8357	236.763	224.643	235.564	311.268	304.543	324.708
TGGT1_226590	4823.06	4766.56	5045.73	7690.86	6473.28	7568.5	4878.45	7244.22	-0.570175	1.40384e-07	1.73448e-06	-	TGGT1_chrX	1425019	1427425	+	900	protein_coding	putative+cytochrome+C+oxidase+subunit+IIa && sp|P48870|COX2_CYACA Cytochrome c oxidase subunit 2 OS=Cyanidium caldarium OX=2771 GN=COX2 PE=3 SV=1 && -	-	6429	5411	5490	6009	6663	5842	204.92	202.519	214.381	326.766	275.034	321.567
TGGT1_229320	36.0098	43.1642	51.4683	0	4.85764	3.8866	43.5474	2.91474	3.84099	1.40464e-07	1.73448e-06	-	TGGT1_chrVIII	162975	163919	-	945	protein_coding	Cof+family+hydrolase+subfamily+protein && sp|Q8L5Z4|YBEY_ARATH Endoribonuclease YBEY, chloroplastic OS=Arabidopsis thaliana OX=3702 GN=YBEY PE=1 SV=1 && PF08282:haloacid dehalogenase-like hydrolase	Hydrolase_3	48	49	56	0	5	3	1.45711	1.74661	2.08263	0	0.196561	0.157269
TGGT1_304930	687.937	704.721	643.354	314.853	160.302	318.701	678.671	264.619	1.36344	1.43144e-07	1.76486e-06	-	TGGT1_chrIX	4881443	4884964	+	2457	protein_coding	hypothetical+protein && - && -	-	917	800	700	246	165	246	10.7065	10.9677	10.0126	4.90013	2.49481	4.96001
TGGT1_222660	4579.24	4860.82	4327.01	6873.01	7794.56	6396.04	4589.02	7021.21	-0.613759	1.43993e-07	1.77261e-06	-	TGGT1_chrII	1143533	1175438	+	5622	protein_coding	leucine+rich+repeat-containing+protein && - && -	-	6104	5518	4708	5370	8023	4937	31.1464	33.0615	29.4308	46.7477	53.0158	43.5036
TGGT1_280690	543.898	480.091	422.775	872.886	1151.26	816.185	482.255	946.777	-0.973803	1.48139e-07	1.82086e-06	-	TGGT1_chrVIIa	157867	165977	+	2595	protein_coding	DNA+polymerase+epsilon+subunit+B+protein && - && PF04042:DNA polymerase alpha/epsilon subunit B	-	725	545	460	682	1185	630	8.01464	7.07442	6.22983	12.8625	16.9645	12.027
TGGT1_285500	5312.94	5963.7	6329.68	4057.25	3992	3643.04	5868.78	3897.43	0.590282	1.50502e-07	1.84709e-06	-	TGGT1_chrV	2225125	2233785	+	5700	protein_coding	hypothetical+protein && - && -	-	7082	6770	6887	3170	4109	2812	35.6422	40.0079	42.4631	27.2183	26.7806	24.4395
TGGT1_263530	1408.13	1301.09	1346.45	2233.41	1856.59	2170.02	1351.89	2086.67	-0.625244	1.554e-07	1.9043e-06	-	TGGT1_chrVIIb	467499	469545	-	384	protein_coding	putative+chaperonin && sp|Q64433|CH10_MOUSE 10 kDa heat shock protein, mitochondrial OS=Mus musculus OX=10090 GN=Hspe1 PE=1 SV=2 && PF00166:Chaperonin 10 Kd subunit	-	1877	1477	1465	1745	1911	1675	140.222	129.563	134.08	222.403	184.879	216.091
TGGT1_297150	1916.02	1929.17	1608.38	1032.87	545.027	821.367	1817.86	799.755	1.18629	1.58853e-07	1.94365e-06	-	TGGT1_chrII	1545097	1549797	-	1362	protein_coding	MORN+repeat-containing+protein && - && PF02493:MORN repeat	MORN	2554	2190	1750	807	561	634	53.7932	54.1625	45.1562	28.9984	15.3019	23.0603
TGGT1_226570	7534.3	7368.74	7754.25	12503.3	10135	13002	7552.43	11880.1	-0.653368	1.59246e-07	1.94551e-06	-	TGGT1_chrX	1439365	1440887	-	420	protein_coding	hypothetical+protein && - && -	-	10043	8365	8437	9769	10432	10036	685.958	670.886	705.984	1138.36	922.736	1183.76
TGGT1_219630	4674.52	4695.21	4990.59	6812.86	6369.33	7277	4786.77	6819.73	-0.51051	1.65863e-07	2.02328e-06	-	TGGT1_chrXII	741441	752773	+	2850	protein_coding	flavodoxin+domain-containing+protein && sp|Q90703|NOS2_CHICK Nitric oxide synthase, inducible OS=Gallus gallus OX=9031 GN=NOS2 PE=2 SV=1 && PF00258:Flavodoxin|PF00175:Oxidoreductase NAD-binding domain	NAD_binding_1	6231	5330	5430	5323	6556	5617	62.7186	62.9962	66.9593	91.409	85.4581	97.6365
TGGT1_234450	10142	11071.2	10353.4	22643.8	15068.4	18597.4	10522.2	18769.9	-0.834908	1.73909e-07	2.11822e-06	-	TGGT1_chrX	4292801	4294683	+	696	protein_coding	ribosomal+protein+RPS15A && sp|Q76I82|RS15A_BOVIN 40S ribosomal protein S15a OS=Bos taurus OX=9913 GN=RPS15A PE=2 SV=1 && PF00410:Ribosomal protein S8	-	13519	12568	11265	17692	15510	14355	557.21	608.259	568.824	1244.07	827.869	1021.75
TGGT1_297245	642.175	709.126	596.481	332.772	412.899	312.223	649.26	352.631	0.877192	1.81973e-07	2.21309e-06	-	TGGT1_chrII	1613632	1620479	-	1959	protein_coding	transporter%2C+major+facilitator+family+protein && - && PF07690:Major Facilitator Superfamily	MFS_1	856	805	649	260	425	241	12.535	13.8418	11.643	6.49555	8.0596	6.09446
TGGT1_278205	16831.6	16346.9	15703.3	11451.2	8867.13	10787.9	16293.9	10368.7	0.652296	1.83317e-07	2.22607e-06	-	TGGT1_chrXII	6140376	6167975	-	16881	protein_coding	hypothetical+protein && - && -	-	22436	18557	17086	8947	9127	8327	38.1268	37.0289	35.5712	25.9392	20.0858	24.4367
TGGT1_245460	28156.7	28410.8	28768.9	50692.6	40978	64020	28445.5	51896.9	-0.867419	1.83604e-07	2.2262e-06	-	TGGT1_chrXII	2220293	2224095	-	618	protein_coding	ribosomal+protein+RPS8 && sp|Q4N3P0|RS8_THEPA 40S ribosomal protein S8 OS=Theileria parva OX=5875 GN=RPS8 PE=3 SV=1 && PF01201:Ribosomal protein S8e	-	37532	32252	31302	39607	42179	49416	1742.2	1757.92	1780.08	3136.61	2535.52	3961.24
TGGT1_263110	369.851	410.5	413.584	616.907	634.407	712.543	397.978	654.619	-0.718313	1.86586e-07	2.25895e-06	-	TGGT1_chrVIIb	766522	767700	+	1179	protein_coding	hypothetical+protein && - && -	-	493	466	450	482	653	550	11.9955	13.3139	13.4139	20.0083	20.5759	23.1101
TGGT1_204400	9117.23	8667.19	8501.46	15095	12112	17041.4	8761.96	14749.5	-0.751191	1.8786e-07	2.27096e-06	-	TGGT1_chrVIIa	1716199	1723634	+	1734	protein_coding	putative+ATPase+synthase+subunit+alpha && sp|Q03265|ATPA_MOUSE ATP synthase subunit alpha, mitochondrial OS=Mus musculus OX=10090 GN=Atp5f1a PE=1 SV=1 && PF00306:ATP synthase alpha/beta chain, C terminal domain|PF00006:ATP synthase alpha/beta family, nucleotide-binding domain|PF02874:ATP synthase alpha/beta family, beta-barrel domain	ATP-synt_ab	12153	9839	9250	11794	12467	13154	201.056	191.132	187.477	332.881	267.099	375.804
TGGT1_305800	1105.8	959.302	1110.24	669.383	556.685	677.563	1058.45	634.544	0.74027	1.89621e-07	2.28882e-06	-	TGGT1_chrIX	5375812	5378265	-	1428	protein_coding	6-pyruvoyl+tetrahydrobiopterin+synthase && - && PF01242:6-pyruvoyl tetrahydropterin synthase	-	1474	1089	1208	523	573	523	29.611	25.6881	29.73	17.9247	14.9068	18.1437
TGGT1_292130	12085.8	12680.6	13006.8	18290.9	16683.1	19677.8	12591	18217.3	-0.532847	1.90192e-07	2.29227e-06	-	TGGT1_chrIX	4373947	4376715	-	861	protein_coding	ribosomal+protein+RPL13A && sp|P93099|RL13A_CYAPA 60S ribosomal protein L13a OS=Cyanophora paradoxa OX=2762 PE=2 SV=1 && PF00572:Ribosomal protein L13	-	16110	14395	14152	14291	17172	15189	536.755	563.171	577.658	812.338	740.93	873.934
TGGT1_248425	56.2653	63.4249	61.5781	12.7989	11.6583	15.5464	60.4228	13.3345	2.18857	1.94628e-07	2.34223e-06	-	TGGT1_chrXII	3778180	3780625	+	537	protein_coding	hypothetical+protein && - && -	-	75	72	67	10	12	12	4.00655	4.51637	4.38487	0.911387	0.830168	1.10703
TGGT1_250920	55.5151	61.6631	51.4683	14.0788	9.71527	7.77319	56.2155	10.5224	2.42237	1.96405e-07	2.36009e-06	-	TGGT1_chrXII	5248786	5251014	-	810	protein_coding	tetratricopeptide+repeat-containing+protein && sp|Q14318|FKBP8_HUMAN Peptidyl-prolyl cis-trans isomerase FKBP8 OS=Homo sapiens OX=9606 GN=FKBP8 PE=1 SV=2 && -	-	74	70	56	11	10	6	2.62078	2.91102	2.42974	0.664638	0.458642	0.36696
TGGT1_234930	857.483	902.043	866.689	527.315	607.204	503.962	875.405	546.16	0.678041	1.97014e-07	2.36387e-06	-	TGGT1_chrX	4446445	4447602	-	1158	protein_coding	SAG-related+sequence+SRS43 && - && PF04092:SRS domain	-	1143	1024	943	412	625	389	28.3153	29.7868	28.6193	17.4127	20.0508	16.6415
TGGT1_269450	835.727	854.475	919.077	428.763	564.457	382.182	869.759	458.468	0.92028	2.03213e-07	2.43463e-06	-	TGGT1_chrVIII	5789626	5790678	-	1053	protein_coding	hypothetical+protein && - && -	-	1114	970	1000	335	581	295	30.3487	31.0295	33.3755	15.5702	20.4978	13.8786
TGGT1_247025	203.305	300.387	239.879	85.7527	49.5479	104.938	247.857	80.0796	1.63906	2.14626e-07	2.56754e-06	-	TGGT1_chrXII	3043904	3045058	-	768	protein_coding	hypothetical+protein && - && PF06201:PITH domain	-	271	341	261	67	51	81	10.1226	14.9563	11.9436	4.26964	2.46699	5.22488
TGGT1_408820	12622.9	11998.8	12719.1	28240.8	17400	26520.8	12446.9	24053.9	-0.950407	2.15734e-07	2.576e-06	-	AAQM03000066	3951	4340	+	390	protein_coding	NTPase && sp|Q27893|NTP1_TOXGO Nucleoside-triphosphatase 1 OS=Toxoplasma gondii OX=5811 GN=NTP3 PE=1 SV=1 && -	-	16826	13621	13839	22065	17910	20471	1237.66	1176.46	1247.09	2768.96	1706.04	2600.32
TGGT1_278960	906.246	848.308	992.603	565.712	599.432	588.172	915.719	584.439	0.647076	2.15973e-07	2.576e-06	-	TGGT1_chrXII	5640758	5643155	-	1614	protein_coding	hypothetical+protein && - && -	-	1208	963	1080	442	617	454	21.4707	20.0981	23.5167	13.4028	14.2017	13.9349
TGGT1_208530	2955.05	3137.77	3048.58	2230.85	2178.16	1967.91	3047.13	2125.64	0.519195	2.1709e-07	2.58549e-06	-	TGGT1_chrIb	766715	777045	+	1770	protein_coding	nicotinate+phosphoribosyltransferase && sp|Q8RWM2|NPRT1_ARATH Nicotinate phosphoribosyltransferase 1 OS=Arabidopsis thaliana OX=3702 GN=NAPRT1 PE=2 SV=1 && PF17767:Nicotinate phosphoribosyltransferase (NAPRTase) N-terminal domain|PF17956:Nicotinate phosphoribosyltransferase C-terminal domain	-	3939	3562	3317	1743	2242	1519	63.8405	67.7879	65.861	48.1949	47.0567	42.5145
TGGT1_205410	205.556	247.533	238.041	110.071	116.583	86.8007	230.377	104.485	1.13497	2.18782e-07	2.60179e-06	-	TGGT1_chrVIIa	1330171	1333074	+	2481	protein_coding	RNA+pseudouridine+synthase+superfamily+protein && sp|Q5Z8P2|PUS2_ORYSJ RNA pseudouridine synthase 2, chloroplastic OS=Oryza sativa subsp. japonica OX=39947 GN=Os06g0717400 PE=2 SV=1 && PF00849:RNA pseudouridylate synthase	-	274	281	259	86	120	67	3.16816	3.81515	3.66884	1.69648	1.79686	1.33783
TGGT1_238250	14904.3	16104.6	15004.8	30447.3	21561.1	34479.3	15337.9	28829.2	-0.910373	2.1993e-07	2.61159e-06	-	TGGT1_chrVI	154936	156110	+	306	protein_coding	ribosomal+protein+RPL36 && sp|Q9LRB8|RL36_ULVCO 60S ribosomal protein L36 OS=Ulva compressa OX=63659 GN=RL36 PE=3 SV=1 && PF01158:Ribosomal protein L36e	-	19867	18282	16326	23789	22193	26614	1862.49	2012.49	1875.06	3804.8	2694.35	4308.65
TGGT1_226620	3654.99	3720.93	4326.09	2500.91	2737.76	2491.31	3900.67	2576.66	0.597677	2.20602e-07	2.61571e-06	-	TGGT1_chrX	1389769	1401339	+	11244	protein_coding	hypothetical+protein && - && -	-	4872	4224	4707	1954	2818	1923	12.43	12.6542	14.7123	8.50513	9.31064	8.47249
TGGT1_267470	172.547	155.92	195.763	79.3532	75.7791	55.7079	174.743	70.2801	1.30997	2.23547e-07	2.64673e-06	-	TGGT1_chrIX	458815	459865	+	570	protein_coding	cold-shock+DNA-binding+domain-containing+protein && sp|P27484|GRP2_NICSY Glycine-rich protein 2 OS=Nicotiana sylvestris OX=4096 GN=GRP-2 PE=2 SV=1 && PF00313:'Cold-shock' DNA-binding domain	CSD	230	177	213	62	78	43	11.5754	10.46	13.1329	5.32346	5.08369	3.7372
TGGT1_268890	1406.63	1174.24	1314.28	2045.27	1972.2	1891.48	1298.38	1969.65	-0.600846	2.26069e-07	2.67266e-06	-	TGGT1_chrVIII	6220882	6228739	+	1683	protein_coding	citrate+synthase+I && sp|O80433|CISY_DAUCA Citrate synthase, mitochondrial OS=Daucus carota OX=4039 GN=CS PE=2 SV=1 && PF00285:Citrate synthase, C-terminal domain	Citrate_synt	1875	1333	1430	1598	2030	1460	31.9596	26.6795	29.8612	46.4697	44.8096	42.9755
TGGT1_262740	889.742	887.068	958.597	1969.75	1315.45	2043.05	911.802	1776.08	-0.961111	2.27532e-07	2.68601e-06	-	TGGT1_chrVIIb	1020085	1026500	+	2169	protein_coding	hypothetical+protein && - && PF12678:RING-H2 zinc finger domain	-	1186	1007	1043	1539	1354	1577	15.6859	15.6387	16.8998	34.7261	23.1909	36.0184
TGGT1_308050	585.909	541.755	477.92	1000.87	809.282	953.512	535.195	921.223	-0.781365	2.31024e-07	2.72324e-06	-	TGGT1_chrXII	478419	481148	+	597	protein_coding	thioredoxin+domain-containing+protein && sp|O64628|TXND9_ARATH Thioredoxin domain-containing protein 9 homolog OS=Arabidopsis thaliana OX=3702 GN=At2g18990 PE=2 SV=1 && PF02114:Phosducin	-	781	615	520	782	833	736	37.5284	34.7002	30.6115	64.1076	51.8358	61.0739
TGGT1_231020	669.182	596.37	625.891	982.956	917.122	1057.15	630.481	985.744	-0.643186	2.32448e-07	2.73602e-06	-	TGGT1_chrVIII	1196663	1198385	+	597	protein_coding	hypothetical+protein && - && -	-	892	677	681	768	944	816	42.8622	38.1985	40.0893	62.9599	58.7431	67.7124
TGGT1_270540	383.354	303.911	367.631	578.511	603.318	655.539	351.632	612.456	-0.799477	2.35071e-07	2.76286e-06	-	TGGT1_chrVIII	5198353	5200371	+	381	protein_coding	Trm112p+family+domain-containing+protein && sp|Q9DCG9|TR112_MOUSE Multifunctional methyltransferase subunit TRM112-like protein OS=Mus musculus OX=10090 GN=Trmt112 PE=1 SV=1 && PF03966:Trm112p-like protein	-	511	345	400	452	621	506	38.4751	30.5018	36.897	58.0618	60.5516	65.7928
TGGT1_257580	961.011	1020.08	1048.67	455.641	652.866	421.048	1009.92	509.852	0.982792	2.37023e-07	2.78174e-06	-	TGGT1_chrVIIb	3894935	3896860	-	1926	protein_coding	hypothetical+protein && - && -	-	1281	1158	1141	356	672	325	19.0799	20.2528	20.8202	9.0463	12.962	8.35949
TGGT1_224990	1658.7	1614.69	1867.56	2525.22	2460.88	2806.12	1713.65	2597.41	-0.599883	2.37436e-07	2.78252e-06	-	TGGT1_chrX	2520021	2521786	-	465	protein_coding	hypothetical+protein && - && -	-	2211	1833	2032	1973	2533	2166	136.402	132.783	153.577	207.659	202.368	230.759
TGGT1_218750	38.2604	74.8766	113.046	14.0788	6.80069	5.18213	75.3945	8.68721	3.12577	2.39165e-07	2.79872e-06	-	TGGT1_chrXII	1275771	1276863	-	1008	protein_coding	hypothetical+protein && - && -	-	51	85	123	11	7	4	1.45142	2.84047	4.28845	0.534084	0.257986	0.196586
TGGT1_251690	5094.63	4770.08	4572.41	7873.89	6905.61	9677.63	4812.37	8152.38	-0.760221	2.42061e-07	2.82724e-06	-	TGGT1_chrXII	5452731	5454179	+	1449	protein_coding	putative+seryl-tRNA+synthetase%2C+cytoplasmic && sp|O81983|SYS_HELAN Serine--tRNA ligase OS=Helianthus annuus OX=4232 PE=2 SV=1 && PF00587:tRNA synthetase class II core domain (G, H, P, S and T)|PF02403:Seryl-tRNA synthetase N-terminal domain	tRNA-synt_2b	6791	5415	4975	6152	7108	7470	134.446	125.881	120.665	207.79	182.238	255.39
TGGT1_270580	3339.16	3066.42	3357.39	5378.1	4483.6	5946.49	3254.32	5269.4	-0.69492	2.42305e-07	2.82724e-06	-	TGGT1_chrVIII	5164982	5174817	+	5946	protein_coding	HECT-domain+(ubiquitin-transferase)+domain-containing+protein && sp|O95714|HERC2_HUMAN E3 ubiquitin-protein ligase HERC2 OS=Homo sapiens OX=9606 GN=HERC2 PE=1 SV=2 && PF00632:HECT-domain (ubiquitin-transferase)	HECT	4451	3481	3653	4202	4615	4590	21.4742	19.7202	21.5914	34.5866	28.8341	38.242
TGGT1_365480	1815.49	1412.09	1802.31	629.706	870.488	988.491	1676.63	829.562	1.01497	2.43089e-07	2.83228e-06	-	AAQM03000540	134	542	+	409	protein_coding	hypothetical+protein && - && -	-	2420	1603	1961	492	896	763	169.737	132.021	168.504	58.8734	81.3849	92.4174
TGGT1_313055	96.7763	73.1148	108.451	26.8777	22.3451	29.7972	92.7807	26.34	1.82513	2.47599e-07	2.88067e-06	-	TGGT1_chrXI	3034408	3034936	-	261	protein_coding	hypothetical+protein && - && -	-	129	83	118	21	23	23	14.1786	10.712	15.889	3.93782	3.27376	4.36556
TGGT1_267725	794.466	666.843	760.995	1215.9	1087.14	1254.08	740.768	1185.7	-0.677331	2.53905e-07	2.94977e-06	-	TGGT1_chrIX	239939	241123	+	1185	protein_coding	hypothetical+protein && - && -	-	1059	757	828	950	1119	968	25.6366	21.5184	24.5566	39.2358	35.0809	40.4678
TGGT1_262710	4278.41	4633.54	4384	6359.78	6766.69	8411.89	4431.98	7179.45	-0.695851	2.56454e-07	2.97509e-06	-	TGGT1_chrVIIb	1040235	1042044	+	1128	protein_coding	Ctr+copper+transporter+family+protein && - && PF04145:Ctr copper transporter family	-	5703	5260	4770	4969	6965	6493	145.037	157.075	148.616	215.594	229.388	285.16
TGGT1_262720	5892.1	5544.4	5849	8129.87	7745.01	9086.86	5761.83	8320.58	-0.529957	2.57719e-07	2.98546e-06	-	TGGT1_chrVIIb	1033429	1037458	-	480	protein_coding	putative+eukaryotic+initiation+factor-1A && sp|P56331|IF1A_ONOVI Eukaryotic translation initiation factor 1A OS=Onobrychis viciifolia OX=3882 PE=2 SV=2 && PF01176:Translation initiation factor 1A / IF-1	-	7854	6294	6364	6352	7972	7014	469.389	441.69	465.956	647.659	617	723.897
TGGT1_254430	170.296	177.061	219.659	84.4728	82.5798	82.9141	189.006	83.3222	1.18055	2.58719e-07	2.99274e-06	-	TGGT1_chrIII	1715685	1718376	-	1965	protein_coding	putative+microneme+protein && - && PF14295:PAN domain|PF00024:PAN domain	PAN_1	227	201	239	66	85	64	3.31396	3.4456	4.27456	1.64384	1.607	1.6135
TGGT1_272400	1333.86	1418.25	1403.43	1923.68	1898.36	2015.85	1385.18	1945.96	-0.490386	2.63721e-07	3.04622e-06	-	TGGT1_chrVIII	3996175	3999621	+	1086	protein_coding	casein+kinase+ii+regulatory+subunit+protein && sp|Q54PF1|CK2B_DICDI Casein kinase II subunit beta OS=Dictyostelium discoideum OX=44689 GN=csnk2b PE=3 SV=1 && PF01214:Casein kinase II regulatory subunit	-	1778	1610	1527	1503	1954	1556	46.9662	49.9376	49.4157	67.7339	66.8427	70.9794
TGGT1_203370	2177.09	1822.59	1940.17	2842.64	3102.09	3462.96	1979.95	3135.89	-0.66307	2.64259e-07	3.04806e-06	-	TGGT1_chrVIIa	2439891	2442215	-	2325	protein_coding	hypothetical+protein && - && PF04003:Dip2/Utp12 Family	-	2902	2069	2111	2221	3193	2673	35.8062	29.9757	31.9096	46.7523	51.0194	56.9546
TGGT1_235610	1159.07	1196.26	1282.11	692.421	845.229	668.495	1212.48	735.381	0.719011	2.66567e-07	3.07028e-06	-	TGGT1_chrX	4867272	4876338	-	3765	protein_coding	ATPase%2C+AAA+family+protein && sp|Q8NB90|AFG2H_HUMAN ATPase family protein 2 homolog OS=Homo sapiens OX=9606 GN=SPATA5 PE=1 SV=3 && PF17862:AAA+ lid domain|PF00004:ATPase family associated with various cellular activities (AAA)	AAA	1545	1358	1395	541	870	516	11.7719	12.1497	13.0216	7.0325	8.58447	6.78949
TGGT1_231140	12565.2	12578.4	12695.2	21426.7	18283.2	27890.2	12612.9	22533.3	-0.837091	2.68256e-07	3.08532e-06	-	TGGT1_chrVIII	1259763	1260788	+	486	protein_coding	ribosomal+protein+RPS25 && sp|Q8GYL5|RS253_ARATH 40S ribosomal protein S25-3 OS=Arabidopsis thaliana OX=3702 GN=RPS25D PE=3 SV=2 && PF03297:S25 ribosomal protein	-	16749	14279	13813	16741	18819	21528	988.636	989.677	998.867	1685.86	1438.53	2194.42
TGGT1_228290	2495.18	2051.62	1874.92	3252.2	4129.96	3771.29	2140.57	3717.82	-0.796373	2.70443e-07	3.10604e-06	-	TGGT1_chrX	347556	349031	-	1476	protein_coding	phospholipase/carboxylesterase && sp|O95372|LYPA2_HUMAN Acyl-protein thioesterase 2 OS=Homo sapiens OX=9606 GN=LYPLA2 PE=1 SV=1 && PF02230:Phospholipase/Carboxylesterase	Abhydrolase_2	3326	2329	2040	2541	4251	2911	64.6427	53.1514	48.5735	84.255	106.995	97.7031
TGGT1_223580	1103.55	1035.06	1173.66	646.345	750.99	721.611	1104.09	706.316	0.643247	2.71281e-07	3.11123e-06	-	TGGT1_chrX	3628884	3633071	+	1560	protein_coding	mediator+complex+subunit+MED4 && - && -	-	1471	1175	1277	505	773	557	27.0503	25.3714	28.7688	15.8432	18.4083	17.6882
TGGT1_294800A	10594.4	10355	10727.5	16869	14495.2	19740	10558.9	17034.7	-0.689908	2.77078e-07	3.17319e-06	-	TGGT1_chrIa	1134222	1135494	-	999	protein_coding	putative+elongation+factor+1-alpha+(EF-1-ALPHA) && sp|P90519|EF1A_CRYPV Elongation factor 1-alpha OS=Cryptosporidium parvum OX=5807 PE=2 SV=1 && PF03144:Elongation factor Tu domain 2|PF00009:Elongation factor Tu GTP binding domain	GTP_EFTU	14122	11755	11672	13180	14920	15237	405.522	396.359	410.616	645.695	554.833	755.591
TGGT1_237230	31623.3	29540.2	34168.5	59458.6	44921.5	68895.1	31777.3	57758.4	-0.862006	2.79755e-07	3.1993e-06	-	TGGT1_chrX	5688823	5690440	-	642	protein_coding	hypothetical+protein && - && -	-	42153	33534	37177	46456	46238	53179	1883.55	1759.47	2035.14	3541.47	2675.61	4103.53
TGGT1_232270	8216.23	7395.17	8015.27	14224.7	11301.8	17566.1	7875.56	14364.2	-0.866896	2.82079e-07	3.22131e-06	-	TGGT1_chrVIII	1984170	1986788	+	2619	protein_coding	histidine+acid+phosphatase+superfamily+protein && - && -	-	10952	8395	8721	11114	11633	13559	119.961	107.973	117.027	207.688	165.012	256.475
TGGT1_268200	11565.9	11922.1	11609.8	21946.3	16285.7	25419.6	11699.3	21217.2	-0.858736	2.86562e-07	3.26786e-06	-	TGGT1_chrVIII	6648500	6651532	+	1947	protein_coding	RNA+recognition+motif-containing+protein && sp|Q7TN33|CELF6_MOUSE CUGBP Elav-like family member 6 OS=Mus musculus OX=10090 GN=Celf6 PE=2 SV=1 && PF00397:WW domain|PF00076:RNA recognition motif. (a.k.a. RRM, RBD, or RNP domain)	RRM_1	15417	13534	12632	17147	16763	19621	227.153	234.149	228.014	431.022	319.849	499.238
TGGT1_235620	1590.43	1679	1649.74	2774.8	2388.01	3494.05	1639.72	2885.62	-0.814976	2.88226e-07	3.28219e-06	-	TGGT1_chrX	4877700	4879073	+	1374	protein_coding	deoxyhypusine+synthase && sp|Q9VSF4|DHYS_DROME Probable deoxyhypusine synthase OS=Drosophila melanogaster OX=7227 GN=CG8005 PE=2 SV=2 && PF01916:Deoxyhypusine synthase	-	2120	1906	1795	2168	2458	2697	44.2622	46.727	45.9128	77.2236	66.4591	97.2404
TGGT1_209860	897.244	763.742	827.169	1217.18	1277.56	1269.62	829.385	1254.79	-0.5969	3.01404e-07	3.4274e-06	-	TGGT1_chrIb	1509068	1514507	+	1275	protein_coding	SRP40%2C+C-terminal+domain-containing+protein && sp|Q9XVS4|NOLC1_CAEEL Nucleolar protein dao-5 OS=Caenorhabditis elegans OX=6239 GN=dao-5 PE=1 SV=1 && PF05022:SRP40, C-terminal domain	-	1196	867	900	951	1315	980	26.9094	22.9055	24.8078	36.5046	38.3155	38.0775
TGGT1_251790	1829	1545.98	1967.74	2654.49	2838.8	2966.77	1780.91	2820.02	-0.663121	3.08809e-07	3.50666e-06	-	TGGT1_chrXII	5511520	5512602	+	963	protein_coding	hypothetical+protein && - && -	-	2438	1755	2141	2074	2922	2290	72.6258	61.3879	78.1351	105.405	112.723	117.804
TGGT1_216980	1023.28	1044.75	1046.83	646.345	733.503	595.945	1038.29	658.598	0.654447	3.10653e-07	3.52263e-06	-	TGGT1_chrXI	5661395	5669892	+	1671	protein_coding	WDR8+protein+isoform+3+family+protein && - && -	-	1364	1186	1139	505	755	460	23.4165	23.9078	23.9554	14.7908	16.7853	13.6375
TGGT1_286470	11938	10811.3	11912.2	18257.6	16790.9	23339	11553.8	19462.5	-0.752248	3.1142e-07	3.52636e-06	-	TGGT1_chrV	1674675	1676358	+	1545	protein_coding	AGC+kinase && sp|P34099|KAPC_DICDI cAMP-dependent protein kinase catalytic subunit OS=Dictyostelium discoideum OX=44689 GN=pkaC PE=1 SV=2 && PF00069:Protein kinase domain	Pkinase	15913	12273	12961	14265	17283	18015	295.466	267.58	294.826	451.877	415.575	577.641
TGGT1_244590	57.7657	59.9013	60.6591	15.3587	10.6868	14.2509	59.442	13.4321	2.16009	3.20124e-07	3.61983e-06	-	TGGT1_chrVI	3293080	3299753	+	1644	protein_coding	katanin-like+family+protein && sp|O75449|KTNA1_HUMAN Katanin p60 ATPase-containing subunit A1 OS=Homo sapiens OX=9606 GN=KATNA1 PE=1 SV=1 && PF00004:ATPase family associated with various cellular activities (AAA)|PF17862:AAA+ lid domain	AAA	77	68	66	12	11	11	1.34361	1.39328	1.41091	0.357237	0.248571	0.331469
TGGT1_259560	2594.21	2719.34	3293.05	1782.89	1876.99	1575.37	2868.87	1745.08	0.716491	3.24809e-07	3.66766e-06	-	TGGT1_chrVIIb	2742716	2748815	+	4677	protein_coding	endonuclease/exonuclease/phosphatase+family+protein && sp|Q9M2F8|CCR4B_ARATH Carbon catabolite repressor protein 4 homolog 2 OS=Arabidopsis thaliana OX=3702 GN=CCR4-2 PE=2 SV=2 && PF03372:Endonuclease/Exonuclease/phosphatase family	Exo_endo_phos	3458	3087	3583	1393	1932	1216	21.21	22.2332	26.9237	14.5768	15.3461	12.8801
TGGT1_219140	2816.27	2678.82	3010.89	4360.59	3821.02	4489.02	2835.33	4223.54	-0.574617	3.27618e-07	3.6942e-06	-	TGGT1_chrXII	1048475	1050088	+	564	protein_coding	EF-1+guanine+nucleotide+exchange+domain-containing+protein && sp|P32192|EF1D_ARTSA Elongation factor 1-delta OS=Artemia salina OX=85549 PE=1 SV=2 && PF00736:EF-1 guanine nucleotide exchange domain	-	3754	3041	3276	3407	3933	3465	190.941	181.622	204.137	295.645	259.062	304.352
TGGT1_227350	1758.48	1821.7	1540.37	6467.29	2564.83	4783.1	1706.85	4605.07	-1.4316	3.29757e-07	3.71312e-06	-	TGGT1_chrX	907213	919338	+	7470	protein_coding	hypothetical+protein && - && PF02460:Patched family	-	2344	2068	1676	5053	2640	3692	9.00162	9.32528	7.88514	33.1059	13.1293	24.4846
TGGT1_277770	876.238	778.717	647.03	1489.79	1191.09	1632.37	767.328	1437.75	-0.904401	3.32769e-07	3.74179e-06	-	TGGT1_chrXII	6436351	6442705	-	3708	protein_coding	hypothetical+protein && - && PF00855:PWWP domain	PWWP	1168	884	704	1164	1226	1260	9.03622	8.03053	6.67251	15.3635	12.2832	16.8338
TGGT1_227900	4812.56	5013.21	4963.01	9805.24	7183.47	12763.6	4929.59	9917.43	-1.00836	3.33759e-07	3.74768e-06	-	TGGT1_chrX	654907	659009	-	3879	protein_coding	AP2+domain+transcription+factor+AP2X-1 && - && -	-	6415	5691	5400	7661	7394	9852	47.4417	49.4198	48.9249	96.6591	70.814	125.822
TGGT1_209770	540.897	637.773	595.562	366.049	368.209	339.429	591.41	357.896	0.723071	3.35667e-07	3.76386e-06	-	TGGT1_chrIb	1449880	1464040	-	4149	protein_coding	putative+helicase && sp|B0W9F4|RTEL1_CULQU Regulator of telomere elongation helicase 1 homolog OS=Culex quinquefasciatus OX=7176 GN=CPIJ003765 PE=3 SV=1 && PF13307:Helicase C-terminal domain|PF13920:Zinc finger, C3HC4 type (RING finger)|PF06733:DEAD_2	-	721	724	648	286	379	262	4.98512	5.87796	5.48893	3.37365	3.39356	3.12831
TGGT1_277270	45647.7	42492.9	44831.6	99482.1	61253.8	92903.9	44324.1	84546.6	-0.931634	3.40312e-07	3.81064e-06	-	AAQM03000418	1	4939	+	2588	protein_coding	NTPase+II && sp|Q27893|NTP1_TOXGO Nucleoside-triphosphatase 1 OS=Toxoplasma gondii OX=5811 GN=NTP3 PE=1 SV=1 && PF01150:GDA1/CD39 (nucleoside phosphatase) family	-	60847	48238	48779	77727	63049	71711	674.464	627.851	662.407	1469.89	905.051	1372.69
TGGT1_278770	2967.06	2734.32	2077.11	4875.1	4098.87	5591.52	2592.83	4855.16	-0.904558	3.62576e-07	4.05104e-06	-	TGGT1_chrXII	5799697	5806443	-	2943	protein_coding	hypothetical+protein && - && -	-	3955	3104	2260	3809	4219	4316	38.5514	35.5274	26.9882	63.3429	53.2572	72.6513
TGGT1_248810	9126.23	7662.08	9985.77	13378.7	15078.1	13925.7	8924.69	14127.5	-0.662696	3.63027e-07	4.05104e-06	-	TGGT1_chrXII	4119880	4123828	+	1494	protein_coding	nuclear+factor+NF7 && - && -	-	12165	8698	10865	10453	15520	10749	233.585	196.11	255.585	342.427	385.923	356.426
TGGT1_215540	191.302	217.583	139.7	29.4375	29.1458	73.8453	182.861	44.1429	2.06082	3.6329e-07	4.05104e-06	-	TGGT1_chrX	6897757	6898829	-	615	protein_coding	hypothetical+protein && - && -	-	255	247	152	23	30	57	11.8946	13.5286	8.68609	1.83033	1.8122	4.59148
TGGT1_411210	508.638	473.925	432.885	912.562	744.19	1191.89	471.816	949.547	-1.00725	3.67884e-07	4.09659e-06	-	AAQM03000449	2794	3033	+	240	protein_coding	hypothetical+protein && - && -	-	678	538	471	713	766	920	81.0405	75.5097	68.9709	145.397	118.571	189.902
TGGT1_313520	191.302	182.347	162.677	84.4728	72.8645	86.8007	178.775	81.3793	1.14143	3.77493e-07	4.19778e-06	-	TGGT1_chrXI	3418305	3419783	+	678	protein_coding	hypothetical+protein && - && -	-	255	207	177	66	75	67	10.7893	10.2842	9.17486	4.76422	4.10952	4.89551
TGGT1_232300	18935.9	20594.6	19078.2	38694.9	27273.7	44557.2	19536.2	36842	-0.915154	3.80591e-07	4.2264e-06	-	TGGT1_chrVIII	1993673	1994649	-	768	protein_coding	ribosomal+protein+RPS3 && sp|Q9FJA6|RS33_ARATH 40S ribosomal protein S3-3 OS=Arabidopsis thaliana OX=3702 GN=RPS3C PE=1 SV=1 && PF07650:KH domain|PF00189:Ribosomal protein S3, C-terminal domain	-	25241	23379	20758	30233	28073	34393	942.82	1025.41	949.905	1926.63	1357.96	2218.51
TGGT1_305520	21642.6	23705.1	22072.5	39329.8	31136.5	45886.5	22473.4	38784.2	-0.787211	3.852e-07	4.27169e-06	-	TGGT1_chrIX	5229307	5231745	+	810	protein_coding	ribosomal+protein+RPS2 && sp|P25444|RS2_MOUSE 40S ribosomal protein S2 OS=Mus musculus OX=10090 GN=Rps2 PE=1 SV=3 && PF00333:Ribosomal protein S5, N-terminal domain|PF03719:Ribosomal protein S5, C-terminal domain	-	28849	26910	24016	30729	32049	35419	1021.71	1119.08	1042.01	1856.7	1469.9	2166.23
TGGT1_224650	1765.98	2095.67	2111.12	1246.61	1244.53	1370.67	1990.92	1287.27	0.629112	3.86016e-07	4.27485e-06	-	TGGT1_chrX	2815581	2819580	-	2763	protein_coding	mRNA+capping+enzyme%2C+beta+chain+protein && - && PF02940:mRNA capping enzyme, beta chain	-	2354	2379	2297	974	1281	1058	24.4405	29.0032	29.217	17.2526	17.2237	18.9696
TGGT1_224935	1500.41	1457.01	1573.46	782.013	1036.62	719.02	1510.29	845.884	0.834194	3.91596e-07	4.33069e-06	-	TGGT1_chrX	2570898	2576736	+	4509	protein_coding	hypothetical+protein && - && -	-	2000	1654	1712	611	1067	555	12.7243	12.3563	13.3438	6.6319	8.7911	6.09769
TGGT1_259620	73.52	59.0204	69.8498	16.6386	15.5444	19.433	67.4634	17.2053	1.9789	3.9688e-07	4.3831e-06	-	TGGT1_chrVIIb	2724914	2725719	+	456	protein_coding	hypothetical+protein && - && -	-	98	67	76	13	16	15	6.16517	4.94928	5.8574	1.39526	1.30351	1.62959
TGGT1_289540	16550.2	14679.3	15980.9	29578.3	21685.5	32363.7	15736.8	27875.8	-0.824795	4.04535e-07	4.46152e-06	-	TGGT1_chrIX	3100902	3103715	+	2814	protein_coding	hypothetical+protein && - && -	-	22061	16664	17388	23110	22321	24981	224.898	199.474	217.161	401.932	294.679	439.783
TGGT1_293690	10158.5	10150.6	9716.48	13163.7	12867.9	13577.2	10008.5	13202.9	-0.399524	4.10829e-07	4.52474e-06	-	TGGT1_chrIa	496750	498091	-	498	protein_coding	profilin+PRF && sp|Q8I2J4|PROF_PLAF7 Profilin OS=Plasmodium falciparum (isolate 3D7) OX=36329 GN=Pfn PE=3 SV=1 && PF00235:Profilin	-	13541	11523	10572	10285	13245	10480	780.019	779.414	746.077	1010.77	988.057	1042.52
TGGT1_227370	42.7616	67.8294	69.8498	11.519	9.71527	12.9553	60.147	11.3965	2.40706	4.20017e-07	4.61829e-06	-	TGGT1_chrX	887016	894507	-	3783	protein_coding	hydrolase+CocE/NonD+family+protein && - && PF02129:X-Pro dipeptidyl-peptidase (S15 family)|PF08530:X-Pro dipeptidyl-peptidase C-terminal non-catalytic domain	-	57	77	76	9	10	10	0.432237	0.685624	0.706046	0.116435	0.0982026	0.130953
TGGT1_300000	18160.2	18022.4	18168.3	26443.8	25561.8	33207.1	18117	28404.3	-0.648718	4.2047e-07	4.61829e-06	-	TGGT1_chrXII	251803	254851	+	564	protein_coding	ribosomal+protein+RPL18 && sp|P42791|RL182_ARATH 60S ribosomal protein L18-2 OS=Arabidopsis thaliana OX=3702 GN=RPL18B PE=1 SV=2 && PF17135:Ribosomal protein 60S L18 and 50S L18e	-	24207	20459	19768	20661	26311	25632	1231.25	1221.9	1231.8	1792.87	1733.08	2251.42
TGGT1_233830	259.571	207.012	209.549	410.845	430.386	387.364	225.377	409.532	-0.860323	4.27444e-07	4.68849e-06	-	TGGT1_chrVIII	2827919	2833414	-	1158	protein_coding	hypothetical+protein && - && -	-	346	235	228	321	443	299	8.57139	6.83583	6.91962	13.5667	14.212	12.7913
TGGT1_239760	16980.1	16232.4	18484.5	30293.7	24329	36580.6	17232.3	30401.1	-0.81896	4.29487e-07	4.70449e-06	-	TGGT1_chrVI	893982	895795	-	402	protein_coding	ribosomal+protein+RPL22 && sp|P35268|RL22_HUMAN 60S ribosomal protein L22 OS=Homo sapiens OX=9606 GN=RPL22 PE=1 SV=2 && PF01776:Ribosomal L22e protein family	-	22634	18427	20112	23669	25042	28236	1615.17	1544.05	1758.27	2881.58	2314.21	3479.6
TGGT1_240740	972.264	998.943	932.863	1363.08	1412.6	1348.65	968.023	1374.78	-0.50638	4.3857e-07	4.79745e-06	-	TGGT1_chrVI	1394508	1408204	+	1902	protein_coding	Sec1+family+protein && sp|Q54QC8|SEC1_DICDI Protein transport protein sec1 OS=Dictyostelium discoideum OX=44689 GN=sec1 PE=3 SV=1 && PF00995:Sec1 family	Sec1	1296	1134	1015	1065	1454	1041	19.5469	20.0833	18.7548	27.4041	28.3997	27.1139
TGGT1_267520	90.7747	110.113	84.555	29.4375	34.0034	28.5017	95.1475	30.6475	1.62794	4.40061e-07	4.80723e-06	-	TGGT1_chrIX	436310	437364	+	435	protein_coding	putative+anaphase+promoting+complex+subunit+11 && - && PF12861:Anaphase-promoting complex subunit 11 RING-H2 finger	-	121	125	92	23	35	22	7.97957	9.67949	7.43284	2.58771	2.98908	2.50545
TGGT1_295980	2474.17	2678.82	2559.63	1780.33	1916.82	1826.7	2570.87	1841.28	0.480905	4.43726e-07	4.8407e-06	-	TGGT1_chrIa	1439736	1442957	+	3042	protein_coding	hypothetical+protein && - && -	-	3298	3041	2785	1391	1973	1410	31.1011	33.6736	32.1753	22.3792	24.095	22.9621
TGGT1_231998	27.0073	45.8069	68.9307	6.39945	1.94305	1.29553	47.2483	3.21268	3.90597	4.55875e-07	4.96651e-06	-	TGGT1_chrVIII	1733595	1734243	-	288	protein_coding	hypothetical+protein && - && -	-	36	52	75	5	2	1	3.58586	6.08195	9.15218	0.849679	0.257986	0.172013
TGGT1_281380	799.717	882.664	918.157	513.236	588.745	478.051	866.846	526.678	0.716062	4.60439e-07	5.00945e-06	-	TGGT1_chrVIIa	3954053	3958576	+	3615	protein_coding	hypothetical+protein && - && -	-	1066	1002	999	401	606	369	8.45926	9.33665	9.7121	5.42892	6.22764	5.05674
TGGT1_259220	870.237	673.89	765.591	1206.94	1246.47	1263.14	769.906	1238.85	-0.685487	4.65487e-07	5.05754e-06	-	TGGT1_chrVIIb	2821377	2830984	-	2667	protein_coding	DEAD/DEAH+box+helicase+domain-containing+protein && sp|A7A1G0|DBP9_YEAS7 ATP-dependent RNA helicase DBP9 OS=Saccharomyces cerevisiae (strain YJM789) OX=307796 GN=DBP9 PE=3 SV=1 && PF00270:DEAD/DEAH box helicase|PF00271:Helicase conserved C-terminal domain	DEAD	1160	765	833	943	1283	975	12.4772	9.66207	10.9769	17.3048	17.8716	18.1107
TGGT1_244040	2172.59	1888.65	2401.55	973.997	1419.4	1090.84	2154.26	1161.41	0.890018	4.74278e-07	5.14611e-06	-	TGGT1_chrVI	2886249	2900429	-	4437	protein_coding	HEAT+repeat-containing+protein && sp|Q9ZU97|VAC14_ARATH Protein VAC14 homolog OS=Arabidopsis thaliana OX=3702 GN=VAC14 PE=1 SV=2 && PF11916:Vacuolar protein 14 C-terminal Fig4p binding|PF12755:Vacuolar 14 Fab1-binding region	-	2896	2144	2613	761	1461	842	18.7237	16.2767	20.6969	8.39407	12.2326	9.40102
TGGT1_314450	14118.1	12625.1	12607.9	21299.9	17819.7	23446.5	13117	20855.4	-0.668864	4.7628e-07	5.16088e-06	-	TGGT1_chrXI	4074109	4075562	+	996	protein_coding	hypothetical+protein && - && -	-	18819	14332	13718	16642	18342	18098	542.027	484.707	484.047	817.755	684.142	900.168
TGGT1_204010	93.0253	115.398	79.0406	35.8369	21.3736	22.024	95.8213	26.4115	1.86852	4.78947e-07	5.1828e-06	-	TGGT1_chrVIIa	1952493	1953155	-	663	protein_coding	hypothetical+protein && - && -	-	124	131	86	28	22	17	5.36527	6.65564	4.5587	2.06691	1.23273	1.27025
TGGT1_320620	434.368	497.709	445.752	221.421	288.544	248.742	459.277	252.902	0.856671	4.84362e-07	5.23436e-06	-	TGGT1_chrIV	141040	147544	+	2847	protein_coding	queuine+tRNA+ribosyl+transferase && sp|A5USV3|TGT_ROSS1 Queuine tRNA-ribosyltransferase OS=Roseiflexus sp. (strain RS-1) OX=357808 GN=tgt PE=3 SV=1 && PF01702:Queuine tRNA-ribosyltransferase	TGT	579	565	485	173	297	192	5.83411	6.68487	5.98701	2.97397	3.8755	3.34092
TGGT1_259980	1988.79	1886.01	1941.09	2749.21	2599.81	2606.61	1938.63	2651.87	-0.45165	5.02536e-07	5.42348e-06	-	TGGT1_chrVIIb	2531634	2539640	-	1431	protein_coding	DnaJ+domain-containing+protein && sp|Q58DR2|DJB12_BOVIN DnaJ homolog subfamily B member 12 OS=Bos taurus OX=9913 GN=DNAJB12 PE=2 SV=1 && PF09320:Domain of unknown function (DUF1977)|PF00226:DnaJ domain	DnaJ	2651	2141	2112	2148	2676	2012	53.1439	50.3975	51.8693	73.4635	69.4713	69.6532
TGGT1_287230	645.175	572.586	553.284	915.122	915.178	1119.34	590.349	983.213	-0.734415	5.04621e-07	5.4387e-06	-	TGGT1_chrV	1366467	1368494	-	2028	protein_coding	inorganic+anion+transporter%2C+sulfate+permease+(SulP)+family+protein && sp|Q09764|YA7B_SCHPO Uncharacterized protein C24H6.11c OS=Schizosaccharomyces pombe (strain 972 / ATCC 24843) OX=284812 GN=SPAC24H6.11c PE=4 SV=1 && PF00916:Sulfate permease family	Sulfate_transp	860	650	602	715	942	864	12.1651	10.7964	10.4324	17.255	17.2561	21.1056
TGGT1_202250	1626.44	1818.18	1982.45	1210.78	1090.05	1206.14	1809.02	1168.99	0.630305	5.08793e-07	5.47633e-06	-	TGGT1_chrVIIa	3377943	3384690	+	3126	protein_coding	hypothetical+protein && sp|Q8I5Z5|YPF09_PLAF7 Uncharacterized protein PFL0250w OS=Plasmodium falciparum (isolate 3D7) OX=36329 GN=PFL0250w PE=1 SV=1 && -	-	2168	2064	2157	946	1122	931	19.8955	22.2409	24.2503	14.8108	13.3341	14.7541
TGGT1_318190	2869.53	3137.77	3518.22	2151.5	2090.73	2141.51	3175.18	2127.91	0.577256	5.1205e-07	5.50403e-06	-	TGGT1_chrIV	1430675	1440982	-	5916	protein_coding	phosphoglycerate+mutase+family+protein && - && PF00300:Histidine phosphatase superfamily (branch 1)	-	3825	3562	3828	1681	2152	1653	18.5476	20.2814	22.7405	13.9065	13.5137	13.8419
TGGT1_205540	5210.17	4466.17	5049.41	7272.34	7422.47	9482	4908.58	8058.94	-0.715126	5.27403e-07	5.6615e-06	-	TGGT1_chrVIIa	1258363	1265405	+	3195	protein_coding	DEAD/DEAH+box+helicase+domain-containing+protein && sp|Q8NHQ9|DDX55_HUMAN ATP-dependent RNA helicase DDX55 OS=Homo sapiens OX=9606 GN=DDX55 PE=1 SV=3 && PF13959:Domain of unknown function (DUF4217)|PF00270:DEAD/DEAH box helicase|PF00271:Helicase conserved C-terminal domain	Helicase_C	6945	5070	5494	5682	7640	7319	62.357	53.4526	60.4329	87.0377	88.8345	113.484
TGGT1_253360	1849.25	1800.56	1799.55	2406.19	2540.54	2453.74	1816.46	2466.83	-0.441726	5.28238e-07	5.66291e-06	-	TGGT1_chrIII	852946	857015	-	1176	protein_coding	hypothetical+protein && - && -	-	2465	2044	1958	1880	2615	1894	60.1303	58.5471	58.5142	78.2398	82.6083	79.7857
TGGT1_232130	5051.87	5879.14	4753.46	3344.35	3588.82	2962.88	5228.16	3298.69	0.664075	5.32942e-07	5.70574e-06	-	TGGT1_chrVIII	1876792	1879382	+	1371	protein_coding	hypothetical+protein && - && -	-	6734	6674	5172	2613	3694	2287	140.903	163.976	132.58	93.278	100.096	82.6383
TGGT1_211630	14043.1	13274.3	16032.4	23500.1	20227.2	26369.3	14449.9	23365.5	-0.693274	5.42387e-07	5.79915e-06	-	TGGT1_chrIV	1587042	1589369	+	642	protein_coding	hypothetical+protein && - && -	-	18719	15069	17444	18361	20820	20354	836.433	790.644	954.92	1399.71	1204.77	1570.61
TGGT1_229250B	2387.9	2678.82	2370.3	4615.29	3482.92	5288.36	2479.01	4462.19	-0.84765	5.48381e-07	5.85546e-06	-	TGGT1_chrVIII	107255	107420	-	166	protein_coding	ribosomal+protein+RPL28 && - && -	-	3183	3041	2579	3606	3585	4082	550.063	617.078	546.008	1063.15	802.306	1218.2
TGGT1_295960	4974.6	5090.73	4431.79	2966.79	2840.75	3517.37	4832.37	3108.3	0.637043	5.50824e-07	5.87376e-06	-	TGGT1_chrIa	1447077	1448534	-	1104	protein_coding	hypothetical+protein && - && -	-	6631	5779	4822	2318	2924	2715	172.303	176.326	153.502	102.759	98.3937	121.83
TGGT1_281400	4381.94	4245.95	5316.86	2640.41	3204.1	2605.32	4648.25	2816.61	0.722144	5.57692e-07	5.9376e-06	-	TGGT1_chrVIIa	3962281	3978951	+	9006	protein_coding	phosphofructokinase+domain-containing+protein && sp|P21342|PFPA_SOLTU Pyrophosphate--fructose 6-phosphate 1-phosphotransferase subunit alpha OS=Solanum tuberosum OX=4113 GN=PFP-ALPHA PE=1 SV=2 && PF00365:Phosphofructokinase	PFK	5841	4820	5785	2063	3298	2011	18.6054	18.028	22.575	11.211	13.6044	11.062
TGGT1_223630	1012.78	1022.73	958.597	1544.83	1501.01	2023.62	998.033	1689.82	-0.75896	5.58286e-07	5.9376e-06	-	TGGT1_chrX	3594320	3595949	-	1431	protein_coding	hypothetical+protein && - && PF10238:E2F-associated phosphoprotein	-	1350	1161	1043	1207	1545	1562	27.0631	27.329	25.6154	41.2805	40.1096	54.0747
TGGT1_227620	200608	198008	219804	314903	273413	337911	206140	308742	-0.582776	5.59725e-07	5.94505e-06	-	TGGT1_chrX	779857	780655	-	558	protein_coding	dense+granule+protein+GRA2 && sp|P13404|GRA2_TOXGO Dense granule protein 2 OS=Toxoplasma gondii OX=5811 GN=GRA2 PE=1 SV=2 && -	-	267404	224779	239157	246039	281426	260828	13747.3	13569.2	15062.8	21579.8	18736.5	23156.5
TGGT1_236930	3034.57	2952.78	3411.61	1530.75	2165.53	1520.95	3132.99	1739.08	0.848133	5.67409e-07	6.01872e-06	-	TGGT1_chrX	5467725	5489270	-	16956	protein_coding	hypothetical+protein && - && -	-	4045	3352	3712	1196	2229	1174	6.84351	6.65905	7.69379	3.45211	4.88366	3.43002
TGGT1_270750	7010.66	6810.25	7156.85	4166.04	5133.55	4858.25	6992.59	4719.28	0.566964	5.75629e-07	6.09788e-06	-	TGGT1_chrVIII	5020711	5023978	+	3036	protein_coding	hypothetical+protein && - && -	-	9345	7731	7787	3255	5284	3750	88.3001	85.776	90.1414	52.4719	64.6577	61.1902
TGGT1_266980	176.298	164.729	170.948	79.3532	56.3486	82.9141	170.658	72.872	1.23788	5.96459e-07	6.31024e-06	-	TGGT1_chrIX	698467	700394	-	822	protein_coding	hypothetical+protein && - && -	-	235	187	186	62	58	64	8.20124	7.66305	7.95238	3.69145	2.62129	3.8571
TGGT1_265340	453.123	402.572	452.186	1093.03	648.009	983.309	435.96	908.115	-1.05706	6.15797e-07	6.50628e-06	-	TGGT1_chrIX	1428611	1429872	+	678	protein_coding	hypothetical+protein && - && -	-	604	457	492	854	667	759	25.5559	22.7048	25.503	61.6461	36.5473	55.4581
TGGT1_260190	1756.23	2136.19	1368.5	276.456	856.887	427.526	1753.64	520.29	1.75091	6.31612e-07	6.66463e-06	-	TGGT1_chrVIIb	2444928	2447434	+	1407	protein_coding	microneme+protein+MIC13 && - && PF10564:Sialic-acid binding micronemal adhesive repeat	-	2341	2425	1489	216	882	330	47.7299	58.0563	37.1926	7.51341	23.2881	11.6191
TGGT1_266110	1348.87	1394.47	1533.94	971.437	987.071	864.12	1425.76	940.876	0.598532	6.39748e-07	6.74164e-06	-	TGGT1_chrIX	1116582	1122081	+	2604	protein_coding	DEAD/DEAH+box+helicase+domain-containing+protein && sp|Q9NUL7|DDX28_HUMAN Probable ATP-dependent RNA helicase DDX28 OS=Homo sapiens OX=9606 GN=DDX28 PE=1 SV=2 && PF00270:DEAD/DEAH box helicase|PF00271:Helicase conserved C-terminal domain	DEAD	1798	1583	1669	759	1016	667	19.8076	20.4773	22.5253	14.2652	14.4948	12.6893
TGGT1_241310	532.645	466.878	374.064	1080.23	722.816	1146.55	457.862	983.197	-1.10054	6.50077e-07	6.84153e-06	-	AAQM03000426	235	474	+	240	protein_coding	hypothetical+protein && - && -	-	710	530	407	844	744	885	84.8654	74.3869	59.599	172.111	115.165	182.677
TGGT1_265360	1332.36	1327.52	1384.13	2724.89	1853.67	2702.48	1348	2427.01	-0.84769	6.5375e-07	6.87121e-06	-	TGGT1_chrIX	1425874	1428243	+	1551	protein_coding	hypothetical+protein && - && -	-	1776	1507	1506	2129	1908	2086	32.8484	32.729	34.1247	67.1802	45.701	66.6277
TGGT1_288455	121.533	123.326	137.861	49.9157	47.6048	58.2989	127.574	51.9398	1.30019	6.65594e-07	6.98657e-06	-	TGGT1_chrIX	2364657	2366506	+	477	protein_coding	hypothetical+protein && - && -	-	162	140	150	39	49	45	9.74272	9.88647	11.0517	4.00151	3.81625	4.67355
TGGT1_239330	16427.2	16815.5	16764	29358.1	21976.9	29724.7	16668.9	27019.9	-0.696794	6.66959e-07	6.99178e-06	-	TGGT1_chrVI	546044	548295	+	297	protein_coding	ribosomal+protein+RPL37 && sp|Q8LFH7|RL371_ARATH 60S ribosomal protein L37-1 OS=Arabidopsis thaliana OX=3702 GN=RPL37A PE=3 SV=1 && -	-	21897	19089	18240	22938	22621	22944	2115.01	2165	2158.36	3779.87	2829.53	3827.06
TGGT1_233460	156682	151156	156585	234857	200418	249416	154808	228231	-0.560006	6.7604e-07	7.07776e-06	SAG1	TGGT1_chrVIII	2660455	2661465	+	1011	protein_coding	SAG-related+sequence+SRS29B && sp|P13664|P30_TOXGO Major surface antigen p30 OS=Toxoplasma gondii OX=5811 PE=1 SV=1 && PF04092:SRS domain	-	208853	171592	170372	183498	206292	192520	5926.16	5717.12	5922.47	8882.95	7580.37	9433.59
TGGT1_215490	5944.62	5602.53	6061.31	7765.1	7792.62	8351	5869.49	7969.57	-0.441181	6.77065e-07	7.07928e-06	-	TGGT1_chrX	6872539	6874346	+	1605	protein_coding	transporter%2C+major+facilitator+family+protein && - && PF07690:Major Facilitator Superfamily	MFS_1	7924	6360	6595	6067	8021	6446	141.629	133.479	144.409	185.002	185.658	198.961
TGGT1_209020	460.625	441.332	485.272	156.147	266.198	136.031	462.41	186.125	1.30603	6.78492e-07	7.08501e-06	-	TGGT1_chrIb	1003267	1010006	-	2805	protein_coding	hypothetical+protein && - && -	-	614	501	528	122	274	105	6.27941	6.0164	6.61541	2.12865	3.62892	1.85442
TGGT1_259890	226.562	185.87	163.596	74.2337	62.1777	94.5738	192.009	76.9951	1.32702	6.89096e-07	7.18642e-06	-	TGGT1_chrVIIb	2606181	2609026	-	2649	protein_coding	Kazal-type+serine+protease+inhibitor+domain-containing+protein && sp|P05560|IOVO_DRONO Ovomucoid OS=Dromaius novaehollandiae OX=8790 PE=1 SV=3 && PF00050:Kazal-type serine protease inhibitor domain|PF07648:Kazal-type serine protease inhibitor domain	-	302	211	178	58	64	73	3.27046	2.68307	2.36153	1.07158	0.897547	1.36519
TGGT1_207790	38.2604	40.5215	42.2775	6.39945	3.88611	6.47766	40.3531	5.58774	2.87814	6.99472e-07	7.28519e-06	-	TGGT1_chrIb	316206	316772	-	447	protein_coding	putative+enkurin && - && PF13864:Calmodulin-binding	-	51	46	46	5	4	5	3.273	3.46643	3.61665	0.547444	0.332439	0.554134
TGGT1_265460	1769.73	1864.87	1916.27	2914.31	2591.06	3503.12	1850.29	3002.83	-0.698193	7.00587e-07	7.28622e-06	-	TGGT1_chrIX	1355045	1357966	-	1566	protein_coding	hypothetical+protein && - && -	-	2359	2117	2085	2277	2667	2704	43.2135	45.5366	46.7919	71.1621	63.2689	85.5396
TGGT1_290650	960.261	975.158	928.267	1327.25	1590.39	1399.17	954.562	1438.94	-0.593081	7.01894e-07	7.28622e-06	-	TGGT1_chrIX	3620947	3627285	+	2061	protein_coding	hypothetical+protein && - && -	-	1280	1107	1010	1037	1637	1080	17.8162	18.0926	17.2226	24.6251	29.5073	25.9596
TGGT1_462968	1303.85	1210.36	1408.03	840.888	835.513	639.993	1307.41	772.131	0.75871	7.02286e-07	7.28622e-06	-	TGGT1_chrVIIb	4913646	4915475	+	837	protein_coding	putative+ATPase+family+protein && sp|Q8RY16|PEX6_ARATH Peroxisome biogenesis protein 6 OS=Arabidopsis thaliana OX=3702 GN=PEX6 PE=1 SV=1 && PF00004:ATPase family associated with various cellular activities (AAA)	AAA	1738	1374	1532	657	860	494	59.5673	55.2959	64.3264	38.4164	38.1709	29.2384
TGGT1_219222	45.0122	60.7822	50.5492	12.7989	5.82916	9.06873	52.1146	9.23227	2.52191	7.24251e-07	7.49765e-06	-	TGGT1_chrXII	996170	997119	-	540	protein_coding	hypothetical+protein && - && -	-	60	69	55	10	6	7	3.18743	4.30415	3.57952	0.906324	0.412778	0.64218
TGGT1_263550	1910.77	2005.81	2359.27	4509.06	2969.96	4652.26	2091.95	4043.76	-0.950609	7.24528e-07	7.49765e-06	-	TGGT1_chrVIIb	457681	459553	+	711	protein_coding	putative+39S+ribosomal+protein+L47%2C+mitochondrial+precursor && sp|Q08DT6|RM47_BOVIN 39S ribosomal protein L47, mitochondrial OS=Bos taurus OX=9913 GN=MRPL47 PE=2 SV=1 && PF06984:Mitochondrial 39-S ribosomal protein L47 (MRP-L47)	-	2547	2277	2567	3523	3057	3591	102.764	107.876	126.886	242.505	159.729	250.206
TGGT1_288650	120198	103502	106724	215238	150044	219230	110141	194837	-0.822901	7.36207e-07	7.60873e-06	-	TGGT1_chrIX	2467879	2469672	-	1311	protein_coding	dense+granule+protein+GRA12 && - && -	-	160221	117495	116121	168169	154441	169220	3505.91	3018.9	3112.89	6277.99	4376.42	6394.43
TGGT1_264010	811.721	807.787	906.209	1200.54	1237.73	1252.78	841.906	1230.35	-0.547897	7.37491e-07	7.61223e-06	-	TGGT1_chrVIIb	209705	211088	-	696	protein_coding	hypothetical+protein && sp|Q6GLZ8|SNR27_XENLA U4/U6.U5 small nuclear ribonucleoprotein 27 kDa protein OS=Xenopus laevis OX=8355 GN=snrnp27 PE=2 SV=1 && PF08648:U4/U6.U5 small nuclear ribonucleoproteins	-	1082	917	986	938	1274	967	44.5966	44.3805	49.7879	65.9585	68.0016	68.8287
TGGT1_219828	68.2686	95.1374	41.3584	15.3587	4.85764	9.06873	68.2548	9.76168	2.83415	7.3972e-07	7.62546e-06	-	TGGT1_chrXII	554320	554616	+	297	protein_coding	HMG+(high+mobility+group)+box+domain-containing+protein && sp|Q7S045|NHP6_NEUCR Non-histone chromosomal protein 6 OS=Neurospora crassa (strain ATCC 24698 / 74-OR23-1A / CBS 708.71 / DSM 1257 / FGSC 987) OX=367110 GN=nhp-1 PE=3 SV=1 && -	-	91	108	45	12	5	7	8.78959	12.249	5.32491	1.97743	0.625421	1.1676
TGGT1_209070	6471.26	5820.12	6890.32	10099.6	8666.02	10432.9	6393.9	9732.85	-0.606017	7.60719e-07	7.8319e-06	-	TGGT1_chrIb	1045748	1047883	-	1164	protein_coding	hypothetical+protein && - && -	-	8626	6607	7497	7891	8920	8053	212.589	191.198	226.355	331.785	284.689	342.734
TGGT1_253960	251.318	279.246	192.087	94.7119	121.441	81.6185	240.884	99.2571	1.27294	7.7472e-07	7.96239e-06	-	TGGT1_chrIII	1350663	1355157	-	1245	protein_coding	oxidoreductase%2C+short+chain+dehydrogenase/reductase+family+protein && sp|O16881|DHS16_CAEEL 3beta-hydroxysteroid dehydrogenase dhs-16 OS=Caenorhabditis elegans OX=6239 GN=dhs-16 PE=1 SV=1 && PF00106:short chain dehydrogenase	adh_short	335	317	209	74	125	63	7.71897	8.57673	5.89974	2.90897	3.72992	2.50682
TGGT1_208370	19187.2	18290.2	19360.3	27675.1	26036.9	33643.7	18945.9	29118.6	-0.62	7.75371e-07	7.96239e-06	-	TGGT1_chrIb	652389	657163	+	3375	protein_coding	putative+myosin+heavy+chain && - && -	-	25576	20763	21065	21623	26800	25969	217.391	207.228	219.353	313.559	294.999	381.183
TGGT1_308020	27379.4	25447.5	28464.7	43636.6	36189.4	47779.2	27097.2	42535.1	-0.650466	7.80294e-07	8.00274e-06	SAG3	TGGT1_chrXII	456740	457897	-	1158	protein_coding	SAG-related+sequence+SRS57 && - && PF04092:SRS domain	-	36496	28888	30971	34094	37250	36880	904.108	840.312	939.945	1440.94	1195.02	1577.74
TGGT1_320130	582.158	571.705	601.076	910.002	816.083	950.921	584.98	892.335	-0.607949	7.85146e-07	8.04225e-06	-	TGGT1_chrIV	423915	425904	-	720	protein_coding	hypothetical+protein && - && -	-	776	649	654	711	840	734	30.9181	30.363	31.9228	48.3297	43.3417	50.5029
TGGT1_237070	132.786	172.657	94.6649	49.9157	21.3736	28.5017	133.369	33.2637	2.01579	7.95213e-07	8.13501e-06	-	TGGT1_chrX	5588471	5589265	-	795	protein_coding	hypothetical+protein && - && -	-	177	196	103	39	22	22	6.38689	8.30464	4.5533	2.4009	1.02805	1.37091
TGGT1_204460	48.013	49.3305	41.3584	8.95924	0.971527	5.18213	46.234	5.03763	3.26103	8.27072e-07	8.4502e-06	-	TGGT1_chrVIIa	1676221	1680888	+	1356	protein_coding	putative+hydroxymethylglutaryl-CoA+lyase && sp|Q29448|HMGCL_BOVIN Hydroxymethylglutaryl-CoA lyase, mitochondrial OS=Bos taurus OX=9913 GN=HMGCL PE=2 SV=2 && PF00682:HMGL-like	HMGL-like	64	56	45	7	1	4	1.35395	1.39111	1.1663	0.252648	0.0273968	0.146135
TGGT1_217740	534.145	591.085	429.209	270.057	303.116	240.969	518.146	271.381	0.930943	8.3872e-07	8.55834e-06	-	TGGT1_chrXII	2024723	2028460	+	1131	protein_coding	3-ketoacyl-(acyl-carrier-protein)+reductase && sp|P51831|FABG_BACSU 3-oxoacyl-[acyl-carrier-protein] reductase FabG OS=Bacillus subtilis (strain 168) OX=224308 GN=fabG PE=3 SV=3 && PF13561:Enoyl-(Acyl carrier protein) reductase	-	712	671	467	211	312	186	18.0593	19.9844	14.5114	9.13055	10.2483	8.1471
TGGT1_294920	1798.24	1685.17	1823.45	3007.74	2367.61	3012.11	1768.95	2795.82	-0.65971	8.47873e-07	8.64079e-06	-	TGGT1_chrIa	1252805	1259587	+	1437	protein_coding	general+transcription+factor+IIH+polypeptide+2+GTF2H2 && sp|Q04673|SSL1_YEAST General transcription and DNA repair factor IIH subunit SSL1 OS=Saccharomyces cerevisiae (strain ATCC 204508 / S288c) OX=559292 GN=SSL1 PE=1 SV=1 && PF04056:Ssl1-like	-	2397	1913	1984	2350	2437	2325	47.8514	44.8425	48.5222	80.0365	63.0025	80.1528
TGGT1_265030	288.078	303.03	323.515	151.027	184.59	158.055	304.874	164.557	0.884434	8.50692e-07	8.65856e-06	-	TGGT1_chrIX	1646247	1647587	-	1341	protein_coding	hypothetical+protein && - && -	-	384	344	352	118	190	122	8.21459	8.64095	9.22507	4.30656	5.26361	4.50696
TGGT1_305840	318.837	294.221	316.162	165.106	188.476	167.124	309.74	173.569	0.832421	8.54045e-07	8.68171e-06	-	TGGT1_chrIX	5393541	5396915	+	1341	protein_coding	Nicotinate-nucleotide+adenylyltransferase && - && -	-	425	334	344	129	194	129	9.09167	8.38976	9.01541	4.70802	5.37443	4.76555
TGGT1_212800	788.464	724.982	726.07	1095.59	1050.22	1108.98	746.506	1084.93	-0.538212	8.62923e-07	8.7609e-06	-	TGGT1_chrV	477211	479584	-	2016	protein_coding	hypothetical+protein && - && -	-	1051	823	790	856	1081	856	14.9553	13.7512	13.7719	20.7807	19.9202	21.0347
TGGT1_279430	1895.77	1678.12	1536.7	2864.4	2397.73	2970.66	1703.53	2744.26	-0.68702	8.94863e-07	9.07373e-06	-	TGGT1_chrIX	24452	25155	-	459	protein_coding	cwf18+pre-mRNA+splicing+factor+protein && sp|Q8R344|CCD12_MOUSE Coiled-coil domain-containing protein 12 OS=Mus musculus OX=10090 GN=Ccdc12 PE=1 SV=2 && PF08315:cwf18 pre-mRNA splicing factor	-	2527	1905	1672	2238	2468	2293	157.934	139.802	128.021	238.63	199.752	247.482
TGGT1_304990	3432.93	3519.2	3726.86	2064.46	2580.38	1883.7	3559.66	2176.18	0.709016	8.9717e-07	9.07817e-06	-	TGGT1_chrIX	4925765	4936769	+	3846	protein_coding	guanylate-binding+protein%2C+N-terminal+domain-containing+protein && - && PF02263:Guanylate-binding protein, N-terminal domain	-	4576	3995	4055	1613	2656	1454	34.1319	34.9896	37.0542	20.5259	25.6554	18.7287
TGGT1_309752	1675.21	1425.3	1258.22	2297.4	2260.74	2390.26	1452.91	2316.13	-0.67204	8.97556e-07	9.07817e-06	-	TGGT1_chrXI	749202	752425	+	1497	protein_coding	putative+succinate-Coenzyme+A+ligase%2C+beta+subunit && sp|Q55AI5|SUCB1_DICDI Succinate--CoA ligase [ADP-forming] subunit beta, mitochondrial OS=Dictyostelium discoideum OX=44689 GN=scsC PE=3 SV=1 && PF08442:ATP-grasp domain|PF00549:CoA-ligase	-	2233	1618	1369	1795	2327	1845	42.7908	36.4073	32.1394	58.684	57.7476	61.0558
TGGT1_358240	440.37	367.336	361.197	799.932	642.179	1176.34	389.634	872.818	-1.16176	9.11754e-07	9.2102e-06	-	TGGT1_chrVIIb	781907	782335	-	429	protein_coding	hypothetical+protein && - && -	-	587	417	393	625	661	908	39.2522	32.7424	32.1952	71.3017	57.2405	104.853
TGGT1_314500	22158	21059.7	22863.9	35904.8	28691.1	35772.2	22027.2	33456	-0.602923	9.20043e-07	9.28229e-06	-	TGGT1_chrXI	4111964	4122277	-	3903	protein_coding	subtilisin+SUB2 && sp|Q99405|PRTM_BACSK M-protease OS=Bacillus clausii (strain KSM-K16) OX=66692 GN=aprE PE=1 SV=2 && PF00082:Subtilase family	Peptidase_S8	29536	23907	24877	28053	29532	27612	217.088	206.328	224.004	351.769	281.095	350.471
TGGT1_231991	270.073	298.626	287.671	138.228	171.96	129.553	285.457	146.581	0.954906	9.40063e-07	9.4724e-06	-	TGGT1_chrVIII	1709841	1710810	-	459	protein_coding	hypothetical+protein && - && -	-	360	339	313	108	177	100	22.4995	24.8782	23.9656	11.5156	14.3258	10.7929
TGGT1_212270	21875.2	20287.2	22395.1	39724	29488.8	46628.8	21519.2	38613.8	-0.843451	9.48234e-07	9.54279e-06	-	TGGT1_chrX	3855671	3857610	+	1113	protein_coding	hypothetical+protein && - && -	-	29159	23030	24367	31037	30353	35992	751.556	696.996	769.419	1364.78	1013.13	1602
TGGT1_229330	34.5094	48.4496	29.4104	5.11956	0.971527	2.59106	37.4565	2.89405	3.75533	9.53027e-07	9.57905e-06	-	TGGT1_chrVIII	165399	166400	-	1002	protein_coding	Cof+family+hydrolase+subfamily+protein && sp|Q8L5Z4|YBEY_ARATH Endoribonuclease YBEY, chloroplastic OS=Arabidopsis thaliana OX=3702 GN=YBEY PE=1 SV=1 && PF08282:haloacid dehalogenase-like hydrolase	Hydrolase_3	46	55	32	4	1	2	1.31696	1.84896	1.12238	0.195375	0.0370759	0.0988814
TGGT1_249160	1198.08	1184.81	1171.82	784.573	869.517	742.34	1184.9	798.81	0.567206	9.54992e-07	9.58684e-06	-	TGGT1_chrXII	4275097	4280344	-	2436	protein_coding	UAA+transporter+family+protein && - && -	-	1597	1345	1275	613	895	573	18.8066	18.5985	18.3945	12.3157	13.6491	11.6528
TGGT1_211360	24.0065	22.9034	20.2197	0	0	0	22.3766	0	6.69808	9.62951e-07	9.65469e-06	-	TGGT1_chrIV	1724816	1727407	+	2592	protein_coding	hypothetical+protein && - && -	-	32	26	22	0	0	0	0.354159	0.337886	0.298293	0	0	0
TGGT1_215590	7231.22	6914.2	6836.09	11403.8	9632.69	13945.1	6993.83	11660.5	-0.737314	9.70406e-07	9.71734e-06	-	TGGT1_chrX	6924001	6933881	-	2010	protein_coding	flavoprotein+subunit+of+succinate+dehydrogenase && sp|Q94523|SDHA_DROME Succinate dehydrogenase [ubiquinone] flavoprotein subunit, mitochondrial OS=Drosophila melanogaster OX=7227 GN=SdhA PE=2 SV=3 && PF00890:FAD binding domain|PF02910:Fumarate reductase flavoprotein C-term	-	9639	7849	7438	8910	9915	10764	137.569	131.538	130.052	216.95	183.255	265.296
TGGT1_276890	2356.39	2435.69	2547.68	1800.81	1814.81	1763.22	2446.59	1792.95	0.448049	9.84232e-07	9.84354e-06	-	TGGT1_chrXII	6781886	6789601	-	3525	protein_coding	hypothetical+protein && - && -	-	3141	2765	2772	1407	1868	1361	25.5619	26.4221	27.6369	19.5349	19.6869	19.1272
TGGT1_218760	1011.27	990.134	1029.37	1712.49	1359.17	1682.9	1010.26	1584.85	-0.648559	9.86009e-07	9.84908e-06	-	TGGT1_chrXII	1264192	1267346	+	990	protein_coding	putative+SNAP+protein+(soluble+N-ethylmaleimide-sensitive+factor+Attachment+Protein) && sp|P78603|SEC17_COPC7 Vesicular-fusion protein SEC17 OS=Coprinopsis cinerea (strain Okayama-7 / 130 / ATCC MYA-4618 / FGSC 9003) OX=240176 GN=SEC17 PE=3 SV=2 && PF14938:Soluble NSF attachment protein, SNAP	-	1348	1124	1120	1338	1399	1299	39.0605	38.244	39.7593	66.1452	52.4979	65.002
TGGT1_321590	1801.99	1823.47	1556.92	940.72	1201.78	1066.22	1727.46	1069.57	0.690623	9.91269e-07	9.88736e-06	-	TGGT1_chrIb	1728918	1730859	+	1161	protein_coding	hypothetical+protein && - && -	-	2402	2070	1694	735	1237	823	59.3505	60.0579	51.2787	30.9836	39.5819	35.1172
TGGT1_235730	946.757	957.54	954.921	1473.15	1335.85	1752.86	953.073	1520.62	-0.673103	9.92298e-07	9.88736e-06	-	TGGT1_chrX	4968155	4969186	-	1032	protein_coding	hypothetical+protein && - && -	-	1262	1087	1039	1151	1375	1353	35.0803	35.4798	35.3828	54.5849	49.4974	64.9487
TGGT1_287250	81.7722	74.8766	68.9307	532.435	110.754	494.893	75.1932	379.361	-2.33256	1.00055e-06	9.95726e-06	-	TGGT1_chrV	1353434	1354102	-	669	protein_coding	hypothetical+protein && - && -	-	109	85	75	416	114	382	4.67395	4.27981	3.93995	30.433	6.3305	28.2872
TGGT1_204490	1528.17	1477.27	1589.08	2223.17	2024.66	2198.52	1531.51	2148.78	-0.488072	1.00866e-06	1.00256e-05	-	TGGT1_chrVIIa	1651032	1653481	-	819	protein_coding	hypothetical+protein && - && -	-	2037	1677	1729	1737	2084	1697	71.3495	68.9733	74.1937	103.799	94.5307	102.648
TGGT1_219080	473.379	499.471	433.804	239.34	283.686	294.086	468.885	272.37	0.782844	1.01065e-06	1.0033e-05	-	TGGT1_chrXII	1075418	1080651	+	942	protein_coding	putative+edge+expressed+protein && sp|A1Z3X3|GET4_ORYLA Golgi to ER traffic protein 4 homolog OS=Oryzias latipes OX=8090 GN=get4 PE=2 SV=1 && PF04190:Protein of unknown function (DUF410)	-	631	567	472	187	292	227	19.216	20.2751	17.6095	9.71556	11.5157	11.9379
TGGT1_237240	768.959	791.931	787.649	1066.15	1282.42	1368.08	782.846	1238.88	-0.662631	1.01995e-06	1.01129e-05	-	TGGT1_chrX	5692704	5696440	-	645	protein_coding	hypothetical+protein && - && PF10273:Pre-rRNA-processing protein TSR2	-	1025	899	857	833	1320	1056	45.5877	46.9496	46.6957	63.2066	76.028	81.1067
TGGT1_219620	969.263	1027.13	1067.05	666.823	729.617	667.199	1021.15	687.88	0.568204	1.02232e-06	1.01136e-05	-	TGGT1_chrXII	758787	761761	-	1671	protein_coding	hypothetical+protein && sp|Q06803|HLYA_BRAHO Hemolysin A OS=Brachyspira hyodysenteriae OX=159 GN=tlyA PE=2 SV=1 && PF01728:FtsJ-like methyltransferase	-	1292	1166	1161	521	751	515	22.1804	23.5047	24.4181	15.2594	16.6964	15.268
TGGT1_236050	467.377	587.561	673.683	294.375	240.939	329.065	576.207	288.126	1.00181	1.02321e-06	1.01136e-05	-	TGGT1_chrX	5142064	5144209	+	1299	protein_coding	putative+fructose-bisphosphate+aldolase && sp|P49577|ALF2_PLABA Fructose-bisphosphate aldolase 2 OS=Plasmodium berghei (strain Anka) OX=5823 GN=ALDO2 PE=3 SV=1 && PF00274:Fructose-bisphosphate aldolase class-I	-	623	667	733	230	248	254	13.7582	17.2961	19.8313	8.66555	7.09254	9.68673
TGGT1_314265	943.757	1130.2	1178.26	694.981	597.489	476.756	1084.07	589.742	0.877664	1.0238e-06	1.01136e-05	-	TGGT1_chrXI	3932511	3937726	+	2595	protein_coding	hypothetical+protein && - && -	-	1258	1283	1282	543	615	368	13.9068	16.6541	17.3623	10.2409	8.80434	7.02527
TGGT1_258150	1732.22	1740.66	1580.81	2493.23	2247.14	2523.7	1684.56	2421.36	-0.522677	1.05088e-06	1.03651e-05	-	TGGT1_chrVIIb	3513384	3517343	-	738	protein_coding	putative+proteasome+subunit+alpha+type+7 && sp|P34120|PSA7_DICDI Proteasome subunit alpha type-7 OS=Dictyostelium discoideum OX=44689 GN=psmA7 PE=3 SV=1 && PF10584:Proteasome subunit A N-terminal signature|PF00227:Proteasome subunit	Proteasome	2309	1976	1720	1948	2313	1948	89.7535	90.1908	81.9083	129.184	116.434	130.763
TGGT1_244520	1009.77	972.516	976.059	359.649	628.578	361.453	986.116	449.894	1.12881	1.05183e-06	1.03651e-05	-	TGGT1_chrVI	3250847	3257722	+	1824	protein_coding	glycosyl+transferase%2C+group+4+family+protein && sp|P0CD61|GPT_DICDI UDP-N-acetylglucosamine--dolichyl-phosphate N-acetylglucosaminephosphotransferase OS=Dictyostelium discoideum OX=44689 GN=alg7 PE=3 SV=1 && PF00953:Glycosyl transferase family 4	Glycos_transf_4	1346	1104	1062	281	647	279	21.1692	20.3881	20.4624	7.53978	13.1777	7.5776
TGGT1_275460	3423.93	2943.97	3316.03	5113.16	4758.54	6753.61	3227.98	5541.77	-0.779439	1.07005e-06	1.05317e-05	-	TGGT1_chrX	7169796	7170653	+	858	protein_coding	hypothetical+protein && - && -	-	4564	3342	3608	3995	4898	5213	152.596	131.205	147.787	227.88	212.076	300.991
TGGT1_266620	675.184	684.461	636.92	432.603	456.618	418.457	665.521	435.893	0.60932	1.07717e-06	1.05889e-05	-	TGGT1_chrIX	907408	909562	-	624	protein_coding	thioredoxin+domain-containing+protein && sp|Q8VWG7|TDX_ARATH TPR repeat-containing thioredoxin TDX OS=Arabidopsis thaliana OX=3702 GN=TDX PE=1 SV=1 && PF00085:Thioredoxin	-	900	777	693	338	470	323	41.3753	41.9438	39.0305	26.51	27.9816	25.6431
TGGT1_205700	14229.1	13231.1	14355.1	22986.8	18189.9	21866	13938.4	21014.2	-0.592203	1.08815e-06	1.06838e-05	-	TGGT1_chrVIIa	1122121	1123167	+	1047	protein_coding	cyclophilin+precursor && sp|Q39613|CYPH_CATRO Peptidyl-prolyl cis-trans isomerase OS=Catharanthus roseus OX=4058 GN=PCKR1 PE=1 SV=1 && PF00160:Cyclophilin type peptidyl-prolyl cis-trans isomerase/CLD	Pro_isomerase	18967	15020	15619	17960	18723	16878	519.68	483.231	524.279	839.531	664.336	798.595
TGGT1_265440	3629.49	3765.85	3983.28	5946.37	5552.28	8033.6	3792.87	6510.75	-0.779387	1.1087e-06	1.08723e-05	-	TGGT1_chrIX	1370598	1375037	+	2286	protein_coding	hypothetical+protein && - && PF09184:PPP4R2	-	4838	4275	4334	4646	5715	6201	60.7118	62.9929	66.6298	99.4673	92.8751	134.381
TGGT1_219730	11157.8	9624.73	10403	21984.7	14204.7	23977.7	10395.2	20055.7	-0.948	1.14421e-06	1.12069e-05	-	TGGT1_chrXII	623896	625352	+	1317	protein_coding	hypothetical+protein && - && -	-	14873	10926	11319	17177	14621	18508	323.964	279.452	302.05	638.32	412.43	696.188
TGGT1_215343	64.5175	89.852	83.636	25.5978	7.77222	15.5464	79.3352	16.3055	2.30742	1.15417e-06	1.12907e-05	-	TGGT1_chrX	6804778	6807969	-	2643	protein_coding	hypothetical+protein && - && -	-	86	102	91	20	8	12	0.933437	1.29997	1.21004	0.370348	0.112448	0.224924
TGGT1_240410	1000.77	1310.78	1060.61	719.299	587.774	497.484	1124.06	601.519	0.901955	1.17625e-06	1.14927e-05	-	TGGT1_chrVI	1233327	1242029	-	6396	protein_coding	protein+kinase+(incomplete+catalytic+triad) && sp|Q00532|CDKL1_HUMAN Cyclin-dependent kinase-like 1 OS=Homo sapiens OX=9606 GN=CDKL1 PE=1 SV=6 && PF00069:Protein kinase domain	Pkinase	1334	1488	1154	562	605	384	5.98317	7.83657	6.34094	4.30036	3.51404	2.97424
TGGT1_268900	2874.78	3136.01	3714.91	1933.92	2121.82	2149.29	3241.9	2068.34	0.647996	1.21703e-06	1.18768e-05	-	TGGT1_chrVIII	6214329	6218424	-	2685	protein_coding	dense+granular+protein+GRA10 && - && -	-	3832	3560	4042	1511	2184	1659	40.9416	44.6619	52.9064	27.5421	30.2181	30.6094
TGGT1_259880	6203.44	5939.92	6130.24	10936.7	8120.02	12018.7	6091.2	10358.4	-0.765821	1.22146e-06	1.19055e-05	-	TGGT1_chrVIIb	2611307	2613849	-	2331	protein_coding	hypothetical+protein && - && -	-	8269	6743	6670	8545	8358	9277	101.764	97.4412	100.563	179.41	133.205	197.16
TGGT1_240470	149.291	162.086	116.723	10.2391	46.6333	33.6838	142.7	30.1854	2.22556	1.26162e-06	1.22821e-05	-	TGGT1_chrVI	1260293	1262567	-	1230	protein_coding	hypothetical+protein && - && -	-	199	184	127	8	48	26	4.64121	5.039	3.62873	0.318319	1.44976	1.04718
TGGT1_254365	741.201	768.146	635.082	1163.42	1461.18	1083.06	714.81	1235.89	-0.790789	1.26617e-06	1.23115e-05	-	TGGT1_chrIII	1628991	1631247	+	768	protein_coding	phosphatidate+cytidylyltransferase && - && -	-	988	872	691	909	1504	836	36.9045	38.2461	31.6208	57.9268	72.7521	53.9259
TGGT1_301690	918.25	995.419	774.782	1931.36	1303.79	2175.2	896.15	1803.45	-1.00804	1.26894e-06	1.23235e-05	-	AAQM03000407	3073	4242	-	1170	protein_coding	hypothetical+protein && - && -	-	1224	1130	843	1509	1342	1679	30.0109	32.533	25.322	63.122	42.6114	71.0914
TGGT1_222020	381.104	406.977	316.162	107.511	204.021	110.12	368.081	140.551	1.38122	1.27156e-06	1.23341e-05	-	TGGT1_chrII	744480	749627	+	1782	protein_coding	phosphoglycerate+kinase+PGKII && sp|P12783|PGKY_WHEAT Phosphoglycerate kinase, cytosolic OS=Triticum aestivum OX=4565 PE=2 SV=1 && PF00162:Phosphoglycerate kinase	-	508	462	344	84	210	85	8.17786	8.73305	6.78433	2.30701	4.37795	2.363
TGGT1_213870	3004.57	2633.02	2628.56	3843.51	3818.1	4069.27	2755.38	3910.29	-0.504597	1.27366e-06	1.23396e-05	-	TGGT1_chrV	1257750	1267360	-	3216	protein_coding	UBA/TS-N+domain-containing+protein && sp|P56399|UBP5_MOUSE Ubiquitin carboxyl-terminal hydrolase 5 OS=Mus musculus OX=10090 GN=Usp5 PE=1 SV=1 && PF00443:Ubiquitin carboxyl-terminal hydrolase|PF17807:Variant UBP zinc finger|PF02148:Zn-finger in ubiquitin-hydrolases and other protein	UCH	4005	2989	2860	3003	3930	3141	35.7248	31.307	31.254	45.7	45.3979	48.3843
TGGT1_206290	880.739	621.036	632.325	190.704	386.668	180.079	711.367	252.483	1.49018	1.2877e-06	1.24607e-05	-	TGGT1_chrVIIa	1055058	1063673	+	1290	protein_coding	hypothetical+protein && - && -	-	1174	705	688	149	398	139	26.1073	18.409	18.7437	5.65293	11.4618	5.33799
TGGT1_242780	12326.6	11258.8	12090.5	8211.78	8930.28	8996.18	11892	8712.74	0.44875	1.33428e-06	1.28959e-05	-	TGGT1_chrVI	2174683	2195102	+	11736	protein_coding	hypothetical+protein && - && -	-	16431	12781	13155	6416	9192	6944	40.1631	36.684	39.3937	26.756	29.0971	29.3118
TGGT1_242740	22.5061	51.9732	71.688	3.83967	1.94305	6.47766	48.7224	4.0868	3.61257	1.34724e-06	1.30055e-05	-	TGGT1_chrVI	2132817	2133464	+	648	protein_coding	hypothetical+protein && - && -	-	30	59	78	3	2	5	1.3281	3.06696	4.23034	0.226581	0.114661	0.38225
TGGT1_285480	985.768	1119.63	927.348	510.676	679.097	471.574	1010.91	553.783	0.86562	1.35398e-06	1.3055e-05	-	TGGT1_chrV	2244408	2251563	+	5496	protein_coding	hypothetical+protein && - && -	-	1314	1271	1009	399	699	364	6.85855	7.78988	6.45209	3.55307	4.72487	3.28101
TGGT1_226250	7973.92	7497.35	8269.85	12955.1	10565.4	14572.1	7913.71	12697.5	-0.681981	1.35689e-06	1.30673e-05	-	TGGT1_chrX	1667417	1670378	+	2205	protein_coding	DEAD+(Asp-Glu-Ala-Asp)+box+polypeptide+DDX3X && sp|Q9P6U9|DED1_NEUCR ATP-dependent RNA helicase ded1 OS=Neurospora crassa (strain ATCC 24698 / 74-OR23-1A / CBS 708.71 / DSM 1257 / FGSC 987) OX=367110 GN=drh-9 PE=3 SV=1 && PF00271:Helicase conserved C-terminal domain|PF00270:DEAD/DEAH box helicase	DEAD	10629	8511	8998	10122	10875	11248	138.283	130.018	143.415	224.665	183.223	252.708
TGGT1_269480	1039.03	909.971	900.695	1658.74	1371.8	1425.09	949.9	1485.21	-0.643669	1.3871e-06	1.33424e-05	-	TGGT1_chrVIII	5761361	5770249	-	1644	protein_coding	adaptor+complexes+medium+subunit+family+protein && sp|F4I562|AP3M_ARATH AP-3 complex subunit mu OS=Arabidopsis thaliana OX=3702 GN=AP3M PE=1 SV=1 && PF00928:Adaptor complexes medium subunit family	Adap_comp_sub	1385	1033	980	1296	1412	1100	24.1675	21.1656	20.9498	38.5816	31.9074	33.1469
TGGT1_301340	4263.41	4373.68	4233.27	6661.83	5518.27	6739.36	4290.12	6306.49	-0.555506	1.39467e-06	1.33992e-05	-	TGGT1_chrIV	2275000	2278713	+	2079	protein_coding	DnaJ+domain-containing+protein && sp|Q5F1R6|DJC21_HUMAN DnaJ homolog subfamily C member 21 OS=Homo sapiens OX=9606 GN=DNAJC21 PE=1 SV=2 && PF12874:Zinc-finger of C2H2 type|PF00226:DnaJ domain	DnaJ	5683	4965	4606	5205	5680	5202	78.4164	80.4445	77.862	122.53	101.497	123.956
TGGT1_240850	318.837	326.815	323.515	564.432	522.682	807.117	323.055	631.41	-0.965339	1.39891e-06	1.34239e-05	-	TGGT1_chrVI	1446379	1451610	+	1644	protein_coding	WD+domain%2C+G-beta+repeat-containing+protein && - && -	-	425	371	352	441	538	623	7.41602	7.60158	7.52483	13.1285	12.1574	18.7732
TGGT1_247570	1258.09	1190.98	1167.23	540.114	192.362	502.666	1205.43	411.714	1.55248	1.40494e-06	1.34657e-05	-	TGGT1_chrXII	3353276	3355495	+	1614	protein_coding	hypothetical+protein && - && -	-	1677	1352	1270	422	198	388	29.8066	28.2166	27.6539	12.7964	4.55744	11.9091
TGGT1_235980	1630.94	1676.36	1852.86	3111.41	2330.69	2914.95	1720.05	2785.69	-0.695169	1.42471e-06	1.36389e-05	-	TGGT1_chrX	5106740	5111773	+	1968	protein_coding	ARIADNE+family+protein && sp|P0C8K8|ARI6_ARATH Putative E3 ubiquitin-protein ligase ARI6 OS=Arabidopsis thaliana OX=3702 GN=ARI6 PE=5 SV=1 && PF01485:IBR domain, a half RING-finger domain	IBR	2174	1903	2016	2431	2399	2250	31.6897	32.5721	36.0016	60.4557	45.286	56.6383
TGGT1_224060	4919.84	4753.35	5071.46	6692.55	6300.35	6538.55	4914.88	6510.48	-0.405483	1.43392e-06	1.37108e-05	-	TGGT1_chrX	3262854	3264722	-	1869	protein_coding	putative+thioredoxin && sp|Q17770|PDI2_CAEEL Protein disulfide-isomerase 2 OS=Caenorhabditis elegans OX=6239 GN=pdi-2 PE=1 SV=1 && PF13848:Thioredoxin-like domain|PF00085:Thioredoxin	-	6558	5396	5518	5229	6485	5047	100.657	97.2511	103.76	136.926	128.902	133.775
TGGT1_288840	6950.64	6337.21	6733.15	11845.4	9284.88	14937.5	6673.67	12022.6	-0.849047	1.44543e-06	1.37899e-05	-	TGGT1_chrIX	2574137	2576083	+	1947	protein_coding	hypothetical+protein && - && -	-	9265	7194	7326	9255	9557	11530	136.51	124.462	132.238	232.642	182.354	293.37
TGGT1_263750	3772.78	3689.22	4203.86	2531.62	2888.35	2657.14	3888.62	2692.37	0.529819	1.44562e-06	1.37899e-05	-	TGGT1_chrVIIb	311492	315191	-	3480	protein_coding	hypothetical+protein && - && -	-	5029	4188	4574	1978	2973	2051	41.4559	40.5377	46.1927	27.8179	31.7377	29.197
TGGT1_203490	750.954	841.261	756.4	1139.1	1195.95	1105.09	782.872	1146.71	-0.551544	1.4479e-06	1.37948e-05	-	TGGT1_chrVIIa	2373071	2378820	+	2104	protein_coding	GNL3L/Grn1+GTPase && sp|Q21086|GNL3_CAEEL Guanine nucleotide-binding protein-like 3 homolog OS=Caenorhabditis elegans OX=6239 GN=nst-1 PE=3 SV=1 && PF01926:50S ribosome-binding GTPase|PF08701:GNL3L/Grn1 putative GTPase	-	1001	955	823	890	1231	853	13.6481	15.2894	13.7471	20.7024	21.7356	20.0843
TGGT1_223570	2006.05	1890.42	1911.68	2913.03	2535.69	3057.46	1936.05	2835.39	-0.549681	1.44956e-06	1.37948e-05	-	TGGT1_chrX	3634987	3640689	-	2493	protein_coding	hypothetical+protein && - && -	-	2674	2146	2080	2276	2610	2360	30.7697	28.9961	29.3222	44.6814	38.8935	46.8967
TGGT1_207710	693.939	691.508	789.487	337.891	484.792	366.636	724.978	396.44	0.867048	1.45972e-06	1.38751e-05	-	TGGT1_chrIb	239752	244462	+	777	protein_coding	putative+phosphatidylinositol+synthase && sp|Q8LBA6|PIS1_ARATH CDP-diacylglycerol--inositol 3-phosphatidyltransferase 1 OS=Arabidopsis thaliana OX=3702 GN=PIS1 PE=1 SV=2 && PF01066:CDP-alcohol phosphatidyltransferase	CDP-OH_P_transf	925	785	859	264	499	283	34.1511	34.0314	38.8533	16.6288	23.8583	18.0434
TGGT1_247195	13106.8	14968.3	14930.4	25103.8	19062.3	25271.9	14335.2	23146	-0.691157	1.50013e-06	1.42424e-05	-	TGGT1_chrXII	3076266	3106706	-	8775	protein_coding	microneme+protein+MIC15 && - && -	-	17471	16992	16245	19614	19621	19507	57.1155	65.2273	65.0622	109.395	83.0679	110.128
TGGT1_220250	1228.08	1264.97	1168.15	2234.69	1744.86	2874.79	1220.4	2284.78	-0.904021	1.5099e-06	1.43183e-05	-	TGGT1_chrV	144095	146690	-	621	protein_coding	Nucleotide-sensitive+chloride+conductance+regulator+(ICln)+protein && sp|Q9LVA7|ICLN_ARATH Chloride conductance regulatory protein ICln OS=Arabidopsis thaliana OX=3702 GN=At5g62290 PE=2 SV=1 && PF03517:Regulator of volume decrease after cellular swelling	-	1637	1436	1271	1746	1796	2219	75.6207	77.8923	71.93	137.604	107.442	177.018
TGGT1_281420	1781.73	1893.06	2268.28	1297.81	1291.16	1254.08	1981.02	1281.01	0.6285	1.5229e-06	1.44245e-05	-	TGGT1_chrVIIa	3987998	3995955	-	7149	protein_coding	histone+deacetylase+HDAC1 && sp|Q8GXJ1|HDA15_ARATH Histone deacetylase 15 OS=Arabidopsis thaliana OX=3702 GN=HDA15 PE=1 SV=2 && PF00850:Histone deacetylase domain|PF03770:Inositol polyphosphate kinase	Hist_deacetyl	2375	2149	2468	1014	1329	968	9.5302	10.1256	12.1327	6.94176	6.9062	6.70784
TGGT1_232410	12000.3	11185.7	12521.5	18165.5	15607.6	19518.5	11902.5	17763.9	-0.577584	1.52679e-06	1.44444e-05	-	TGGT1_chrVIII	2074655	2076392	-	663	protein_coding	PDI+family+protein && sp|Q7Y0E8|NRX11_ORYSJ Probable nucleoredoxin 1-1 OS=Oryza sativa subsp. japonica OX=39947 GN=Os03g0405500 PE=2 SV=1 && PF13905:Thioredoxin-like	-	15996	12698	13624	14193	16065	15066	692.12	645.139	722.183	1047.7	900.174	1125.74
TGGT1_239365	27.7575	51.9732	69.8498	7.67934	4.85764	6.47766	49.8602	6.33821	2.98814	1.53434e-06	1.44988e-05	-	TGGT1_chrVI	579925	584700	-	2436	protein_coding	hypothetical+protein && - && -	-	37	59	76	6	5	5	0.435721	0.815843	1.09646	0.120546	0.0762521	0.101682
TGGT1_206340	4417.95	4329.63	4397.78	6125.56	5658.17	6703.08	4381.79	6162.27	-0.491653	1.53703e-06	1.45072e-05	-	TGGT1_chrVIIa	1029487	1030626	-	564	protein_coding	hypothetical+protein && - && -	-	5889	4915	4785	4786	5824	5174	299.534	293.546	298.166	415.309	383.62	454.464
TGGT1_320000	361.598	442.213	473.324	668.103	720.873	800.639	425.712	729.872	-0.779002	1.54038e-06	1.45217e-05	-	TGGT1_chrIV	542934	550545	-	3045	protein_coding	SCY+kinase+(incomplete+catalytic+triad) && sp|Q9EQC5|SCYL1_MOUSE N-terminal kinase-like protein OS=Mus musculus OX=10090 GN=Scyl1 PE=1 SV=1 && -	-	482	502	515	522	742	618	4.54091	5.55326	5.94396	8.38997	9.05265	10.0543
TGGT1_462972	497.385	496.829	442.995	767.934	848.143	690.519	479.07	768.865	-0.683413	1.54873e-06	1.45834e-05	-	TGGT1_chrII	1142311	1142952	+	642	protein_coding	hypothetical+protein && - && -	-	663	564	482	600	873	533	29.6253	29.5921	26.3857	45.7397	50.5171	41.1287
TGGT1_242330	22632.2	23898.9	21976	44140.9	31377.4	54867.1	22835.7	43461.8	-0.928421	1.61558e-06	1.51951e-05	-	TGGT1_chrVI	1882939	1884008	-	579	protein_coding	ribosomal+protein+RPS5 && sp|Q5E988|RS5_BOVIN 40S ribosomal protein S5 OS=Bos taurus OX=9913 GN=RPS5 PE=2 SV=3 && PF00177:Ribosomal protein S7p/S5e	-	30168	27130	23911	34488	32297	42351	1494.69	1578.35	1451.36	2915.19	2072.25	3623.58
TGGT1_214440	12875	11642.9	10686.1	20427.1	16430.5	24992.1	11734.7	20616.5	-0.812921	1.63087e-06	1.53211e-05	-	TGGT1_chrX	6181577	6185359	+	1314	protein_coding	4'-phosphopantetheinyl+transferase+superfamily+protein && - && PF01648:4'-phosphopantetheinyl transferase superfamily	ACPS	17162	13217	11627	15960	16912	19291	374.676	338.82	310.977	594.449	478.144	727.297
TGGT1_286130	1660.95	1346.9	1522.91	2598.18	2109.19	2780.21	1510.25	2495.86	-0.723915	1.63319e-06	1.53249e-05	-	TGGT1_chrV	1825430	1829173	-	1629	protein_coding	hypothetical+protein && - && PF09778:Guanylylate cyclase	-	2214	1529	1657	2030	2171	2146	38.9888	31.6168	35.7485	60.9891	49.5106	65.2621
TGGT1_410370	22571.4	20002.6	19930.2	33872.3	28812.6	41523.1	20834.7	34736	-0.737379	1.63916e-06	1.53631e-05	-	AAQM03000265	733	2584	+	1308	protein_coding	putative+transmembrane+protein && - && -	-	30087	22707	21685	26465	29657	32051	659.865	584.768	582.65	990.242	842.323	1213.91
TGGT1_289218	83.2726	87.2093	53.3064	523.475	112.697	494.893	74.5961	377.022	-2.33482	1.64397e-06	1.53903e-05	-	TGGT1_chrIX	2898016	2900350	-	330	protein_coding	hypothetical+protein && - && -	-	111	99	58	409	116	382	9.64923	10.1054	6.17689	60.6578	13.0588	57.3458
TGGT1_216720	11277.8	9901.34	10943.4	18297.3	14465.1	20955.2	10707.5	17905.9	-0.741695	1.64764e-06	1.54067e-05	-	TGGT1_chrXI	5865264	5865815	+	552	protein_coding	hypothetical+protein && - && -	-	15033	11240	11907	14296	14889	16175	781.25	685.897	758.087	1267.51	1002.04	1451.64
TGGT1_279405	248.317	291.578	346.492	119.03	107.839	165.828	295.463	130.899	1.17811	1.65401e-06	1.54386e-05	-	TGGT1_chrIX	35216	37285	+	498	protein_coding	hypothetical+protein && - && -	-	331	331	377	93	111	128	19.067	22.3888	26.6053	9.13968	8.28043	12.7331
TGGT1_206500	1495.16	1331.04	1345.53	2123.34	1874.08	2210.18	1390.58	2069.2	-0.57233	1.65628e-06	1.54386e-05	-	TGGT1_chrVIIa	895718	903869	-	3792	protein_coding	hypothetical+protein && - && -	-	1993	1511	1464	1659	1929	1706	15.0773	13.4223	13.5684	21.4119	18.8983	22.2876
TGGT1_224230	1585.18	1453.49	1374.02	3752.64	2025.63	4091.29	1470.9	3289.85	-1.16081	1.65681e-06	1.54386e-05	-	TGGT1_chrX	3108419	3115037	+	5760	protein_coding	AP2+domain+transcription+factor+AP2X-3 && - && -	-	2113	1650	1495	2932	2085	3158	10.5235	9.64924	9.12168	24.9126	13.4475	27.1608
TGGT1_258990	1621.19	1981.15	2088.14	1200.54	1262.99	1110.27	1896.83	1191.26	0.670121	1.66649e-06	1.54906e-05	-	TGGT1_chrVIIb	2999637	3010071	-	5484	protein_coding	bromodomain-containing+protein && sp|Q9Y7N0|BDF1_SCHPO SWR1 complex bromodomain subunit bdf1 OS=Schizosaccharomyces pombe (strain 972 / ATCC 24843) OX=284812 GN=bdf1 PE=1 SV=1 && PF00439:Bromodomain	Bromodomain	2161	2249	2272	938	1300	857	11.3042	13.8141	14.5602	8.3711	8.80654	7.74169
TGGT1_310177	240.815	261.628	233.445	63.9945	131.156	90.6873	245.296	95.2793	1.35468	1.6673e-06	1.54906e-05	-	TGGT1_chrXI	1080750	1081581	+	546	protein_coding	hypothetical+protein && - && -	-	321	297	254	50	135	70	16.8654	18.323	16.3492	4.48182	9.18545	6.35123
TGGT1_266670	180.799	211.416	176.463	19.1984	76.7506	31.0928	189.559	42.3473	2.14375	1.66816e-06	1.54906e-05	-	TGGT1_chrIX	862376	870088	-	6198	protein_coding	hypothetical+protein && - && -	-	241	240	192	15	79	24	1.11545	1.30434	1.08869	0.118445	0.473516	0.191828
TGGT1_239510	366.85	389.359	369.469	208.622	235.11	231.9	375.226	225.211	0.734729	1.67443e-06	1.55162e-05	-	TGGT1_chrVI	719616	722248	+	1026	protein_coding	hypothetical+protein && - && -	-	489	442	402	163	242	179	13.6724	14.5113	13.77	7.77531	8.76248	8.64287
TGGT1_247350	4357.93	4761.27	4614.68	3149.81	3519.84	3088.55	4577.96	3252.73	0.492458	1.67477e-06	1.55162e-05	-	TGGT1_chrXII	3207736	3209852	-	939	protein_coding	thioredoxin+domain-containing+protein && sp|Q4N4N8|TXND_THEPA Thioredoxin domain-containing protein OS=Theileria parva OX=5875 GN=TP02_0602 PE=1 SV=1 && PF00085:Thioredoxin	-	5809	5405	5021	2461	3623	2384	177.468	193.893	187.923	128.269	143.338	125.775
TGGT1_266740	28.5077	41.4024	34.9249	5.11956	0.971527	2.59106	34.945	2.89405	3.65428	1.68433e-06	1.55868e-05	-	TGGT1_chrIX	825278	828173	-	2052	protein_coding	RNA+recognition+motif-containing+protein && sp|Q4VXU2|PAP1L_HUMAN Polyadenylate-binding protein 1-like OS=Homo sapiens OX=9606 GN=PABPC1L PE=2 SV=1 && PF00076:RNA recognition motif. (a.k.a. RRM, RBD, or RNP domain)	RRM_1	38	47	38	4	1	2	0.531239	0.771529	0.650822	0.0954025	0.0181043	0.0482842
TGGT1_255710	90.0245	100.423	59.74	19.1984	15.5444	28.5017	83.3957	21.0815	1.99903	1.68821e-06	1.56048e-05	-	TGGT1_chrVIIb	4612477	4617706	-	1206	protein_coding	ULK+kinase && sp|Q8ICR0|CDPK2_PLAF7 Calcium-dependent protein kinase 2 OS=Plasmodium falciparum (isolate 3D7) OX=36329 GN=CDPK2 PE=1 SV=3 && PF00069:Protein kinase domain	Pkinase	120	114	65	15	16	22	2.85442	3.18412	1.89418	0.608725	0.492869	0.903708
TGGT1_260825	930.253	1010.39	1076.24	620.747	705.329	571.33	1005.63	632.468	0.666626	1.69084e-06	1.56112e-05	-	TGGT1_chrVIIb	1996744	1997638	-	279	protein_coding	hypothetical+protein && - && -	-	1240	1147	1171	485	726	441	127.497	138.481	147.506	85.0775	96.67	78.3045
TGGT1_244580	873.237	882.664	1078.08	450.522	619.834	524.691	944.659	531.682	0.826746	1.69463e-06	1.56282e-05	-	TGGT1_chrVI	3286610	3290617	+	2805	protein_coding	L1P+family+of+ribosomal+protein && sp|A4WVL9|RL1_RHOS5 50S ribosomal protein L1 OS=Rhodobacter sphaeroides (strain ATCC 17025 / ATH 2.4.3) OX=349102 GN=rplA PE=3 SV=1 && PF00687:Ribosomal protein L1p/L10e family	-	1164	1002	1173	352	638	405	11.9043	12.0328	14.6967	6.14168	8.44981	7.15278
TGGT1_310790	12985.3	12079.8	14015.9	21608.4	17512.7	24201.8	13027	21107.7	-0.696188	1.70482e-06	1.57042e-05	-	TGGT1_chrXI	1556574	1558606	+	660	protein_coding	hypothetical+protein && - && -	-	17309	13713	15250	16883	18026	18681	752.336	699.875	812.048	1251.94	1014.65	1402.2
TGGT1_281620	1261.84	1244.71	1497.18	582.35	892.833	599.831	1334.58	691.672	0.94584	1.71269e-06	1.57587e-05	-	TGGT1_chrVIIa	4126180	4129748	-	1593	protein_coding	aldo/keto+reductase+family+oxidoreductase && sp|P47137|YJ66_YEAST Uncharacterized oxidoreductase YJR096W OS=Saccharomyces cerevisiae (strain ATCC 204508 / S288c) OX=559292 GN=YJR096W PE=1 SV=1 && PF00248:Aldo/keto reductase family	Aldo_ket_red	1682	1413	1629	455	919	463	30.2896	29.8785	35.9386	13.9789	21.4318	14.3985
TGGT1_263470	593.411	562.015	541.336	354.53	382.782	354.976	565.588	364.096	0.634406	1.76981e-06	1.62657e-05	-	TGGT1_chrVIIb	514490	516281	-	795	protein_coding	ubiquitin+carboxyl-terminal+hydrolase+UCHL3 && sp|Q06AB3|UCHL3_PIG Ubiquitin carboxyl-terminal hydrolase isozyme L3 OS=Sus scrofa OX=9823 GN=UCHL3 PE=2 SV=1 && PF01088:Ubiquitin carboxyl-terminal hydrolase, family 1	-	791	638	589	277	394	274	28.5426	27.0324	26.0378	17.0526	18.4115	17.074
TGGT1_202530	2768.25	2498.24	2578.93	3655.37	3519.84	4101.65	2615.14	3758.96	-0.522957	1.78207e-06	1.63457e-05	-	TGGT1_chrVIIa	3153086	3158845	-	2322	protein_coding	aspartate-tRNA+ligase && sp|Q5R9I5|SYDC_PONAB Aspartate--tRNA ligase, cytoplasmic OS=Pongo abelii OX=9601 GN=DARS1 PE=2 SV=1 && PF01336:OB-fold nucleic acid binding domain|PF00152:tRNA synthetases class II (D, K and N)	tRNA-synt_2	3690	2836	2806	2856	3623	3166	45.5877	41.1411	42.4699	60.1968	57.9649	67.5462
TGGT1_278050	2737.49	2802.15	2985.16	2107.98	2035.35	2128.56	2841.6	2090.63	0.442888	1.78258e-06	1.63457e-05	-	TGGT1_chrXII	6244565	6249677	-	744	protein_coding	putative+proteasome+subunit+alpha+type+1 && sp|Q9R1P4|PSA1_MOUSE Proteasome subunit alpha type-1 OS=Mus musculus OX=10090 GN=Psma1 PE=1 SV=1 && PF00227:Proteasome subunit|PF10584:Proteasome subunit A N-terminal signature	Proteasome	3649	3181	3248	1647	2095	1643	140.697	144.02	153.426	108.342	104.609	109.4
TGGT1_288245	1029.28	880.021	1047.75	1681.78	1378.6	1795.61	985.683	1618.66	-0.714622	1.79985e-06	1.64853e-05	-	TGGT1_chrIX	2221352	2221510	-	159	protein_coding	hypothetical+protein && - && -	-	1372	999	1140	1314	1419	1386	247.537	211.641	251.979	404.46	331.547	431.836
TGGT1_294800B	6672.31	6425.3	6693.63	10150.8	9030.34	12626.3	6597.08	10602.5	-0.684347	1.82287e-06	1.66772e-05	-	TGGT1_chrIa	1133102	1134034	-	933	protein_coding	putative+elongation+factor+1-alpha+(EF-1-ALPHA) && sp|P90519|EF1A_CRYPV Elongation factor 1-alpha OS=Cryptosporidium parvum OX=5807 PE=2 SV=1 && PF03144:Elongation factor Tu domain 2|PF03143:Elongation factor Tu C-terminal domain|PF00009:Elongation factor Tu GTP binding domain	GTP_EFTU_D2	8894	7294	7283	7931	9295	9746	273.463	263.339	274.337	416.029	370.107	517.484
TGGT1_241150	1400.63	1436.75	1584.49	645.065	1006.5	663.312	1473.96	771.626	0.931459	1.84337e-06	1.68454e-05	-	TGGT1_chrVI	1620097	1626374	-	1779	protein_coding	hypothetical+protein && sp|Q8N4J0|CARME_HUMAN Carnosine N-methyltransferase OS=Homo sapiens OX=9606 GN=CARNMT1 PE=1 SV=1 && PF07942:N2227-like protein	-	1867	1631	1724	504	1036	512	30.1059	30.8823	34.0579	13.8654	21.6343	14.2576
TGGT1_305750	1579.18	1483.44	1348.29	2026.07	2183.99	2149.29	1470.3	2119.78	-0.527565	1.84753e-06	1.68454e-05	-	TGGT1_chrIX	5323820	5332283	+	1926	protein_coding	putative+nucleolar+gtp-binding+protein+2 && sp|Q9C923|NUG2_ARATH Nuclear/nucleolar GTPase 2 OS=Arabidopsis thaliana OX=3702 GN=NUG2 PE=1 SV=1 && PF08153:NGP1NT (NUC091) domain|PF01926:50S ribosome-binding GTPase	-	2105	1684	1467	1583	2248	1659	31.353	29.4522	26.7689	40.2255	43.361	42.672
TGGT1_231175	391.606	320.648	299.619	135.668	191.391	171.01	337.291	166.023	1.0199	1.84754e-06	1.68454e-05	-	TGGT1_chrVIII	1296378	1297455	+	456	protein_coding	hypothetical+protein && - && -	-	522	364	326	106	197	132	32.839	26.8886	25.1252	11.3768	16.0495	14.3404
TGGT1_286485	29.258	43.1642	59.74	7.67934	0.971527	1.29553	44.054	3.31547	3.78377	1.86562e-06	1.69911e-05	-	TGGT1_chrV	1671771	1672040	-	270	protein_coding	hypothetical+protein && - && -	-	39	49	65	6	1	1	4.14366	6.11314	8.46069	1.08759	0.137593	0.18348
TGGT1_222840	8702.37	7875.26	8867.25	14612.5	11361	16428.6	8481.63	14134.1	-0.736634	1.87285e-06	1.70376e-05	-	TGGT1_chrII	1231132	1237535	-	1302	protein_coding	Ser/Thr+phosphatase+family+protein && sp|Q5U3W0|CPPED_DANRE Serine/threonine-protein phosphatase CPPED1 OS=Danio rerio OX=7955 GN=cpped1 PE=2 SV=1 && PF00149:Calcineurin-like phosphoesterase	Metallophos	11600	8940	9648	11417	11694	12681	255.582	231.291	260.425	429.159	333.665	482.497
TGGT1_235515	243.066	263.39	204.954	107.511	83.5513	129.553	237.137	106.872	1.15733	1.88337e-06	1.7114e-05	-	TGGT1_chrX	4810574	4820116	-	3276	protein_coding	MORN+repeat-containing+protein && - && -	-	324	299	223	84	86	100	2.83717	3.07439	2.39231	1.25491	0.975245	1.5122
TGGT1_410920	1007.52	853.594	1012.82	1343.89	1637.02	1544.27	957.98	1508.39	-0.655388	1.89235e-06	1.71762e-05	-	AAQM03000368	56	2501	-	699	protein_coding	toxoplasma+gondii+family+C+protein && - && -	-	1343	969	1102	1050	1685	1192	55.1166	46.6959	55.4065	73.5173	89.5534	84.4796
TGGT1_213280	20803.2	19017.8	22771	34938.5	28974.8	42462.4	20864	35458.5	-0.76508	1.90716e-06	1.72912e-05	-	TGGT1_chrV	764647	765222	-	576	protein_coding	SAG-related+sequence+SRS25 && - && -	-	27730	21589	24776	27298	29824	32776	1381.06	1262.53	1511.7	2319.45	1923.55	2818.94
TGGT1_203310	165069	145625	170561	309730	214096	307932	160418	277253	-0.789358	1.91766e-06	1.73668e-05	-	TGGT1_chrVIIa	2502941	2503651	+	711	protein_coding	dense+granule+protein+GRA7 && sp|O00933|GRA7_TOXGO Dense granule protein 7 OS=Toxoplasma gondii OX=5811 GN=GRA7 PE=1 SV=1 && -	-	220032	165313	185579	241997	220371	237688	8877.69	7831.94	9173.08	16657.8	11514.5	16561.1
TGGT1_206480	1758.48	1785.59	1750.84	3217.65	2330.69	3122.23	1764.97	2890.19	-0.710891	1.9482e-06	1.76235e-05	-	TGGT1_chrVIIa	919383	921082	-	624	protein_coding	hypothetical+protein && - && -	-	2344	2027	1905	2514	2399	2410	107.76	109.421	107.292	197.178	142.825	191.331
TGGT1_301180	875.488	677.413	636.92	447.962	276.885	283.722	729.94	336.19	1.12085	1.95882e-06	1.76997e-05	-	TGGT1_chrIV	2185215	2186390	-	1176	protein_coding	SAG-related+sequence+SRS19F && - && PF04092:SRS domain	-	1167	769	693	350	285	219	28.4674	22.0268	20.7101	14.5659	9.0032	9.22549
TGGT1_300300	322.588	251.057	309.729	687.301	489.65	1110.27	294.458	762.407	-1.37096	2.0023e-06	1.80723e-05	-	TGGT1_chrXII	65959	66950	-	489	protein_coding	hypothetical+protein && - && -	-	430	285	337	537	504	857	25.2257	19.6321	24.2202	53.7456	38.2896	86.8209
TGGT1_248290	3745.02	3812.54	3983.28	2881.03	2882.52	2965.47	3846.95	2909.68	0.402837	2.02009e-06	1.82125e-05	-	TGGT1_chrXII	3712991	3725587	+	10038	protein_coding	WD+domain%2C+G-beta+repeat-containing+protein && - && -	-	4992	4328	4334	2251	2967	2289	14.2663	14.5235	15.1739	10.975	10.9807	11.2967
TGGT1_217920	89.2743	118.041	100.179	24.3179	6.80069	31.0928	102.498	20.7371	2.33127	2.04166e-06	1.83767e-05	-	TGGT1_chrXII	2168683	2170876	+	1371	protein_coding	hypothetical+protein && - && PF14646:MYCBP-associated protein family	-	119	134	109	19	7	24	2.48996	3.2923	2.79412	0.678256	0.189679	0.867214
TGGT1_233065	412.612	400.81	208.63	88.3125	15.5444	82.9141	340.684	62.257	2.46166	2.04438e-06	1.83767e-05	-	TGGT1_chrVIII	2378978	2389709	+	2490	protein_coding	3'5'-cyclic+nucleotide+phosphodiesterase+domain-containing+protein && sp|Q8I6Z7|PDEB_PLAF7 Dual 3',5'-cyclic-AMP and -GMP phosphodiesterase beta OS=Plasmodium falciparum (isolate 3D7) OX=36329 GN=PDEbeta PE=1 SV=1 && PF00233:3'5'-cyclic nucleotide phosphodiesterase	-	550	455	227	69	16	64	6.33646	6.15522	3.20393	1.35621	0.238715	1.27331
TGGT1_226990	2147.83	1804.97	2016.45	2773.52	2966.07	3380.04	1989.75	3039.88	-0.611103	2.04516e-06	1.83767e-05	-	TGGT1_chrX	1068028	1070058	-	2031	protein_coding	hypothetical+protein && - && -	-	2863	2049	2194	2167	3053	2609	40.4385	33.9832	37.9649	52.2187	55.8439	63.638
TGGT1_301350	426.116	324.172	252.746	104.951	163.217	75.1409	334.345	114.436	1.54048	2.12726e-06	1.90932e-05	-	TGGT1_chrIV	2283023	2287193	+	1245	protein_coding	SNARE+associated+protein && sp|Q55909|Y305_SYNY3 TVP38/TMEM64 family membrane protein slr0305 OS=Synechocystis sp. (strain PCC 6803 / Kazusa) OX=1111708 GN=slr0305 PE=3 SV=1 && PF09335:SNARE associated Golgi protein	-	568	368	275	82	168	58	13.0877	9.95658	7.76282	3.22346	5.01302	2.30787
TGGT1_289940	899.494	873.855	776.62	550.353	584.859	502.666	849.99	545.96	0.637629	2.13516e-06	1.91427e-05	-	TGGT1_chrIX	3340307	3347491	-	1998	protein_coding	uroporphyrinogen+decarboxylase && sp|Q2S1W0|DCUP_SALRD Uroporphyrinogen decarboxylase OS=Salinibacter ruber (strain DSM 13855 / M31) OX=309807 GN=hemE PE=3 SV=1 && PF01208:Uroporphyrinogen decarboxylase (URO-D)	-	1199	992	845	430	602	388	17.215	16.7243	14.8634	10.533	11.1934	9.6203
TGGT1_288530	934.754	942.565	1063.37	1354.12	1457.29	1565	980.23	1458.81	-0.573982	2.14704e-06	1.92278e-05	-	TGGT1_chrIX	2409169	2414972	+	2415	protein_coding	NOL1/NOP2/sun+family+protein && sp|P46087|NOP2_HUMAN Probable 28S rRNA (cytosine(4447)-C(5))-methyltransferase OS=Homo sapiens OX=9606 GN=NOP2 PE=1 SV=2 && PF01189:16S rRNA methyltransferase RsmB/F|PF17125:N-terminal domain of 16S rRNA methyltransferase RsmF	-	1246	1070	1157	1058	1500	1208	14.8008	14.9245	16.8373	21.441	23.0746	24.7801
TGGT1_208030	44315.3	38436.4	40981.6	67649.9	54285	71648.1	41244.4	64527.7	-0.645682	2.16482e-06	1.93655e-05	-	TGGT1_chrIb	547335	549077	+	1743	protein_coding	microneme+protein+MIC4 && sp|Q9XZH7|MIC4_TOXGO Micronemal protein 4 OS=Toxoplasma gondii OX=5811 GN=MIC4 PE=1 SV=1 && PF00024:PAN domain	PAN_1	59071	43633	44590	52856	55876	55304	972.211	843.237	899.075	1484.14	1190.93	1571.85
TGGT1_318275	696.939	665.081	570.747	1203.1	920.036	1133.59	644.256	1085.57	-0.750956	2.17879e-06	1.9419e-05	-	TGGT1_chrIV	1386321	1390259	+	1716	protein_coding	peptidyl-prolyl+cis-trans+isomerase%2C+FKBP-type+domain-containing+protein && sp|P51752|MIP_COXBU Peptidyl-prolyl cis-trans isomerase Mip OS=Coxiella burnetii (strain RSA 493 / Nine Mile phase I) OX=227377 GN=mip PE=1 SV=2 && PF00254:FKBP-type peptidyl-prolyl cis-trans isomerase	FKBP_C	929	755	621	940	947	875	15.5304	14.8205	12.7183	26.8094	20.5018	25.2606
TGGT1_227280	129600	124208	126895	235689	164927	238349	126901	212989	-0.747064	2.17981e-06	1.9419e-05	-	TGGT1_chrX	956231	956899	-	669	protein_coding	dense+granule+protein+GRA3 && sp|B6KEU8|GRA3_TOXGO Dense granule protein 3 OS=Toxoplasma gondii OX=5811 GN=GRA3 PE=1 SV=3 && -	-	172753	141001	138068	184148	169761	183978	7407.7	7099.5	7253.09	13471.6	9426.95	13623.6
TGGT1_274010	4456.96	4828.22	4833.42	3401.95	3603.39	3496.64	4706.2	3500.66	0.426583	2.18024e-06	1.9419e-05	-	TGGT1_chrVIII	3081952	3098442	-	12027	protein_coding	hypothetical+protein && - && -	-	5941	5481	5259	2658	3709	2699	14.1705	15.3509	15.3675	10.8162	11.4567	11.1173
TGGT1_316480	945.257	962.826	907.129	399.326	627.606	380.886	938.404	469.273	0.996455	2.18045e-06	1.9419e-05	-	TGGT1_chrXI	5281413	5287760	-	6348	protein_coding	putative+XRN+5'-3'+exonuclease && sp|Q9FQ04|XRN4_ARATH 5'-3' exoribonuclease 4 OS=Arabidopsis thaliana OX=3702 GN=XRN4 PE=1 SV=1 && PF03159:XRN 5'-3' exonuclease N-terminus|PF17846:Xrn1 helical domain	-	1260	1093	987	312	646	294	5.694	5.79983	5.46432	2.40544	3.78055	2.29437
TGGT1_249660	76.5208	108.351	52.3874	23.038	11.6583	16.8419	79.0864	17.1794	2.21865	2.20935e-06	1.96547e-05	-	TGGT1_chrXII	4653013	4654995	+	1983	protein_coding	hypothetical+protein && - && -	-	102	123	57	18	12	13	1.47557	2.08936	1.0102	0.44425	0.224811	0.324768
TGGT1_211030	1617.44	1830.51	1476.96	1087.91	1112.4	1077.88	1641.64	1092.73	0.587024	2.22299e-06	1.97542e-05	-	TGGT1_chrIV	1889471	1891938	-	576	protein_coding	hypothetical+protein && - && -	-	2156	2078	1607	850	1145	832	107.377	121.522	98.0504	72.2227	73.8486	71.5572
TGGT1_311180	539.397	553.206	574.423	115.19	304.088	180.079	555.675	199.786	1.47026	2.23446e-06	1.98342e-05	-	TGGT1_chrXI	1809130	1817857	+	6216	protein_coding	hypothetical+protein && - && -	-	719	628	625	90	313	139	3.31819	3.40314	3.53366	0.708612	1.87065	1.10779
TGGT1_226850	3057.08	3428.47	3637.7	2351.16	1501.01	1650.51	3374.42	1834.23	0.879949	2.25533e-06	1.99974e-05	-	TGGT1_chrX	1196373	1204563	+	3285	protein_coding	TBC+domain-containing+protein && sp|O97790|TBCD1_BOVIN TBC1 domain family member 1 OS=Bos taurus OX=9913 GN=TBC1D1 PE=2 SV=2 && PF00566:Rab-GTPase-TBC domain	TBC	4075	3892	3958	1837	1545	1274	35.5857	39.9089	42.3444	27.3685	17.4724	19.2126
TGGT1_221220	360.848	424.595	295.943	175.345	147.672	203.399	360.462	175.472	1.04274	2.26104e-06	2.0026e-05	-	TGGT1_chrII	122338	142726	+	5787	protein_coding	hypothetical+protein && - && -	-	481	482	322	137	152	157	2.38438	2.8056	1.9555	1.15863	0.975774	1.344
TGGT1_246090	6578.54	6647.28	7405	12764.4	9118.75	13363.4	6876.94	11748.8	-0.772559	2.28188e-06	2.01884e-05	-	TGGT1_chrXII	2587046	2593831	+	2868	protein_coding	hypothetical+protein && - && -	-	8769	7546	8057	9973	9386	10315	87.7111	88.6277	98.7302	170.186	121.58	178.173
TGGT1_293340	2124.58	1972.34	2011.86	2851.6	2643.53	2885.15	2036.26	2793.42	-0.455456	2.3096e-06	2.04112e-05	-	TGGT1_chrIa	253878	256712	-	639	protein_coding	putative+ran+binding+family+protein+1 && sp|Q09717|RANG_SCHPO Ran-specific GTPase-activating protein 1 OS=Schizosaccharomyces pombe (strain 972 / ATCC 24843) OX=284812 GN=sbp1 PE=1 SV=1 && PF00638:RanBP1 domain	-	2832	2239	2189	2228	2721	2227	127.138	118.028	120.393	170.644	158.193	172.652
TGGT1_223040	2137.33	2068.36	2184.64	3113.97	3005.9	3986.35	2130.11	3368.74	-0.660925	2.36134e-06	2.08343e-05	-	TGGT1_chrII	1361784	1363339	-	720	protein_coding	hypothetical+protein && - && -	-	2849	2348	2377	2433	3094	3077	113.512	109.849	116.025	165.381	159.642	211.713
TGGT1_214510	108.029	153.277	185.653	56.3152	15.5444	28.5017	148.987	33.4538	2.16839	2.36265e-06	2.08343e-05	-	TGGT1_chrX	6215545	6218660	-	2703	protein_coding	hypothetical+protein && - && -	-	144	174	202	44	16	22	1.52827	2.16838	2.6264	0.79668	0.219904	0.403208
TGGT1_320200	192.052	206.131	159.919	524.755	289.515	610.196	186.034	474.822	-1.34921	2.38126e-06	2.09754e-05	-	TGGT1_chrIV	381826	383016	-	1191	protein_coding	SAG-related+sequence+SRS16A && - && PF04092:SRS domain	-	256	234	174	410	298	471	6.16612	6.61814	5.13444	16.848	9.29531	19.5912
TGGT1_260200	4844.07	4670.54	4262.68	8182.34	6064.27	8366.55	4592.43	7537.72	-0.714569	2.43375e-06	2.14143e-05	-	TGGT1_chrVIIb	2436028	2444182	-	3843	protein_coding	helicase+associated+domain+(ha2)+protein && sp|Q92620|PRP16_HUMAN Pre-mRNA-splicing factor ATP-dependent RNA helicase PRP16 OS=Homo sapiens OX=9606 GN=DHX38 PE=1 SV=2 && PF07717:Oligonucleotide/oligosaccharide-binding (OB)-fold|PF04408:Helicase associated domain (HA2)|PF00271:Helicase conserved C-terminal domain	HA2	6457	5302	4638	6393	6242	6458	48.1997	46.473	42.4147	81.4163	60.341	83.2492
TGGT1_219230	5193.66	4631.78	5310.42	8389.68	6775.43	9485.89	5045.29	8217	-0.703458	2.45456e-06	2.15739e-05	-	TGGT1_chrXII	986153	993853	-	2349	protein_coding	AMP-binding+enzyme+domain-containing+protein && sp|Q9Z3R3|AACS_RHIME Acetoacetyl-coenzyme A synthetase OS=Rhizobium meliloti (strain 1021) OX=266834 GN=acsA2 PE=3 SV=2 && PF00501:AMP-binding enzyme|PF13193:AMP-binding enzyme C-terminal domain	AMP-binding	6923	5258	5778	6555	6974	7322	84.5464	75.3997	86.4471	136.574	110.296	154.418
TGGT1_245730	3333.16	4023.96	4236.94	2676.25	2521.11	2331.96	3864.69	2509.77	0.622539	2.46467e-06	2.16391e-05	-	TGGT1_chrXII	2437394	2453879	+	6420	protein_coding	phosphatidylinositol-4-phosphate+5-Kinase && sp|Q55GN6|Y7588_DICDI Probable phosphatidylinositol phosphate kinase DDB_G0267588 OS=Dictyostelium discoideum OX=44689 GN=DDB_G0267588 PE=1 SV=1 && PF01504:Phosphatidylinositol-4-phosphate 5-Kinase	PIP5K	4443	4568	4610	2091	2595	1800	19.8529	23.9675	25.2361	15.9403	15.0163	13.8896
TGGT1_219590	1708.21	1633.19	1638.71	2289.72	2153.88	2307.34	1660.04	2250.31	-0.438239	2.48314e-06	2.17775e-05	-	TGGT1_chrXII	778348	784976	+	1479	protein_coding	RuvB+family+1+protein && sp|Q9DE26|RUVB1_XENLA RuvB-like 1 OS=Xenopus laevis OX=8355 GN=ruvbl1 PE=2 SV=1 && PF17856:TIP49 AAA-lid domain|PF06068:TIP49 P-loop domain	-	2277	1854	1783	1789	2217	1781	44.165	42.2254	42.3681	59.1997	55.6874	59.6552
TGGT1_253710	163.544	199.084	86.3932	37.1168	6.80069	31.0928	149.674	25.0034	2.60098	2.51559e-06	2.20381e-05	-	TGGT1_chrIII	1097212	1103364	-	3114	protein_coding	hypothetical+protein && - && -	-	218	226	94	29	7	24	2.00827	2.44468	1.06088	0.455781	0.08351	0.381808
TGGT1_309030	174.047	191.156	105.694	48.6359	15.5444	46.6392	156.966	36.9398	2.10345	2.55436e-06	2.23535e-05	-	TGGT1_chrXI	410517	414921	-	3279	protein_coding	hypothetical+protein && - && -	-	232	217	115	38	16	36	2.02969	2.22921	1.23257	0.567178	0.181275	0.543893
TGGT1_248550	1811.74	1946.79	2347.32	1185.18	1393.17	1092.13	2035.29	1223.49	0.732963	2.61302e-06	2.27972e-05	-	TGGT1_chrXII	3921661	3933040	+	2565	protein_coding	SPX+domain-containing+protein && sp|Q55B06|SPXS1_DICDI SPX and EXS domain-containing protein 1 OS=Dictyostelium discoideum OX=44689 GN=DDB_G0271664 PE=3 SV=2 && PF03124:EXS family|PF03105:SPX domain	SPX	2415	2210	2554	926	1434	843	27.0093	29.0226	34.9937	17.6685	20.7693	16.2814
TGGT1_231980	3285.89	3344.78	3452.97	2544.42	2448.25	2172.61	3361.22	2388.43	0.49262	2.61333e-06	2.27972e-05	-	TGGT1_chrVIII	1695076	1703809	-	5079	protein_coding	hypothetical+protein && - && -	-	4380	3797	3757	1988	2520	1677	24.7389	25.1822	25.9967	19.1565	18.4324	16.3571
TGGT1_266050	2059.31	1665.79	1896.97	3207.41	2621.18	3706.52	1874.02	3178.37	-0.761524	2.61357e-06	2.27972e-05	-	TGGT1_chrIX	1151868	1152635	+	768	protein_coding	hypothetical+protein && - && -	-	2745	1891	2064	2506	2698	2861	102.533	82.9396	94.4505	159.697	130.509	184.548
TGGT1_273980	426.866	346.194	322.596	1309.33	517.824	1285.17	365.219	1037.44	-1.50473	2.65072e-06	2.30963e-05	-	TGGT1_chrVIII	3133102	3133743	+	642	protein_coding	hypothetical+protein && - && -	-	569	393	351	1023	533	992	25.425	20.62	19.2145	77.9862	30.8426	76.5472
TGGT1_215500	220.56	323.291	240.798	79.3532	136.985	97.1649	261.55	104.501	1.31552	2.66757e-06	2.3218e-05	-	TGGT1_chrX	6876534	6880588	+	1761	protein_coding	TPR+repeat-containing+protein && - && -	-	294	367	262	62	141	75	4.7893	7.02002	5.22875	1.7231	2.97453	2.10986
TGGT1_201775	168.046	139.182	177.382	72.9538	75.7791	47.9347	161.537	65.5559	1.2948	2.67138e-06	2.3226e-05	-	TGGT1_chrVIIa	3698371	3699048	+	282	protein_coding	hypothetical+protein && - && -	-	224	158	193	57	78	37	22.7868	18.8729	24.0527	9.89243	10.2755	6.49988
TGGT1_220630	22829.5	20759.3	21218.7	41494.1	28917.5	48809.2	21602.5	39740.2	-0.879354	2.67923e-06	2.32691e-05	-	TGGT1_chrV	396300	403153	-	2820	protein_coding	hypothetical+protein && - && -	-	30431	23566	23087	32420	29765	37675	309.564	281.494	287.723	562.654	392.117	661.846
TGGT1_287180	1918.27	1980.27	2120.31	3218.93	2651.3	2955.11	2006.28	2941.78	-0.55185	2.69643e-06	2.33933e-05	-	TGGT1_chrV	1391105	1404550	+	6219	protein_coding	hypothetical+protein && - && PF04931:DNA polymerase phi	-	2557	2248	2307	2515	2729	2281	11.7949	12.1761	13.0372	19.7922	16.302	18.1701
TGGT1_273120	375.852	376.145	321.677	973.997	580.002	654.244	357.891	736.081	-1.03876	2.74247e-06	2.37671e-05	-	TGGT1_chrVIII	3643884	3645008	-	1125	protein_coding	SAG-related+sequence+SRS30C && - && PF04092:SRS domain	-	501	427	350	761	597	505	12.7752	12.7852	10.9338	33.1062	19.7143	22.2378
TGGT1_218920	1610.69	1653.45	1836.31	1025.19	1239.67	969.058	1700.15	1077.97	0.655651	2.802e-06	2.42569e-05	-	TGGT1_chrXII	1150482	1155225	+	930	protein_coding	putative+proteasome+subunit+beta+type && sp|Q54BC8|PSB5_DICDI Proteasome subunit beta type-5 OS=Dictyostelium discoideum OX=44689 GN=psmB5 PE=1 SV=1 && PF00227:Proteasome subunit	Proteasome	2147	1877	1998	801	1276	748	66.2266	67.985	75.5037	42.1528	50.9714	39.8448
TGGT1_215340	115.531	112.755	160.838	39.6766	12.6299	41.457	129.708	31.2545	2.07174	2.82623e-06	2.44403e-05	-	TGGT1_chrX	6800044	6803754	-	2613	protein_coding	AP2+domain+transcription+factor+AP2X-10 && - && -	-	154	128	175	31	13	32	1.69069	1.65007	2.35372	0.58063	0.184826	0.606685
TGGT1_208350	1406.63	1340.73	1480.63	954.799	1043.42	972.945	1409.33	990.388	0.507916	2.83221e-06	2.44658e-05	-	TGGT1_chrIb	640587	643083	-	1110	protein_coding	hypothetical+protein && - && -	-	1875	1522	1611	746	1074	751	48.4576	46.1874	51.0069	32.8922	35.9452	33.5173
TGGT1_293900	9106.73	9086.5	8947.21	13976.4	12036.2	16805.6	9046.81	14272.8	-0.657658	2.85254e-06	2.4615e-05	-	TGGT1_chrIa	619649	624142	+	1605	protein_coding	sporozoite+protein+with+an+altered+thrombospondin+repeat+SPATR && - && -	-	12139	10315	9735	10920	12389	12972	216.966	216.484	213.165	332.985	286.761	400.391
TGGT1_262860	825.224	740.838	692.984	1172.38	1420.37	1096.02	753.015	1229.59	-0.70801	2.9114e-06	2.5096e-05	-	TGGT1_chrVIIb	946825	949715	+	543	protein_coding	putative+ADP-ribosylation+factor+family+protein+1 && sp|P61211|ARL1_MOUSE ADP-ribosylation factor-like protein 1 OS=Mus musculus OX=10090 GN=Arl1 PE=1 SV=1 && PF00025:ADP-ribosylation factor family	Arf	1100	841	754	916	1462	846	58.1134	52.1709	48.8009	82.5606	100.025	77.1832
TGGT1_265520	4179.39	3948.2	4366.53	7166.11	5481.36	7806.88	4164.71	6818.11	-0.710902	2.96403e-06	2.55043e-05	-	TGGT1_chrIX	1322152	1330539	+	1539	protein_coding	hypothetical+protein && - && -	-	5571	4482	4751	5599	5642	6026	103.843	98.0991	108.493	178.053	136.193	193.974
TGGT1_205200	3591.98	3054.97	3247.1	5090.13	4391.3	5335	3298.01	4938.81	-0.582097	2.9651e-06	2.55043e-05	-	TGGT1_chrVIIa	1458781	1462626	-	3846	protein_coding	hypothetical+protein && - && -	-	4788	3468	3533	3977	4520	4118	35.7132	30.374	32.2842	50.6085	43.6605	53.0432
TGGT1_288350	6102.16	6249.12	6199.17	9490.39	7869.37	9928.96	6183.48	9096.24	-0.556642	2.97433e-06	2.55563e-05	-	TGGT1_chrIX	2274573	2280483	-	3162	protein_coding	hypothetical+protein && sp|Q55ED4|NKAP_DICDI NKAP family protein OS=Dictyostelium discoideum OX=44689 GN=DDB_G0269284 PE=3 SV=1 && PF06047:NF-kappa-B-activating protein C-terminal domain	-	8134	7094	6745	7415	8100	7664	73.7948	75.572	74.968	114.77	95.1661	120.073
TGGT1_266880	1425.39	1468.46	1559.67	2311.48	1990.66	2622.16	1484.51	2308.1	-0.636196	3.05345e-06	2.62082e-05	-	TGGT1_chrIX	751537	754416	+	1185	protein_coding	putative+dihydrouridine+synthase && sp|Q8ZKH4|DUSA_SALTY tRNA-dihydrouridine(20/20a) synthase OS=Salmonella typhimurium (strain LT2 / SGSC1412 / ATCC 700720) OX=99287 GN=dusA PE=3 SV=1 && PF01207:Dihydrouridine synthase (Dus)	Dus	1900	1667	1697	1806	2049	2024	45.9959	47.3859	50.3291	74.5893	64.2366	84.6145
TGGT1_229150	539.397	525.898	579.018	337.891	357.522	369.227	548.104	354.88	0.626644	3.08314e-06	2.64349e-05	-	TGGT1_chrVIII	50798	55752	-	2568	protein_coding	transporter%2C+major+facilitator+family+protein && - && PF07690:Major Facilitator Superfamily	MFS_1	719	597	630	264	368	285	8.03189	7.83089	8.62187	5.03137	5.32368	5.49797
TGGT1_230160	28684	26676.3	29425.2	41910	37999.3	50626.8	28261.8	43512.1	-0.622523	3.1113e-06	2.6648e-05	-	TGGT1_chrVIII	647435	648305	-	429	protein_coding	hypothetical+protein && - && -	-	38235	30283	32016	32745	39113	39078	2556.75	2377.79	2622.8	3735.64	3387.06	4512.61
TGGT1_318675	320.337	346.194	260.099	175.345	127.27	159.35	308.877	153.989	1.00952	3.11712e-06	2.66694e-05	-	TGGT1_chrIV	1095403	1105205	-	3372	protein_coding	3'5'-cyclic+nucleotide+phosphodiesterase+domain-containing+protein && sp|Q8I6Z7|PDEB_PLAF7 Dual 3',5'-cyclic-AMP and -GMP phosphodiesterase beta OS=Plasmodium falciparum (isolate 3D7) OX=36329 GN=PDEbeta PE=1 SV=1 && PF00233:3'5'-cyclic nucleotide phosphodiesterase	-	427	393	283	137	131	123	3.63265	3.92588	2.94954	1.98843	1.44325	1.80705
TGGT1_314900	3209.37	2969.52	3386.8	5234.75	4183.4	5411.44	3188.56	4943.2	-0.632196	3.23768e-06	2.76715e-05	-	TGGT1_chrXI	4341361	4349578	+	1407	protein_coding	LisH+protein && - && PF10607:CTLH/CRA C-terminal to LisH motif domain	-	4278	3371	3685	4090	4306	4177	87.2229	80.7043	92.0448	142.268	113.694	147.07
TGGT1_208590	3462.19	3255.81	3543.04	5562.41	4414.62	5622.61	3420.35	5199.88	-0.603968	3.42375e-06	2.92308e-05	-	TGGT1_chrIb	821268	829149	+	1428	protein_coding	putative+vacuolar+ATP+synthase+subunit+54kD && sp|Q8MML6|VATH_DICDI V-type proton ATPase subunit H OS=Dictyostelium discoideum OX=44689 GN=vatH PE=1 SV=1 && PF03224:V-ATPase subunit H|PF11698:V-ATPase subunit H	V-ATPase_H	4615	3696	3855	4346	4544	4340	92.7101	87.1837	94.8751	148.949	118.214	150.562
TGGT1_411050	7453.28	7695.56	7442.68	19188.1	9809.51	19168.7	7530.5	16055.4	-1.09215	3.47222e-06	2.95972e-05	-	TGGT1_chrIII	351322	355524	-	2400	protein_coding	KRUF+family+protein && - && -	-	9935	8736	8098	14992	10097	14796	118.752	122.612	118.583	305.721	156.293	305.412
TGGT1_261780	13868.3	12472.7	13617	23583.3	17384.5	25187.7	13319.3	22051.8	-0.727285	3.47402e-06	2.95972e-05	-	TGGT1_chrVIIb	1506043	1510197	-	1023	protein_coding	microneme+protein+MIC7 && sp|Q2Q426|AGRE2_MACMU Adhesion G protein-coupled receptor E2 OS=Macaca mulatta OX=9544 GN=ADGRE2 PE=2 SV=1 && PF12662:Complement Clr-like EGF-like|PF07645:Calcium-binding EGF domain|PF12947:EGF domain	EGF_CA	18486	14159	14816	18426	17894	19442	518.383	466.218	508.992	881.521	649.817	941.495
TGGT1_248430	39.7608	43.1642	43.1966	10.2391	1.94305	2.59106	42.0405	4.92441	3.13713	3.4948e-06	2.97428e-05	-	TGGT1_chrXII	3780797	3781780	+	984	protein_coding	hypothetical+protein && - && -	-	53	49	47	8	2	2	1.54513	1.67738	1.67864	0.397898	0.0755082	0.10069
TGGT1_256980	2571.7	2643.59	2905.2	1860.96	1919.74	1517.07	2706.83	1765.92	0.615432	3.51625e-06	2.98937e-05	-	TGGT1_chrVIIb	4232332	4243743	-	3009	protein_coding	glycerol-3-phosphate-acyltransferase && sp|Q9P7P0|YOL4_SCHPO Uncharacterized acyltransferase C1718.04 OS=Schizosaccharomyces pombe (strain 972 / ATCC 24843) OX=284812 GN=SPBC1718.04 PE=1 SV=1 && PF01553:Acyltransferase	Acyltransferase	3428	3001	3161	1454	1976	1171	32.6815	33.5951	36.9197	23.6494	24.3963	19.2791
TGGT1_222110	1698.46	1443.8	1560.59	2128.46	2305.43	2460.22	1567.62	2298.04	-0.551492	3.54426e-06	3.01e-05	-	TGGT1_chrII	859955	864660	+	1068	protein_coding	PUB+domain-containing+protein && - && PF09409:PUB domain	-	2264	1639	1698	1663	2373	1899	60.8119	51.6939	55.8756	76.2076	82.544	88.0859
TGGT1_300048	6987.4	4812.37	6806.68	9448.15	11269.7	11462.9	6202.15	10726.9	-0.790379	3.55214e-06	3.01352e-05	-	TGGT1_chrXII	208466	210486	-	879	protein_coding	hypothetical+protein && - && -	-	9314	5463	7406	7382	11600	8848	303.97	209.351	296.108	411.019	490.262	498.665
TGGT1_222800	2543.19	2790.7	2844.54	1991.51	1898.36	1628.48	2726.14	1839.45	0.567132	3.57442e-06	3.02923e-05	-	TGGT1_chrII	1195588	1227581	-	9015	protein_coding	putative+glycogen+synthase && sp|B0S264|GLGA_FINM2 Glycogen synthase OS=Finegoldia magna (strain ATCC 29328 / DSM 20472 / WAL 2508) OX=334413 GN=glgA PE=3 SV=1 && PF08323:Starch synthase catalytic domain|PF16561:Glycogen recognition site of AMP-activated protein kinase|PF00534:Glycosyl transferases group 1	Glycos_transf_1	3390	3168	3095	1556	1954	1257	10.7874	11.8373	12.0657	8.44736	8.05226	6.90752
TGGT1_261022	16145.9	14867	18274.9	26185.3	22044.9	27492.5	16429.3	25240.9	-0.619451	3.61353e-06	3.05915e-05	-	TGGT1_chrVIIb	1892903	1934448	-	11964	protein_coding	dynein+heavy+chain+family+protein && sp|Q39610|DYHA_CHLRE Dynein alpha chain, flagellar outer arm OS=Chlamydomonas reinhardtii OX=3055 GN=ODA11 PE=3 SV=2 && PF12774:Hydrolytic ATP binding site of dynein motor region|PF12775:P-loop containing dynein motor region|PF17852:Dynein heavy chain AAA lid domain|PF17857:AAA+ lid domain|PF18198:Dynein heavy chain AAA lid domain|PF08393:Dynein heavy chain, N…	Dynein_heavy	21522	16877	19884	20459	22691	21221	51.6048	47.5172	58.4095	83.6922	70.459	87.8703
TGGT1_285940	85.5232	85.4475	102.937	37.1168	25.2597	33.6838	91.3024	32.0201	1.52191	3.62649e-06	3.0669e-05	-	TGGT1_chrV	1979550	1990729	-	3570	protein_coding	hypothetical+protein && - && PF10699:Male gamete fusion factor	-	114	97	112	29	26	26	0.916052	0.915241	1.10257	0.397564	0.27056	0.360793
TGGT1_297920	42.7616	56.3777	54.2255	250.859	96.1812	176.192	51.1216	174.411	-1.76868	3.63403e-06	3.07005e-05	-	TGGT1_chrII	2088660	2091023	+	1146	protein_coding	hypothetical+protein && - && -	-	57	64	59	196	99	136	1.42684	1.88117	1.80935	8.37045	3.2093	5.87905
TGGT1_262170	2231.86	2120.33	2339.97	3011.58	3251.7	3841.25	2230.72	3368.18	-0.594338	3.68199e-06	3.10731e-05	-	TGGT1_chrVIIb	1299869	1301636	-	1074	protein_coding	hypothetical+protein && - && -	-	2975	2407	2546	2353	3347	2965	79.4632	75.4925	83.3125	107.225	115.774	136.764
TGGT1_243940	318.837	293.34	214.145	148.467	122.412	119.189	275.441	130.023	1.08585	3.71988e-06	3.136e-05	-	TGGT1_chrVI	2817740	2818849	-	387	protein_coding	hypothetical+protein && - && -	-	425	333	233	116	126	92	31.5037	28.9844	21.1593	14.6698	12.0954	11.7769
TGGT1_232350	26492	24517.3	26935.4	48858.6	33795.5	51433.9	25981.5	44696	-0.782618	3.74867e-06	3.1561e-05	-	TGGT1_chrVIII	2023599	2025126	+	990	protein_coding	lactate+dehydrogenase+LDH1 && sp|Q27797|LDH_TOXGO L-lactate dehydrogenase OS=Toxoplasma gondii OX=5811 PE=1 SV=1 && PF02866:lactate/malate dehydrogenase, alpha/beta C-terminal domain|PF00056:lactate/malate dehydrogenase, NAD binding domain	-	35313	27832	29307	38174	34786	39701	1023.25	946.98	1040.38	1887.16	1305.35	1986.64
TGGT1_411590	11901.2	11541.6	12094.1	24475.4	15388	23017.7	11845.6	20960.4	-0.823223	3.75157e-06	3.1561e-05	-	AAQM03000513	324	1574	+	1251	protein_coding	nucleoside-triphosphatase && sp|Q27895|NTP2_TOXGO Nucleoside-triphosphatase 2 OS=Toxoplasma gondii OX=5811 GN=NTP1 PE=1 SV=1 && PF01150:GDA1/CD39 (nucleoside phosphatase) family	-	15864	13102	13159	19123	15839	17767	363.78	352.787	369.676	748.128	470.359	703.573
TGGT1_269710	6493.76	5907.33	6540.15	9832.12	8112.25	9720.38	6313.75	9221.58	-0.546303	3.79304e-06	3.18766e-05	-	TGGT1_chrVIII	5651928	5663264	-	4839	protein_coding	hypothetical+protein && - && -	-	8656	6706	7116	7682	8350	7503	51.3151	46.681	51.6816	77.6955	64.1047	76.8125
TGGT1_309865	154.542	150.634	134.185	60.1549	76.7506	57.0034	146.454	64.6363	1.17226	3.81538e-06	3.20014e-05	-	TGGT1_chrXI	813752	814366	-	261	protein_coding	hypothetical+protein && - && -	-	206	171	146	47	79	44	22.6418	22.0692	19.6593	8.81322	11.2446	8.3515
TGGT1_240620	23.2563	51.9732	50.5492	6.39945	2.91458	5.18213	41.9262	4.83205	3.14341	3.81584e-06	3.20014e-05	-	TGGT1_chrVI	1311626	1312318	+	339	protein_coding	hypothetical+protein && - && -	-	31	59	55	5	3	4	2.62329	5.86252	5.70189	0.721851	0.328761	0.584538
TGGT1_213350	10289	11550.4	10211.9	21362.7	14073.5	23127.8	10683.8	19521.3	-0.869553	3.94728e-06	3.30692e-05	-	TGGT1_chrV	820008	821446	-	453	protein_coding	ribosomal+protein+RPS15 && sp|Q945U1|RS15_ELAOL 40S ribosomal protein S15 OS=Elaeis oleifera OX=80265 GN=RPS15 PE=2 SV=1 && PF00203:Ribosomal protein S19	-	13715	13112	11111	16691	14486	17852	868.523	974.995	862.007	1803.27	1187.98	1952.28
TGGT1_306730	226.562	266.032	296.862	136.948	147.672	120.484	263.152	135.035	0.957793	3.96083e-06	3.31483e-05	-	TGGT1_chrIX	6095218	6096711	+	420	protein_coding	hypothetical+protein && - && -	-	302	302	323	107	152	93	20.6272	24.2209	27.0277	12.4684	13.4448	10.9695
TGGT1_232710	27864.8	29867	29259.7	44888.3	41200.5	62416.1	28997.2	49501.7	-0.771543	4.01419e-06	3.35513e-05	-	TGGT1_chrVIII	2231374	2232762	+	780	protein_coding	ribosomal+protein+RPS3A && sp|A7AMD1|RS3A_BABBO 40S ribosomal protein S3a OS=Babesia bovis OX=5865 GN=BBOV_III001480 PE=3 SV=1 && PF01015:Ribosomal S3Ae family	-	37143	33905	31836	35072	42408	48178	1366.05	1464.2	1434.43	2200.61	2019.82	3059.9
TGGT1_204070	4582.25	4667.9	5063.19	7630.71	6363.5	9022.09	4771.11	7672.1	-0.685125	4.01732e-06	3.35513e-05	-	TGGT1_chrVIIa	1914309	1920183	-	1491	protein_coding	YT521-B+family+protein && sp|Q9VZQ1|YTDC1_DROME YTH domain-containing protein 1 OS=Drosophila melanogaster OX=7227 GN=Ythdc1 PE=2 SV=2 && PF04146:YT521-B-like domain	YTH	6108	5299	5509	5962	6550	6964	117.518	119.715	129.853	195.7	163.201	231.384
TGGT1_261200	842.479	854.475	1148.85	572.111	570.286	510.44	948.6	550.946	0.782829	4.13886e-06	3.45305e-05	-	TGGT1_chrVIIb	1812790	1818459	-	2658	protein_coding	TBC+domain-containing+protein && sp|Q8C9V1|TB10C_MOUSE Carabin OS=Mus musculus OX=10090 GN=Tbc1d10c PE=1 SV=1 && PF00566:Rab-GTPase-TBC domain	TBC	1123	970	1250	447	587	394	12.1202	12.2927	16.5276	8.23057	8.20431	7.34334
TGGT1_231370	2919.04	2201.37	1981.53	4155.81	3710.26	4187.16	2367.32	4017.74	-0.76261	4.16156e-06	3.4684e-05	-	TGGT1_chrVIII	1371428	1380756	-	8715	protein_coding	phospholipase%2C+patatin+family+protein && sp|D3ZRC4|PLPL8_RAT Calcium-independent phospholipase A2-gamma OS=Rattus norvegicus OX=10116 GN=Pnpla8 PE=3 SV=1 && PF01734:Patatin-like phospholipase	-	3891	2499	2156	3247	3819	3232	12.8079	9.65897	8.69435	18.2344	16.2795	18.372
TGGT1_260380	3533.46	3837.21	3757.18	2314.04	2833.94	2242.57	3709.28	2463.52	0.589564	4.17125e-06	3.47288e-05	-	TGGT1_chrVIIb	2298896	2302761	-	3327	protein_coding	hypothetical+protein && - && -	-	4710	4356	4088	1808	2917	1731	40.6118	44.1029	43.1831	26.5964	32.5719	25.7749
TGGT1_220460	99.7771	181.466	200.359	58.875	22.3451	44.0481	160.534	41.7561	1.95343	4.22481e-06	3.51383e-05	-	TGGT1_chrV	294408	298964	-	798	protein_coding	SNF7+family+protein && sp|Q54DB1|CM2A2_DICDI Charged multivesicular body protein 2a homolog 2 OS=Dictyostelium discoideum OX=44689 GN=chmp2a2 PE=3 SV=1 && PF03357:Snf7	ESCRT-III	133	206	218	46	23	34	4.78115	8.69553	9.60085	2.82119	1.07074	2.11071
TGGT1_408800	12699.5	12344.1	13082.1	26473.3	16485.8	24545.2	12708.6	22501.4	-0.824141	4.32302e-06	3.59181e-05	-	TGGT1_chrXII	6592331	6592894	+	564	protein_coding	NTPase && sp|Q27895|NTP2_TOXGO Nucleoside-triphosphatase 2 OS=Toxoplasma gondii OX=5811 GN=NTP1 PE=1 SV=1 && -	-	16928	14013	14234	20684	16969	18946	861.014	836.92	886.96	1794.87	1117.73	1664.14
TGGT1_297160	2425.41	2142.35	2980.57	1537.15	1479.64	1646.62	2516.11	1554.47	0.694928	4.3731e-06	3.62968e-05	-	TGGT1_chrII	1555497	1559368	-	1695	protein_coding	hypothetical+protein && - && -	-	3233	2432	3243	1201	1523	1271	54.7167	48.331	67.2409	34.6777	33.3802	37.1474
TGGT1_276170	24576.7	23653.1	25458.4	34426.5	31594.1	38671.6	24562.7	34897.4	-0.506603	4.39659e-06	3.64541e-05	-	TGGT1_chrIII	84006	93774	+	3687	protein_coding	phosphatidylinositol+3-+and+4-kinase && sp|Q0WMZ6|P4KG8_ARATH Phosphatidylinositol 4-kinase gamma 8 OS=Arabidopsis thaliana OX=3702 GN=PI4KG8 PE=2 SV=2 && PF00454:Phosphatidylinositol 3- and 4-kinase	PI3_PI4_kinase	32760	26851	27700	26898	32520	29850	254.891	245.312	264.036	357.046	327.67	401.073
TGGT1_226985	184.55	234.32	215.064	120.31	73.8361	73.8453	211.311	89.3304	1.24621	4.41653e-06	3.65818e-05	-	TGGT1_chrX	1076694	1077559	+	393	protein_coding	hypothetical+protein && - && -	-	246	266	234	94	76	57	17.9567	22.7993	20.9257	11.7061	7.18423	7.18513
TGGT1_271935	3970.08	3492.78	3668.95	6459.61	5006.28	7826.31	3710.6	6430.73	-0.793023	4.49179e-06	3.71669e-05	-	TGGT1_chrVIII	4273580	4273849	-	270	protein_coding	hypothetical+protein && - && -	-	5292	3965	3992	5047	5153	6041	562.263	494.665	519.616	914.843	709.015	1108.4
TGGT1_293410	619.668	525.898	521.116	1054.63	809.282	1347.35	555.561	1070.42	-0.944492	4.51623e-06	3.73308e-05	-	TGGT1_chrIa	292302	292914	-	234	protein_coding	hypothetical+protein && - && -	-	826	597	567	824	833	1040	101.262	85.939	85.1576	172.341	132.248	220.176
TGGT1_242730	3728.51	3573.82	4188.23	6108.92	5116.06	6866.32	3830.19	6030.43	-0.654641	4.53277e-06	3.74291e-05	-	TGGT1_chrVI	2126274	2129717	+	1179	protein_coding	guanylate+kinase+family+protein && sp|P15454|KGUA_YEAST Guanylate kinase OS=Saccharomyces cerevisiae (strain ATCC 204508 / S288c) OX=559292 GN=GUK1 PE=1 SV=2 && PF00625:Guanylate kinase	-	4970	4057	4557	4773	5266	5300	120.928	115.911	135.838	198.132	165.931	222.697
TGGT1_230450	2388.65	2266.56	2535.73	3097.34	3534.42	3505.71	2396.98	3379.15	-0.495736	4.75652e-06	3.92364e-05	-	TGGT1_chrVIII	791884	796519	+	1710	protein_coding	bifunctional+GMP+synthase/glutamine+amidotransferase+protein && sp|A4XY17|GUAA_PSEMY GMP synthase [glutamine-hydrolyzing] OS=Pseudomonas mendocina (strain ymp) OX=399739 GN=guaA PE=3 SV=1 && PF00958:GMP synthase C terminal domain|PF02540:NAD synthase|PF00117:Glutamine amidotransferase class-I	GATase	3184	2573	2759	2420	3638	2706	53.4147	50.6845	56.7037	69.2622	79.0362	78.3942
TGGT1_244180	486.132	583.157	372.226	129.269	267.17	141.213	480.505	179.217	1.41719	4.80689e-06	3.96113e-05	-	TGGT1_chrVI	3005692	3007845	-	2154	protein_coding	microneme-like+protein && - && -	-	648	662	405	101	275	109	8.63004	10.3525	6.60793	2.29484	4.74292	2.50688
TGGT1_320740	1748.73	1872.8	1453.98	549.073	1038.56	444.368	1691.83	677.334	1.3187	4.81688e-06	3.96289e-05	-	TGGT1_chrIV	49028	51614	+	1002	protein_coding	hypothetical+protein && - && -	-	2331	2126	1582	429	1069	343	66.7357	71.4706	55.4874	20.954	39.6341	16.9582
TGGT1_230440	1705.96	1794.4	2098.25	2703.13	2646.44	2859.24	1866.2	2736.27	-0.552313	4.81886e-06	3.96289e-05	-	TGGT1_chrVIII	783011	791001	-	1359	protein_coding	CHY+zinc+finger+domain-containing+protein && sp|Q9FFB6|ZFP34_ARATH E3 ubiquitin-protein ligase RZFP34 OS=Arabidopsis thaliana OX=3702 GN=RZPF34 PE=1 SV=1 && PF14599:Zinc-ribbon|PF05495:CHY zinc finger	zf-CHY	2274	2037	2283	2112	2724	2207	48.0015	50.4898	59.0395	76.0592	74.4641	80.4517
TGGT1_301120	1042.78	955.778	889.666	1548.67	1371.8	1360.31	962.743	1426.92	-0.566722	4.84113e-06	3.97713e-05	-	TGGT1_chrIV	2160787	2165762	-	1242	protein_coding	acetyl-CoA+acetyltransferase && sp|P17764|THIL_RAT Acetyl-CoA acetyltransferase, mitochondrial OS=Rattus norvegicus OX=10116 GN=Acat1 PE=1 SV=1 && PF02803:Thiolase, C-terminal domain|PF00108:Thiolase, N-terminal domain	Thiolase_N	1390	1085	968	1210	1412	1050	32.1053	29.4266	27.3911	47.6805	42.235	41.8813
TGGT1_240340B	22.5061	15.8562	8.27169	55.0353	69.9499	76.4364	15.5447	67.1405	-2.09751	4.90034e-06	4.02168e-05	-	TGGT1_chrVI	1163494	1166334	-	2841	protein_coding	Toxoplasma+gondii+family+E+protein && - && -	-	30	18	9	43	72	59	0.302924	0.213419	0.111334	0.740755	0.9415	1.02881
TGGT1_321500	12604.9	12848	13928.6	20063.6	17016.3	22395.9	13127.2	19825.2	-0.594715	4.92183e-06	4.0352e-05	-	TGGT1_chrIb	1771014	1773404	+	1428	protein_coding	RNA+recognition+motif-containing+protein && sp|Q8GZ26|BRN2L_ARATH RNA-binding protein BRN2 OS=Arabidopsis thaliana OX=3702 GN=BRN2 PE=1 SV=1 && PF00076:RNA recognition motif. (a.k.a. RRM, RBD, or RNP domain)|PF00397:WW domain	RRM_1	16802	14585	15155	15676	17515	17287	337.533	344.041	372.978	537.26	455.66	599.714
TGGT1_207460B	636.923	701.198	684.712	952.239	941.41	991.082	674.278	961.577	-0.512292	4.92936e-06	4.03726e-05	-	TGGT1_chrIb	91448	95125	-	607	protein_coding	Rab5B+protein && sp|Q0ILQ6|RAB5A_ORYSJ Ras-related protein Rab5A OS=Oryza sativa subsp. japonica OX=39947 GN=RAB5A PE=1 SV=1 && PF00071:Ras family	Ras	849	796	745	744	969	765	40.1239	44.1729	43.1344	59.9876	59.3054	62.4346
TGGT1_214385	504.887	443.974	488.949	867.766	669.382	800.639	479.27	779.262	-0.699268	4.95652e-06	4.05538e-05	-	TGGT1_chrX	6163149	6163993	-	156	protein_coding	hypothetical+protein && - && -	-	673	504	532	678	689	618	123.758	108.827	119.851	212.707	164.079	196.253
TGGT1_257440	513.139	418.428	438.4	707.78	825.798	690.519	456.656	741.365	-0.699387	5.00301e-06	4.08926e-05	-	TGGT1_chrVIIb	3976806	3980566	-	1632	protein_coding	SCO1/SenC+protein && sp|O75880|SCO1_HUMAN Protein SCO1 homolog, mitochondrial OS=Homo sapiens OX=9606 GN=SCO1 PE=1 SV=1 && PF02630:SCO1/SenC	-	684	475	477	553	850	533	12.0232	9.80404	10.272	16.5837	19.349	16.1793
TGGT1_314970	3662.5	3661.03	3841.74	2484.27	2877.66	2313.82	3721.75	2558.58	0.539856	5.0478e-06	4.12169e-05	-	TGGT1_chrXI	4386163	4399801	-	2682	protein_coding	root+hair+defective+3+gtp-binding+protein+(rhd3)+protein && sp|A5K168|SEY1_PLAVS Protein SEY1 homolog OS=Plasmodium vivax (strain Salvador I) OX=126793 GN=PVX_085645 PE=3 SV=1 && PF05879:Root hair defective 3 GTP-binding protein (RHD3)	-	4882	4156	4180	1941	2962	1786	52.2183	52.1974	54.7739	35.4196	41.0285	32.9895
TGGT1_249740	958.761	920.542	915.4	1227.42	1382.48	1491.16	931.568	1367.02	-0.553152	5.10014e-06	4.16021e-05	-	TGGT1_chrXII	4713253	4716150	+	402	protein_coding	translation+machinery+associated+tma7+protein && - && PF09072:Translation machinery associated TMA7	-	1278	1045	996	959	1423	1151	91.1987	87.5633	87.0742	116.753	131.504	141.841
TGGT1_240243	423.115	312.72	340.058	661.704	556.685	652.948	358.631	623.779	-0.795771	5.11798e-06	4.17053e-05	-	TGGT1_chrVI	1096066	1100715	-	1152	protein_coding	hypothetical+protein && - && -	-	564	355	370	517	573	504	14.0446	10.3802	11.2877	21.9642	18.4783	21.6736
TGGT1_218950	2507.93	2094.78	2257.25	3276.52	3172.04	3770	2286.66	3406.18	-0.574393	5.16283e-06	4.20283e-05	-	TGGT1_chrXII	1130333	1136887	-	3489	protein_coding	hypothetical+protein && - && -	-	3343	2378	2456	2560	3265	2910	27.4865	22.9585	24.7391	35.9101	34.7649	41.3185
TGGT1_223050	13637.2	14155.2	14382.6	22660.5	18572.7	27537.8	14058.3	22923.7	-0.705345	5.24928e-06	4.26888e-05	-	TGGT1_chrII	1366681	1368519	+	702	protein_coding	ribosomal+protein+RPS20 && sp|P23403|RS20_XENLA 40S ribosomal protein S20 OS=Xenopus laevis OX=8355 GN=rps20 PE=1 SV=1 && PF00338:Ribosomal protein S10p/S20e	Ribosomal_S10	18178	16069	15649	17705	19117	21256	742.835	771.052	783.439	1234.34	1011.68	1500.02
TGGT1_264790	3432.18	3549.15	3994.31	2559.78	2518.2	2734.87	3658.55	2604.28	0.49044	5.41827e-06	4.40187e-05	-	TGGT1_chrIX	1831441	1848080	+	13422	protein_coding	hypothetical+protein && - && PF12463:Protein of unknown function (DUF3689)	-	4575	4029	4346	2000	2592	2111	9.77817	10.1114	11.3796	7.29273	7.17426	7.79154
TGGT1_202830	12563.7	10828	12723.7	15884.7	17836.3	19013.2	12038.5	17578.1	-0.54612	5.52399e-06	4.48323e-05	-	TGGT1_chrVIIa	2904651	2906221	-	921	protein_coding	putative+Elicitor-responsive+protein && - && PF00168:C2 domain	C2	16747	12292	13844	12411	18359	14676	521.628	449.567	528.272	659.515	740.54	789.406
TGGT1_297730	777.211	819.239	820.735	1379.72	1096.85	1633.67	805.728	1370.08	-0.764935	5.66038e-06	4.5893e-05	-	TGGT1_chrII	1935013	1936221	-	681	protein_coding	putative+transcription+elongation+factor+1 && sp|P36053|ELF1_YEAST Transcription elongation factor 1 OS=Saccharomyces cerevisiae (strain ATCC 204508 / S288c) OX=559292 GN=ELF1 PE=1 SV=1 && PF05129:Transcription elongation factor Elf1 like	-	1036	930	893	1078	1129	1261	43.6412	46.001	46.0851	77.4727	61.5894	91.7319
TGGT1_292100	2159.84	2055.14	2040.35	4256.92	2756.22	4969.66	2085.11	3994.27	-0.937376	5.68056e-06	4.60102e-05	-	TGGT1_chrIX	4357217	4361149	+	1551	protein_coding	putative+2-oxoisovalerate+dehydrogenase+subunit+alpha && sp|P50136|ODBA_MOUSE 2-oxoisovalerate dehydrogenase subunit alpha, mitochondrial OS=Mus musculus OX=10090 GN=Bckdha PE=1 SV=1 && PF00676:Dehydrogenase E1 component	-	2879	2333	2220	3326	2837	3836	53.2493	50.6681	50.3034	104.951	67.9527	122.523
TGGT1_278270	1124.56	1072.06	1138.74	2122.06	1549.59	1673.83	1111.78	1781.82	-0.679805	5.7473e-06	4.6504e-05	-	TGGT1_chrXII	6093021	6093957	+	195	protein_coding	putative+nucleolar+protein%2C+structural+component+of+H/ACA+snoRNP && sp|Q9NPE3|NOP10_HUMAN H/ACA ribonucleoprotein complex subunit 3 OS=Homo sapiens OX=9606 GN=NOP10 PE=1 SV=1 && -	-	1499	1217	1239	1658	1595	1292	220.521	210.227	223.302	416.128	303.868	328.232
TGGT1_209080	2670.73	2210.18	2646.94	3855.03	3482.92	4526.59	2509.28	3954.85	-0.655951	5.77485e-06	4.66801e-05	-	TGGT1_chrIb	1048536	1049201	-	666	protein_coding	transport+protein+particle+(trapp)+component%2C+bet3+protein && sp|O75865|TPC6A_HUMAN Trafficking protein particle complex subunit 6A OS=Homo sapiens OX=9606 GN=TRAPPC6A PE=1 SV=2 && PF04051:Transport protein particle (TRAPP) component	TRAPP_Bet3	3560	2509	2880	3012	3585	3494	153.341	126.899	151.976	221.339	199.974	259.897
TGGT1_213600	1102.8	932.875	958.597	1496.19	1432.03	1833.18	998.09	1587.13	-0.668077	5.78542e-06	4.67186e-05	-	TGGT1_chrV	1030294	1035283	-	2058	protein_coding	hypothetical+protein && - && -	-	1470	1059	1043	1169	1474	1415	20.4906	17.3333	17.8113	27.8001	26.6079	34.0615
TGGT1_260310	2417.16	2364.34	2214.06	1148.06	1700.17	1327.92	2331.85	1392.05	0.743116	5.79969e-06	4.67868e-05	-	TGGT1_chrVIIb	2334844	2358106	-	4038	protein_coding	ATP-binding+cassette+transporter+ABC.B1 && sp|P08183|MDR1_HUMAN ATP-dependent translocase ABCB1 OS=Homo sapiens OX=9606 GN=ABCB1 PE=1 SV=3 && PF00005:ABC transporter|PF00664:ABC transporter transmembrane region	ABC_membrane	3222	2684	2409	897	1750	1025	22.8898	22.3897	20.9665	10.8718	16.1002	12.5751
TGGT1_237110	897.994	840.38	849.227	509.397	596.518	404.206	862.534	503.373	0.774456	5.87001e-06	4.72859e-05	-	TGGT1_chrX	5615960	5623389	+	1074	protein_coding	putative+replication+factor+C+subunit+2 && sp|Q9FXM3|RFC2_ORYSJ Replication factor C subunit 2 OS=Oryza sativa subsp. japonica OX=39947 GN=RFC2 PE=2 SV=1 && PF08542:Replication factor C C-terminal domain|PF00004:ATPase family associated with various cellular activities (AAA)	AAA	1197	954	924	398	614	312	31.9723	29.921	30.236	18.1366	21.2385	14.3914
TGGT1_213950	1022.53	1102.89	1096.46	605.388	720.873	443.072	1073.96	589.778	0.862351	5.87329e-06	4.72859e-05	-	TGGT1_chrV	1327225	1329387	-	2163	protein_coding	hypothetical+protein && - && -	-	1363	1252	1193	473	742	342	18.0769	19.4975	19.3838	10.7024	12.744	7.83289
TGGT1_293252	76.5208	67.8294	56.9827	8.95924	23.3166	15.5464	67.111	15.9408	2.05073	5.93634e-06	4.77458e-05	-	TGGT1_chrIa	188294	191094	-	2529	protein_coding	hypothetical+protein && - && -	-	102	77	62	7	24	12	1.157	1.02559	0.861586	0.135465	0.352551	0.235063
TGGT1_226610	110.28	131.254	119.48	53.7554	19.4305	34.9794	120.338	36.0551	1.75463	6.00432e-06	4.82443e-05	-	TGGT1_chrX	1410070	1416425	-	2217	protein_coding	hypothetical+protein && sp|Q5RCP7|CEP76_PONAB Centrosomal protein of 76 kDa OS=Pongo abelii OX=9601 GN=CEP76 PE=2 SV=1 && PF15627:CEP76 C2 domain	-	147	149	130	42	20	27	1.90211	2.26387	2.06079	0.927173	0.335138	0.603324
TGGT1_202975	26.2571	43.1642	25.7341	1.27989	0	3.8866	31.7185	1.72216	4.30938	6.08302e-06	4.88279e-05	-	TGGT1_chrVIIa	2801997	2804082	-	1350	protein_coding	hypothetical+protein && - && -	-	35	49	28	1	0	3	0.743734	1.22263	0.728921	0.036253	0	0.110088
TGGT1_212940	269.323	305.673	247.232	458.201	436.216	439.185	274.076	444.534	-0.697218	6.17685e-06	4.95317e-05	-	TGGT1_chrV	577502	587862	-	4184	protein_coding	hypothetical+protein && - && PF16858:Condensin II complex subunit CAP-H2 or CNDH2, C-term	-	359	347	269	358	449	339	2.46142	2.79363	2.25952	4.18763	3.9867	4.01384
TGGT1_263130	7913.9	8065.54	8297.42	14709.8	10336.1	13565.5	8092.29	12870.5	-0.669314	6.38599e-06	5.11579e-05	-	TGGT1_chrVIIb	754263	759706	+	1863	protein_coding	putative+citrate+synthase && sp|Q8EJW2|PRPC_SHEON 2-methylcitrate synthase OS=Shewanella oneidensis (strain MR-1) OX=211586 GN=prpC PE=3 SV=1 && PF00285:Citrate synthase, C-terminal domain	Citrate_synt	10549	9156	9028	11493	10639	10471	162.436	165.548	170.308	301.924	212.152	278.438
TGGT1_249250	12394.9	12971.3	12495.8	18004.2	16469.3	21362	12620.6	18611.9	-0.560356	6.3991e-06	5.12119e-05	-	TGGT1_chrXII	4329155	4330881	+	339	protein_coding	ribosomal+protein+RPL35A && sp|Q9C912|R35A3_ARATH 60S ribosomal protein L35a-3 OS=Arabidopsis thaliana OX=3702 GN=RPL35AC PE=3 SV=1 && PF01247:Ribosomal protein L35Ae	-	16522	14725	13596	14067	16952	16489	1398.13	1463.15	1409.51	2030.86	1857.72	2409.61
TGGT1_268640	1120.8	925.828	1126.79	1510.27	1576.79	1780.06	1057.81	1622.37	-0.616625	6.45023e-06	5.15698e-05	-	TGGT1_chrVIII	6377589	6384854	-	1707	protein_coding	BING4CT+(NUC141)+domain-containing+protein && sp|Q9P4X3|UTP7_SCHPO Probable U3 small nucleolar RNA-associated protein 7 OS=Schizosaccharomyces pombe (strain 972 / ATCC 24843) OX=284812 GN=utp7 PE=3 SV=1 && PF08149:BING4CT (NUC141) domain	-	1494	1051	1226	1180	1623	1374	25.1073	20.7396	25.2414	33.8318	35.3219	39.8755
TGGT1_245590A	867.236	891.473	1021.09	545.233	656.752	584.285	926.601	595.424	0.635814	6.66652e-06	5.32462e-05	-	TGGT1_chrXII	2350447	2353926	-	1609	protein_coding	rhomboid+protease+ROM6 && sp|Q2PP52|RHBL6_TOXGO Rhomboid-like protease 6 OS=Toxoplasma gondii OX=5811 GN=ROM6 PE=2 SV=1 && PF01694:Rhomboid family	Rhomboid	1156	1012	1111	426	676	451	20.6104	21.1864	24.2669	12.9578	15.6081	13.8859
TGGT1_203820	4969.35	5475.69	4541.16	2113.1	3521.79	2194.63	4995.4	2609.84	0.935997	6.70138e-06	5.34716e-05	-	TGGT1_chrVIIa	2103925	2108718	-	3807	protein_coding	hypothetical+protein && - && -	-	6624	6216	4941	1651	3625	1694	49.9139	54.9996	45.6129	21.2247	35.374	22.0436
TGGT1_291950	2859.78	3044.4	3025.6	4366.99	3795.76	4693.71	2976.59	4285.49	-0.525472	6.81882e-06	5.43547e-05	-	TGGT1_chrIX	4225895	4238503	-	2178	protein_coding	RNA+recognition+motif-containing+protein && sp|Q2QZL4|U2A2B_ORYSJ Splicing factor U2af large subunit B OS=Oryza sativa subsp. japonica OX=39947 GN=U2AF65B PE=3 SV=2 && PF00076:RNA recognition motif. (a.k.a. RRM, RBD, or RNP domain)	RRM_1	3812	3456	3292	3412	3907	3623	50.2087	53.45	53.12	76.6705	66.6415	82.4068
TGGT1_293500	1650.45	1958.24	1674.56	1127.58	1268.81	1189.3	1761.08	1195.23	0.558331	6.82599e-06	5.43581e-05	-	TGGT1_chrIa	351991	369617	+	5316	protein_coding	hypothetical+protein && - && -	-	2200	2223	1822	881	1306	918	11.8719	14.086	12.0453	8.11088	9.12678	8.55481
TGGT1_305870	348.095	371.741	437.48	171.505	245.796	185.261	385.772	200.854	0.935694	6.89582e-06	5.486e-05	-	TGGT1_chrIX	5420221	5421568	+	543	protein_coding	DAD+family+protein && sp|P61803|DAD1_HUMAN Dolichyl-diphosphooligosaccharide--protein glycosyltransferase subunit DAD1 OS=Homo sapiens OX=9606 GN=DAD1 PE=1 SV=3 && PF02109:DAD family	-	464	422	476	134	253	143	24.5133	26.1785	30.808	12.0776	17.3093	13.0463
TGGT1_269705	611.416	591.085	571.666	948.399	791.795	944.443	591.389	894.879	-0.595649	6.92712e-06	5.50545e-05	-	TGGT1_chrVIII	5663548	5664981	-	585	protein_coding	hypothetical+protein && - && -	-	815	671	622	741	815	729	39.9655	38.6366	37.3672	61.9926	51.756	61.734
TGGT1_313000	27.0073	46.6878	133.266	11.519	4.85764	3.8866	68.9871	6.75442	3.36231	6.93849e-06	5.50905e-05	-	TGGT1_chrXI	2990907	2993838	-	1815	protein_coding	Toxoplasma+gondii+family+D+protein && - && -	-	36	53	145	9	5	3	0.568996	0.983628	2.80768	0.242685	0.102342	0.0818836
TGGT1_311410	1201.08	1090.56	1214.1	1535.87	1743.89	1725.65	1168.58	1668.47	-0.51409	7.04092e-06	5.58487e-05	-	TGGT1_chrXI	2025755	2028355	+	2601	protein_coding	putative+M+phase+phosphoprotein+MPP10 && sp|P47083|MPP10_YEAST U3 small nucleolar RNA-associated protein MPP10 OS=Saccharomyces cerevisiae (strain ATCC 204508 / S288c) OX=559292 GN=MPP10 PE=1 SV=1 && PF04006:Mpp10 protein	-	1601	1238	1321	1200	1795	1332	17.6577	16.0329	17.8492	22.5797	25.6379	25.3698
TGGT1_254440	14562.2	14811.5	15072.9	24042.7	19505.3	29674.2	14815.5	24407.4	-0.720147	7.14466e-06	5.66158e-05	-	TGGT1_chrIII	1720222	1723221	-	498	protein_coding	ribosomal+protein+RPL12 && sp|P0CT83|RL12A_SCHPO 60S ribosomal protein L12-A OS=Schizosaccharomyces pombe (strain 972 / ATCC 24843) OX=284812 GN=rpl1201 PE=3 SV=1 && PF03946:Ribosomal protein L11, N-terminal domain|PF00298:Ribosomal protein L11, RNA binding domain	-	19411	16814	16400	18785	20077	22905	1118.16	1137.3	1157.37	1846.12	1497.71	2278.52
TGGT1_262630	1157.56	1301.09	1034.88	551.633	786.937	690.519	1164.51	676.363	0.782324	7.15567e-06	5.66473e-05	-	TGGT1_chrVIIb	1087828	1092164	-	1467	protein_coding	hypothetical+protein && - && -	-	1543	1477	1126	431	810	533	30.1731	33.9142	26.9752	14.3789	20.5123	17.9991
TGGT1_259140	333.091	344.433	374.064	570.831	497.422	599.831	350.529	556.028	-0.664518	7.17774e-06	5.67662e-05	-	TGGT1_chrVIIb	2910667	2915200	-	2784	protein_coding	hypothetical+protein && sp|Q9SA98|ALKBH_ARATH Alpha-ketoglutarate-dependent dioxygenase alkB OS=Arabidopsis thaliana OX=3702 GN=At1g11780 PE=2 SV=2 && PF13532:2OG-Fe(II) oxygenase superfamily	-	444	391	407	446	512	463	4.57507	4.73085	5.13785	7.84048	6.83219	8.23881
TGGT1_251460	1961.78	1787.35	1517.4	2872.08	2729.99	2469.28	1755.51	2690.45	-0.615621	7.25376e-06	5.73111e-05	-	TGGT1_chrXII	5326034	5330183	-	4150	protein_coding	hypothetical+protein && - && -	-	2615	2029	1651	2244	2810	1906	18.0762	16.4689	13.9815	26.4638	25.1546	22.7524
TGGT1_310030	6976.15	6509.86	6947.3	8714.78	9792.02	10936.9	6811.1	9814.56	-0.527006	7.30768e-06	5.76805e-05	-	TGGT1_chrXI	977166	978111	-	612	protein_coding	putative+cyclase-associated+protein && - && PF08603:Adenylate cyclase associated (CAP) C terminal	-	9299	7390	7559	6809	10079	8442	435.882	406.747	434.079	544.514	611.822	683.355
TGGT1_229020	1816.99	2039.29	2101.01	1053.35	1415.51	905.577	1985.76	1124.81	0.818414	7.39854e-06	5.83405e-05	-	TGGT1_chrVIII	25541	33826	-	3780	protein_coding	putative+cell-cycle-associated+protein+kinase+CDK && sp|Q0J4I1|CKB21_ORYSJ Cyclin-dependent kinase B2-1 OS=Oryza sativa subsp. japonica OX=39947 GN=CDKB2-1 PE=1 SV=1 && PF00069:Protein kinase domain	Pkinase	2422	2315	2286	823	1457	699	18.3809	20.6296	21.254	10.6558	14.3195	9.16089
TGGT1_300010	693.939	707.364	762.834	488.918	453.703	349.794	721.379	430.805	0.742414	7.40948e-06	5.83521e-05	-	TGGT1_chrXII	241429	247736	-	1203	protein_coding	hypothetical+protein && - && -	-	925	803	830	382	467	270	22.0577	22.4844	24.2476	15.5409	14.4215	11.1186
TGGT1_300055	8391.03	6545.1	8184.38	10642.3	12396.7	12328.3	7706.84	11789.1	-0.613245	7.41451e-06	5.83521e-05	-	TGGT1_chrXII	199659	202817	-	588	protein_coding	hypothetical+protein && - && -	-	11185	7430	8905	8315	12760	9516	545.685	425.641	532.246	692.089	806.181	801.733
TGGT1_272770	1030.03	881.783	919.077	1334.93	1340.71	1554.64	943.63	1410.09	-0.578465	7.47079e-06	5.87377e-05	-	TGGT1_chrVIII	3732907	3743449	+	2094	protein_coding	hypothetical+protein && - && -	-	1373	1001	1000	1043	1380	1200	18.8095	16.1023	16.7834	24.3773	24.4828	28.3895
TGGT1_290330	1439.64	1357.47	1245.35	490.198	891.862	450.845	1347.49	610.968	1.13876	7.55401e-06	5.9334e-05	-	TGGT1_chrIX	3521096	3530351	+	4806	protein_coding	chloride+transporter%2C+chloride+channel+(ClC)+family+protein && sp|P51789|CLCN2_RABIT Chloride channel protein 2 OS=Oryctolagus cuniculus OX=9986 GN=CLCN2 PE=2 SV=1 && PF00654:Voltage gated chloride channel	Voltage_CLC	1919	1541	1355	383	918	348	11.4545	10.8007	9.90858	3.90025	7.09607	3.58714
TGGT1_262125	294.83	263.39	259.18	400.606	449.817	484.529	272.466	444.984	-0.706569	7.60744e-06	5.96954e-05	-	TGGT1_chrVIIb	1332709	1333692	-	420	protein_coding	hypothetical+protein && - && -	-	393	299	282	313	463	374	26.8427	23.9802	23.5969	36.4731	40.9535	44.1138
TGGT1_220560	57.7657	73.1148	45.9538	16.6386	2.91458	9.06873	58.9448	9.54063	2.66469	7.65984e-06	6.00481e-05	-	TGGT1_chrV	360286	363734	+	1275	protein_coding	hypothetical+protein && - && -	-	77	83	50	13	3	7	1.73246	2.1928	1.37821	0.499011	0.0874118	0.271982
TGGT1_209100	2000.04	2381.08	2223.25	1236.37	1613.71	1175.05	2201.46	1341.71	0.712987	7.67817e-06	6.01178e-05	-	TGGT1_chrIb	1054806	1062365	-	1863	protein_coding	PUB+domain-containing+protein && - && PF09409:PUB domain	-	2666	2703	2419	966	1661	907	41.0517	48.8725	45.633	25.3771	33.122	24.1183
TGGT1_252390	4540.23	3968.46	3888.61	6641.35	5437.64	7315.87	4132.44	6464.95	-0.645276	7.68367e-06	6.01178e-05	-	TGGT1_chrIII	522844	523705	-	312	protein_coding	hypothetical+protein && - && -	-	6052	4505	4231	5189	5597	5647	556.452	486.376	476.589	813.966	666.438	896.635
TGGT1_233260	1027.78	1050.92	1125.87	694.981	783.051	752.704	1068.19	743.579	0.52123	7.76738e-06	6.07138e-05	-	TGGT1_chrVIII	2539303	2547974	-	1179	protein_coding	putative+GTP-binding+protein && sp|Q9CAI1|DRG2_ARATH Developmentally-regulated G-protein 2 OS=Arabidopsis thaliana OX=3702 GN=DRG2 PE=2 SV=1 && PF01926:50S ribosome-binding GTPase|PF02824:TGS domain|PF16897:C-terminal region of MMR_HSR1 domain	-	1370	1193	1225	543	806	581	33.3342	34.0846	36.5156	22.5405	25.3969	24.4126
TGGT1_283810	1654.95	1987.31	1581.73	890.804	1176.52	702.178	1741.33	923.167	0.913988	7.8357e-06	6.11884e-05	-	TGGT1_chrV	2788631	2799242	+	4431	protein_coding	hypothetical+protein && sp|Q97U94|AGAL_SACS2 Alpha-galactosidase OS=Saccharolobus solfataricus (strain ATCC 35092 / DSM 1617 / JCM 11322 / P2) OX=273057 GN=galS PE=1 SV=2 && PF05691:Raffinose synthase or seed imbibition protein Sip1	-	2206	2256	1721	696	1211	542	14.2819	17.1502	13.6501	7.68749	10.1532	6.05969
TGGT1_314875	5362.46	4692.56	4744.27	2612.26	3668.49	2606.61	4933.1	2962.45	0.735143	7.9779e-06	6.22385e-05	-	TGGT1_chrXI	4309741	4323753	-	11382	protein_coding	RIC1+protein && sp|Q9V3C5|RIC1_DROME Guanine nucleotide exchange factor subunit Rich OS=Drosophila melanogaster OX=7227 GN=Rich PE=1 SV=1 && PF07064:RIC1	-	7148	5327	5162	2041	3776	2012	18.0156	15.7651	15.9388	8.7761	12.3246	8.75713
TGGT1_269750	657.179	516.208	542.255	380.128	292.43	316.11	571.881	329.556	0.798116	8.06544e-06	6.28605e-05	-	TGGT1_chrVIII	5623866	5626437	+	2091	protein_coding	CrcB+family+protein && - && PF02537:CrcB-like protein, Camphor Resistance (CrcB)	-	876	586	590	297	301	244	12.018	9.44007	9.9164	6.95152	5.34776	5.7808
TGGT1_237010	1623.44	2025.19	2229.68	1247.89	1132.8	1287.76	1959.44	1222.82	0.680365	8.09793e-06	6.30526e-05	-	TGGT1_chrX	5557116	5563014	-	1938	protein_coding	hypothetical+protein && - && -	-	2164	2299	2426	975	1166	994	32.0322	39.9592	43.994	24.6223	22.3514	25.4089
TGGT1_268970	897.244	735.553	866.689	1624.18	1133.77	1739.9	833.162	1499.28	-0.846448	8.17059e-06	6.35569e-05	-	TGGT1_chrVIII	6173540	6174541	+	1002	protein_coding	hypothetical+protein && - && -	-	1196	835	943	1269	1167	1343	34.2411	28.0705	33.075	61.9828	43.2676	66.3989
TGGT1_316250	17527.8	15795.4	18992.7	31457.2	22893.1	35467.8	17438.6	29939.3	-0.779703	8.17924e-06	6.35628e-05	-	TGGT1_chrXI	5154312	5155496	-	1185	protein_coding	hypothetical+protein && - && -	-	23364	17931	20665	24578	23564	27377	565.604	509.704	612.877	1015.09	738.737	1144.51
TGGT1_223610	3302.4	2738.72	2206.7	4383.63	4550.63	4573.23	2749.27	4502.5	-0.71137	8.36138e-06	6.49156e-05	-	TGGT1_chrX	3601437	3606218	-	3912	protein_coding	hypothetical+protein && - && -	-	4402	3109	2401	3425	4684	3530	32.2801	26.7703	21.57	42.8488	44.4813	44.7021
TGGT1_205120	1130.56	821.881	726.99	2015.83	1336.82	1988.64	893.143	1780.43	-0.994043	8.47974e-06	6.57711e-05	-	TGGT1_chrVIIa	1534318	1540330	-	4488	protein_coding	hypothetical+protein && - && -	-	1507	933	791	1575	1376	1535	9.63261	7.00262	6.19412	17.1753	11.39	16.9437
TGGT1_259950	9252.26	7952.78	7121.92	15452.1	10944.3	17873.2	8108.99	14756.5	-0.863608	8.49733e-06	6.58441e-05	-	TGGT1_chrVIIb	2572640	2576136	+	2559	protein_coding	carbonate+dehydratase%2C+eukaryotic-type+domain-containing+protein && sp|Q27504|CAH3_CAEEL Putative carbonic anhydrase 3 OS=Caenorhabditis elegans OX=6239 GN=cah-3 PE=3 SV=1 && PF00194:Eukaryotic-type carbonic anhydrase	-	12333	9028	7749	12073	11265	13796	138.255	118.837	106.422	230.899	163.539	267.076
TGGT1_276230	364.599	305.673	370.388	505.557	696.585	603.718	346.887	601.953	-0.796644	8.51611e-06	6.59261e-05	-	TGGT1_chrIII	22804	23630	-	492	protein_coding	Toxoplasma+gondii+family+B+protein && - && -	-	486	347	403	395	717	466	28.3371	23.7572	28.787	39.2925	54.1394	46.9217
TGGT1_219510	949.008	921.423	908.048	1255.57	1323.22	1228.16	926.16	1268.99	-0.454762	8.66898e-06	6.70451e-05	-	TGGT1_chrXII	830468	836954	-	1380	protein_coding	putative+GTP+binding+protein+7+isoform+2+family+protein && sp|Q9VCU5|MTG1_DROME Mitochondrial ribosome-associated GTPase 1 OS=Drosophila melanogaster OX=7227 GN=CG17141 PE=1 SV=2 && PF01926:50S ribosome-binding GTPase	-	1265	1046	988	981	1362	948	26.2963	25.532	25.1613	34.791	36.6655	34.0316
TGGT1_241155	840.228	842.142	835.441	325.092	574.172	382.182	839.27	427.149	0.970945	8.69464e-06	6.7179e-05	-	TGGT1_chrVI	1629235	1629798	+	363	protein_coding	hypothetical+protein && - && -	-	1120	956	909	254	591	295	88.5105	88.7121	88.0062	34.2456	60.4839	40.2595
TGGT1_236670A	1232.59	1076.46	1091.86	730.818	827.741	756.591	1133.64	771.716	0.554087	8.78372e-06	6.78023e-05	-	TGGT1_chrX	5378781	5381682	+	2162	protein_coding	hypothetical+protein && - && -	-	1643	1222	1188	571	852	584	21.8005	19.0391	19.3115	12.9258	14.6401	13.3817
TGGT1_265270	2267.87	2003.17	2413.49	2996.22	3287.65	3253.08	2228.18	3178.98	-0.512881	8.99571e-06	6.93721e-05	-	TGGT1_chrIX	1457924	1460201	-	1065	protein_coding	hypothetical+protein && - && -	-	3023	2274	2626	2341	3384	2511	81.4277	71.9238	86.6565	107.579	118.043	116.802
TGGT1_319890	84.773	97.7801	85.4741	24.3179	20.4021	41.457	89.3424	28.7257	1.65117	9.2137e-06	7.09783e-05	-	TGGT1_chrIV	637321	638160	-	711	protein_coding	hypothetical+protein && - && -	-	113	111	93	19	21	32	4.55924	5.25878	4.59695	1.30786	1.09726	2.22963
TGGT1_238490	18.7551	14.9753	4.59538	85.7527	50.5194	64.7766	12.7753	67.0162	-2.37429	9.22163e-06	7.09783e-05	-	TGGT1_chrVI	245560	246105	-	546	protein_coding	SAG-related+sequence+SRS22E && - && PF04092:SRS domain	-	25	17	5	67	52	50	1.3135	1.04879	0.321835	6.00564	3.5381	4.53659
TGGT1_221295	785.463	781.36	778.458	373.728	552.799	453.436	781.76	459.988	0.762168	9.24233e-06	7.10697e-05	-	TGGT1_chrII	206342	207859	+	591	protein_coding	hypothetical+protein && - && -	-	1047	887	847	292	569	350	50.821	50.5554	50.3677	24.1809	35.7671	29.3382
TGGT1_210840	1906.27	1983.79	1964.99	2489.39	2646.44	2554.79	1951.68	2563.54	-0.393895	9.29686e-06	7.14208e-05	-	TGGT1_chrIV	1942834	1951568	-	1788	protein_coding	arginyl-tRNA+synthetase+family+protein && sp|Q5ZM11|SYRC_CHICK Arginine--tRNA ligase, cytoplasmic OS=Gallus gallus OX=9031 GN=RARS1 PE=2 SV=1 && PF00750:tRNA synthetases class I (R)|PF03485:Arginyl tRNA synthetase N terminal domain|PF05746:DALR anticodon binding domain	-	2541	2252	2138	1945	2724	1972	40.7681	42.4261	42.0239	53.2389	56.5977	54.6376
TGGT1_249460	829.726	871.212	808.787	464.6	553.77	327.77	836.575	448.713	0.895987	9.37314e-06	7.19382e-05	-	TGGT1_chrXII	4484223	4493306	+	4884	protein_coding	WD+domain%2C+G-beta+repeat-containing+protein && sp|Q93ZG3|ACSA1_ARATH WD repeat-containing protein ATCSA-1 OS=Arabidopsis thaliana OX=3702 GN=ATCSA-1 PE=1 SV=1 && -	-	1106	989	880	363	570	253	6.49626	6.82107	6.33232	3.63754	4.33569	2.56624
TGGT1_318220	38.2604	51.0923	95.584	11.519	12.6299	11.6598	61.6456	11.9362	2.36219	9.65445e-06	7.39854e-05	-	TGGT1_chrIV	1417588	1420687	-	2013	protein_coding	hypothetical+protein && - && -	-	51	58	104	9	13	9	0.726792	0.970546	1.81571	0.218814	0.239916	0.221489
TGGT1_319520	184.55	257.223	261.937	127.989	77.7222	101.052	234.57	102.254	1.20273	9.65825e-06	7.39854e-05	-	TGGT1_chrIV	885869	892046	-	4320	protein_coding	hypothetical+protein && - && -	-	246	292	285	100	80	78	1.63356	2.27683	2.31855	1.1329	0.687964	0.894465
TGGT1_292320	3231.88	3190.63	3419.88	4218.52	4815.86	5450.3	3280.8	4828.23	-0.557469	9.67756e-06	7.40628e-05	-	TGGT1_chrIX	4486670	4489417	-	2748	protein_coding	hypothetical+protein && - && PF01702:Queuine tRNA-ribosyltransferase	TGT	4308	3622	3721	3296	4957	4207	44.972	44.398	47.5882	58.7013	67.0134	75.8417
TGGT1_211850	1315.86	1399.75	1340.01	2184.77	1732.23	2195.93	1351.87	2037.64	-0.591153	9.80335e-06	7.4932e-05	-	TGGT1_chrX	4062162	4062901	-	522	protein_coding	hypothetical+protein && - && -	-	1754	1589	1458	1707	1783	1695	96.3924	102.538	98.1619	160.044	126.894	160.861
TGGT1_223870	101.278	78.4003	45.0347	186.864	194.305	209.876	74.9042	197.015	-1.38968	9.80976e-06	7.4932e-05	-	TGGT1_chrX	3420400	3427156	+	2406	protein_coding	hypothetical+protein && - && -	-	135	89	49	146	200	162	1.60961	1.24602	0.715742	2.96985	3.08812	3.33558
TGGT1_224080	54.0147	37.8788	44.1157	7.67934	7.77222	12.9553	45.3364	9.46896	2.27472	9.887e-06	7.54505e-05	-	TGGT1_chrX	3240968	3247060	+	6093	protein_coding	Kazal-type+serine+protease+inhibitor+domain-containing+protein && - && PF00050:Kazal-type serine protease inhibitor domain|PF07648:Kazal-type serine protease inhibitor domain	-	72	43	48	6	8	10	0.338988	0.237722	0.276864	0.0481945	0.0487773	0.0813058
TGGT1_231860	12.0033	13.2135	34.0058	0	0	0	19.7409	0	6.51325	1.03836e-05	7.91648e-05	-	TGGT1_chrVIII	1588681	1589523	+	843	protein_coding	hypothetical+protein && - && -	-	16	15	37	0	0	0	0.544473	0.599371	1.54252	0	0	0
TGGT1_248360	4651.26	4239.78	4495.2	6517.2	5714.52	7266.64	4462.08	6499.46	-0.542284	1.04183e-05	7.93544e-05	-	TGGT1_chrXII	3757559	3758993	-	744	protein_coding	hypothetical+protein && - && -	-	6200	4813	4891	5092	5882	5609	239.058	217.909	231.037	334.96	293.705	373.478
TGGT1_268230	12109	11374.2	13667.6	18420.2	17525.4	24673.4	12383.6	20206.3	-0.706332	1.05245e-05	8.00873e-05	-	TGGT1_chrVIII	6618875	6620491	-	951	protein_coding	hypothetical+protein && - && -	-	16141	12912	14871	14392	18039	19045	486.893	457.346	549.561	740.658	704.679	992.094
TGGT1_245580	4123.12	3974.63	4069.67	2819.6	3238.1	2781.51	4055.81	2946.4	0.46042	1.06064e-05	8.05742e-05	-	TGGT1_chrXII	2332712	2345516	+	6942	protein_coding	hypothetical+protein && - && -	-	5496	4512	4428	2203	3333	2147	22.7115	21.8936	22.4171	15.5313	17.8365	15.3215
TGGT1_304900	1052.54	1070.3	969.626	1820	1392.2	1536.5	1030.82	1582.9	-0.617823	1.06084e-05	8.05742e-05	-	TGGT1_chrIX	4860091	4865611	-	867	protein_coding	hypothetical+protein && sp|Q3UF25|STIMA_MOUSE Store-operated calcium entry regulator STIMATE OS=Mus musculus OX=10090 GN=Stimate PE=2 SV=1 && PF12400:STIMATE family	-	1403	1215	1055	1422	1433	1186	46.4218	47.2051	42.7651	80.2708	61.4025	67.767
TGGT1_315345	99.7771	86.3284	161.757	39.6766	20.4021	40.1615	115.954	33.4134	1.80735	1.06207e-05	8.05914e-05	-	TGGT1_chrXI	4603838	4605027	+	753	protein_coding	SAG-related+sequence+SRS52F && - && PF04092:SRS domain	-	133	98	176	31	21	31	5.06688	4.38392	8.21436	2.01486	1.03606	2.03948
TGGT1_305230	595.662	556.73	505.492	889.524	759.734	926.306	552.628	858.521	-0.633363	1.06474e-05	8.06993e-05	-	TGGT1_chrIX	5078176	5083410	-	5235	protein_coding	hypothetical+protein && - && -	-	794	632	550	695	782	715	4.35098	4.06661	3.69234	6.49749	5.54944	6.76615
TGGT1_306035	60.0163	43.1642	69.8498	10.2391	15.5444	16.8419	57.6768	14.2085	2.01604	1.06572e-05	8.06993e-05	-	TGGT1_chrIX	5545620	5547269	+	387	protein_coding	hypothetical+protein && - && -	-	80	49	76	8	16	13	5.93011	4.26498	6.90174	1.01171	1.53592	1.66412
TGGT1_233300	935.504	972.516	931.944	518.356	674.24	434.003	946.654	542.2	0.801148	1.06814e-05	8.06993e-05	-	TGGT1_chrVIII	2565742	2573035	-	1572	protein_coding	RhoGAP+domain-containing+protein && - && PF13716:Divergent CRAL/TRIO domain|PF00620:RhoGAP domain	RhoGAP	1247	1104	1014	405	694	335	22.7561	23.6564	22.6695	12.609	16.4008	10.5571
TGGT1_318730	1211.58	1217.41	1267.41	664.263	886.033	562.261	1232.13	704.186	0.804764	1.06845e-05	8.06993e-05	-	TGGT1_chrIV	1057283	1060758	-	1908	protein_coding	glycosyl+transferase && sp|Q6WV17|GALT5_DROME Polypeptide N-acetylgalactosaminyltransferase 5 OS=Drosophila melanogaster OX=7227 GN=Pgant5 PE=1 SV=2 && PF00535:Glycosyl transferase family 2|PF00652:Ricin-type beta-trefoil lectin domain	Glycos_transf_2	1615	1382	1379	519	912	434	24.2816	24.3984	25.4005	13.3127	17.7572	11.2684
TGGT1_208200	1251.34	1201.55	1229.72	2104.14	1665.2	2725.8	1227.54	2165.05	-0.817915	1.06851e-05	8.06993e-05	-	TGGT1_chrIb	612230	617365	-	1494	protein_coding	PHD-finger+domain-containing+protein && - && PF00628:PHD-finger|PF12998:Inhibitor of growth proteins N-terminal histone-binding	PHD	1668	1364	1338	1644	1714	2104	32.0279	30.7536	31.4747	53.8553	42.6206	69.7666
TGGT1_263870	3319.65	3444.33	3612.89	5184.84	4357.3	5338.89	3458.96	4960.34	-0.519825	1.07161e-05	8.08579e-05	-	TGGT1_chrVIIb	247108	256643	-	2487	protein_coding	glutamate-tRNA+ligase && sp|O13775|SYEC_SCHPO Probable glutamate--tRNA ligase, cytoplasmic OS=Schizosaccharomyces pombe (strain 972 / ATCC 24843) OX=284812 GN=gus1 PE=1 SV=1 && PF00749:tRNA synthetases class I (E and Q), catalytic domain|PF03950:tRNA synthetases class I (E and Q), anti-codon binding domain	-	4425	3910	3931	4051	4485	4121	51.0412	52.9581	55.5499	79.7193	66.9955	82.0879
TGGT1_227020	1824.5	1872.8	2089.98	1337.49	1375.68	1436.75	1929.09	1383.3	0.479587	1.07555e-05	8.10792e-05	-	TGGT1_chrX	1038642	1042339	-	1083	protein_coding	histone+deacetylase+SIR2 && sp|Q8IE47|SIR5_PLAF7 NAD-dependent protein deacylase Sir2A OS=Plasmodium falciparum (isolate 3D7) OX=36329 GN=Sir2A PE=1 SV=1 && PF02146:Sir2 family	SIR2	2432	2126	2274	1045	1416	1109	64.4197	66.1251	73.7935	47.2242	48.5729	50.7289
TGGT1_240340A	5.25143	8.80902	1.83815	47.356	29.1458	37.5704	5.29953	38.0241	-2.83348	1.08729e-05	8.18872e-05	-	AAQM03000178	5074	7459	+	2386	protein_coding	Toxoplasma+gondii+family+E+protein && - && -	-	7	10	2	37	30	29	0.0841611	0.141176	0.0294588	0.758942	0.4671	0.602116
TGGT1_229800	270.824	221.987	306.052	428.763	451.76	505.258	266.288	461.927	-0.794561	1.09537e-05	8.24193e-05	-	TGGT1_chrVIII	449155	449595	-	441	protein_coding	hypothetical+protein && - && -	-	361	252	333	335	465	390	23.4829	19.2484	26.5376	37.1778	39.1718	43.8105
TGGT1_218730	2747.25	2601.3	3100.05	1923.68	2100.44	1818.93	2816.2	1947.68	0.53129	1.11392e-05	8.37368e-05	-	TGGT1_chrXII	1285339	1286622	+	771	protein_coding	hypothetical+protein && - && -	-	3662	2953	3373	1503	2162	1404	136.253	129.015	153.751	95.4074	104.174	90.2122
TGGT1_307020	744.952	846.547	766.51	436.443	558.628	388.66	786.003	461.243	0.765702	1.11607e-05	8.38195e-05	-	TGGT1_chrXI	98430	100260	+	819	protein_coding	hypothetical+protein && - && -	-	993	961	834	341	575	300	34.7816	39.5249	35.7881	20.3774	26.0821	18.1464
TGGT1_271888	1564.93	1428.82	1269.24	975.277	733.503	926.306	1421	878.362	0.695891	1.135e-05	8.51617e-05	-	TGGT1_chrVIII	4294988	4299861	-	1029	protein_coding	putative+3-ketoacyl-CoA+reductase && sp|Q8L9C4|KCR1_ARATH Very-long-chain 3-oxoacyl-CoA reductase 1 OS=Arabidopsis thaliana OX=3702 GN=KCR1 PE=1 SV=1 && PF00106:short chain dehydrogenase	adh_short	2086	1622	1381	762	755	715	58.1544	53.0967	47.1666	36.2424	27.2578	34.4226
TGGT1_214140	12621.4	12749.3	12394.7	9974.19	7967.49	8760.39	12588.5	8900.69	0.500301	1.15868e-05	8.6858e-05	-	TGGT1_chrX	5950527	5958108	+	5928	protein_coding	hypothetical+protein && - && -	-	16824	14473	13486	7793	8201	6762	81.415	82.2398	79.9523	64.3389	51.3946	56.5092
TGGT1_266105	54.0147	81.043	71.688	21.7581	8.74374	20.7285	68.9152	17.0768	2.03605	1.15996e-05	8.68726e-05	-	TGGT1_chrIX	1123066	1125671	-	891	protein_coding	EF+hand+family+protein && sp|Q568D2|CF161_DANRE Cilia- and flagella-associated protein 161 OS=Danio rerio OX=7955 GN=cfap161 PE=2 SV=1 && -	-	72	92	78	17	9	16	2.31813	3.4781	3.07661	0.933788	0.375253	0.8896
TGGT1_270980	826.725	784.883	646.111	1108.39	1315.45	1134.89	752.573	1186.24	-0.656639	1.16388e-05	8.70855e-05	-	TGGT1_chrVIII	4806390	4811494	-	2208	protein_coding	phosphoglycerate+mutase+family+protein && - && -	-	1102	891	703	866	1354	876	14.3175	13.5928	11.1895	19.1954	22.7813	19.6543
TGGT1_235010	46.5126	46.6878	37.6821	8.95924	11.6583	7.77319	43.6275	9.46358	2.18924	1.17816e-05	8.80722e-05	-	TGGT1_chrX	4498271	4499056	-	786	protein_coding	hypothetical+protein && - && -	-	62	53	41	7	12	6	2.26283	2.27136	1.83323	0.435866	0.567176	0.378165
TGGT1_258540	53397.3	46965.3	52374.5	74045.5	65212.8	81507.1	50912.3	73588.5	-0.531437	1.19199e-05	8.90232e-05	-	TGGT1_chrVIIb	3309066	3319730	-	7857	protein_coding	phosphoglycerate+mutase+family+protein && - && PF00300:Histidine phosphatase superfamily (branch 1)	-	71177	53315	56986	57853	67124	62914	259.876	228.573	254.899	360.368	317.381	396.683
TGGT1_311500	861.234	1083.51	1290.38	604.108	677.154	501.371	1078.38	594.211	0.857947	1.20094e-05	8.96088e-05	-	TGGT1_chrXI	2094508	2100197	-	2538	protein_coding	ThiF+family+protein && sp|Q7SXG4|SAE2_DANRE SUMO-activating enzyme subunit 2 OS=Danio rerio OX=7955 GN=uba2 PE=1 SV=2 && PF14732:Ubiquitin/SUMO-activating enzyme ubiquitin-like domain|PF00899:ThiF family	-	1148	1230	1404	472	697	387	12.9758	16.3247	19.4416	9.10181	10.2024	7.55391
TGGT1_211420	5135.9	5258.1	5397.74	9585.1	6625.81	9603.78	5263.91	8604.9	-0.708828	1.20519e-05	8.98421e-05	-	TGGT1_chrIV	1661239	1664919	-	570	protein_coding	RNA+recognition+motif-containing+protein && sp|Q18409|RSP6_CAEEL Probable splicing factor, arginine/serine-rich 6 OS=Caenorhabditis elegans OX=6239 GN=rsp-6 PE=3 SV=1 && PF00076:RNA recognition motif. (a.k.a. RRM, RBD, or RNP domain)	RRM_1	6846	5969	5873	7489	6820	7413	344.545	352.743	362.111	643.023	444.497	644.276
TGGT1_243730	21544.4	19906.6	20000	32390.2	25641.5	30492.9	20483.7	29508.2	-0.526562	1.2127e-05	9.03183e-05	-	TGGT1_chrVI	2733555	2736099	+	1062	protein_coding	rhoptry+protein+ROP9 && - && -	-	28718	22598	21761	25307	26393	23537	775.735	716.766	720.129	1166.25	923.259	1097.94
TGGT1_217890	7732.35	6826.99	7418.79	10488.7	9285.86	10886.4	7326.04	10220.3	-0.480123	1.21535e-05	9.04326e-05	-	TGGT1_chrXII	2143499	2144089	-	591	protein_coding	putative+alkyl+hydroperoxide+reductase/+Thiol+specific+antioxidant/+Mal+allergen && sp|P32119|PRDX2_HUMAN Peroxiredoxin-2 OS=Homo sapiens OX=9606 GN=PRDX2 PE=1 SV=5 && PF10417:C-terminal domain of 1-Cys peroxiredoxin|PF00578:AhpC/TSA family	-	10307	7750	8072	8195	9558	8403	500.298	441.719	480.009	678.639	600.812	704.368
TGGT1_222180	357.097	254.581	254.584	494.038	498.393	553.192	288.754	515.208	-0.832663	1.21731e-05	9.04542e-05	-	TGGT1_chrII	916143	916745	-	603	protein_coding	hypothetical+protein && - && -	-	476	289	277	386	513	427	22.645	16.144	16.1443	31.3291	31.6053	35.0803
TGGT1_223760	3370.67	3887.42	4680.86	2383.16	2752.34	2147.99	3979.65	2427.83	0.71236	1.21789e-05	9.04542e-05	-	TGGT1_chrX	3506110	3512843	-	4767	protein_coding	hypothetical+protein && - && -	-	4493	4413	5093	1862	2833	1658	27.038	31.1832	37.5478	19.1166	22.078	17.2303
TGGT1_255260	85246.4	80697.6	84010	142390	104876	155853	83318	134373	-0.689529	1.24138e-05	9.21138e-05	-	TGGT1_chrVIIb	4856406	4860874	+	1710	protein_coding	apical+membrane+antigen+AMA1 && sp|B6KAM0|AMA1_TOXGV Apical membrane antigen 1 OS=Toxoplasma gondii (strain ATCC 50861 / VEG) OX=432359 GN=AMA1 PE=1 SV=1 && PF02430:Apical membrane antigen 1	-	113631	91608	91407	111252	107950	120300	1906.27	1804.55	1878.62	3184.12	2345.23	3485.15
TGGT1_217961	382.604	618.393	698.498	202.223	83.5513	255.22	566.498	180.331	1.65534	1.2953e-05	9.60264e-05	-	AAQM03000448	236	2245	-	2010	protein_coding	hypothetical+protein && - && -	-	510	702	760	158	86	197	7.27877	11.7645	13.2884	3.84714	1.5895	4.85537
TGGT1_286800	1172.57	1167.19	1343.69	840.888	889.919	755.295	1227.82	828.701	0.565727	1.30276e-05	9.64907e-05	-	TGGT1_chrV	1511228	1517071	+	2252	protein_coding	hypothetical+protein && sp|Q9CV28|MINY3_MOUSE Ubiquitin carboxyl-terminal hydrolase MINDY-3 OS=Mus musculus OX=10090 GN=MINDY3 PE=1 SV=2 && PF13898:Domain of unknown function (DUF4205)	-	1563	1325	1462	657	916	583	19.9101	19.8189	22.8158	14.2782	15.1108	12.8249
TGGT1_216750	2311.38	2195.21	2291.26	3902.39	2916.52	4478.65	2265.95	3765.86	-0.732384	1.32816e-05	9.82812e-05	-	TGGT1_chrXI	5836978	5843100	-	1134	protein_coding	Paf1/RNA+polymerase+II+complex+component+LEO1 && - && PF04004:Leo1-like protein	-	3081	2492	2493	3049	3002	3457	77.9403	74.023	77.2619	131.59	98.346	151.022
TGGT1_236240	2190.6	2088.62	2399.71	3073.02	3037.96	2944.74	2226.31	3018.58	-0.439416	1.33055e-05	9.8368e-05	-	TGGT1_chrX	5234649	5239604	+	2352	protein_coding	Tyrosine+kinase-like+(TKL)+protein && sp|Q86HW6|Y6461_DICDI Probable serine/threonine-protein kinase DDB_G0276461 OS=Dictyostelium discoideum OX=44689 GN=DDB_G0276461 PE=3 SV=1 && PF00069:Protein kinase domain	Pkinase	2920	2371	2611	2401	3127	2273	35.6147	33.9567	39.0145	49.9611	49.3912	47.8756
TGGT1_203420	1422.39	1499.29	1596.44	1095.59	962.783	1106.38	1506.04	1054.92	0.51455	1.33598e-05	9.86789e-05	-	TGGT1_chrVIIa	2407678	2414866	-	3471	protein_coding	4'-phosphopantetheinyl+transferase+domain-containing+protein && sp|B1I1U5|ACPS_DESAP Holo-[acyl-carrier-protein] synthase OS=Desulforudis audaxviator (strain MP104C) OX=477974 GN=acpS PE=3 SV=1 && PF02130:Uncharacterized protein family UPF0054|PF01648:4'-phosphopantetheinyl transferase superfamily	ACPS	1896	1702	1737	856	991	854	15.6699	16.5172	17.5874	12.0697	10.6066	12.1887
TGGT1_308850	320.337	434.285	496.301	185.584	239.967	211.172	416.974	212.241	0.970517	1.34151e-05	9.89962e-05	-	TGGT1_chrXI	262579	266298	+	2448	protein_coding	hypothetical+protein && - && -	-	427	493	540	145	247	163	5.0038	6.78371	7.75244	2.8989	3.74839	3.29859
TGGT1_318210	1351.87	1430.58	1649.74	854.967	1077.42	818.776	1477.4	917.056	0.686085	1.34575e-05	9.92183e-05	-	TGGT1_chrIV	1423684	1427283	-	3600	protein_coding	hypothetical+protein && - && -	-	1802	1624	1795	668	1109	632	14.3594	15.1955	17.5234	9.08137	11.4443	8.69695
TGGT1_228080	2689.48	2601.3	2861.09	2075.98	2067.41	1931.64	2717.29	2025.01	0.423905	1.35743e-05	9.99875e-05	-	TGGT1_chrX	504526	514341	+	3663	protein_coding	dihydrouridine+synthase+(dus)+protein && sp|Q96G46|DUS3L_HUMAN tRNA-dihydrouridine(47) synthase [NAD(P)(+)]-like OS=Homo sapiens OX=9606 GN=DUS3L PE=1 SV=2 && PF01207:Dihydrouridine synthase (Dus)	Dus	3585	2953	3113	1622	2128	1491	28.076	27.1555	29.8675	21.6716	21.5821	20.1648
TGGT1_222245	2730.74	2396.05	2351.92	3989.42	3267.25	4507.16	2492.9	3921.27	-0.652915	1.38251e-05	0.000101742	-	TGGT1_chrII	974368	975959	+	636	protein_coding	hypothetical+protein && - && -	-	3640	2720	2559	3117	3363	3479	164.183	144.06	141.406	239.859	196.44	270.988
TGGT1_304730	455.374	681.818	878.637	343.011	104.925	142.509	671.943	196.815	1.77398	1.40049e-05	0.000102971	-	TGGT1_chrVIIa	646888	650653	-	942	protein_coding	Mob1/phocein+family+protein && - && PF03637:Mob1/phocein family	-	607	774	956	268	108	110	18.4851	27.6772	35.6667	13.9239	4.25924	5.78488
TGGT1_301270	8840.4	8312.19	8396.68	13202.1	10671.3	12047.2	8516.42	11973.5	-0.491344	1.40411e-05	0.000103143	-	TGGT1_chrIV	2241797	2257616	+	10710	protein_coding	Tyrosine+kinase-like+(TKL)+protein && sp|Q9C660|PEK10_ARATH Proline-rich receptor-like protein kinase PERK10 OS=Arabidopsis thaliana OX=3702 GN=PERK10 PE=1 SV=2 && PF00069:Protein kinase domain|PF14381:Ethylene-responsive protein kinase Le-CTR1	Pkinase	11784	9436	9136	10315	10984	9299	31.5636	29.6777	29.9794	47.1365	38.1005	43.013
TGGT1_214880	5919.86	6710.71	5362.81	4032.94	4133.85	3069.12	5997.79	3745.3	0.679108	1.40718e-05	0.000103274	-	TGGT1_chrX	6454346	6458141	-	2796	protein_coding	hypothetical+protein && - && -	-	7891	7618	5835	3151	4255	2369	80.9615	91.7774	73.3432	55.1555	56.5355	41.974
TGGT1_203665	1951.28	2214.59	2021.97	958.638	1508.78	1058.45	2062.61	1175.29	0.80996	1.43522e-05	0.000105237	-	TGGT1_chrVIIa	2256548	2289556	-	29226	protein_coding	hypothetical+protein && - && PF12624:N-terminal region of Chorein or VPS13	-	2601	2514	2200	749	1553	817	2.55302	2.89753	2.64551	1.25427	1.97406	1.38486
TGGT1_272680	92.2751	110.113	188.411	51.1956	38.8611	34.9794	130.266	41.6787	1.64379	1.43961e-05	0.000105462	-	TGGT1_chrVIII	3791181	3792203	+	669	protein_coding	hypothetical+protein && - && -	-	123	125	205	40	40	27	5.27427	6.29384	10.7692	2.92625	2.22123	1.99936
TGGT1_287260	1453.9	1533.65	1972.34	784.573	1123.09	923.714	1653.29	943.791	0.807344	1.46409e-05	0.000107158	-	TGGT1_chrV	1346495	1351213	-	4719	protein_coding	hypothetical+protein && - && -	-	1938	1741	2146	613	1156	713	11.7811	12.4274	15.9822	6.35752	9.10054	7.485
TGGT1_238200	101.278	130.373	90.0695	43.5163	14.5729	32.3883	107.24	30.1592	1.84832	1.46549e-05	0.000107163	-	TGGT1_chrVI	121418	130222	+	2328	protein_coding	alpha/beta+hydrolase+fold+domain-containing+protein && sp|P71668|LIPI_MYCTU Esterase LipI OS=Mycobacterium tuberculosis (strain ATCC 25618 / H37Rv) OX=83332 GN=lipI PE=1 SV=1 && PF07859:alpha/beta hydrolase fold	Abhydrolase_3	135	148	98	34	15	25	1.66354	2.14146	1.47945	0.714781	0.239369	0.531997
TGGT1_309730	8772.13	8550.03	8724.79	10871.4	11250.3	12465.6	8682.32	11529.1	-0.40906	1.47773e-05	0.000107866	-	TGGT1_chrXI	735920	743442	-	1989	protein_coding	thioredoxin+reductase && sp|P61076|TRXR2_PLAF7 Thioredoxin reductase 2 OS=Plasmodium falciparum (isolate 3D7) OX=36329 GN=trxr2 PE=1 SV=2 && PF02852:Pyridine nucleotide-disulphide oxidoreductase, dimerisation domain|PF07992:Pyridine nucleotide-disulphide oxidoreductase	Pyr_redox_2	11693	9706	9493	8494	11580	9622	168.646	164.376	167.735	209.004	216.288	239.653
TGGT1_238150	2852.28	2728.15	2443.82	1863.52	1944.03	1539.09	2674.75	1782.21	0.585289	1.47778e-05	0.000107866	-	TGGT1_chrVI	87904	88953	+	1050	protein_coding	hypothetical+protein && - && -	-	3802	3097	2659	1456	2001	1188	103.874	99.3536	88.999	67.8655	70.7973	56.0505
TGGT1_314460	122.283	108.351	95.584	44.7962	51.4909	34.9794	108.739	43.7555	1.30639	1.48497e-05	0.000108293	-	TGGT1_chrXI	4077809	4078864	-	1056	protein_coding	hypothetical+protein && - && -	-	163	123	104	35	53	27	4.428	3.92349	3.46119	1.62211	1.86454	1.26664
TGGT1_224750	77.271	112.755	122.237	46.0761	18.459	22.024	104.088	28.853	1.86185	1.48908e-05	0.000108494	-	TGGT1_chrX	2746784	2747956	-	1173	protein_coding	SAG-related+sequence+SRS40F && - && PF04092:SRS domain	-	103	128	133	36	19	17	2.51897	3.67573	3.98483	1.50204	0.601748	0.717965
TGGT1_257350	11631.9	11793.5	11914	18289.6	14528.2	18554.6	11779.8	17124.2	-0.539604	1.49679e-05	0.000108957	-	TGGT1_chrVIIb	4041436	4047384	+	2475	protein_coding	putative+eukaryotic+translation+initiation+factor && sp|Q03387|IF4G1_WHEAT Eukaryotic translation initiation factor isoform 4G-1 OS=Triticum aestivum OX=4565 PE=1 SV=2 && PF02854:MIF4G domain	-	15505	13388	12963	14290	14954	14322	179.713	182.21	184.071	282.575	224.461	286.669
TGGT1_295350	8713.62	8676.88	9141.14	12006.7	11105.5	13349.2	8843.88	12153.8	-0.458538	1.51148e-05	0.000109927	-	TGGT1_chrIa	1794066	1795458	-	468	protein_coding	putative+nucleoside+diphosphate+kinase && sp|Q2EN76|NDKB_PIG Nucleoside diphosphate kinase B OS=Sus scrofa OX=9823 GN=NME2 PE=2 SV=1 && PF00334:Nucleoside diphosphate kinase	NDK	11615	9850	9946	9381	11431	10304	711.962	708.961	746.893	981.026	907.397	1090.72
TGGT1_245510	5173.41	4595.66	4401.46	6684.87	6181.83	6625.35	4723.51	6497.35	-0.459664	1.51827e-05	0.000110321	-	TGGT1_chrXII	2263282	2278901	-	7284	protein_coding	phospholipid-translocating+P-type+ATPase%2C+flippase+subfamily+protein && sp|A3FIN4|AT8B5_MOUSE Phospholipid-transporting ATPase FetA OS=Mus musculus OX=10090 GN=Atp8b5 PE=2 SV=1 && PF16209:Phospholipid-translocating ATPase N-terminal|PF16212:Phospholipid-translocating P-type ATPase C-terminal|PF13246:Cation transport ATPase (P-type)	-	6896	5217	4789	5223	6363	5114	27.1588	24.1259	23.1063	35.0936	32.4527	34.7811
TGGT1_278730	732.949	691.508	795.001	1177.5	982.214	1243.71	739.819	1134.47	-0.615701	1.54068e-05	0.000111849	-	TGGT1_chrXII	5829849	5835007	+	2118	protein_coding	putative+guanine+nucleotide-binding+protein && - && -	-	977	785	865	920	1011	960	13.2328	12.4846	14.3531	21.2588	17.7331	22.4542
TGGT1_265470	809.47	832.452	790.406	1059.75	1164.86	1272.21	810.776	1165.61	-0.523603	1.54925e-05	0.00011237	-	TGGT1_chrIX	1349890	1353193	+	990	protein_coding	hypothetical+protein && - && -	-	1079	945	860	828	1199	982	31.2658	32.1535	30.5295	40.9329	44.9928	49.1393
TGGT1_213325	4616.75	4371.92	4487.85	5714.71	5758.24	5636.86	4492.17	5703.27	-0.344348	1.56197e-05	0.00011319	-	TGGT1_chrV	799677	812954	+	8166	protein_coding	TBC+domain-containing+protein && sp|Q8BYJ6|TBCD4_MOUSE TBC1 domain family member 4 OS=Mus musculus OX=10090 GN=Tbc1d4 PE=1 SV=2 && PF00566:Rab-GTPase-TBC domain	TBC	6154	4963	4883	4465	5927	4351	21.6188	20.4723	21.0152	26.7602	26.964	26.3956
TGGT1_244310	1461.4	1543.34	1488.9	2035.03	1932.37	2255.52	1497.88	2074.31	-0.469202	1.56857e-05	0.000113566	-	TGGT1_chrVI	3097647	3101222	+	1104	protein_coding	GTP-binding+protein && sp|Q9SVA6|DRG3_ARATH Developmentally-regulated G-protein 3 OS=Arabidopsis thaliana OX=3702 GN=DRG3 PE=1 SV=1 && PF02824:TGS domain|PF01926:50S ribosome-binding GTPase|PF16897:C-terminal region of MMR_HSR1 domain	-	1948	1752	1620	1590	1989	1741	50.6178	53.456	51.5706	70.4864	66.9306	78.1236
TGGT1_223800	849.981	832.452	711.365	401.886	497.422	251.333	797.933	383.547	1.05427	1.5741e-05	0.000113864	-	TGGT1_chrX	3470121	3474892	+	1581	protein_coding	hypothetical+protein && - && PF03024:Folate receptor family	-	1133	945	774	314	512	194	20.558	20.1341	17.2054	9.7202	12.0309	6.07886
TGGT1_311240	6185.43	5894.11	5768.12	9010.43	7375.83	8996.18	5949.22	8460.81	-0.507812	1.58843e-05	0.000114797	-	TGGT1_chrXI	1865804	1870827	-	1281	protein_coding	putative+DnaJ+family+chaperone && sp|P42825|DNAJ2_ARATH Chaperone protein dnaJ 2 OS=Arabidopsis thaliana OX=3702 GN=ATJ2 PE=1 SV=2 && PF01556:DnaJ C terminal domain|PF00684:DnaJ central domain|PF00226:DnaJ domain	DnaJ_C	8245	6691	6276	7040	7592	6944	184.64	175.944	172.183	268.968	220.174	268.543
TGGT1_320515	1754.73	2361.7	1482.47	1087.91	1023.02	669.79	1866.3	926.905	1.00921	1.61023e-05	0.000116269	-	TGGT1_chrIV	230910	235342	+	3330	protein_coding	hypothetical+protein && - && -	-	2339	2681	1613	850	1053	517	20.1497	27.1197	17.0234	12.4926	11.7474	7.69128
TGGT1_223685	418.614	279.246	329.029	634.826	565.429	602.422	342.296	600.892	-0.80959	1.61246e-05	0.000116326	-	TGGT1_chrX	3560511	3561558	+	474	protein_coding	hypothetical+protein && - && -	-	558	317	358	496	582	465	33.7707	22.5275	26.5437	51.213	45.6146	48.599
TGGT1_285410	24.0065	36.117	19.3006	1.27989	0.971527	2.59106	26.4747	1.61416	4.07889	1.61666e-05	0.000116524	-	TGGT1_chrV	2297921	2306279	-	2328	protein_coding	putative+calmodulin-binding+carboxy-terminal+kinesin-like+family+protein && sp|Q9FHN8|KN14E_ARATH Kinesin-like protein KIN-14E OS=Arabidopsis thaliana OX=3702 GN=KIN14E PE=1 SV=1 && PF00225:Kinesin motor domain	Kinesin	32	41	21	1	1	2	0.394322	0.593243	0.317024	0.021023	0.0159579	0.0425598
TGGT1_220540	1345.87	1172.48	1192.04	2123.34	1613.71	2006.78	1236.8	1914.61	-0.629304	1.61922e-05	0.000116535	-	TGGT1_chrV	349874	351399	-	891	protein_coding	hypothetical+protein && - && -	-	1794	1331	1297	1659	1661	1549	57.7602	50.319	51.1586	91.1268	69.255	86.1244
TGGT1_200450	1078.04	1149.58	1206.75	628.426	840.371	572.625	1144.79	680.474	0.747879	1.61971e-05	0.000116535	-	TGGT1_chrVIII	6865971	6873462	-	3954	protein_coding	hypothetical+protein && - && -	-	1437	1305	1313	491	865	442	10.4257	11.1175	11.6704	6.07746	8.12716	5.53781
TGGT1_311460	2590.45	2360.82	2230.6	3473.62	3175.92	4053.72	2393.96	3567.76	-0.575031	1.62589e-05	0.000116875	-	TGGT1_chrXI	2044981	2045484	-	504	protein_coding	hypothetical+protein && - && -	-	3453	2680	2427	2714	3269	3129	196.539	179.117	169.237	263.546	240.959	307.558
TGGT1_360830	21964.5	21622.6	22560.6	45621.7	27597.2	41567.1	22049.2	38262	-0.795142	1.63149e-05	0.000117077	-	AAQM03000066	41	1153	+	1113	protein_coding	nucleoside-triphosphatase && sp|Q27895|NTP2_TOXGO Nucleoside-triphosphatase 2 OS=Toxoplasma gondii OX=5811 GN=NTP1 PE=1 SV=1 && PF01150:GDA1/CD39 (nucleoside phosphatase) family	-	29278	24546	24547	35645	28406	32085	754.623	742.878	775.103	1567.4	948.144	1428.1
TGGT1_270690	1750.23	1604.12	1418.14	2259.01	2326.81	2217.95	1590.83	2267.92	-0.511255	1.6316e-05	0.000117077	-	TGGT1_chrVIII	5067864	5080628	-	3525	protein_coding	arginyl-tRNA+synthetase && sp|O93248|OPA1_ONCMA Dynamin-like 120 kDa protein, mitochondrial OS=Oncorhynchus masou OX=8020 GN=opa1 PE=2 SV=1 && PF00350:Dynamin family	-	2333	1821	1543	1765	2395	1712	18.9863	17.4013	15.3838	24.5055	25.2409	24.0601
TGGT1_277010	1506.41	1206.84	1092.78	2111.82	1902.25	1966.62	1268.68	1993.56	-0.651135	1.63699e-05	0.000117359	-	TGGT1_chrXII	6695722	6699018	+	1023	protein_coding	Fe-S+metabolism+associated+domain-containing+protein && - && PF02657:Fe-S metabolism associated domain	-	2008	1370	1189	1650	1958	1518	56.3082	45.1104	40.8472	78.9379	71.1044	73.5104
[truncated: 4,884 more rows]
